# Supplementary material for: Chemosynthetic and photosynthetic bacteria contribute differentially to primary production across a steep desert aridity gradient
Source: ISME J. 2021 May 25;15(11):3339–56. doi: 10.1038/s41396-021-01001-0 (PMC8528921; doi:10.1038/s41396-021-01001-0)
Supplement: Supplementary file 2 — Table S1 [file 41396_2021_1001_MOESM2_ESM.xlsx]

## Sheet: Sampling design
Bay et al. 2020 mSystems	This study
Biological independent replicate	Biological independent replicate	Sample ID	Sequences	Biodiversity studies	Functional studies	Pooled replicate at plot level	Sample ID	Sequences	Biodiversity studies	Biochemical studies	Pooled replicate at climatic zone level	Biochemical studies	Type	Climatic zone
SH.1.A1						SH.1.A	SD5732	Amplicon	16S rRNA gene	Gas chromatography (H2)	A, B, C	Radiolabelling (14C)	Soil	Sub humid
SH.1.A2													Soil	Sub humid
SH.1.A3	SH.1.A3	SB6916	Metagenomic	16S/18S rRNA gene, rplB ribosomal single copy gene	Short, assembled unbinned and binned reads								Soil	Sub humid
SH.1.B1						SH.1.B	SD5733	Amplicon	16S rRNA gene	Gas chromatography (H2)			Soil	Sub humid
SH.1.B2													Soil	Sub humid
SH.1.B3													Soil	Sub humid
SH.1.C1						SH.1.C	SD5734	Amplicon	16S rRNA gene	Gas chromatography (H2)			Soil	Sub humid
SH.1.C2	SH.1.C2	SB6917	Metagenomic	16S/18S rRNA gene, rplB ribosomal single copy gene	Short, assembled unbinned and binned reads								Soil	Sub humid
SH.1.C3													Soil	Sub humid
SH.2.A1						SH.2.A	SD5759	Amplicon	16S rRNA gene	Gas chromatography (H2)			Soil	Sub humid
SH.2.A2													Soil	Sub humid
SH.2.A3													Soil	Sub humid
SH.2.B1						SH.2.B	SD5736	Amplicon	16S rRNA gene	Gas chromatography (H2)			Soil	Sub humid
SH.2.B2													Soil	Sub humid
SH.2.B3													Soil	Sub humid
SH.2.C1						SH.2.C	SD5737	Amplicon	16S rRNA gene	Gas chromatography (H2)			Soil	Sub humid
SH.2.C2													Soil	Sub humid
SH.2.C3	SH.2.C3	SB6918	Metagenomic	16S/18S rRNA gene, rplB ribosomal single copy gene	Short, assembled unbinned and binned reads								Soil	Sub humid
SA.1.A1						SA.1.A	SD5738	Amplicon	16S rRNA gene	Gas chromatography (H2)	A, B, C	Radiolabelling (14C)	Soil	Semi arid
SA.1.A2													Soil	Semi arid
SA.1.A3													Soil	Semi arid
SA.1.B1	SA.1.B1	SB6921	Metagenomic	16S/18S rRNA gene, rplB ribosomal single copy gene	Short, assembled unbinned and binned reads	SA.1.B	SD5739	Amplicon	16S rRNA gene	Gas chromatography (H2)			Soil	Semi arid
SA.1.B2													Soil	Semi arid
SA.1.B3													Soil	Semi arid
SA.1.C1						SA.1.C	SD5764	Amplicon	16S rRNA gene	Gas chromatography (H2)			Soil	Semi arid
SA.1.C2													Soil	Semi arid
SA.1.C3	SA.1.C3	SB6920	Metagenomic	16S/18S rRNA gene, rplB ribosomal single copy gene	Short, assembled unbinned and binned reads								Soil	Semi arid
SA.2.A1						SA.2.A	SD5765	Amplicon	16S rRNA gene	Gas chromatography (H2)			Soil	Semi arid
SA.2.A2													Soil	Semi arid
SA.2.A3													Soil	Semi arid
SA.2.B1						SA.2.B	SD5766	Amplicon	16S rRNA gene	Gas chromatography (H2)			Soil	Semi arid
SA.2.B2													Soil	Semi arid
SA.2.B3	SA.2.B3	SB6919	Metagenomic	16S/18S rRNA gene, rplB ribosomal single copy gene	Short, assembled unbinned and binned reads								Soil	Semi arid
SA.2.C1						SA.2.C	SD5767	Amplicon	16S rRNA gene	Gas chromatography (H2)			Soil	Semi arid
SA.2.C2													Soil	Semi arid
SA.2.C3													Soil	Semi arid
AR.1.A1						AR.1.A	SD5744	Amplicon	16S rRNA gene	Gas chromatography (H2)	A, B, C	Radiolabelling (14C)	Soil	Arid
AR.1.A2													Soil	Arid
AR.1.A3													Soil	Arid
AR.1.B1						AR.1.B	SD5745	Amplicon	16S rRNA gene	Gas chromatography (H2)			Soil	Arid
AR.1.B2													Soil	Arid
AR.1.B3													Soil	Arid
AR.1.C1						AR.1.C	SD5746	Amplicon	16S rRNA gene	Gas chromatography (H2)			Soil	Arid
AR.1.C2	AR.1.C2	SB6924	Metagenomic	16S/18S rRNA gene, rplB ribosomal single copy gene	Short, assembled unbinned and binned reads								Soil	Arid
AR.1.C3													Soil	Arid
AR.2.A1	AR.2.A1	SB6923	Metagenomic	16S/18S rRNA gene, rplB ribosomal single copy gene	Short, assembled unbinned and binned reads	AR.2.A	SD5771	Amplicon	16S rRNA gene	Gas chromatography (H2)			Soil	Arid
AR.2.A2													Soil	Arid
AR.2.A3	AR.2.A3	SB6922	Metagenomic	16S/18S rRNA gene, rplB ribosomal single copy gene	Short, assembled unbinned and binned reads								Soil	Arid
AR.2.B1						AR.2.B	SD5772	Amplicon	16S rRNA gene	Gas chromatography (H2)			Soil	Arid
AR.2.B2													Soil	Arid
AR.2.B3													Soil	Arid
AR.2.C1						AR.2.C	SD5773	Amplicon	16S rRNA gene	Gas chromatography (H2)			Soil	Arid
AR.2.C2													Soil	Arid
AR.2.C3													Soil	Arid
HA.1.A1						HA.1.A	SD5774	Amplicon	16S rRNA gene	Gas chromatography (H2)	A, B, C	Radiolabelling (14C)	Soil	Hyper arid
HA.1.A2													Soil	Hyper arid
HA.1.A3													Soil	Hyper arid
HA.1.B1	HA.1.B1	SB6926	Metagenomic	16S/18S rRNA gene, rplB ribosomal single copy gene	Short, assembled unbinned and binned reads	HA.1.B	SD5751	Amplicon	16S rRNA gene	Gas chromatography (H2)			Soil	Hyper arid
HA.1.B2													Soil	Hyper arid
HA.1.B3													Soil	Hyper arid
HA.1.C1						HA.1.C	SD5752	Amplicon	16S rRNA gene	Gas chromatography (H2)			Soil	Hyper arid
HA.1.C2	HA.1.C2	SB6927	Metagenomic	16S/18S rRNA gene, rplB ribosomal single copy gene	Short, assembled unbinned and binned reads								Soil	Hyper arid
HA.1.C3													Soil	Hyper arid
HA.2.A1						HA.2.A	SD5753	Amplicon	16S rRNA gene	Gas chromatography (H2)			Soil	Hyper arid
HA.2.A2													Soil	Hyper arid
HA.2.A3													Soil	Hyper arid
HA.2.B1						HA.2.B	SD5778	Amplicon	16S rRNA gene	Gas chromatography (H2)			Soil	Hyper arid
HA.2.B2													Soil	Hyper arid
HA.2.B3													Soil	Hyper arid
HA.2.C1						HA.2.C	SD5779	Amplicon	16S rRNA gene	Gas chromatography (H2)			Soil	Hyper arid
HA.2.C2	HA.2.C2	SB6925	Metagenomic	16S/18S rRNA gene, rplB ribosomal single copy gene	Short, assembled unbinned and binned reads								Soil	Hyper arid
HA.2.C3													Soil	Hyper arid
SH.1.A1						SH.1.A	SD5732	Amplicon	16S rRNA gene	Gas chromatography (H2)	A, B, C	Radiolabelling (14C)	Crust	Sub humid
SH.1.A2													Crust	Sub humid
SH.1.A3	SH.1.A3	SC2244	Metagenomic	16S/18S rRNA gene, rplB ribosomal single copy gene	Short, assembled unbinned and binned reads								Crust	Sub humid
SH.1.B1						SH.1.B	SD5733	Amplicon	16S rRNA gene	Gas chromatography (H2)			Crust	Sub humid
SH.1.B2													Crust	Sub humid
SH.1.B3													Crust	Sub humid
SH.1.C1						SH.1.C	SD5734	Amplicon	16S rRNA gene	Gas chromatography (H2)			Crust	Sub humid
SH.1.C2	SH.1.C2	SC2245	Metagenomic	16S/18S rRNA gene, rplB ribosomal single copy gene	Short, assembled unbinned and binned reads								Crust	Sub humid
SH.1.C3													Crust	Sub humid
SH.2.A1						SH.2.A	SD5759	Amplicon	16S rRNA gene	Gas chromatography (H2)			Crust	Sub humid
SH.2.A2													Crust	Sub humid
SH.2.A3													Crust	Sub humid
SH.2.B1						SH.2.B	SD5736	Amplicon	16S rRNA gene	Gas chromatography (H2)			Crust	Sub humid
SH.2.B2													Crust	Sub humid
SH.2.B3													Crust	Sub humid
SH.2.C1						SH.2.C	SD5737	Amplicon	16S rRNA gene	Gas chromatography (H2)			Crust	Sub humid
SH.2.C2													Crust	Sub humid
SH.2.C3	SH.2.C3	SC2246	Metagenomic	16S/18S rRNA gene, rplB ribosomal single copy gene	Short, assembled unbinned and binned reads								Crust	Sub humid
SA.1.A1						SA.1.A	SD5738	Amplicon	16S rRNA gene	Gas chromatography (H2)	A, B, C	Radiolabelling (14C)	Crust	Semi arid
SA.1.A2													Crust	Semi arid
SA.1.A3													Crust	Semi arid
SA.1.B1	SA.1.B1	SC2247	Metagenomic	16S/18S rRNA gene, rplB ribosomal single copy gene	Short, assembled unbinned and binned reads	SA.1.B	SD5739	Amplicon	16S rRNA gene	Gas chromatography (H2)			Crust	Semi arid
SA.1.B2													Crust	Semi arid
SA.1.B3													Crust	Semi arid
SA.1.C1						SA.1.C	SD5764	Amplicon	16S rRNA gene	Gas chromatography (H2)			Crust	Semi arid
SA.1.C2													Crust	Semi arid
SA.1.C3	SA.1.C3	SC2249	Metagenomic	16S/18S rRNA gene, rplB ribosomal single copy gene	Short, assembled unbinned and binned reads								Crust	Semi arid
SA.2.A1						SA.2.A	SD5765	Amplicon	16S rRNA gene	Gas chromatography (H2)			Crust	Semi arid
SA.2.A2													Crust	Semi arid
SA.2.A3													Crust	Semi arid
SA.2.B1						SA.2.B	SD5766	Amplicon	16S rRNA gene	Gas chromatography (H2)			Crust	Semi arid
SA.2.B2													Crust	Semi arid
SA.2.B3	SA.2.B3	SC2248	Metagenomic	16S/18S rRNA gene, rplB ribosomal single copy gene	Short, assembled unbinned and binned reads								Crust	Semi arid
SA.2.C1						SA.2.C	SD5767	Amplicon	16S rRNA gene	Gas chromatography (H2)			Crust	Semi arid
SA.2.C2													Crust	Semi arid
SA.2.C3													Crust	Semi arid
AR.1.A1						AR.1.A	SD5744	Amplicon	16S rRNA gene	Gas chromatography (H2)	A, B, C	Radiolabelling (14C)	Crust	Arid
AR.1.A2													Crust	Arid
AR.1.A3													Crust	Arid
AR.1.B1						AR.1.B	SD5745	Amplicon	16S rRNA gene	Gas chromatography (H2)			Crust	Arid
AR.1.B2													Crust	Arid
AR.1.B3													Crust	Arid
AR.1.C1						AR.1.C	SD5746	Amplicon	16S rRNA gene	Gas chromatography (H2)			Crust	Arid
AR.1.C2	AR.1.C2	SC2239	Metagenomic	16S/18S rRNA gene, rplB ribosomal single copy gene	Short, assembled unbinned and binned reads								Crust	Arid
AR.1.C3													Crust	Arid
AR.2.A1	AR.2.A1	SC2240	Metagenomic	16S/18S rRNA gene, rplB ribosomal single copy gene	Short, assembled unbinned and binned reads	AR.2.A	SD5771	Amplicon	16S rRNA gene	Gas chromatography (H2)			Crust	Arid
AR.2.A2													Crust	Arid
AR.2.A3	AR.2.A3	SC2241	Metagenomic	16S/18S rRNA gene, rplB ribosomal single copy gene	Short, assembled unbinned and binned reads								Crust	Arid
AR.2.B1						AR.2.B	SD5772	Amplicon	16S rRNA gene	Gas chromatography (H2)			Crust	Arid
AR.2.B2													Crust	Arid
AR.2.B3													Crust	Arid
AR.2.C1						AR.2.C	SD5773	Amplicon	16S rRNA gene	Gas chromatography (H2)			Crust	Arid
AR.2.C2													Crust	Arid
AR.2.C3													Crust	Arid
HA.1.A1						HA.1.A	SD5774	Amplicon	16S rRNA gene	Gas chromatography (H2)	A, B, C	Radiolabelling (14C)	Crust	Hyper arid
HA.1.A2													Crust	Hyper arid
HA.1.A3													Crust	Hyper arid
HA.1.B1	HA.1.B1	SC2242	Metagenomic	16S/18S rRNA gene, rplB ribosomal single copy gene	Short, assembled unbinned and binned reads	HA.1.B	SD5751	Amplicon	16S rRNA gene	Gas chromatography (H2)			Crust	Hyper arid
HA.1.B2													Crust	Hyper arid
HA.1.B3													Crust	Hyper arid
HA.1.C1						HA.1.C	SD5752	Amplicon	16S rRNA gene	Gas chromatography (H2)			Crust	Hyper arid
HA.1.C2	HA.1.C2	SC2243	Metagenomic	16S/18S rRNA gene, rplB ribosomal single copy gene	Short, assembled unbinned and binned reads								Crust	Hyper arid
HA.1.C3													Crust	Hyper arid
HA.2.A1						HA.2.A	SD5753	Amplicon	16S rRNA gene	Gas chromatography (H2)			Crust	Hyper arid
HA.2.A2													Crust	Hyper arid
HA.2.A3													Crust	Hyper arid
HA.2.B1						HA.2.B	SD5778	Amplicon	16S rRNA gene	Gas chromatography (H2)			Crust	Hyper arid
HA.2.B2													Crust	Hyper arid
HA.2.B3													Crust	Hyper arid
HA.2.C1						HA.2.C	SD5779	Amplicon	16S rRNA gene	Gas chromatography (H2)			Crust	Hyper arid
HA.2.C2	HA.2.C2	SC2250	Metagenomic	16S/18S rRNA gene, rplB ribosomal single copy gene	Short, assembled unbinned and binned reads								Crust	Hyper arid
HA.2.C3													Crust	Hyper arid

## Sheet: Amplicon 16S attributes
Biosample accession	Sample ID	Sample name	Bioproject accession	Type	Depth	Broad scale environment	Geographic region	location (lat/long)
SAMN18090966	SD5739	SA.1.B	PRJNA567906	Crust	2-10 cm	Temperate "mediterranean" desert biome [ENVO_01000182]	Israel:Negev region	31.34916667 N 34.91305556 E
SAMN18090967	SD5745	AR.1.B	PRJNA567906	Crust	0-2cm	Temperate "mediterranean" desert biome [ENVO_01000182]	Israel:Negev region	30.786522 N 34.766458 E
SAMN18090968	SD5772	AR.2.B	PRJNA567906	Soil	2-10 cm	Temperate "mediterranean" desert biome [ENVO_01000182]	Israel:Negev region	30.60888889 N 34.74666667 E
SAMN18090969	SD5736	SH.2.B	PRJNA567906	Crust	0-2cm	Temperate shrubland biome [ENVO_01000215]	Israel:Judea Hills	31.63027778 N 34.91555556 E
SAMN18090970	SD5779	HA.2.C	PRJNA567906	Soil	2-10 cm	Temperate "mediterranean" desert biome [ENVO_01000182]	Israel:Negev region	29.94152 N 34.97481 E
SAMN18090971	SD5732	SH.1.A	PRJNA567906	Crust	0-2cm	Temperate shrubland biome [ENVO_01000215]	Israel:Judea Hills	31.642372 N 34.935008 E
SAMN18090972	SD5774	HA.1.A	PRJNA567906	Soil	2-10 cm	Temperate "mediterranean" desert biome [ENVO_01000182]	Israel:Negev region	30.40663 N 34.948011 E
SAMN18090973	SD5746	AR.1.C	PRJNA567906	Crust	0-2cm	Temperate "mediterranean" desert biome [ENVO_01000182]	Israel:Negev region	30.785336 N 34.767347 E
SAMN18090974	SD5737	SH.2.C	PRJNA567906	Crust	0-2cm	Temperate shrubland biome [ENVO_01000215]	Israel:Judea Hills	31.63027778 N 34.91472222 E
SAMN18090975	SD5773	AR.2.C	PRJNA567906	Soil	2-10 cm	Temperate "mediterranean" desert biome [ENVO_01000182]	Israel:Negev region	30.60833333 N 34.745 E
SAMN18090976	SD5755	HA.2.C	PRJNA567906	Crust	0-2cm	Temperate "mediterranean" desert biome [ENVO_01000182]	Israel:Negev region	29.94152 N 34.97481 E
SAMN18090977	SD5738	SA.1.A	PRJNA567906	Crust	0-2cm	Temperate "mediterranean" desert biome [ENVO_01000182]	Israel:Negev region	31.34555556 N 34.91527778 E
SAMN18090978	SD5765	SA.2.A	PRJNA567906	Soil	2-10 cm	Temperate "mediterranean" desert biome [ENVO_01000182]	Israel:Negev region	31.25472222 N 34.75055556 E
SAMN18090979	SD5764	SA.1.C	PRJNA567906	Soil	2-10 cm	Temperate "mediterranean" desert biome [ENVO_01000182]	Israel:Negev region	31.34583333 N 34.91333333 E
SAMN18090980	SD5762	SA.1.A	PRJNA567906	Soil	2-10 cm	Temperate "mediterranean" desert biome [ENVO_01000182]	Israel:Negev region	31.34555556 N 34.91527778 E
SAMN18090981	SD5759	SH.2.A	PRJNA567906	Soil	2-10 cm	Temperate shrubland biome [ENVO_01000215]	Israel:Judea Hills	31.62972222 N 34.91555556 E
SAMN18090982	SD5741	SA.2.A	PRJNA567906	Crust	0-2cm	Temperate "mediterranean" desert biome [ENVO_01000182]	Israel:Negev region	31.25472222 N 34.75055556 E
SAMN18090983	SD5771	AR.2.A	PRJNA567906	Soil	2-10 cm	Temperate "mediterranean" desert biome [ENVO_01000182]	Israel:Negev region	30.60916667 N 34.74583333 E
SAMN18090984	SD5747	AR.2.A	PRJNA567906	Crust	0-2cm	Temperate "mediterranean" desert biome [ENVO_01000182]	Israel:Negev region	30.60916667 N 34.74583333 E
SAMN18090985	SD5752	HA.1.C	PRJNA567906	Crust	0-2cm	Temperate "mediterranean" desert biome [ENVO_01000182]	Israel:Negev region	30.405 N 34.94916667 E
SAMN18090986	SD5734	SH.1.C	PRJNA567906	Crust	0-2cm	Temperate shrubland biome [ENVO_01000215]	Israel:Judea Hills	31.64222222 N 34.93304444 E
SAMN18090987	SD5750	HA.1.A	PRJNA567906	Crust	0-2cm	Temperate "mediterranean" desert biome [ENVO_01000182]	Israel:Negev region	30.40663 N 34.948011 E
SAMN18090988	SD5760	SH.2.B	PRJNA567906	Soil	2-10 cm	Temperate shrubland biome [ENVO_01000215]	Israel:Judea Hills	31.63027778 N 34.91555556 E
SAMN18090989	SD5778	HA.2.B	PRJNA567906	Soil	2-10 cm	Temperate "mediterranean" desert biome [ENVO_01000182]	Israel:Negev region	29.94138889 N 34.97511222 E
SAMN18090990	SD5767	SA.2.C	PRJNA567906	Soil	2-10 cm	Temperate "mediterranean" desert biome [ENVO_01000182]	Israel:Negev region	31.25416667 N 34.75166667 E
SAMN18090991	SD5751	HA.1.B	PRJNA567906	Crust	0-2cm	Temperate "mediterranean" desert biome [ENVO_01000182]	Israel:Negev region	30.40555556 N 34.95055556 E
SAMN18090992	SD5754	HA.2.B	PRJNA567906	Crust	0-2cm	Temperate "mediterranean" desert biome [ENVO_01000182]	Israel:Negev region	29.94138889 N 34.97511222 E
SAMN18090993	SD5744	AR.1.A	PRJNA567906	Crust	0-2cm	Temperate "mediterranean" desert biome [ENVO_01000182]	Israel:Negev region	30.78583333 N 34.76722222 E
SAMN18090994	SD5770	AR.1.C	PRJNA567906	Soil	2-10 cm	Temperate "mediterranean" desert biome [ENVO_01000182]	Israel:Negev region	30.785336 N 34.767347 E
SAMN18090995	SD5775	HA.1.B	PRJNA567906	Soil	2-10 cm	Temperate "mediterranean" desert biome [ENVO_01000182]	Israel:Negev region	30.40555556 N 34.95055556 E
SAMN18090996	SD5749	AR.2.C	PRJNA567906	Crust	0-2cm	Temperate "mediterranean" desert biome [ENVO_01000182]	Israel:Negev region	30.60833333 N 34.745 E
SAMN18090997	SD5743	SA.2.C	PRJNA567906	Crust	0-2cm	Temperate "mediterranean" desert biome [ENVO_01000182]	Israel:Negev region	31.25416667 N 34.75166667 E
SAMN18090998	SD5748	AR.2.B	PRJNA567906	Crust	0-2cm	Temperate "mediterranean" desert biome [ENVO_01000182]	Israel:Negev region	30.60888889 N 34.74666667 E
SAMN18090999	SD5769	AR.1.B	PRJNA567906	Soil	2-10 cm	Temperate "mediterranean" desert biome [ENVO_01000182]	Israel:Negev region	30.786522 N 34.766458 E
SAMN18091000	SD5766	SA.2.B	PRJNA567906	Soil	2-10 cm	Temperate "mediterranean" desert biome [ENVO_01000182]	Israel:Negev region	31.25333333 N 34.75277778 E
SAMN18091001	SD5753	HA.2.A	PRJNA567906	Crust	0-2cm	Temperate "mediterranean" desert biome [ENVO_01000182]	Israel:Negev region	29.94083 N 34.97556 E
SAMN18091002	SD5763	SA.1.B	PRJNA567906	Soil	2-10 cm	Temperate "mediterranean" desert biome [ENVO_01000182]	Israel:Negev region	31.34916667 N 34.91305556 E
SAMN18091003	SD5733	SH.1.B	PRJNA567906	Crust	0-2cm	Temperate "mediterranean" desert biome [ENVO_01000182]	Israel:Negev region	31.34916667 N 34.91305556 E
SAMN18091004	SD5735	SH.2.A	PRJNA567906	Crust	0-2cm	Temperate shrubland biome [ENVO_01000215]	Israel:Judea Hills	31.62972222 N 34.91555556 E
SAMN18091005	SD5740	SA.1.C	PRJNA567906	Crust	0-2cm	Temperate "mediterranean" desert biome [ENVO_01000182]	Israel:Negev region	31.34583333 N 34.91333333 E
SAMN18091006	SD5761	SH.2.C	PRJNA567906	Soil	2-10 cm	Temperate shrubland biome [ENVO_01000215]	Israel:Judea Hills	31.63027778 N 34.91472222 E
SAMN18091007	SD5777	HA.2.A	PRJNA567906	Soil	2-10 cm	Temperate "mediterranean" desert biome [ENVO_01000182]	Israel:Negev region	29.94083 N 34.97556 E
SAMN18091008	SD5756	SH.1.A	PRJNA567906	Soil	2-10 cm	Temperate shrubland biome [ENVO_01000215]	Israel:Judea Hills	31.642372 N 34.935008 E
SAMN18091009	SD5742	SA.2.B	PRJNA567906	Crust	0-2cm	Temperate "mediterranean" desert biome [ENVO_01000182]	Israel:Negev region	31.25333333 N 34.75277778 E
SAMN18091010	SD5768	AR.1.A	PRJNA567906	Soil	2-10 cm	Temperate "mediterranean" desert biome [ENVO_01000182]	Israel:Negev region	30.78583333 N 34.76722222 E
SAMN18091011	SD5757	SH.1.B	PRJNA567906	Soil	2-10 cm	Temperate shrubland biome [ENVO_01000215]	Israel:Judea Hills	31.642273 N 34.934101 E
SAMN18091012	SD5776	HA.1.C	PRJNA567906	Soil	2-10 cm	Temperate "mediterranean" desert biome [ENVO_01000182]	Israel:Negev region	30.405 N 34.94916667 E
SAMN18091013	SD5758	SH.1.C	PRJNA567906	Soil	2-10 cm	Temperate shrubland biome [ENVO_01000215]	Israel:Judea Hills	31.64222222 N 34.93304444 E

## Sheet: Amplicon - 16S gene
	SD5732	SD5733	SD5734	SD5735	SD5736	SD5737	SD5738	SD5739	SD5740	SD5741	SD5742	SD5743	SD5744	SD5745	SD5746	SD5747	SD5748	SD5749	SD5750	SD5751	SD5752	SD5753	SD5754	SD5755	SD5756	SD5757	SD5758	SD5759	SD5760	SD5761	SD5762	SD5763	SD5764	SD5765	SD5766	SD5767	SD5768	SD5769	SD5770	SD5771	SD5772	SD5773	SD5774	SD5775	SD5776	SD5777	SD5778	SD5779	Domain
db2823e2b449951cc0435c35cfb512e1	517	32	4	726	5213	1435	2689	10745	329	1453	706	556	1613	5012	6165	2307	16232	11101	2695	9	10	0	20	2497	44	37	0	1026	87	544	515	8289	85	49	854	891	2126	25	1021	9	2056	2486	3216	6	0	0	0	343	Bacteria
2eb0db7791536c64265346c90e7858b0	2890	1870	2780	883	2202	3181	976	478	388	266	342	895	619	246	73	483	382	287	759	300	718	763	531	1599	1132	871	1574	1111	2068	2771	1192	1067	546	280	369	1032	548	773	400	505	1077	1270	746	33	500	557	139	2281	Bacteria
1c8c37fc5c61833c791a8d666a5bfabd	1189	1351	739	668	691	1173	176	74	214	50	157	409	58	0	63	212	25	110	113	36	25	30	53	57	1815	988	680	1384	2205	2265	2171	296	630	517	1047	1519	1417	228	1330	1035	916	1411	1257	6	398	236	210	286	Bacteria
fbbcec06d61d79977fbd020e85385eb7	125	69	120	156	298	65	605	486	226	295	259	435	1125	953	591	515	1351	2234	537	392	451	451	2130	1466	47	66	50	125	48	143	103	550	57	59	133	144	246	91	170	139	503	1517	478	115	313	358	146	1779	Bacteria
7c52a47bde91d08a836b2a242e63ae4b	0	0	18	40	109	139	695	642	297	531	635	589	3504	1110	1231	1011	1428	3401	287	20	395	110	63	491	0	18	0	26	64	59	124	457	52	35	87	90	359	60	357	140	1145	1544	302	9	102	69	26	425	Bacteria
48ff828bca4063b2270c9831d77c3e85	333	619	317	424	266	355	565	301	292	270	399	508	1119	714	456	261	613	1029	337	301	274	240	147	966	667	318	331	331	552	591	497	326	243	111	240	349	449	84	559	312	666	1037	522	0	319	194	147	805	Bacteria
3fb91cdcd65759ce825d72fba4649e16	0	0	0	0	0	0	135	491	51	104	179	163	856	1261	621	474	1258	2837	418	277	273	106	852	796	0	0	0	0	0	0	0	290	0	28	0	88	151	106	183	127	320	959	356	0	195	218	180	567	Bacteria
3824c4cdbe14efd9f5ec4a65660d6c1a	668	884	418	368	279	555	0	0	58	0	0	57	0	0	0	0	0	0	0	0	0	0	0	0	1085	619	329	1042	1438	1968	789	145	248	172	319	524	572	0	158	409	144	495	172	0	192	42	86	0	Bacteria
6e05d903034ee18ab3691c07e330b638	38	35	136	130	154	174	58	52	61	249	45	426	67	142	190	895	73	433	491	886	317	93	228	159	0	40	88	53	259	147	275	455	136	83	158	194	315	80	514	446	1551	850	543	0	423	361	77	996	Archaea
7675430657a18056d4babc8b09b5141d	0	0	0	210	236	70	144	737	141	335	577	189	852	396	414	36	1214	1016	50	11	83	547	180	1459	0	0	0	83	0	43	66	435	28	0	100	220	186	17	92	12	254	1176	24	0	253	191	39	849	Bacteria
252cfa5f6042bd0bb79702f35fcb0c49	622	615	309	270	647	882	654	311	439	254	208	1315	76	44	0	92	146	31	0	0	42	62	39	231	120	181	149	249	617	715	246	582	176	84	87	403	68	42	0	43	468	336	33	0	74	116	0	426	Bacteria
1a8940e9bdd13408e0e474242c8a020c	239	219	135	156	621	765	905	180	436	429	273	593	252	34	98	173	273	257	76	0	366	74	30	369	136	78	62	172	339	411	249	318	130	61	99	165	90	12	41	80	546	565	75	0	185	121	0	894	Bacteria
805e633f669e5e954d57037440aa8f67	307	219	492	201	275	124	36	224	54	63	36	281	11	14	10	113	66	20	13	19	71	253	67	470	138	237	410	170	217	270	378	320	80	158	109	558	490	181	364	183	570	1170	81	0	468	223	77	1078	Bacteria
695fe4cdee7d03a67d0c1b7b49864faf	0	0	0	0	0	0	41	721	10	277	115	251	2470	2031	2971	41	433	122	0	0	0	0	0	0	0	0	0	0	0	0	0	877	0	0	15	110	429	0	127	0	55	109	0	0	0	0	0	0	Bacteria
ec69936c17f37d20d7eba29c621126dd	71	28	163	47	27	92	22	117	54	352	145	413	235	22	17	324	23	220	416	141	0	15	149	22	158	61	127	59	84	127	151	1043	35	52	213	199	584	285	754	571	959	636	489	72	200	482	311	305	Bacteria
4db91a7e3a86803d4143abb8b533885d	310	195	189	220	348	388	455	310	196	221	324	641	680	217	183	103	257	130	183	18	90	1672	81	367	140	101	81	115	206	300	82	271	55	36	68	98	129	51	45	0	268	353	19	0	50	76	0	300	Bacteria
eee5899df6ec4339f210367517aa4d8f	424	324	201	286	447	831	472	114	320	188	147	369	83	88	0	160	71	77	121	0	160	59	49	236	326	184	122	224	680	451	477	126	187	0	184	142	298	94	115	236	357	432	56	0	0	145	0	294	Bacteria
ab6a8e2af52c17a984b49aa8fb6f60c8	209	381	211	282	526	513	55	42	104	0	54	70	29	7	43	27	0	20	35	0	11	19	10	19	636	349	241	711	968	1534	706	227	190	193	263	398	136	0	110	132	72	165	293	0	46	40	26	35	Bacteria
b4e8bafdce81273e5a1b5ab028ab5c03	644	433	430	340	738	241	484	0	347	56	0	0	0	80	0	0	610	59	130	0	410	237	77	1585	203	361	309	196	241	376	77	85	70	45	41	90	62	0	0	0	139	117	120	0	191	139	0	335	Bacteria
648e8d0fccbcbea6d9a79d7ca11b2f6a	31	46	95	81	75	68	38	101	51	149	98	203	141	0	76	384	83	397	318	0	0	52	256	0	105	74	73	110	148	193	310	605	61	84	141	238	382	117	299	583	723	561	926	0	226	543	62	773	Bacteria
33d9a363d3c3f32ba94e443996f39064	337	778	227	330	327	718	45	0	24	0	0	71	0	0	0	16	0	0	0	0	0	0	0	0	378	524	615	652	945	1107	462	97	273	148	252	347	157	0	0	123	225	153	128	0	150	45	25	38	Bacteria
90a9d4d5f86538db13546b1af5a3c12d	305	162	356	181	419	421	326	128	207	104	139	252	222	214	120	85	369	603	99	33	66	144	223	398	121	99	202	178	198	332	169	219	83	66	118	186	136	10	36	29	289	662	78	4	72	140	42	596	Bacteria
77832f0b9e3e55ec8dad3b12941b0450	77	209	197	192	247	144	27	6	46	0	0	0	0	0	0	0	0	0	0	0	0	0	0	0	645	307	315	853	553	1358	1841	166	412	406	715	760	95	0	0	0	0	0	0	0	0	0	0	0	Archaea
4a2650bb346157e376d5cb3223285bd0	63	175	145	137	92	51	7	0	30	0	0	0	0	0	0	6	0	0	0	0	0	0	0	0	568	216	247	457	344	868	1474	71	268	378	694	779	910	34	27	508	31	262	161	0	202	75	45	0	Archaea
3a50c2992cb186946440a114cc2ffe8c	95	129	191	102	107	152	42	133	32	52	47	151	34	0	0	149	0	41	0	0	0	0	0	0	368	249	212	202	312	480	247	276	182	222	350	530	483	125	112	495	628	604	164	0	178	160	28	265	Bacteria
f891c987096e4a38df50951e53455777	199	135	268	153	310	245	948	26	236	463	284	324	1052	95	209	56	189	108	28	48	25	50	0	355	132	0	126	159	160	144	201	67	89	65	133	93	154	68	50	0	363	270	0	0	28	50	0	152	Bacteria
8271634352f25ffd2e60ab3c962294f5	63	48	62	22	243	32	620	653	105	344	406	410	429	443	335	137	457	794	48	6	197	68	44	264	0	14	10	22	21	28	28	345	15	22	54	81	88	32	88	15	185	468	36	5	44	91	15	343	Bacteria
af94d5d59eed9fac6a4fa7dca10d1914	548	370	299	148	393	793	50	23	45	61	23	152	33	0	0	22	88	20	47	0	226	237	16	898	74	150	151	148	430	438	0	50	0	0	0	32	0	0	22	0	128	132	63	0	108	297	24	1438	Bacteria
b43dfdd57b513d2f2858a63fa010993c	162	61	96	109	377	271	370	325	145	212	148	421	126	62	90	80	233	184	123	10	239	182	46	660	0	42	51	86	127	215	61	264	0	37	67	114	57	0	53	0	241	340	142	9	138	141	28	1214	Bacteria
6714e6a9a7e5333c1d39fd807e97df6c	0	0	0	0	0	0	0	35	0	91	150	0	641	128	54	582	0	366	361	0	20	0	261	50	0	0	0	0	0	0	0	95	0	59	155	53	569	514	818	612	533	544	630	0	220	310	189	86	Bacteria
db3dfd94aa08aa3f1429b3c3ede3b0e9	0	0	0	61	113	85	229	209	98	71	196	360	292	66	102	125	274	364	244	36	221	100	82	367	0	0	0	51	56	42	72	170	0	43	107	120	227	107	40	209	360	570	692	4	162	200	68	941	Bacteria
10965fa3ec0591b9479dee361d6bcaeb	136	177	181	123	157	190	161	113	0	176	198	218	179	86	126	201	54	76	127	125	201	100	97	184	193	196	181	148	263	324	257	128	105	111	179	230	249	119	302	159	211	211	183	7	217	154	104	291	Bacteria
1b8c587ade117b2745461e92e508101f	963	176	153	124	238	444	375	128	215	106	52	468	12	0	36	20	93	22	21	0	47	1790	68	407	213	46	58	66	129	224	63	248	40	29	17	68	0	0	28	0	247	135	0	0	17	64	0	245	Bacteria
82a9ef576d997145edc06ddfbab7bd26	104	117	84	0	58	239	34	23	0	89	0	188	0	66	70	570	79	398	1107	339	156	0	291	33	0	81	49	0	150	78	176	350	0	0	41	96	116	0	214	118	983	418	289	9	92	169	62	241	Archaea
4c862586a1e88a9df772416c1711ecd5	147	256	114	311	485	262	0	0	0	0	0	0	0	0	0	0	0	0	0	0	0	0	0	0	551	461	161	930	1395	1903	352	38	144	0	31	44	19	0	0	53	0	33	0	0	0	0	0	0	Archaea
959dc33fb13c310dd52835caa52eeca4	328	464	156	596	42	314	0	0	5	0	0	0	0	0	0	0	0	0	0	0	0	0	0	0	990	453	309	436	950	1041	440	13	216	91	126	327	111	0	0	39	14	97	13	0	23	0	0	0	Bacteria
586142a4a954ce3b9a70b107f46862fc	0	0	0	0	68	0	50	714	0	84	158	266	487	344	64	56	608	804	47	222	120	107	286	469	0	43	0	0	0	0	0	329	0	19	22	126	158	14	212	67	141	403	211	9	135	132	49	507	Bacteria
91d5f7d02f6123e4ba67b90826bea339	396	312	316	182	295	852	524	93	225	94	84	273	0	10	39	40	65	0	12	9	93	150	0	282	145	113	141	227	323	474	240	227	104	69	73	199	86	0	26	0	111	100	0	0	101	77	0	207	Bacteria
fd237bbd44a9257ab86d2771c07520d0	0	145	429	0	124	109	0	0	0	0	0	0	0	0	0	0	0	0	0	0	0	0	0	62	100	123	380	192	110	198	880	0	300	283	237	351	888	53	183	708	310	556	60	0	172	111	80	192	Bacteria
dbd9839d635dc9129fee58b2ac6bf061	136	64	73	149	201	119	638	303	193	192	284	524	400	108	151	92	406	334	0	0	106	88	0	395	40	0	0	83	69	65	48	306	23	25	76	53	67	0	45	34	199	481	29	0	76	106	0	459	Bacteria
55ef77d0e86aaf007f27104f3f0a404a	0	0	0	0	0	0	0	0	0	40	35	0	1202	915	536	381	379	2408	0	0	38	19	0	38	0	0	0	0	0	0	0	0	0	0	0	0	121	0	142	34	105	755	0	0	0	19	0	0	Bacteria
129936c42fbbc98b7c81197deed6aa34	313	229	229	176	267	358	770	0	246	135	119	266	85	0	188	0	136	85	59	0	0	0	0	126	123	214	104	186	261	282	499	157	124	104	137	169	139	69	36	0	314	351	0	0	0	0	0	84	Bacteria
060fdbbfa61cbfb4d47350dc2a2019cd	715	282	209	161	309	471	92	77	38	41	0	58	0	0	0	0	0	0	0	0	0	9	23	0	786	370	447	163	539	720	310	174	112	79	84	92	67	19	0	86	222	200	0	0	0	19	0	147	Bacteria
a7b71bd4037c2f4870a6b7b64f2b93f8	561	211	235	265	757	614	151	244	187	117	75	159	20	0	0	14	157	34	0	0	59	167	0	541	47	137	134	171	210	330	38	302	29	0	31	70	0	11	0	0	121	135	0	0	37	83	0	590	Bacteria
c5f3c3e98688ba8acb1dc62bb9fe593d	0	0	29	32	22	20	13	52	84	76	117	184	145	70	56	216	58	125	69	0	0	0	33	0	50	33	61	28	54	68	204	439	56	170	281	285	566	112	289	637	366	523	750	0	217	246	94	82	Bacteria
9f2b64a772ace48b2706f0822c819e41	0	0	67	0	0	0	0	0	42	0	17	31	0	0	0	58	0	19	49	0	0	7	31	0	51	0	68	57	0	87	634	66	162	159	479	577	874	10	545	694	191	692	786	0	220	127	160	27	Archaea
60d85bd837f29855b621a86dd937c4e6	175	169	71	106	89	107	0	0	39	0	0	41	0	0	0	0	0	0	0	0	0	0	0	0	199	142	153	292	208	470	740	52	286	284	515	826	505	90	61	362	121	310	143	0	197	94	131	0	Bacteria
cd0bc7b17cf9e9cfbc51e027182f4ea4	66	327	295	186	141	287	0	7	20	0	0	46	0	0	0	8	0	0	5	0	0	0	0	0	303	190	374	324	878	760	364	87	114	135	224	429	304	19	37	214	134	147	58	0	104	111	10	40	Archaea
87e5b42a9042dc9df9051933edb62a25	669	492	633	226	578	1104	0	0	53	0	0	82	0	0	0	0	0	0	0	0	0	0	0	0	362	210	313	241	631	783	40	50	67	0	0	202	0	0	0	0	0	0	0	0	0	0	0	0	Bacteria
8555316e932481e47467e8fce053f8cf	222	210	200	179	159	290	0	0	149	0	0	95	0	0	0	57	0	0	0	0	0	0	0	0	341	168	222	172	314	435	479	114	160	155	253	383	288	66	53	283	295	355	117	0	129	132	0	91	Bacteria
a25ffb1b91510136ced2165058eb984e	888	548	312	187	378	696	252	31	188	60	57	142	0	0	0	18	22	13	0	0	0	0	17	38	466	187	204	179	401	497	188	29	80	60	0	50	25	0	0	38	127	122	0	0	0	0	0	47	Bacteria
599fb3723f55904eb07dbf7b90e939ac	0	0	0	0	0	0	168	198	38	77	211	72	866	303	410	0	624	1150	0	0	237	65	0	787	0	0	0	0	0	0	0	68	0	0	46	21	131	0	34	0	146	409	0	0	32	45	0	338	Bacteria
67bcc71e9073addba099cfeb9960f567	125	229	216	105	208	278	128	0	111	0	80	146	0	0	0	0	0	0	198	162	154	53	272	160	200	82	154	238	265	400	350	116	139	109	199	197	98	58	80	0	74	137	207	0	137	130	66	340	Bacteria
f2492795f7965f51240c0fa2ea168a4f	0	110	130	158	172	190	123	0	104	48	77	217	40	32	35	129	33	73	122	0	0	0	40	0	0	0	114	181	286	248	288	74	107	83	201	296	332	50	205	501	425	384	286	0	92	66	42	137	Bacteria
7a40c5c0cc69e8c41b76c523c1e10544	0	0	0	11	10	0	1360	1069	280	301	504	1159	134	363	50	0	0	0	0	0	0	0	0	0	0	0	0	15	0	7	10	731	23	0	140	38	15	0	8	0	0	0	0	0	0	0	0	0	Bacteria
624cb753730023ed07fb60e0c2aca00d	0	0	0	18	98	56	363	154	57	242	140	233	1026	99	46	161	178	458	69	0	165	49	34	209	0	0	0	0	0	45	69	102	0	0	67	93	301	27	138	75	292	323	88	0	166	132	0	443	Bacteria
578faeefa885c469a2520840e064b749	252	283	265	194	400	434	201	50	77	73	150	284	0	0	0	25	0	0	0	0	0	46	21	59	129	132	264	193	286	452	186	161	72	60	115	268	101	29	92	126	170	152	0	0	57	45	0	161	Bacteria
1bfa5c0bbafb3a1bff066a17234ff32e	127	136	772	203	199	133	157	119	91	42	14	51	0	0	4	0	27	0	26	6	57	470	72	1000	104	104	241	108	126	177	0	68	0	0	26	123	28	0	23	7	62	569	61	0	64	46	30	305	Bacteria
9f9044edde1b9d674e858a2ccc0f6fff	0	0	0	0	0	0	145	83	75	206	363	275	646	254	299	271	193	506	179	125	356	31	38	144	0	0	0	0	0	0	26	71	0	41	65	37	144	27	102	59	196	363	138	0	70	49	21	171	Bacteria
3f25c3d87a2d202a6cdc3082c4038da8	0	0	0	0	132	0	3719	0	771	150	535	215	0	0	0	26	0	0	0	0	0	0	0	0	0	0	0	0	0	0	52	0	33	9	98	0	0	0	0	0	0	0	0	0	0	0	0	0	Bacteria
48e7b7cc0ee8a6317309fffa7497b2a2	349	312	390	148	381	525	254	78	79	82	122	254	0	34	0	0	0	0	0	0	0	0	21	48	113	138	210	158	272	370	130	137	88	59	112	137	70	63	27	0	76	57	36	0	56	41	0	126	Bacteria
7f0138a520df25140ea2e15cfb26cb97	0	0	28	0	0	0	1148	161	52	198	117	346	0	147	1842	39	105	69	0	0	37	151	0	142	0	0	0	0	0	47	61	76	25	22	47	74	53	7	46	0	124	156	0	0	36	30	0	98	Bacteria
61050e2a017807c839b342bc5466e0c0	417	388	221	197	232	552	105	55	57	0	0	140	0	0	0	54	0	53	33	0	0	0	40	0	413	158	158	180	386	325	52	81	73	0	0	64	66	0	217	123	172	140	67	0	27	89	27	52	Bacteria
a2ddc400c9b2bb83c61528fcb9d44307	162	161	363	85	190	366	41	13	33	0	18	40	0	0	0	0	12	0	11	0	0	9	18	42	165	139	277	266	454	530	285	70	135	43	85	180	174	0	23	146	112	188	164	0	96	58	35	104	Bacteria
e2ff2e65072a117b237cbbaf47221ed6	86	0	0	103	159	100	193	305	103	152	155	198	134	95	61	85	130	114	46	32	82	95	96	238	0	0	0	30	72	69	69	230	46	0	46	111	74	80	78	63	321	245	145	0	86	185	0	409	Bacteria
18bc92cce6f53b2a046f00b5b62b4ce8	0	0	0	0	26	0	82	112	0	56	59	48	472	160	110	164	520	679	99	52	173	58	52	295	0	0	0	0	0	0	0	97	0	0	0	12	49	9	49	0	267	688	110	7	71	93	24	423	Bacteria
cba5fa871c552e97c855ce16f5702fbf	97	110	231	168	265	601	123	48	294	62	53	223	0	0	0	27	19	18	62	0	91	0	47	44	65	78	162	224	329	351	229	88	205	71	120	175	75	0	0	35	49	0	41	0	63	55	0	101	Bacteria
441a3636dab8f8054a2fb7b68df03f46	154	446	11	27	44	0	0	0	0	0	0	0	0	0	0	0	0	0	0	0	0	0	0	0	1681	879	53	459	470	827	0	0	0	0	0	0	0	0	0	0	0	0	0	0	0	0	0	0	Bacteria
b11180c4c42cfb6682cc065674123470	0	0	0	0	0	0	98	413	0	167	143	344	45	299	274	4	277	29	0	0	0	20	0	2262	0	0	0	0	0	0	5	456	20	0	0	69	17	0	0	0	47	48	0	0	0	0	0	0	Bacteria
c83289e6573c6048c845bd0b945c7a94	0	82	55	0	42	0	0	0	0	0	0	0	0	0	0	0	0	0	0	0	0	0	0	0	252	79	204	191	108	292	578	25	151	567	796	519	503	32	34	0	21	216	52	0	50	25	95	0	Archaea
05a1628bde0ac82ffea7690edf65fc33	55	401	40	139	70	363	0	0	0	24	0	57	0	76	35	125	0	129	83	0	82	34	108	53	181	85	0	170	738	396	97	0	35	0	28	0	42	0	118	43	209	96	129	0	62	135	0	411	Archaea
41ba79019ec453f5fa02e130b0773f91	112	73	104	77	70	173	0	50	26	0	0	53	0	0	0	0	13	0	0	0	0	18	0	0	153	58	217	100	172	281	214	265	71	98	162	206	220	115	224	342	443	260	132	5	82	101	0	136	Bacteria
4d625fdd3fa050e5b66937705ea7b1f6	0	0	0	0	0	0	0	0	0	0	0	0	624	715	588	182	102	347	105	391	255	52	41	97	0	0	0	0	0	0	0	0	0	0	0	0	162	77	214	49	99	207	129	0	43	74	0	241	Bacteria
4450fc571a2495f3d2e80de25ac4411a	413	437	269	191	403	577	44	12	24	0	19	14	0	0	0	0	0	0	0	0	0	0	0	0	271	214	159	279	570	625	85	38	41	12	19	58	0	0	0	0	0	0	0	0	0	0	0	0	Bacteria
69e175115483b536f5473c33d9709427	313	163	175	105	361	245	268	68	203	134	85	140	0	0	0	0	116	81	0	0	0	70	0	83	220	59	122	55	200	163	147	94	85	0	85	95	51	0	0	21	203	172	0	0	0	54	0	277	Bacteria
9895b2bc167d0be20b73e5439d9177eb	186	139	134	103	121	191	132	89	110	158	125	172	105	79	106	118	115	148	0	0	0	39	0	0	130	69	87	83	142	139	94	113	0	57	71	141	124	0	189	150	351	294	0	7	0	0	0	70	Bacteria
cead4d0c162d1d43577e6bc370a394bd	0	0	0	0	0	0	0	60	598	0	65	159	0	514	0	0	166	0	0	0	0	0	0	2892	0	0	0	0	0	0	0	112	0	0	93	0	0	0	0	0	0	0	0	0	0	0	0	0	Bacteria
d2c1961369700f535f083f68792503f4	159	184	172	214	77	197	0	0	68	0	0	18	0	0	0	0	0	0	0	0	0	0	16	0	282	138	172	243	393	423	263	58	114	83	113	396	213	13	25	172	65	184	84	0	76	38	0	0	Bacteria
09b87f78c47d00835f3b571dddbc41db	621	191	67	74	292	472	287	262	137	112	57	265	7	0	13	49	74	40	0	0	0	11	0	22	138	92	46	50	203	230	68	174	38	16	21	44	0	0	19	21	208	133	0	0	0	29	0	57	Bacteria
83ae4a91f3397aecda4c735960db1d9c	67	109	303	154	354	484	216	0	176	45	145	155	45	0	0	0	0	0	0	19	0	0	0	69	53	76	211	130	207	260	182	64	97	33	103	134	87	0	0	0	98	83	116	0	125	69	0	166	Bacteria
07151acf4669e0b6aebac997f0953993	673	785	905	67	196	240	0	0	0	0	0	0	0	0	0	0	0	0	0	0	0	0	0	0	493	308	402	75	202	271	0	0	0	0	0	0	0	0	0	0	0	0	0	0	0	0	0	0	Bacteria
b420e9c19326f2e88037552ed697062f	381	104	59	98	349	405	346	164	183	103	50	184	0	57	0	30	174	71	0	0	0	68	0	239	69	46	36	51	143	163	42	181	46	0	0	33	0	12	0	0	153	177	0	0	0	37	0	359	Bacteria
e2b973b6005a4ab774bbc53a1c12ce30	302	439	279	135	127	301	18	0	71	0	0	41	0	0	0	0	0	0	0	0	0	0	0	0	347	203	310	172	439	402	166	86	67	127	89	235	49	23	78	0	35	63	0	0	0	0	0	0	Bacteria
6066118dabf3e94c911b2157616a51c7	0	0	61	47	178	0	167	75	0	0	70	78	94	245	0	108	110	129	121	38	212	82	102	397	0	0	0	64	0	102	61	76	0	0	0	120	63	70	69	51	242	258	193	0	144	175	52	491	Bacteria
20288463d4cb38048b8cc20fae029f9c	0	0	0	0	21	0	185	487	32	61	226	90	86	196	275	30	137	148	134	27	126	155	218	502	0	0	0	0	0	0	0	134	0	0	17	29	34	13	33	0	89	201	141	0	43	88	25	492	Bacteria
2f7313462962aae2b366b8adfec1aa40	212	207	120	276	385	735	100	51	58	0	0	39	0	0	0	0	0	0	0	0	0	0	0	0	127	170	77	387	498	549	151	62	69	0	51	97	0	0	27	0	0	0	0	10	0	0	0	0	Bacteria
1aa65748c88c1ace9538d63278dd9070	244	220	238	139	114	352	92	0	33	31	19	61	0	0	0	17	0	0	0	0	0	0	15	12	179	133	162	157	282	283	182	102	136	96	103	221	159	11	56	76	164	178	35	0	54	32	0	44	Bacteria
526ba123b52e349972045d82514052d5	178	69	70	53	161	228	138	160	155	44	26	135	34	83	36	18	112	33	39	0	52	167	0	629	50	37	44	36	115	121	26	164	31	0	0	35	0	0	23	0	120	142	0	0	26	135	0	696	Bacteria
d5881c5b2e1beda42b94a8ea4b11189b	52	91	92	85	37	172	0	0	20	0	14	0	0	0	0	24	0	0	0	0	0	0	9	0	109	72	85	169	232	296	310	37	105	65	138	320	351	16	365	178	308	352	98	0	75	57	27	44	Bacteria
2ddd00bf4cd8605ba9bcf22507d29cdd	489	379	62	245	378	771	18	0	20	0	0	87	0	0	0	0	0	0	0	0	0	0	0	0	90	180	39	290	567	611	37	16	21	0	29	0	0	0	0	0	0	0	0	0	0	0	0	0	Bacteria
ad574a0549476e3fe09be14e6cbee475	329	59	95	81	169	131	191	103	86	67	57	203	65	25	14	37	111	45	15	0	87	131	0	291	146	57	54	40	49	72	23	125	0	41	58	72	31	0	0	0	143	258	32	0	83	84	0	563	Bacteria
e4722608d42624b72fd92ca881761184	335	113	143	175	271	351	134	0	134	69	0	263	0	0	0	17	72	0	19	0	65	70	0	224	48	106	130	111	151	186	83	74	67	0	0	91	0	14	0	0	117	97	0	0	61	79	0	412	Bacteria
a0fa5ad33cc3e60194d471a89919b24d	0	0	0	0	0	0	0	0	0	0	0	0	0	0	0	0	0	0	0	0	0	0	11	0	0	0	0	50	12	35	187	0	68	145	285	382	621	116	177	394	340	508	240	0	357	137	123	38	Bacteria
94aa9fa171df5a304611310ce419eb45	148	269	116	113	175	73	0	0	0	0	0	0	0	0	0	0	0	0	0	0	0	0	0	0	784	417	118	400	422	621	397	39	67	0	0	0	0	0	0	0	0	0	0	0	0	0	0	19	Bacteria
28b5cd45169df88637102010e24e6a4c	232	305	158	110	108	155	27	0	0	0	0	0	0	0	0	0	0	0	0	0	0	0	0	0	417	225	259	200	265	391	444	0	88	61	69	379	61	0	0	0	0	174	9	0	20	9	0	0	Bacteria
16c2bb0bd545fdd585711131e867499a	253	217	95	86	82	360	43	0	26	20	0	67	0	0	0	0	0	0	0	0	0	0	0	16	208	155	108	155	296	394	229	52	63	60	125	306	115	0	64	52	130	137	65	0	68	33	18	53	Bacteria
08c9926357a5630b9690ef5d0d1ba37b	596	405	102	131	30	237	0	0	0	0	0	0	0	0	0	0	0	0	0	0	0	0	13	0	525	173	289	98	304	427	290	0	115	59	38	62	62	0	0	0	58	116	0	0	0	0	0	0	Bacteria
78279a36a87aba9168ac78cbfaf57e62	383	324	207	135	227	519	192	58	84	0	0	65	34	0	31	44	0	56	0	0	0	31	0	41	137	94	73	169	257	348	71	116	47	0	0	85	33	19	0	75	62	61	0	0	0	0	0	52	Bacteria
e17c451e198677dc6c9d11e7a9de5266	0	0	0	0	18	0	0	0	0	0	35	279	168	27	369	1042	78	381	139	0	169	0	0	77	0	0	0	0	12	17	86	0	14	20	44	110	58	6	71	54	398	115	118	0	40	32	0	146	Bacteria
b2fb38b1c417fccc4f70a7d400e86b90	0	0	55	59	34	40	0	0	0	0	11	25	0	0	0	0	0	0	0	0	0	0	0	0	0	0	92	63	188	129	165	33	53	80	227	320	519	0	202	247	40	175	790	0	231	126	112	41	Archaea
08bb35ee896126ed1c45c81860403473	0	0	0	0	89	0	166	160	165	92	97	121	99	63	51	123	93	122	123	36	327	80	62	466	0	0	0	0	0	0	0	128	0	0	0	78	0	76	0	0	120	156	120	10	114	144	0	575	Bacteria
3e675ba78738d9e66cafc8076ac8fc83	0	78	115	135	117	165	82	0	134	41	47	87	0	0	0	45	0	0	0	0	0	0	0	44	108	81	203	126	123	208	235	21	132	32	107	241	228	62	137	113	168	189	153	0	73	93	0	101	Bacteria
7b9aa9f68338116d5fa4d22d836f9b47	528	290	276	96	232	447	86	0	0	0	0	101	0	0	0	64	38	31	0	0	35	56	0	88	73	115	131	119	264	251	93	53	0	0	0	0	45	72	0	49	90	85	0	0	0	42	0	151	Bacteria
68512196a167a85e2a8a8872430af211	0	0	39	0	15	20	0	0	17	0	0	10	0	0	0	13	0	0	0	0	0	0	0	0	0	0	42	108	52	104	262	22	106	156	281	575	614	0	23	683	84	410	156	0	85	89	26	9	Archaea
ad759d9fbfce393e4857716f753d9bef	377	269	245	91	275	342	167	0	0	200	0	58	0	0	0	0	0	0	0	0	0	0	0	0	266	131	193	78	325	262	129	64	77	0	0	0	0	0	0	0	253	104	0	0	0	0	0	47	Bacteria
1505c0c485189ed644125f516baf03aa	0	0	0	0	0	0	0	0	0	0	0	0	0	0	0	0	0	0	0	0	0	0	0	0	74	0	90	0	0	0	510	0	161	404	589	599	456	0	0	163	0	491	183	0	138	33	47	0	Archaea
958c3ec7d74af45631ea7ef335c3ce5c	0	0	0	0	0	0	0	0	0	0	0	0	0	0	0	0	0	0	2196	91	0	0	197	0	0	0	0	0	0	0	0	0	0	0	0	0	0	143	0	0	0	0	760	58	0	86	283	96	Bacteria
77d6a7db6de3bb1f15a02fdb36f90627	344	302	153	78	16	80	0	0	0	0	0	0	0	0	0	0	0	0	0	0	0	0	0	0	605	283	135	220	360	383	419	0	102	64	78	128	55	4	0	23	0	74	0	0	0	0	0	0	Bacteria
f55c9960e66576b98fce50feced22b5b	194	188	159	109	127	218	0	0	0	0	0	68	0	0	0	0	0	0	0	42	0	0	0	0	244	207	196	126	317	344	77	0	42	139	127	108	129	0	119	0	0	132	257	0	141	0	86	0	Bacteria
624593213868d9f3199f7e999750068e	0	0	0	0	0	0	0	22	0	16	15	0	410	234	216	251	202	1001	24	15	228	60	55	127	0	0	0	0	0	0	0	19	0	0	15	0	72	0	83	17	123	299	23	0	37	65	13	247	Bacteria
21f8cc7e38845d6e9f1c59426bb41d8c	210	233	238	68	104	371	36	0	0	33	13	31	0	0	0	0	0	0	0	0	0	29	17	28	130	106	199	165	153	244	189	82	89	56	77	205	108	19	30	61	157	221	45	0	0	41	0	97	Bacteria
d901a9b3a77a316bc944ce97921eb99a	0	0	112	0	0	0	75	58	0	32	59	123	77	15	18	122	117	92	99	0	197	98	85	248	0	0	108	0	0	0	104	82	40	43	62	120	103	39	62	129	260	196	73	0	121	147	49	505	Bacteria
1910f099af7002fa62e31a5fcba4db25	276	201	109	98	112	108	216	124	124	73	0	157	0	0	27	61	38	25	0	0	0	0	0	0	71	80	44	79	139	146	140	232	46	42	37	91	31	0	24	113	332	262	0	0	0	13	0	145	Bacteria
403d50e817181ff385f325ddeb0c0c72	95	92	59	38	100	167	533	195	169	215	206	241	93	53	73	41	176	112	0	0	11	13	0	0	100	38	40	24	67	92	59	194	29	17	30	38	15	0	29	0	170	132	0	0	8	0	0	29	Bacteria
6cdcfbf50dd257bb3e5dd051d8f9ee21	0	105	36	88	119	95	0	0	0	0	0	0	0	0	0	17	0	15	10	0	0	0	0	16	28	64	133	180	271	232	403	33	141	158	190	231	196	0	85	90	140	176	346	0	70	20	36	60	Bacteria
2ae801945c004191e607d2b51224e7d2	250	122	152	96	98	275	63	21	40	41	25	112	0	32	0	29	0	0	0	0	0	0	38	28	115	88	139	80	178	171	116	119	68	58	85	129	96	0	43	58	229	234	72	0	78	46	53	83	Bacteria
5b5b7aafbf95844f6d4d881aad18ce63	257	201	348	110	176	267	0	0	0	0	0	53	0	0	0	0	0	0	0	0	0	0	0	0	178	151	222	175	213	363	140	57	74	39	72	112	118	0	0	70	67	97	0	0	54	0	0	86	Bacteria
410a84cc481253ac37499c260fce7bad	231	150	97	86	158	478	67	0	94	23	0	59	0	0	0	0	0	0	0	0	0	0	0	0	109	64	68	93	260	259	152	96	78	49	85	102	85	24	28	43	198	125	65	0	40	72	29	98	Bacteria
030e62ef358873621bf474b7739c675f	0	0	82	0	0	0	0	0	0	0	0	63	0	0	0	0	0	0	0	0	0	40	0	0	0	0	89	45	0	0	147	93	42	71	60	547	246	385	120	66	431	305	44	0	294	136	0	341	Bacteria
81fc97bb39c83863b7cfa03c712f30b8	363	218	128	123	256	355	62	0	0	132	0	403	0	0	0	22	23	15	26	35	0	0	16	45	194	121	98	92	240	251	0	51	0	16	33	44	0	25	31	0	87	64	0	0	0	0	0	77	Bacteria
594af2e82899ee056c94b22e5fc1921f	104	65	117	52	170	180	87	99	40	25	17	126	0	0	0	66	21	15	11	0	0	17	13	71	16	39	38	52	101	126	99	284	44	17	58	139	83	13	77	73	369	250	29	0	15	81	0	327	Bacteria
74f5b2c40b97aa338377dc7ec5fedfb7	130	132	181	58	76	112	33	13	28	0	7	32	0	0	0	16	0	4	0	0	0	0	0	7	136	118	287	142	54	202	305	19	106	77	118	193	205	30	0	289	220	193	32	0	26	13	0	24	Bacteria
2d5196489eda5c82bd304f46f9e5e234	75	45	0	51	131	69	98	62	56	47	33	90	53	0	0	0	84	90	148	51	174	92	423	372	0	0	0	0	27	62	30	89	0	0	27	36	0	0	0	0	77	115	134	0	75	98	28	572	Bacteria
c68c29d09b76c6738c7e138485cb0638	467	183	118	47	168	349	164	70	88	29	34	63	60	0	29	72	63	96	0	0	38	0	0	26	240	91	127	97	143	212	40	47	52	0	0	0	62	0	0	17	119	107	0	0	0	13	0	74	Bacteria
f317a3bc28231cd055d5749b5886ab2d	266	206	303	83	90	255	0	0	0	0	0	0	0	0	0	0	0	0	0	0	0	0	0	0	331	130	238	103	220	317	168	70	93	95	110	159	93	0	0	0	76	103	0	0	42	0	0	51	Bacteria
c92fa528f7c693d670830f64dd7dc454	287	235	289	169	203	495	80	0	82	17	0	55	0	0	0	0	0	0	0	0	0	56	0	112	155	106	143	227	238	279	48	29	54	0	27	33	0	0	0	0	21	0	8	0	34	34	0	82	Bacteria
63cb2f147ba7e50037a6cd3504ffffc0	0	0	0	0	0	0	23	80	0	47	104	82	345	203	94	221	106	423	158	109	111	42	230	145	0	0	0	0	0	0	0	60	0	0	0	22	62	24	69	39	114	176	163	0	46	59	25	208	Bacteria
709da530d4d22c0dc3f2d81846f45ed3	193	104	59	91	0	106	0	0	30	0	0	0	0	0	0	0	0	0	0	0	0	0	0	0	246	65	125	132	216	264	272	46	134	100	162	149	141	52	47	86	200	154	176	0	91	0	105	36	Bacteria
478f15b66cacf9ed853e0c3e9fef8b68	0	0	0	0	0	0	138	281	63	72	181	201	319	230	186	110	276	392	58	0	91	0	0	83	0	0	0	0	0	0	0	114	0	11	0	59	110	0	78	0	105	198	55	0	0	0	0	112	Bacteria
8126bb4ee9f7473f7967f8b2d1719c8e	417	316	314	117	411	574	20	0	0	0	0	0	0	0	0	0	0	0	0	0	0	0	0	41	130	142	120	128	329	378	30	0	0	0	0	0	0	0	0	0	0	0	0	0	0	0	0	53	Bacteria
c2bea64b4230dd834f22430bdc463c86	170	207	67	65	126	247	110	48	26	107	140	72	188	21	51	48	76	104	24	0	31	0	27	0	116	87	32	94	258	250	69	58	22	13	34	62	58	0	33	21	92	84	45	0	39	46	0	40	Bacteria
aad12d128d47b829c381e6e205b93ad5	99	145	95	16	5	77	0	0	8	0	0	0	0	0	0	0	0	0	0	0	0	0	0	0	478	249	242	133	274	356	311	27	96	101	65	238	125	9	0	15	114	203	17	0	0	0	0	0	Bacteria
3bc50bb4f967a0210fa37ceed872d139	0	0	0	0	0	0	0	0	0	0	0	0	0	0	0	0	0	0	512	1336	0	0	99	0	0	0	0	0	0	0	0	0	0	0	0	0	0	66	263	0	0	0	744	170	18	43	126	118	Bacteria
0f5f7693288de84f4ade2e6abaa2440f	200	172	191	86	55	102	0	0	0	0	0	0	0	0	0	0	0	0	0	0	0	0	0	0	296	219	322	32	226	271	156	97	95	0	0	70	55	0	0	116	416	178	0	0	0	26	0	78	Archaea
a8c885831a63c83b9fb0a48f6514e74c	0	0	53	41	79	49	176	0	28	89	0	41	0	0	0	27	0	0	0	0	0	0	0	9	0	0	35	81	83	90	419	23	176	80	237	285	432	0	0	329	179	254	16	0	67	22	0	38	Bacteria
4078fa3434125b8234f1421569a67aec	0	0	0	0	70	0	129	0	0	0	0	0	0	0	0	27	0	0	0	28	0	0	99	59	0	0	0	50	31	0	245	108	46	62	127	179	277	0	341	147	173	169	337	0	171	285	104	144	Bacteria
c368e45b84b19584e7afde099f81ed14	0	108	0	110	140	0	464	6	364	259	513	800	119	0	40	0	3	0	0	0	0	0	0	0	0	0	0	104	11	172	28	0	46	9	97	0	10	0	0	0	0	0	0	0	0	0	0	0	Bacteria
a12ed7f6a85d2f682e7927004fd9687c	0	47	60	22	33	0	0	0	0	22	0	0	0	50	0	0	94	0	14	0	21	106	111	1908	31	0	28	9	0	30	0	41	0	0	45	53	0	0	9	0	72	294	31	5	42	41	0	184	Bacteria
f642430f53fe26890fe7fb4587ce4e0e	105	112	212	0	0	76	0	0	0	0	0	0	0	0	0	0	0	0	0	0	0	0	0	0	157	92	370	104	123	175	197	0	68	159	167	329	258	44	40	95	0	292	45	0	99	0	60	17	Bacteria
aca862ade6ca80dd0b4a3b67e8129bdc	0	44	0	0	99	101	167	54	140	157	174	168	0	0	0	0	0	0	0	0	0	0	0	0	81	58	61	93	156	243	231	124	63	67	140	225	149	39	0	112	70	126	136	0	106	0	0	0	Bacteria
776503a421e92c8bc206d0a617b36949	145	224	154	63	81	215	0	0	0	0	18	0	0	0	0	0	0	0	26	0	0	18	0	20	294	158	144	137	293	318	137	0	92	0	66	124	93	0	43	68	133	99	83	0	63	0	49	0	Bacteria
410f0cc6e457ddab556acbcb085e7c25	0	0	0	0	0	0	0	0	0	0	0	0	0	31	44	60	113	393	273	44	83	143	637	366	0	0	0	0	0	0	0	38	0	0	0	47	0	0	43	29	47	184	114	29	91	87	79	356	Bacteria
f75b615b1f09e06873ec5af923707ded	212	138	84	84	85	237	38	53	18	0	0	66	0	0	0	46	86	34	27	14	47	142	0	343	49	75	45	56	138	213	28	66	13	0	19	28	23	0	23	0	129	189	21	0	27	66	0	347	Bacteria
7a66cd9217084c4e678273099f2af18a	141	44	70	40	146	139	63	163	109	96	59	87	83	53	77	21	402	258	0	0	0	28	0	177	0	16	20	24	29	37	7	180	0	0	15	24	32	0	22	0	125	377	0	6	11	9	0	106	Bacteria
2cfc1588c27433c7fc00dd2ccc655fa8	0	35	0	609	719	525	437	14	63	0	13	90	0	92	104	0	0	0	0	0	0	0	0	18	0	0	0	399	11	76	33	5	14	0	0	0	0	0	0	0	0	0	0	0	0	0	0	0	Bacteria
ee4cd11ee5afca311dbfd7b16c4002d6	133	247	146	153	106	240	0	0	0	0	0	0	0	0	0	0	136	0	0	0	0	0	0	0	371	326	205	264	241	286	204	0	95	0	0	0	0	0	0	0	0	0	0	0	99	0	0	0	Bacteria
6911edefa0ec191568145950e79b9a34	0	0	0	0	91	0	1758	0	147	123	337	221	0	0	0	4	0	0	0	0	0	0	0	0	0	0	0	0	0	0	22	0	0	61	449	0	0	0	0	0	0	0	0	0	0	0	0	0	Bacteria
a513394d3d5c6e79e1cf733c14cd9039	0	0	0	0	151	0	1214	0	245	246	454	724	0	0	29	0	0	0	0	0	0	0	0	0	0	0	0	0	0	0	24	0	21	11	42	14	0	0	0	0	0	0	0	0	0	0	0	0	Bacteria
6e79a0ff38479e392db3cdcc7cd5fd2f	0	0	0	0	0	0	0	546	0	0	0	0	62	334	263	0	141	81	8	0	30	0	0	1290	0	0	0	0	0	0	0	153	0	0	21	0	21	0	48	0	0	37	9	0	33	0	14	81	Bacteria
fc865220e42f295f9342b1dde963bbeb	0	0	0	0	0	0	0	25	0	44	30	69	130	93	64	76	54	217	137	89	116	123	103	380	0	0	0	0	0	0	0	18	0	0	12	29	38	4	74	22	64	152	132	7	36	102	37	687	Bacteria
f10b12befc8b62351acf53047f2505f6	82	65	221	124	111	84	168	466	105	100	91	136	23	0	31	15	74	28	0	0	0	0	0	31	66	29	122	58	62	118	0	288	0	0	28	88	0	0	0	0	92	193	0	0	0	0	0	60	Bacteria
ce5eea8e7eb39c9ec26edd8cb297bdbf	153	93	96	50	127	158	136	35	96	45	58	119	27	0	0	66	58	45	0	0	27	0	0	98	41	0	60	61	94	147	116	63	85	0	73	57	63	44	101	79	231	146	0	0	0	0	52	157	Bacteria
c3a11dda836c02f89ab521d9aad31e42	173	157	268	154	245	564	52	9	52	0	6	80	0	0	0	0	0	0	0	0	0	0	0	0	56	96	139	130	235	215	66	32	93	0	76	134	0	0	0	0	32	0	0	0	0	24	0	57	Bacteria
e24927a79d8b15bb20af77f4db261b11	22	0	0	0	79	42	75	102	0	112	53	205	151	162	0	92	119	288	26	0	22	31	23	110	0	0	0	51	40	72	0	127	0	32	85	85	84	32	94	83	156	155	0	0	60	77	0	190	Bacteria
9cf2c7ca81822790364dd3f9d929855e	157	157	188	144	256	390	0	0	0	0	0	0	0	0	0	0	0	0	47	0	0	0	0	0	108	104	103	219	290	446	185	65	52	0	47	50	0	0	0	0	0	0	0	0	42	0	0	83	Bacteria
dfb425f2e275a855af6dcb17df85fd63	0	0	0	99	100	69	0	0	0	0	0	0	0	0	0	0	0	0	0	63	0	0	0	0	135	0	0	67	211	115	81	0	0	0	76	0	0	128	235	143	0	139	812	49	169	214	164	58	Bacteria
a2b73eeba627a99a5e7bd785f8061690	0	0	0	240	84	29	0	202	62	78	50	69	71	0	0	0	89	0	45	19	84	481	0	349	0	0	0	48	44	0	0	55	0	0	0	80	34	0	0	0	83	220	54	0	85	84	42	318	Bacteria
af7e397297b01371cad74cb573363c86	0	0	22	0	0	0	0	0	46	27	44	44	24	0	19	27	0	29	48	0	0	0	161	0	0	0	47	0	0	0	133	0	43	44	235	132	223	0	74	299	76	145	879	0	71	53	119	10	Bacteria
66a6bc0ca8f5cc543a544e56921f7ac4	196	296	125	61	68	163	88	115	0	98	0	149	0	0	0	0	37	0	0	0	0	0	0	0	107	123	98	62	138	179	104	157	55	54	70	122	0	26	0	0	138	230	0	0	0	0	0	0	Bacteria
6f484e6f760ff10a0faf3d67e4756d29	430	82	20	63	217	437	274	257	78	63	61	232	0	0	0	0	0	0	0	0	0	0	0	23	0	56	0	46	113	183	20	152	0	0	0	32	0	0	0	0	100	25	0	0	8	0	0	51	Bacteria
12534616632742aa327b73a7ba944d43	146	144	56	20	43	65	0	0	0	0	0	0	0	0	0	0	0	0	0	0	0	0	0	0	451	171	147	92	136	298	171	0	34	72	63	291	131	0	0	31	253	207	0	0	0	0	0	0	Bacteria
40556136a0a6807e97d5d4393cd79a3c	134	228	95	24	15	67	0	0	0	0	0	0	0	0	0	0	0	0	0	0	0	0	0	0	536	318	209	123	369	354	153	0	50	57	72	115	38	0	0	0	0	40	0	0	16	0	0	0	Bacteria
860633c208d4332380a4cc97edc2e1e8	94	112	106	0	121	319	120	0	132	33	35	69	431	26	17	0	0	0	48	25	54	0	0	65	97	0	101	106	194	195	159	95	98	0	0	0	0	0	0	0	0	0	38	0	38	0	37	48	Bacteria
4cf4acfb4b4914a5ad85743381bd3620	40	0	0	0	41	55	254	53	90	100	154	114	239	147	214	69	111	190	42	17	148	27	17	87	0	0	0	0	15	29	26	36	0	0	0	16	51	32	60	19	86	167	25	0	21	26	0	184	Bacteria
f3fa5ce15414840a15c0ecb93c1916f4	90	166	139	51	48	105	0	0	0	0	0	0	0	0	0	0	0	0	0	0	0	0	0	0	254	174	242	185	207	260	251	0	75	105	89	165	118	0	46	72	28	124	0	0	0	0	0	0	Bacteria
b59c8fd70c23178b40831578924669d4	0	0	0	0	0	0	77	0	0	65	149	109	334	197	94	87	72	359	75	0	135	101	67	113	0	0	0	0	0	0	0	0	0	0	0	0	130	35	114	0	94	115	80	0	63	91	79	149	Bacteria
d408d6711ab05cdbe712334af15be3b7	342	239	399	82	112	304	0	0	0	0	0	0	0	0	0	0	0	0	0	0	0	0	0	51	188	187	254	134	160	245	26	32	0	0	0	78	0	0	0	0	36	0	0	0	0	0	0	114	Bacteria
c61818888d576e2e31ecc7976e5fef1d	20	43	0	52	158	165	321	135	129	100	93	172	48	45	68	0	160	202	0	0	0	20	0	52	0	23	0	34	63	79	13	155	0	0	43	46	0	0	36	0	75	175	0	0	0	43	0	214	Bacteria
0f717d736fe507a582a4499f2f7eba74	0	0	110	0	0	0	0	47	0	73	52	76	95	0	55	157	0	56	80	0	16	0	33	71	0	0	76	0	83	0	147	103	0	38	71	70	138	11	200	183	166	150	250	0	128	98	0	144	Bacteria
a01e4d328a8225bdda754623ba31ee21	33	58	31	0	34	48	0	0	0	0	0	0	0	0	0	0	0	0	0	0	0	0	0	0	148	115	91	128	137	230	642	57	112	185	204	386	126	34	0	26	0	81	0	0	62	0	0	0	Bacteria
b5fce7540b0f3607694b4f64bcdc2c47	102	160	0	115	222	102	0	0	0	0	0	0	0	0	0	0	0	0	0	0	0	0	0	0	314	237	0	427	361	583	276	0	64	0	0	0	0	0	0	0	0	0	0	0	0	0	0	0	Bacteria
fcf2491a472d306086bf84734360502c	0	142	128	0	0	0	0	0	0	0	0	0	0	0	0	0	0	0	0	0	0	0	0	0	205	104	258	133	203	181	322	0	154	125	234	261	186	0	89	0	0	90	140	0	0	0	0	0	Bacteria
6311d267528181dd3033a0a9db7b85d6	183	64	175	0	104	112	63	0	148	50	0	210	0	0	0	40	49	0	0	0	0	0	0	87	141	0	175	68	60	119	73	219	0	0	83	168	0	74	0	0	128	0	0	0	93	98	0	140	Bacteria
ad8dac0e92d18d7b79332389dde70253	201	107	271	66	157	188	0	65	0	0	0	0	30	23	21	24	109	266	0	0	0	0	0	0	52	71	159	95	79	145	61	88	34	0	52	89	47	0	58	21	73	143	0	0	38	0	0	81	Bacteria
37f9bd3304032a1f5620470e15721e31	47	35	0	86	37	0	0	0	11	0	0	0	0	0	0	0	0	0	0	0	0	0	0	0	164	109	0	545	56	503	514	38	92	95	127	42	0	0	17	0	0	47	92	0	155	44	55	0	Archaea
8b0766d107153c82e4ab5f287749c893	55	79	47	32	20	212	0	0	23	4	0	0	0	0	0	14	0	0	0	0	0	0	0	0	880	31	46	174	109	386	160	26	61	12	35	165	40	0	18	32	34	58	0	0	0	152	0	0	Bacteria
8beb00776170e8122f6d94f3f7c1cce9	0	0	0	0	0	0	0	0	0	0	0	0	0	0	0	0	0	0	8	18	0	6	0	0	0	0	0	0	0	0	0	0	0	0	52	67	361	0	733	259	88	207	738	10	141	88	93	29	Archaea
f07b2b3db13ae1ae72113e5b0bf921cf	44	0	0	27	149	67	474	340	107	148	172	154	80	21	48	31	105	48	24	0	7	23	0	106	0	0	0	0	35	29	24	133	11	12	21	34	19	0	23	0	90	87	0	0	17	17	0	149	Bacteria
28dfc6fa932789b8728addedfa12ce85	125	0	54	0	83	189	0	0	0	0	0	0	81	0	0	61	91	134	31	101	50	45	0	190	0	0	0	0	0	123	144	0	0	0	97	148	0	45	200	62	192	227	0	0	69	95	0	180	Bacteria
ea88d511cf05d0b9dc311dd10b54dafb	37	138	48	126	173	65	94	68	0	43	59	104	25	42	23	25	147	98	30	0	47	98	0	209	0	95	0	113	54	143	0	84	130	0	0	23	0	0	63	0	58	152	0	0	0	0	0	201	Bacteria
0dc73ed30a7997960bd57d3454e328ae	0	0	0	0	0	0	48	153	0	36	36	36	46	279	68	55	219	367	65	0	51	49	46	155	0	0	0	0	0	0	0	133	0	0	0	43	22	0	61	0	135	184	46	0	24	63	34	340	Bacteria
d3f7832eddf6e14afbc5dfd813b4476d	26	50	0	36	0	67	0	54	0	0	0	0	175	113	48	82	135	221	69	0	288	0	18	274	46	37	0	64	143	173	0	0	0	0	0	0	65	0	38	59	84	119	93	0	0	37	0	165	Bacteria
c2dd8ef7a0148d4ab3131c9334dccf41	161	207	137	216	122	198	0	0	64	0	0	0	0	0	0	0	0	0	0	0	0	0	0	0	176	129	105	268	260	282	101	0	116	0	54	114	0	0	0	55	0	0	0	0	0	0	0	0	Bacteria
df4d7f6b4f96b11e9c1a597526740cd6	65	128	0	89	0	97	0	0	0	0	0	0	0	0	0	0	0	0	0	0	0	0	0	0	80	92	237	155	230	233	238	64	95	92	137	134	186	0	0	0	118	209	28	0	39	0	0	0	Bacteria
7ef48ab9c1a280479dae0c556058570d	0	38	0	0	75	74	0	0	0	0	0	0	0	0	0	21	0	0	0	0	0	0	0	0	137	110	87	187	0	170	215	57	59	112	162	200	180	67	0	153	134	153	107	0	90	49	62	42	Bacteria
e2fcc92ed4f145071525b58f2f750e39	180	132	331	19	30	84	0	0	0	0	0	0	0	0	0	0	0	0	8	0	0	0	14	0	225	72	298	90	116	150	56	26	75	42	77	245	26	24	68	0	0	43	103	0	68	66	39	32	Bacteria
f9ce4c1de0be0b4964ac004f2f7091d1	119	154	51	67	125	135	0	0	16	0	0	0	0	0	0	0	0	0	0	0	0	0	0	0	200	97	33	207	328	472	208	0	62	85	100	134	69	0	0	21	0	18	31	0	0	0	0	0	Bacteria
f2a80ca7a1f03c84fef11bfbd8c77604	436	167	150	68	160	550	271	0	42	0	0	0	0	0	0	0	0	0	0	0	0	0	0	0	122	87	105	71	172	187	38	27	0	0	0	32	0	0	0	0	0	0	0	0	0	0	0	40	Bacteria
abf9982c74a742159b60afc9c12285a8	86	0	35	0	95	104	114	60	229	0	0	86	58	100	103	97	0	0	84	0	67	0	0	130	0	76	0	0	35	0	54	108	0	44	0	104	0	151	0	37	47	83	52	0	67	111	0	307	Bacteria
29bfe314af2c635787d5cc5b7c938d76	172	151	117	119	110	157	0	0	0	0	0	40	0	0	0	0	0	0	0	0	0	0	0	0	340	155	94	117	239	282	135	0	85	27	39	33	75	0	0	0	50	131	0	0	0	47	0	0	Bacteria
5f7b5fea825c7d285fb370153355a9c7	18	0	0	14	20	86	17	16	0	27	15	63	68	0	15	48	23	114	116	154	38	54	52	93	0	0	23	31	0	70	0	86	63	0	0	127	51	42	159	214	61	107	139	0	113	67	41	266	Bacteria
09bf4a67f0a1adaaa9c4f10c07f5c098	80	230	83	39	20	148	0	0	0	0	0	0	0	0	0	0	0	0	0	0	0	0	0	0	275	227	102	145	269	276	97	53	51	37	33	178	0	0	0	0	122	45	3	0	0	18	5	160	Bacteria
29a3cde55c6ce71b66e242004db43127	0	91	28	64	25	0	0	0	0	0	0	0	0	0	0	0	0	0	0	0	0	0	0	0	138	115	201	226	126	257	481	0	129	114	110	147	100	0	0	67	137	127	0	0	0	0	0	0	Bacteria
9bfd2621fdf6f460fcb8470845f38b52	0	0	0	0	45	0	103	44	63	118	176	298	257	51	78	63	447	427	0	0	0	0	0	0	0	0	0	0	0	0	0	53	0	0	0	0	49	0	24	0	108	251	0	0	0	0	0	28	Bacteria
d0d20a43b01ec6acb9aba2630cc3a3de	0	0	0	0	143	0	1520	7	218	119	464	77	0	0	0	0	0	0	0	0	0	0	0	0	0	0	0	0	0	0	0	0	0	0	123	0	0	0	0	0	0	0	0	0	0	0	0	0	Bacteria
56b4592c52ffaea44191b3ac8e15cb09	0	0	0	21	292	0	454	22	167	84	157	472	265	94	52	0	51	34	0	0	0	23	0	0	0	0	0	0	0	58	27	27	0	32	74	39	72	0	0	0	0	19	21	0	77	0	0	36	Bacteria
0ee5624fe8941a80c7a7e66389c711e4	0	0	0	49	110	74	0	151	49	62	73	148	80	106	52	20	59	106	14	28	0	47	31	144	0	0	0	41	0	62	0	161	0	0	0	61	90	23	72	26	149	247	28	0	51	60	0	187	Bacteria
8f2674a9f3f84f1c2865e80fe506436a	0	0	0	0	0	0	0	0	0	0	0	0	44	66	30	67	73	127	382	75	51	36	300	92	0	0	0	0	0	0	0	0	0	0	0	0	27	52	201	77	118	140	108	5	18	117	112	336	Bacteria
79f5c10b489b315a6219c5963cde2f02	139	223	154	33	270	242	72	0	49	98	0	123	0	0	0	0	0	0	0	0	0	0	0	0	305	82	81	55	165	187	33	0	57	30	22	73	0	0	0	17	50	59	0	0	10	11	0	0	Bacteria
c9fe79745795686cbce54406cdd0c170	231	223	310	89	202	418	35	0	0	0	0	124	0	0	0	0	0	0	0	0	0	23	0	0	46	147	197	87	156	187	0	39	0	0	0	37	0	28	0	0	0	0	0	0	0	0	0	51	Bacteria
2fd4947beb55ce769cfed13a0b15cc1e	0	0	0	16	40	9	1060	0	237	91	192	139	51	0	33	0	98	104	28	42	25	24	0	72	0	5	7	9	0	35	17	67	0	0	18	26	0	0	63	0	43	0	0	0	0	0	0	54	Bacteria
837f965e6ee3060ea475d06d2a9bdc2c	77	76	0	27	88	55	507	0	60	60	115	49	23	22	125	24	23	0	0	0	0	0	0	0	172	0	0	32	0	181	73	0	80	0	0	406	41	0	0	0	222	65	0	0	0	0	0	0	Bacteria
a8676514a6d71d448f45a4d0343d53de	444	67	61	0	57	249	626	0	3	0	0	0	0	0	0	0	0	0	0	0	0	0	10	0	171	66	93	50	65	154	52	16	0	0	0	18	0	21	0	0	59	0	0	0	0	20	0	294	Bacteria
1347687e3fbf8a94461d7b24181cf52b	0	0	0	0	70	0	702	0	163	236	536	177	148	246	125	0	0	0	0	0	0	0	21	0	0	0	0	0	0	0	0	0	0	0	73	0	62	31	0	0	0	0	0	0	0	0	0	0	Bacteria
6a3190ab7184cb9f3f11842b87374deb	0	0	0	0	45	0	87	102	47	57	127	269	281	100	90	27	88	141	19	0	48	35	0	146	0	0	0	0	15	8	15	100	0	18	25	38	58	0	56	0	64	211	0	0	39	52	8	167	Bacteria
71e383c15c4fefba7497f56f85e3ab59	0	63	34	25	56	706	167	35	0	0	0	0	0	0	0	0	0	0	0	0	0	0	0	0	18	22	76	64	129	140	256	81	55	43	80	53	52	6	0	97	116	138	70	0	0	0	0	0	Bacteria
b6cf446f918dd4b73e6f127625a33f03	747	166	92	40	11	257	7	0	0	0	0	0	0	0	0	0	0	0	0	0	0	0	6	0	351	103	100	29	247	177	107	11	49	14	12	27	0	0	0	0	15	0	0	0	0	0	0	0	Bacteria
f49fb5714a39e1f960d1e876580c101c	114	76	41	0	0	58	0	0	0	10	0	0	0	0	0	0	0	0	0	0	0	0	0	0	245	36	73	71	170	147	289	0	89	169	205	263	130	23	0	95	45	144	39	0	34	0	0	0	Bacteria
0ccfaf0defe0c253eb9f9b20e7c77fe2	296	55	426	169	241	258	36	0	161	0	0	0	0	0	0	0	58	0	0	0	0	0	0	109	72	42	103	113	86	131	75	62	0	0	0	0	0	0	0	0	0	72	0	0	0	0	0	0	Bacteria
560225c4251ed6754c4bb84ffed9fd01	121	91	95	55	59	96	0	0	0	0	0	57	0	0	0	0	0	0	0	0	0	0	0	0	117	56	97	104	108	158	194	27	55	91	136	125	128	19	32	82	123	166	40	0	53	73	0	0	Bacteria
af88a9ea41d8462cf53e82a0b4138bc3	0	0	0	0	0	0	1084	27	113	245	641	100	7	0	0	6	0	0	0	0	0	0	0	0	0	0	0	0	0	0	17	0	0	0	300	0	0	0	0	0	0	3	0	0	0	0	0	0	Bacteria
5cd3f7d7f7c66aefaafc571930f2492b	185	226	97	78	160	312	64	30	21	0	19	42	0	0	0	0	0	0	0	0	0	0	0	0	93	99	51	84	290	217	99	51	32	16	31	51	31	0	0	25	60	55	0	0	0	0	0	20	Bacteria
d4cc51d661976f8a21b6d207e5140c10	0	0	0	33	0	0	57	0	0	52	0	83	100	0	0	97	36	43	0	0	0	84	24	135	0	0	24	43	49	48	102	0	36	0	57	76	122	79	52	98	142	190	72	0	101	124	0	368	Bacteria
28ca06eeabf2287d47e95bf3e399d997	387	169	114	55	103	310	57	0	12	17	0	11	0	0	0	0	0	0	0	0	0	0	0	0	197	80	74	40	195	140	99	69	28	0	0	82	49	5	0	0	93	86	0	0	0	0	0	37	Bacteria
3f0b0108af3848e5b83c520c3fc0da88	322	74	240	81	119	299	0	0	0	0	0	0	0	0	0	0	0	0	18	0	14	54	0	143	97	79	129	65	116	123	0	0	0	23	0	65	0	0	0	0	68	97	0	0	13	24	6	230	Bacteria
8792c64742d136578262df5b37019c37	167	138	275	92	166	377	52	32	76	0	0	41	0	0	0	0	0	0	0	0	0	0	0	0	104	95	167	119	217	178	72	45	41	0	0	45	0	0	0	0	0	0	0	0	0	0	0	0	Bacteria
f3711b4a7835ee1e91a8c5e4c8043136	0	0	0	45	112	68	0	0	0	0	0	0	0	0	0	0	39	0	0	0	0	0	0	1927	0	3	0	7	8	0	0	83	0	0	23	0	0	0	0	0	10	0	0	0	0	0	0	170	Bacteria
c9018a442d09b5f8e5fc58b4db0ffcda	0	0	0	0	0	102	0	0	0	0	0	0	0	0	0	0	0	0	43	147	0	0	79	0	0	0	0	129	118	127	236	0	101	0	89	420	109	0	60	108	35	118	170	16	148	60	0	79	Bacteria
6c7c45a032cf910a30dd3f74d02ee76a	29	0	23	39	86	0	31	178	32	34	72	17	0	0	26	0	124	44	9	0	27	222	15	580	0	0	0	30	0	34	6	112	0	0	18	15	0	0	0	0	15	55	7	0	0	38	0	544	Bacteria
177c3c2cef85c4932419a8a6f8bb5914	0	0	0	0	0	0	0	0	0	0	0	0	0	0	0	0	0	0	0	552	0	0	0	0	0	0	0	0	0	0	23	0	0	44	75	35	131	29	356	36	0	300	657	36	82	35	71	0	Bacteria
3cc194d0119455313061d4c14bf9cd2c	79	114	129	78	99	214	17	0	0	0	0	33	0	0	0	0	0	0	0	0	0	0	0	0	117	188	167	101	183	219	38	49	62	98	0	84	0	0	0	45	98	115	0	0	70	0	0	60	Bacteria
fe1b2ac34ce11ce5d76287bc867ca18a	0	0	0	0	0	0	123	86	61	155	241	224	456	68	122	55	83	126	16	0	67	0	0	31	0	0	0	0	0	0	0	40	0	26	41	19	48	11	18	0	104	143	6	0	23	15	0	47	Bacteria
e45e5f623455e65c691fdb1d86dc03fd	21	0	0	0	4	16	0	25	0	44	12	62	0	0	0	68	0	51	190	9	184	27	0	0	0	25	23	0	30	0	31	117	0	0	28	46	56	66	104	140	167	141	272	0	105	180	0	208	Bacteria
850613397b381cc58635c9cc057710c7	0	0	0	0	0	0	136	154	49	187	213	142	394	72	81	70	104	174	0	0	29	0	0	0	0	0	0	0	0	0	16	107	10	19	27	20	65	7	25	24	131	174	0	0	0	0	0	15	Bacteria
89fb82b2201b530dda1b2fb6bc547503	177	157	243	90	242	509	0	0	0	0	0	0	0	0	0	0	0	0	0	0	0	0	0	0	120	109	142	123	245	279	0	0	0	0	0	0	0	0	0	0	0	0	0	0	0	0	0	0	Bacteria
ed2d922257f91c12bdda1d1ebb35a837	78	145	151	0	78	93	109	62	28	105	117	96	48	43	58	29	33	0	0	0	0	0	0	34	96	0	126	118	0	147	126	75	56	0	0	119	86	0	0	0	68	110	0	0	0	0	0	0	Bacteria
3218c3f8cf3a0c5ab17fcd32558ab10d	171	197	155	73	47	76	0	0	0	0	0	0	0	0	0	0	0	0	0	0	0	0	0	0	353	155	135	177	220	396	169	0	64	0	0	0	0	0	0	0	0	43	0	0	0	0	0	0	Bacteria
bd5b49356b3f0d7df7ca4df711e53c63	463	231	145	83	98	304	51	0	78	0	0	56	0	0	0	0	0	0	0	0	0	0	0	39	213	112	104	0	116	168	0	0	0	0	0	0	0	0	0	0	57	53	0	0	0	57	0	0	Bacteria
a952355b7fcbdb4c9af76a10be533820	54	93	59	37	72	150	43	0	37	27	59	43	56	0	0	43	0	38	0	0	0	0	0	20	65	55	44	129	175	197	131	29	36	37	99	120	95	0	0	68	105	139	35	0	0	0	18	20	Bacteria
6e2a47226b6f094b9b1da819ffb8eb8a	0	0	0	26	89	21	102	21	100	22	85	34	53	17	41	16	61	51	41	45	109	79	189	223	0	0	0	9	11	10	8	25	0	0	8	0	0	0	9	6	52	81	59	4	108	56	12	541	Bacteria
dc39feb0b634360ff7f073f7481cb61b	0	0	0	0	0	0	0	0	68	0	0	0	0	0	0	0	0	0	0	0	0	0	0	0	0	0	25	36	0	44	81	0	26	57	171	116	155	33	220	239	75	113	414	0	244	125	150	31	Bacteria
6b83b999883e89b73d5cbf2663418906	142	143	137	58	58	159	57	0	0	0	35	62	0	37	0	0	13	0	0	0	0	33	0	51	212	119	98	98	108	192	90	42	0	36	43	206	0	0	0	0	65	57	0	0	0	0	0	57	Bacteria
4b490d686694a1808e6caeebad412cd3	73	112	258	113	99	212	0	0	0	0	0	47	0	0	0	0	0	0	0	0	0	0	0	0	124	0	253	0	368	166	168	101	57	0	0	0	0	0	0	37	168	50	0	0	0	0	0	0	Archaea
06d0dc4b2bded1551fbf7a5e0566e467	0	124	106	0	0	0	0	0	0	0	0	0	0	0	0	0	0	0	0	0	0	0	0	0	230	172	176	109	0	113	247	0	133	112	192	177	133	0	0	56	63	109	100	0	51	0	0	0	Bacteria
5ade8b2651c01cbf6144fa2d8651fd97	0	0	0	0	0	0	78	202	35	35	166	540	0	0	154	0	14	0	0	0	0	0	0	719	0	0	0	0	0	0	0	373	0	10	9	14	0	0	5	0	0	0	0	0	15	0	0	20	Bacteria
556f202504d74d16278ca04dc79ba612	140	82	88	0	249	86	327	199	211	88	134	173	0	0	0	0	60	0	0	0	0	0	0	133	0	0	44	0	0	37	0	198	0	30	0	0	0	0	0	0	0	0	0	0	0	0	0	105	Bacteria
d8869f52be91c5765e6d92aee40e3f6f	0	0	0	0	67	27	27	0	12	13	30	13	0	0	0	28	12	0	0	0	0	0	0	0	0	0	0	0	0	0	264	15	66	88	199	145	138	6	200	299	223	228	97	0	66	64	27	30	Bacteria
2ba34d78cce1b29c55f56a2cc03eb3ba	0	0	0	0	0	0	0	13	0	0	0	0	0	0	0	0	0	0	8	0	0	7	0	1267	0	0	0	0	0	0	0	0	0	0	22	0	0	0	0	8	0	0	11	0	0	0	0	1034	Bacteria
ee1956791b886ee43f92c113e82df9a1	128	0	0	0	0	0	0	0	0	0	0	0	0	0	0	0	0	0	0	0	0	0	0	0	174	103	356	45	86	143	285	0	67	111	82	249	221	76	0	52	0	189	0	0	0	0	0	0	Bacteria
35b68da71701471e2732fca02ced7b78	89	128	62	36	32	138	0	0	0	0	0	0	0	0	0	0	0	0	0	0	0	0	0	0	197	107	107	147	177	232	220	0	77	70	67	125	119	10	0	36	35	132	8	0	9	0	0	0	Bacteria
1747759a3f6af9d88fa2c80ac81f3c9e	391	142	115	0	109	435	0	93	0	0	0	128	0	0	0	0	0	0	0	0	0	59	0	119	86	0	0	56	150	141	0	78	0	0	0	0	0	0	0	0	0	0	0	0	0	0	0	244	Bacteria
5fc65c8d8a153e907662985a13263d35	144	172	227	75	209	308	16	0	11	0	0	0	0	0	0	0	0	0	0	0	0	0	0	0	84	80	123	109	315	293	52	13	28	13	16	44	0	0	0	0	10	0	0	0	0	0	0	0	Bacteria
428c32616b2bb81ec8b8de81dbf3b7ea	94	107	120	38	40	108	19	0	25	0	0	22	0	0	6	0	0	0	56	5	0	0	41	0	125	80	63	79	156	170	57	34	39	20	37	66	48	19	78	109	110	142	65	0	26	41	39	49	Bacteria
497d9a32912f70c605e3a7097d3ffe2a	0	0	0	0	0	0	0	0	0	0	0	0	0	0	0	0	0	0	0	0	0	0	0	0	0	0	0	0	0	0	0	0	0	0	0	0	0	0	0	0	0	0	1257	0	0	505	0	571	Archaea
455f8d368e8ecc2f97d1ed7acefb7724	0	0	0	38	0	45	0	0	0	0	0	0	0	0	0	0	0	0	0	0	0	0	0	0	99	48	146	61	131	137	228	71	86	104	101	192	107	48	0	151	96	157	99	0	137	0	43	0	Bacteria
4b6fedd1a8a1398c3536613393c715da	129	161	131	55	65	85	0	0	0	0	0	0	0	0	0	0	0	0	0	0	0	0	0	0	228	147	113	120	141	205	176	66	0	0	0	105	98	0	0	0	72	104	0	0	0	44	0	79	Bacteria
a6d4742d8c802171498b62b6d79b1764	34	77	61	71	0	113	0	0	0	0	0	0	0	0	0	0	0	0	0	0	0	0	0	0	233	222	126	103	264	254	110	0	59	34	64	120	52	49	0	0	95	77	0	0	28	22	38	15	Bacteria
57c1bcaf2bad3b94171d164dd74e35e3	130	276	138	130	154	235	0	0	0	0	0	0	0	0	0	0	0	0	0	0	0	0	0	0	210	108	146	135	306	289	46	0	0	0	0	0	0	0	0	0	0	0	0	0	0	0	0	0	Bacteria
ba064149fdf1ceb8a22e58a2fec4770e	0	0	0	0	0	0	0	0	0	0	0	0	71	0	0	131	0	90	30	0	0	0	79	0	0	0	0	0	0	0	0	0	0	0	0	0	230	32	307	109	117	124	573	0	124	145	55	73	Bacteria
7319845d6baf0392d1b9e318e45ecf97	0	0	0	0	12	0	0	0	0	0	0	0	0	0	0	0	14	0	158	29	129	129	616	324	0	0	0	0	0	0	0	18	0	0	0	0	0	0	0	0	0	0	150	20	87	118	40	444	Bacteria
6faae052c80358e8955df588193b4222	0	0	0	0	0	0	0	9	0	32	42	30	161	287	118	160	152	374	18	0	6	11	8	36	0	0	0	0	0	0	0	18	0	0	0	10	79	10	102	33	168	232	0	0	10	29	11	138	Bacteria
bbd71d025dd020aa8b60bfe0d67f383e	0	0	0	0	0	0	0	31	0	50	63	93	219	94	88	211	87	218	57	38	93	29	43	91	0	0	0	0	0	0	42	52	0	0	0	0	41	26	52	0	133	117	31	0	30	51	0	201	Bacteria
e8ae368a6fc5a69732478d5e1ae5a8fa	521	186	100	0	85	251	0	0	0	0	0	0	0	0	0	24	0	0	0	0	0	0	0	0	268	93	77	51	205	226	0	118	0	0	0	0	0	0	0	0	72	0	0	0	0	0	0	0	Bacteria
7275d83f88445428d57a8c7cb2ee2b76	0	0	0	0	0	0	0	0	30	0	0	0	0	0	0	0	0	0	0	0	0	0	0	0	0	0	0	38	0	27	127	27	76	123	259	137	337	0	34	198	0	150	408	0	240	63	0	0	Bacteria
45114cc2a223e679265c91349e3c9aea	163	174	70	99	124	230	0	0	0	0	0	0	0	0	0	0	0	0	0	0	0	0	0	0	153	138	103	141	201	263	113	0	52	48	0	61	0	0	0	0	0	64	15	0	0	0	0	42	Bacteria
71b09f5b0cdb8ed469d856ae4eb9b714	0	0	0	0	0	0	0	22	0	0	0	0	250	113	69	169	93	425	101	170	86	0	114	68	0	0	0	0	0	0	0	17	0	0	0	0	0	0	37	25	54	222	61	6	17	24	0	102	Bacteria
a8f9ef2b36268c9ee0beee05d863dd5b	158	136	50	45	31	158	0	0	0	0	0	0	0	0	0	0	0	0	0	0	0	0	0	0	243	107	115	108	378	271	135	0	37	39	38	83	0	0	0	13	56	35	0	0	0	0	0	0	Bacteria
9407db80b6a854a4f5b12fdac4c9aff6	66	59	112	81	140	82	56	11	127	15	0	0	0	9	0	0	65	0	0	5	148	0	15	326	72	62	42	42	78	106	55	196	0	0	0	0	0	0	24	0	36	60	0	0	0	83	0	55	Bacteria
e5bf6500e31dcdb94325a4c23de47fdb	0	0	0	0	74	0	0	14	26	120	113	180	124	0	35	117	34	120	0	0	0	0	35	0	0	0	0	38	32	0	80	0	0	65	104	89	101	0	57	69	213	201	0	0	46	55	0	82	Bacteria
51db3d037d36e80516ce42e9c2f78523	0	0	0	0	0	0	0	270	0	87	0	92	184	61	70	152	125	206	0	0	89	0	0	58	0	0	0	0	0	41	0	260	0	0	0	35	86	0	42	0	102	198	0	0	0	0	0	66	Bacteria
4a33fa4d36b17983bbb46e350d5407a4	84	99	65	32	0	66	0	0	0	0	0	0	0	0	0	0	0	0	0	0	0	0	0	0	196	129	168	102	171	241	263	0	58	75	58	205	84	21	0	46	0	57	0	0	0	0	0	0	Bacteria
560292ffd7e365ae399defa6b9d4992b	165	60	73	27	41	125	14	16	10	0	0	60	19	0	0	24	7	7	0	0	0	12	0	18	86	36	83	42	96	108	87	56	35	27	44	156	47	44	132	71	95	96	21	0	10	40	22	105	Bacteria
9bba57953442c9375aa4c8447b7983c8	0	79	39	44	74	64	63	0	19	84	54	106	83	11	13	30	68	20	0	0	5	28	0	52	0	0	0	44	43	59	64	0	45	33	50	58	81	63	28	36	212	180	0	0	38	66	0	181	Bacteria
ed8a2c0a34cccf1307a5f964ac3b8111	0	0	0	0	0	0	0	0	0	0	0	0	0	0	0	0	0	0	0	0	0	0	0	0	0	0	0	0	0	15	166	0	25	256	242	161	155	202	0	75	0	255	319	0	197	44	88	0	Bacteria
3c69a91eb3ba422bc06eb19e21e6c346	0	0	0	0	0	0	0	91	0	61	181	86	678	181	218	23	167	256	0	0	0	0	0	0	0	0	0	0	0	0	0	0	0	0	17	11	52	0	18	0	33	114	0	0	0	0	0	0	Bacteria
4b41e442aa4ad32a6381343c32790a3e	101	212	56	111	59	68	0	0	0	0	0	0	0	0	0	0	0	0	0	0	0	0	0	0	490	222	76	74	135	176	70	0	0	52	46	39	0	0	0	76	0	120	0	0	0	0	0	0	Bacteria
4ad38bf1b619416874edaa487463b7de	83	61	67	60	69	118	6	14	0	0	6	12	0	0	0	0	0	0	0	0	0	0	0	0	35	61	135	112	148	302	252	89	94	0	38	61	106	0	0	94	62	89	0	0	0	0	0	8	Bacteria
1f82812b17701c0f5937690472dddfd7	0	0	0	0	45	0	108	48	16	0	0	0	101	37	119	76	186	386	61	0	0	0	22	45	0	0	0	0	0	0	41	60	0	0	0	0	79	4	251	0	71	205	127	0	25	0	0	67	Bacteria
37e4f916cc407b9834a1925fea9963ef	0	0	0	0	29	0	0	0	0	0	0	0	91	0	17	27	0	30	0	0	0	24	40	42	0	0	87	0	0	0	123	0	132	0	81	95	153	46	33	89	226	185	93	0	103	160	45	218	Bacteria
925ab4e44a2b94c916f07b094478e462	29	0	0	0	60	0	0	0	0	0	0	0	0	0	0	0	0	38	189	122	93	63	1020	239	0	0	0	0	0	28	0	0	0	0	0	0	0	0	0	0	0	0	111	0	0	26	0	149	Bacteria
698cf7d8b2f55b82e3f713fc18c4b87b	0	0	145	95	135	0	104	0	0	0	0	0	74	141	0	0	55	0	0	0	0	119	0	207	0	0	135	0	63	0	72	0	38	32	32	112	35	7	0	0	116	51	0	0	77	56	46	220	Bacteria
a8d66e0ae86581c75f5adc3b300522ac	34	0	0	52	30	0	74	0	49	47	135	149	193	190	74	18	159	298	24	0	9	37	16	131	0	0	0	0	0	0	0	24	0	0	33	0	24	0	15	0	28	167	25	0	0	23	0	107	Bacteria
43315440122897790dfd3f24889490d3	52	0	0	38	0	32	30	74	43	0	13	61	0	0	0	0	21	0	11	0	0	1405	34	139	0	0	0	16	0	22	0	55	0	0	0	0	0	0	22	0	13	17	0	0	22	0	0	44	Bacteria
b379b1521d1a107507e12b3c376067b0	116	133	155	0	0	89	75	0	155	0	0	0	0	0	0	0	0	0	0	0	0	0	0	0	205	127	158	89	124	145	233	0	101	0	0	66	0	0	0	0	129	59	0	0	0	0	0	0	Bacteria
e933e00beb38f5e5721b46ddd3421658	0	0	0	0	0	0	0	0	36	19	0	0	0	0	0	39	0	14	22	0	0	0	0	13	47	0	0	0	0	0	104	0	0	69	102	168	260	136	134	176	142	225	202	0	77	68	99	0	Bacteria
609ee457fca85747563ee439f9647850	157	132	60	141	213	148	0	0	0	0	0	36	0	0	0	0	0	0	0	0	0	0	0	0	197	198	73	125	302	251	0	0	0	0	0	0	0	0	0	60	0	58	0	0	0	0	0	0	Bacteria
221da19bd060ee886932117993cc0952	0	0	0	0	0	0	0	0	0	0	43	0	0	0	45	0	59	67	190	126	87	106	287	319	0	0	0	0	0	0	0	0	0	0	0	0	0	0	0	0	0	0	132	0	59	136	54	437	Bacteria
83377a92d41c8a233b411c2628f9edb0	0	0	0	0	0	0	0	0	0	0	0	0	0	0	0	24	0	0	0	0	0	0	0	0	0	0	0	0	0	0	0	0	0	26	80	49	336	32	666	116	213	175	199	0	67	104	25	35	Bacteria
04f9a604ab2ee8883ab921d24ecdde4a	0	0	0	11	59	10	97	361	35	84	172	326	79	28	48	21	52	74	0	0	12	9	0	24	0	0	0	5	0	9	26	152	7	10	23	44	58	17	16	3	50	82	0	0	12	27	0	100	Bacteria
958d23caa66ff9d25d6f98b697fb5a1e	0	0	0	0	0	0	0	63	0	0	39	0	147	69	72	114	122	203	63	39	108	0	57	154	0	0	0	0	0	0	0	62	0	0	0	0	0	0	45	0	110	201	60	0	47	56	0	297	Bacteria
602e3abbb8f1e780bdbfaa559dc44404	319	159	88	59	87	221	0	0	0	0	0	0	0	0	0	0	0	0	0	0	0	0	20	61	177	95	104	91	119	134	66	0	0	80	0	87	0	0	0	0	47	36	0	0	0	0	37	39	Bacteria
e9e05e68a0d7f068c9ced6aae7d15212	121	0	66	60	195	77	454	104	0	0	0	29	0	31	0	0	58	0	41	0	136	0	0	150	0	0	0	62	63	80	70	100	0	28	37	0	0	12	0	0	48	103	0	0	0	0	0	0	Bacteria
c1024e86412bdc25bc8e5859db59bfa6	0	0	0	0	0	0	124	35	0	111	154	236	232	163	43	0	120	126	0	0	132	0	0	67	0	0	0	0	0	0	0	0	0	0	0	28	56	39	0	0	104	202	0	0	0	0	0	151	Bacteria
2d201194744cec82670d0105c7ed2d02	0	0	0	0	66	48	71	0	78	40	36	70	0	30	0	102	0	50	44	0	0	0	0	53	0	0	0	0	28	0	57	38	39	0	45	59	84	86	123	136	335	193	0	0	0	50	0	155	Bacteria
7c90570af166a35e1a033db6358ab8ab	52	125	81	57	138	266	91	24	49	35	23	51	41	0	0	0	0	0	0	0	12	0	0	0	74	64	47	105	251	177	82	34	31	0	23	37	39	0	0	24	38	43	0	0	0	0	0	0	Bacteria
49eaab22a64af42d9555eb109d87f91e	179	231	76	95	252	347	63	0	60	0	0	0	0	0	0	0	0	0	0	0	0	0	0	0	53	79	31	104	220	314	0	0	0	0	0	0	0	0	0	0	0	0	0	0	0	0	0	0	Bacteria
0ee629c38ba13679c17073bb0d17391a	0	0	0	0	0	0	102	0	22	37	67	85	524	197	87	79	84	129	0	29	110	38	0	184	0	0	0	0	0	0	0	57	0	0	0	0	88	0	0	0	0	77	0	0	0	35	0	72	Bacteria
955a4264e03a15f1b33f8e7b010deb3d	285	227	107	104	83	315	22	13	28	0	0	19	0	0	0	0	0	0	0	0	0	0	0	0	150	119	91	62	147	151	30	36	0	0	0	0	0	0	0	0	33	73	0	0	0	0	0	0	Bacteria
14918b5ad485e25772e56f8870cba5ef	270	168	104	34	40	95	0	0	0	0	0	0	0	0	0	0	0	0	0	0	0	0	0	0	244	135	58	172	169	238	131	0	0	0	0	57	45	0	0	28	0	0	68	0	35	0	0	0	Bacteria
5e080bfcea631fa382c6e396cc9c5d65	251	236	159	85	124	217	0	0	0	0	0	0	0	0	0	0	0	0	0	0	0	0	0	0	192	90	108	90	202	212	22	0	0	0	0	32	0	0	0	0	35	0	35	0	0	0	0	0	Bacteria
ca0e19ec5a6ced13f334d0016ab4e894	0	215	21	52	74	107	0	0	0	0	0	0	0	0	0	0	0	0	0	0	0	0	0	0	194	233	129	218	169	245	199	0	62	40	37	36	0	0	0	0	0	23	0	0	26	0	0	0	Bacteria
1ae4cd811315eb49c6a6fd90fd18ec47	0	0	0	0	0	0	0	0	0	0	0	0	0	0	0	0	0	0	120	34	0	0	114	0	0	0	0	23	0	0	0	0	0	22	18	0	108	139	215	74	0	46	474	0	195	259	137	101	Bacteria
d4c610aa5197515c51cf438c42cf4deb	0	0	0	0	0	0	0	0	0	0	0	0	0	0	0	0	0	0	0	175	0	0	0	0	0	0	0	0	0	0	29	0	0	125	59	144	270	227	553	93	0	64	95	0	0	78	165	0	Bacteria
bdce61d7b286ee38731b5e83f03787ce	0	0	0	0	0	0	0	0	30	0	0	0	40	98	0	61	0	45	123	87	0	0	73	0	0	0	0	0	0	0	72	0	0	0	40	116	61	75	274	229	87	174	199	17	0	0	89	79	Bacteria
2b79ee80842b2e8ca252a50f121352f8	0	0	0	0	0	0	0	0	0	0	0	0	0	0	0	0	0	0	407	325	84	49	355	62	0	0	0	0	0	0	0	0	0	0	0	0	0	0	32	0	0	0	216	9	26	75	76	351	Bacteria
9e661bb732983f5876ec82b969dd27b8	78	49	43	19	0	26	26	45	40	90	129	166	69	106	0	55	0	0	0	0	0	0	0	0	84	37	0	17	33	48	42	57	59	20	57	71	149	23	53	84	63	164	0	0	0	0	33	27	Bacteria
ce0ee1cd319015d7263fbed0be905431	38	107	90	41	143	88	0	0	0	0	0	0	0	0	0	0	0	0	0	0	0	0	0	0	138	66	107	107	269	270	165	0	79	0	77	110	0	0	114	0	0	0	52	0	0	0	0	0	Bacteria
9900fecb08548a5f31ebbd1d8660e934	0	0	0	0	0	54	8	0	0	50	57	45	27	0	0	14	0	0	43	0	10	0	18	0	0	0	0	0	0	0	172	17	24	109	180	144	193	35	144	117	48	212	175	0	67	26	36	31	Bacteria
08510123cf1c41c0f6604c369ab2ac81	228	24	76	41	108	140	99	61	48	23	13	56	0	22	37	0	82	51	0	0	0	0	0	16	22	15	37	34	27	72	47	98	19	0	0	34	21	19	14	16	176	186	11	0	10	18	0	52	Bacteria
8a8c4f673b2b2462b003b4a6b01a4045	0	0	0	0	42	0	137	19	45	79	45	73	61	92	14	51	58	72	26	0	38	46	31	103	0	0	0	0	0	0	52	0	22	0	0	18	48	28	22	28	171	75	60	0	26	74	26	366	Bacteria
8ec46736ade6b4dce19cee272e64a41d	77	101	44	49	0	0	0	0	0	0	0	0	0	0	0	0	0	0	0	0	0	0	0	0	271	127	120	102	88	205	346	17	69	74	72	90	48	0	0	0	13	134	0	0	0	0	0	0	Bacteria
2af11ac0dc96c08060710fdd312bd84b	249	140	649	0	53	106	0	0	13	0	0	0	0	0	0	0	0	0	0	0	0	0	0	0	110	51	245	0	64	76	18	23	17	0	0	51	0	0	0	0	36	126	0	0	0	0	0	19	Bacteria
8f75caccb117cee00db952295ba99dc9	0	0	0	0	0	0	0	0	0	0	0	39	0	0	0	0	0	0	0	0	0	0	0	0	0	0	0	0	0	0	133	0	34	116	391	469	213	0	0	175	0	137	68	0	177	30	59	0	Archaea
0190d553abefadf1e9bca22d31303f72	125	33	33	16	29	51	0	0	17	0	0	0	0	0	0	45	0	0	0	0	0	0	0	8	66	39	27	36	79	110	126	0	40	20	0	284	174	22	44	31	298	97	0	0	0	179	0	6	Bacteria
51c7af18a08606a6faea69ef65d59701	0	0	0	0	2031	0	0	0	0	0	0	0	0	0	0	0	0	0	0	0	0	0	0	0	0	0	0	0	0	0	0	0	0	0	0	0	0	0	0	0	0	0	0	0	0	0	0	0	Bacteria
4e5d5be3cae9343201ac3a3d9ec6d01d	0	0	0	0	0	0	916	0	833	0	0	0	8	0	107	11	0	0	0	0	0	0	0	0	0	0	0	0	0	0	131	0	19	0	0	0	0	0	0	0	0	0	0	0	0	0	0	0	Bacteria
0074e8a60aa9dfbcc253cb4865569f55	0	0	0	0	0	0	0	0	17	0	0	24	0	0	0	26	0	0	131	98	0	0	35	0	0	0	0	0	0	0	44	20	28	33	50	52	125	60	291	314	97	148	167	16	93	51	69	36	Bacteria
db6f5d335f7ca01a57c82e4bbd204f42	0	0	0	0	17	0	79	393	22	0	50	94	158	59	7	31	19	109	9	0	32	16	15	62	0	0	0	15	0	0	0	89	0	0	19	59	72	27	63	48	62	131	37	0	53	52	19	99	Bacteria
b2ad6257a9df113e5373623d7a89ae2d	124	81	60	55	40	97	0	0	0	0	0	24	0	0	0	15	0	0	0	0	0	0	13	16	95	57	75	57	93	103	110	16	25	25	45	72	111	7	34	91	56	106	108	0	57	39	56	49	Bacteria
667ba8ab22f7cb9f7b1cf1bf7a6cb9d4	0	0	0	0	10	18	0	0	0	0	0	11	0	0	0	0	0	0	17	11	0	0	0	0	0	0	0	28	15	30	100	21	44	102	217	292	95	16	138	98	0	133	213	0	313	30	45	15	Bacteria
ecafb3b8d7b216dfaf252ebd7fdf37cf	127	33	11	19	86	162	38	56	32	0	10	27	16	27	16	34	43	68	44	0	0	38	21	88	0	23	0	22	46	53	24	91	0	0	0	28	0	0	43	0	119	99	30	0	0	45	0	391	Bacteria
ccb6d81d60c2fba8fd30ef95a8b525bf	70	64	0	115	174	0	171	0	168	41	0	110	0	0	0	0	40	0	0	0	0	0	0	41	60	49	54	63	190	109	116	0	54	30	67	33	22	0	0	0	109	0	0	0	0	0	0	60	Bacteria
4d4b63b931ad091a5ed9d00ecce68d26	0	0	0	0	0	0	0	0	0	0	0	0	18	45	199	91	42	218	118	66	30	15	185	41	0	0	0	0	0	0	0	0	0	0	0	0	0	22	495	25	48	113	35	0	0	34	42	128	Bacteria
1008c004201a9f82d1be4807d294abf2	0	0	0	0	0	0	0	0	0	0	19	0	0	0	0	0	0	0	0	0	0	0	0	0	0	0	0	42	0	56	89	0	28	133	211	190	180	0	0	278	0	255	298	0	135	45	50	0	Bacteria
c8f4c1516b1a4adba64eb8d9bec6308b	0	0	0	0	0	0	0	0	0	0	0	0	360	155	114	146	106	446	0	0	43	12	0	22	0	0	0	0	0	0	0	0	0	0	0	0	40	21	34	34	96	242	0	0	14	31	0	92	Bacteria
fe740c9ab45f3541677356dc494de228	38	95	134	57	53	40	0	0	0	0	0	0	0	0	0	0	0	0	0	0	0	0	0	0	37	112	119	43	38	64	156	37	53	107	86	140	164	9	0	23	102	190	15	0	46	0	0	47	Bacteria
02d6158ea0e041839f3ab6479e6e5ff7	44	70	73	67	53	78	0	0	0	0	0	0	0	0	0	0	0	0	0	0	0	0	0	0	128	76	61	112	238	262	193	0	33	150	69	72	60	16	0	0	0	48	13	0	30	33	22	0	Bacteria
e231360bb1f491bb3552729ed27d6155	0	120	38	56	44	62	0	0	16	0	0	0	0	0	0	0	0	0	0	0	0	0	0	0	166	135	157	203	280	300	283	12	96	0	33	0	0	0	0	0	0	0	0	0	0	0	0	0	Bacteria
4f7ff8ad2184969870904fdaf4bb7ca2	37	70	0	0	0	0	0	0	0	0	0	0	0	0	0	0	0	0	0	0	0	0	0	0	319	180	326	193	213	437	141	0	0	27	0	0	53	0	0	0	0	0	0	0	0	0	0	0	Bacteria
9d03b57ca09a5c997d2daefd52ccfd51	47	71	0	19	82	69	35	48	0	0	0	62	0	0	0	42	0	0	0	0	0	0	0	0	0	0	0	0	54	38	75	174	22	0	43	63	130	0	39	217	238	194	135	0	42	0	0	56	Bacteria
48903029deb7bc5e27c874d69ebaac92	91	44	33	33	68	65	32	12	29	0	53	96	0	0	100	46	0	74	61	14	16	0	36	12	27	0	22	25	31	44	74	22	20	13	36	25	73	0	173	64	85	58	141	0	36	29	0	71	Bacteria
55068a6224411aac1f2c15730aa458f5	0	56	0	0	0	41	0	0	0	0	0	0	0	0	0	19	0	0	0	0	0	0	0	0	0	0	91	66	76	98	139	63	50	0	0	36	56	8	264	319	139	218	132	0	52	25	23	0	Bacteria
c0287a3ac9e41a87f78e8e0770a60ec0	35	67	0	72	0	24	0	17	0	0	0	0	0	0	0	0	0	0	0	0	0	0	0	0	87	94	85	62	81	91	213	56	60	125	110	116	110	16	88	123	42	166	28	0	0	0	0	0	Bacteria
c3d5f31ee0b3108ca9e38f6b0580b836	0	0	13	0	0	0	14	106	0	33	19	16	37	222	135	0	227	733	2	0	7	0	0	37	0	0	0	0	0	0	0	70	0	0	11	15	15	0	10	0	29	196	3	0	0	0	0	17	Bacteria
c8bff1e59c76c1fc61437178aa5e36a7	30	0	0	0	26	15	104	238	32	72	71	57	118	50	149	75	97	149	0	0	32	32	0	49	0	22	0	0	15	0	0	76	0	7	0	13	34	15	42	0	102	130	0	0	19	32	0	63	Bacteria
b1b84f255f930c3a36b903dfcb493243	391	197	93	0	60	192	8	0	18	0	0	10	0	0	0	0	0	0	0	0	0	0	0	0	241	63	96	46	139	106	85	17	28	0	0	27	22	0	0	14	76	36	0	0	0	0	0	0	Bacteria
aaf3e690b59b475ebd952ca2a4082dc3	0	0	0	0	0	0	45	27	0	42	44	0	202	70	109	120	74	165	43	0	44	0	22	37	0	0	0	0	0	0	27	18	0	0	0	0	115	21	100	37	138	155	53	0	42	69	0	143	Bacteria
175009ee7133003c275a41bd6d47f375	0	0	0	0	14	0	0	0	42	0	40	50	0	0	0	0	0	4	0	53	0	3	58	0	0	0	0	24	0	23	128	14	46	50	148	69	103	15	61	65	0	44	557	0	155	86	38	66	Bacteria
bd19d4e067b6d171351e30c7b3c54be5	63	103	22	7	0	0	0	0	0	0	0	0	0	0	0	0	0	0	0	0	0	0	0	0	389	174	79	79	115	249	145	0	30	78	76	139	96	0	0	8	0	97	0	0	0	0	0	0	Bacteria
50cc2e47d4ff9006518d8c3b1b1e3cd0	42	23	60	18	88	61	49	96	20	61	79	63	83	95	29	34	32	46	69	0	82	32	41	93	0	0	33	24	24	41	0	48	0	0	0	22	43	35	0	0	37	53	42	0	37	48	17	147	Bacteria
92c29d2d693c92b1a640aea70434e88a	43	0	98	0	0	121	0	0	0	0	0	25	0	0	0	20	0	0	0	0	0	0	0	0	136	0	0	0	0	85	93	0	48	0	76	137	161	0	0	181	114	156	268	0	78	45	0	58	Bacteria
20ad5b343a158e617aa2f39adbf005b6	98	152	186	58	32	36	65	0	0	0	0	0	56	0	0	0	0	12	0	0	0	0	0	58	135	54	64	31	111	93	116	129	53	30	19	65	31	0	0	0	49	167	0	0	0	0	0	36	Bacteria
6c269394f6a4c62ea835e6d1cd74390a	0	0	0	0	24	0	0	0	63	0	0	37	0	0	0	0	0	0	0	0	0	0	0	0	0	0	0	0	0	0	224	0	102	54	193	260	379	48	9	149	55	121	90	0	88	36	0	0	Bacteria
aa7517167e4c4937b15a2d862997fb56	0	0	0	18	178	40	362	67	97	64	81	84	12	54	253	7	131	112	0	0	7	0	0	47	0	16	0	0	21	12	26	37	0	0	15	9	11	0	13	0	40	69	0	0	0	11	0	36	Bacteria
f433ec7a553f85a3983f7c5accc9312d	0	64	0	0	0	0	0	0	0	0	0	0	0	0	0	0	0	0	0	0	0	0	0	0	161	109	86	105	77	196	249	0	77	116	159	141	144	0	0	0	0	57	97	0	90	0	0	0	Bacteria
5bebedd53dd6a93a6d18e0fa0bc29d52	0	0	0	0	39	0	41	78	0	15	12	0	0	65	0	0	53	101	0	0	51	0	0	45	0	0	0	30	0	0	46	115	0	0	57	76	133	73	100	61	142	192	132	0	95	0	0	175	Bacteria
0fdf313c0a5af61a92cd085e7b10c121	260	71	75	43	71	196	50	0	33	0	0	54	40	0	0	0	93	0	17	0	91	180	0	204	0	34	37	36	77	69	0	0	0	0	0	0	0	0	36	0	0	67	0	0	0	0	0	90	Bacteria
390ab75c8d78617bca8d33d3f45eb25e	0	0	0	0	0	0	294	12	50	199	331	151	540	124	94	0	0	16	0	0	0	0	0	0	0	0	0	0	0	0	16	0	0	0	37	0	30	0	0	0	0	24	0	0	0	0	0	0	Bacteria
af8f8c07172656a780424bb10113fb50	83	104	92	70	90	129	55	17	25	0	0	0	0	0	0	28	0	0	0	0	0	0	0	0	107	61	102	74	173	147	70	0	42	0	69	75	47	0	26	75	43	81	0	0	0	0	0	29	Bacteria
dd85c2439cf15852d4e48965a409bd49	0	0	0	0	0	0	0	0	0	0	0	0	202	64	0	186	41	132	73	0	0	0	65	21	0	0	0	24	0	44	0	93	0	0	0	0	69	39	50	83	149	99	207	4	50	95	36	84	Bacteria
579c572f58456b124d916319005afbce	38	64	29	86	0	65	0	0	0	0	0	0	0	0	0	0	35	0	0	0	0	0	0	39	185	0	73	0	77	126	133	35	48	35	58	132	135	0	0	127	135	173	0	0	0	25	0	43	Bacteria
671f6b0548b5f6bb5cac618e04d9b774	111	29	79	66	48	128	0	0	48	0	0	100	0	0	0	0	0	0	0	0	0	58	37	529	0	34	29	0	32	65	25	61	0	0	0	57	0	31	48	0	62	105	0	0	0	0	0	113	Bacteria
4c4a5e319fd6cbd3f9220651c6e8cafa	55	62	111	59	117	132	43	0	27	0	0	27	0	0	0	0	0	0	0	0	0	0	0	0	43	45	73	59	122	116	119	33	72	32	33	111	70	0	0	52	137	76	0	0	31	0	0	37	Bacteria
455bd624e65573a3c24b962081d658f6	195	102	124	65	69	216	0	0	0	0	0	0	0	0	0	0	0	0	0	0	0	0	0	0	172	135	82	105	154	111	84	59	0	0	0	72	0	0	0	0	0	44	0	0	15	25	11	53	Bacteria
763b8e619996f3062d095a14e8087225	118	163	209	127	160	171	0	0	0	0	0	48	0	0	0	0	0	0	0	0	0	15	0	0	112	59	155	75	151	133	84	39	0	0	0	0	0	0	30	0	0	0	0	0	0	0	0	43	Bacteria
7cbe7cc002cc6e6bb7c63594fb91d10d	0	0	21	0	325	0	132	0	0	119	0	59	0	0	0	42	0	0	0	0	0	0	0	0	0	0	0	44	25	52	136	47	28	28	121	44	61	0	139	71	212	77	28	0	48	14	0	17	Bacteria
37f5e3c86d17a04779b3883d293af2f7	88	0	0	0	105	0	95	117	0	0	0	67	55	81	0	0	56	80	61	69	0	66	105	114	0	0	0	0	0	0	0	92	0	0	0	0	0	23	0	0	93	72	48	0	69	103	0	230	Bacteria
cf260d0262a87bf2e06113d9ac03d31e	0	0	0	0	0	0	0	0	0	0	0	0	488	135	129	198	68	287	0	0	0	0	0	23	0	0	0	0	0	0	0	0	0	0	0	0	128	20	78	0	85	210	0	0	0	0	0	40	Bacteria
6f33c60ef285e8f95b5b88ea7410d758	0	0	0	0	0	0	0	0	0	0	0	0	0	0	0	0	0	0	0	0	0	0	0	0	0	0	0	0	0	0	282	6	80	239	299	186	54	55	149	0	0	265	57	0	93	0	123	0	Bacteria
00b2eb4c0e28813d94f8954243e6a264	0	0	0	0	0	0	0	0	0	0	0	0	0	0	0	0	0	0	0	0	0	0	0	0	0	0	0	0	0	0	210	0	71	155	170	239	215	37	53	0	0	173	152	0	185	86	135	0	Bacteria
b47fdb5122bf3e4d36f50d260a6d5b44	0	0	0	0	0	0	0	0	0	0	0	0	0	0	0	0	0	40	158	33	33	40	91	59	0	0	0	0	0	0	0	0	0	0	0	0	36	0	116	0	122	32	218	0	209	261	84	338	Bacteria
f78bbe6506ef35b5651defdbc6cc517b	0	0	0	0	0	0	0	0	0	0	0	0	0	0	0	0	0	0	0	0	0	0	0	0	0	0	0	0	0	0	0	0	0	0	0	0	0	0	0	0	0	0	1817	32	0	11	0	5	Bacteria
dec80882bf46d23b518f14dc30dab7ed	115	111	84	103	145	277	33	0	0	0	14	0	0	0	0	0	0	0	28	5	13	0	11	0	87	42	37	108	220	202	60	22	28	0	20	23	0	0	0	0	0	0	33	0	18	0	0	21	Bacteria
85c0bf9665193c5b0bfcd9a4902ce91d	0	0	174	108	220	235	0	0	0	0	0	0	0	0	0	0	0	0	0	0	0	0	0	0	180	0	143	230	162	216	0	0	116	0	0	0	0	0	0	70	0	0	0	0	0	0	0	0	Bacteria
106b0ef4f090ba57a2bd61097e5f0119	78	56	41	13	0	113	0	0	0	0	0	19	0	0	0	0	0	0	6	0	0	0	12	0	0	30	50	50	78	74	126	16	75	67	72	266	112	0	68	57	89	118	45	0	45	18	15	44	Bacteria
caee9fae2ff5529e5d216cc16b3d6285	75	42	0	33	58	54	0	0	0	0	0	0	0	0	0	0	0	0	0	0	0	0	0	0	54	83	0	61	108	135	254	0	74	77	27	108	0	0	40	201	252	51	28	0	0	0	32	0	Bacteria
c697f505ade2bc139d2551bc5a816293	0	0	0	0	0	0	0	0	0	0	0	0	0	0	0	0	0	0	358	176	180	41	126	109	0	0	0	0	0	0	0	0	0	0	0	0	0	0	0	0	0	0	255	0	113	117	68	304	Bacteria
f03a6054890fd2f72a626baf00f806f3	54	85	48	54	55	42	0	0	0	0	0	0	0	0	0	0	0	0	0	0	0	0	0	0	234	117	57	166	373	282	64	0	0	41	48	26	46	0	0	0	0	52	0	0	0	0	0	0	Bacteria
c159a4cb13fbadef55822426956201c5	0	0	0	0	26	0	103	146	0	44	35	58	0	19	104	0	386	258	29	0	0	0	0	102	0	0	0	0	0	0	0	105	0	0	0	0	0	0	41	0	109	211	0	0	0	0	0	61	Bacteria
c95ae406e809bf890d9c57ac747a1904	250	210	54	65	83	221	18	41	16	0	0	37	0	0	0	0	0	0	0	0	0	0	0	0	224	72	28	74	238	158	0	44	0	0	0	0	0	0	0	0	0	0	0	0	0	0	0	0	Bacteria
b5febb289a31047ff07e7a9c7662aa74	0	39	0	72	59	101	0	0	34	0	0	0	0	0	0	17	0	0	0	0	0	0	19	0	44	20	0	98	197	160	78	0	39	21	36	38	72	0	138	157	48	65	137	0	55	0	20	69	Bacteria
49cb52979f446a03be0f54d2eb2e5ae0	0	0	0	0	0	0	125	377	0	131	87	88	0	0	28	33	189	115	0	0	0	0	0	0	0	0	0	0	0	0	0	200	0	0	26	30	22	0	36	0	93	251	0	0	0	0	0	0	Bacteria
3cddf8494b10a09f60102f62fcf7fc09	0	0	0	0	0	0	0	0	0	0	0	0	0	0	0	0	0	0	0	0	0	0	0	0	0	0	0	0	0	0	0	0	0	0	0	0	0	56	256	0	0	0	1430	0	0	0	83	0	Bacteria
76df0fc98d712907bee931c24716aa86	269	223	137	99	138	225	0	0	0	0	0	0	0	0	0	0	0	0	0	0	0	0	0	0	158	100	57	80	94	162	0	49	0	0	0	27	0	0	0	0	0	0	0	0	0	0	0	0	Bacteria
15753b609980c6987c43a1396b5eea0b	69	141	0	0	54	0	0	0	0	0	0	0	0	0	0	0	0	0	0	0	0	0	0	0	459	232	108	179	174	258	0	0	0	20	55	59	0	0	0	0	0	0	0	0	10	0	0	0	Bacteria
47bdf32cc024f389d0f3afc81b69e21e	29	50	23	22	115	110	61	30	28	18	30	97	36	38	10	43	42	38	27	0	76	22	13	85	0	16	0	13	41	57	31	73	11	15	12	19	8	27	5	6	53	67	61	0	34	29	10	180	Bacteria
2c666a447228948598fc3ca882024069	0	0	0	44	0	159	7	0	0	0	9	40	0	0	0	33	0	0	0	0	0	0	0	0	0	0	0	29	53	89	48	181	0	0	32	55	80	43	27	165	361	160	13	0	0	47	0	132	Bacteria
f87ee48b8e2937234bf64126f7f517ac	29	0	0	12	62	26	66	98	14	76	34	102	20	7	0	38	106	54	0	0	38	9	11	75	0	0	0	22	37	21	24	128	19	17	20	50	57	13	30	36	125	167	37	0	17	32	0	71	Bacteria
c1771777709c9b28f7a5a65978d0b739	158	118	113	57	42	73	0	0	0	0	5	0	0	0	0	0	0	0	0	0	0	0	0	0	52	83	100	0	264	161	95	0	0	58	0	0	65	0	0	85	111	152	0	0	0	0	0	0	Bacteria
bb91cf553fb448e20331f0e702c9e629	0	72	33	124	71	410	0	0	0	0	0	0	0	0	0	0	0	0	0	0	0	0	0	0	59	320	0	116	150	238	80	0	0	48	20	0	0	0	0	0	47	0	0	0	0	0	0	0	Bacteria
ccea47417d762e601177ee0245fdc340	0	0	0	0	0	0	80	46	0	0	45	87	425	233	43	107	101	305	0	0	36	0	0	0	0	0	0	0	0	0	0	0	0	0	0	0	59	22	0	0	45	151	0	0	0	0	0	0	Bacteria
725410ea78ef5c0734ae60c3e5ca7fc6	17	52	31	78	28	52	0	0	0	0	0	0	0	0	0	0	0	0	0	0	0	0	0	0	114	44	178	163	157	204	215	20	80	0	0	31	78	0	0	66	43	127	0	0	0	0	0	0	Bacteria
b5e5d110c47d57bddd96795d0de93f1e	144	130	127	75	155	319	0	0	0	0	0	0	0	0	0	0	0	0	0	0	0	0	0	0	70	61	95	107	207	236	44	0	0	0	0	0	0	0	0	0	0	0	0	0	0	0	0	0	Bacteria
23f5ac15bc34ed14c19f536dd5b15cf5	0	0	0	0	49	49	0	51	0	0	0	0	162	55	0	66	85	113	163	0	24	0	38	83	0	0	0	0	0	0	0	49	0	0	0	0	0	0	0	0	128	178	184	0	44	58	0	190	Bacteria
d8a016a3a0d137c893f4392ccbfea9ab	0	0	0	0	0	0	0	350	0	123	75	261	11	0	0	44	29	43	0	0	0	0	0	20	0	0	0	0	0	0	0	258	0	21	17	80	28	10	39	27	119	117	0	0	8	11	0	73	Bacteria
233e250a03edb9a9b7ebbef7873be23b	0	79	102	0	105	0	0	0	0	0	0	0	0	0	0	0	0	0	0	0	0	0	0	0	246	167	233	140	180	265	142	0	46	0	55	0	0	0	0	0	0	0	0	0	0	0	0	0	Bacteria
b98735902b56b8a435b095183dc96a26	0	0	0	0	0	0	0	0	19	0	15	28	4	0	5	10	0	0	71	0	0	10	35	6	0	0	0	10	0	0	68	0	0	32	80	55	140	19	130	87	21	83	524	0	137	97	31	43	Bacteria
1fe650fc1cf4eb602066ce82debf0244	0	0	30	0	0	0	0	0	0	0	0	0	0	0	0	0	0	0	0	0	0	0	0	0	0	0	0	83	0	138	321	0	89	85	112	141	164	22	60	60	0	85	134	0	99	36	97	0	Bacteria
d6b3acc31411fbfa9d668bb52176fe60	0	0	0	0	0	0	0	0	0	0	0	0	0	0	0	0	0	0	0	0	0	0	0	0	112	0	208	83	0	127	756	0	75	72	63	24	77	0	0	0	34	122	0	0	0	0	0	0	Bacteria
736c690812b613bed04457dcd0943ecd	64	48	117	35	37	31	0	0	0	0	0	0	0	0	0	0	0	0	0	0	0	69	0	175	63	46	170	19	19	47	0	0	0	0	0	42	0	0	0	0	0	0	0	0	0	0	0	768	Bacteria
4f96c96662dd478bd39d1c584cc21638	62	56	178	47	129	258	0	0	20	0	0	27	0	0	0	0	0	0	0	0	0	0	0	42	19	36	153	50	192	206	37	0	36	0	0	14	0	0	0	0	0	0	27	0	62	22	0	77	Bacteria
87a0247c2a8cfc7e97c1937fff5584f2	0	0	25	0	0	0	54	73	0	60	34	42	74	29	0	107	91	120	56	0	70	17	61	83	0	0	0	0	0	0	0	75	0	0	0	27	24	0	16	24	148	182	50	0	40	0	0	163	Bacteria
6c1959a650821a4f5cddff3544e00697	0	0	0	0	26	0	0	55	0	0	0	0	0	0	0	66	0	68	125	80	108	79	238	136	0	0	0	0	0	29	0	88	0	0	0	0	0	0	0	0	0	66	127	0	60	114	0	279	Bacteria
abc584f1619e4fc6036953ff0db6c7c9	0	44	0	0	0	0	0	0	0	0	0	0	0	0	0	0	0	0	0	0	0	0	0	0	202	93	108	125	46	224	217	0	61	125	173	109	125	0	0	15	0	56	11	0	0	0	0	0	Bacteria
e1961870d131ab39802c871d7961d29d	236	136	0	77	0	216	0	0	123	0	0	0	0	0	0	0	0	65	0	0	0	0	0	0	103	0	0	0	250	208	88	0	0	0	0	0	0	0	0	91	0	140	0	0	0	0	0	0	Bacteria
4aa136c2e9d52ddc037e950c70a06dc4	122	61	87	35	76	32	36	34	0	22	0	119	0	0	0	0	0	0	37	18	77	60	39	172	0	27	65	0	0	29	0	51	0	0	0	28	0	0	0	0	36	0	36	0	55	86	0	292	Bacteria
a7681921c8038fb86932bcb5a3716d76	0	0	0	0	29	0	59	367	39	46	86	158	155	83	83	0	70	274	0	0	0	0	0	0	0	0	0	0	0	0	0	23	0	0	20	0	37	0	10	0	0	192	0	0	0	0	0	0	Bacteria
107ef2d13b088acc806f6dd547de572e	0	0	0	0	21	0	20	0	0	0	0	0	89	12	88	224	126	398	35	0	47	0	0	14	0	0	0	0	0	0	39	0	29	0	0	0	32	0	67	30	170	203	37	0	11	0	0	36	Bacteria
2efae56ac58f3004cd3a0312eab43f0e	0	0	31	0	0	0	0	0	0	0	19	61	0	0	0	22	0	0	0	47	0	0	0	0	0	0	19	0	0	0	87	27	34	26	75	68	226	32	105	169	158	170	70	0	116	92	20	53	Bacteria
bb6e8deff8b1660f7009f482712bb241	0	0	131	0	49	0	0	0	0	0	0	0	0	0	0	0	0	0	0	0	0	0	0	0	0	0	86	0	53	63	76	0	0	92	135	120	194	0	0	250	0	149	223	0	105	0	0	0	Bacteria
65536bd8514e4805648ad36119e60cdb	50	31	42	22	27	124	65	0	0	43	0	73	0	11	0	0	11	20	0	0	0	0	0	0	43	0	58	32	85	77	123	34	43	25	53	80	95	27	38	58	128	166	26	0	0	0	0	13	Bacteria
c4d9fb2b869c0d2f4401a9d19333fbf0	0	0	0	8	0	0	0	0	0	0	0	0	0	0	0	0	0	0	0	0	0	0	0	0	0	0	87	51	5	56	225	23	57	66	66	106	237	50	0	64	187	349	55	0	24	0	7	0	Bacteria
8f464b8bb791b974b47b7fe396abb799	137	143	0	61	0	165	0	0	0	0	0	0	56	24	0	0	43	77	107	13	0	0	45	38	0	83	0	0	141	165	89	0	0	26	0	47	0	0	28	0	0	51	51	0	32	20	16	63	Bacteria
6f403e0913151a5c17bb9e918db86186	0	0	0	49	132	159	94	0	133	0	0	43	0	0	0	0	0	0	140	49	52	0	139	134	0	0	0	35	85	104	52	0	0	0	0	0	0	0	0	0	0	0	88	0	0	0	52	180	Bacteria
4abe010b0d93888c3cd38b1f143f4638	205	122	61	59	80	82	43	0	0	29	0	0	0	0	0	0	0	0	0	0	0	22	0	145	229	67	77	81	60	123	0	0	42	0	0	0	0	0	0	0	71	14	0	0	0	15	0	91	Bacteria
a9c6cbed32e35da2e4a4f5cc8ce631b8	115	38	34	24	110	140	76	96	48	96	76	144	0	0	0	0	0	0	0	0	28	27	0	47	0	17	13	10	46	38	19	67	0	11	13	20	0	0	0	0	68	49	0	0	18	41	0	187	Bacteria
962fdb2bd000ac913bb20185ac7d27de	0	0	0	0	0	0	79	92	40	77	47	95	95	112	39	53	128	130	0	0	12	0	0	29	0	0	33	0	0	0	0	90	0	0	0	0	59	0	18	0	91	368	0	0	0	0	0	29	Bacteria
a60f65f55ff0d35b33769f7c05810bf3	147	77	56	84	88	142	0	15	30	0	0	110	0	0	0	0	22	0	0	0	27	82	0	156	0	0	59	32	52	61	0	21	0	0	28	42	0	0	0	0	43	66	0	0	31	36	0	202	Bacteria
ab3bd2ed968363da2037ea7b1e34442f	0	0	0	0	0	0	0	0	0	0	0	0	0	0	0	0	0	0	0	0	0	0	0	0	0	0	0	0	0	0	0	0	0	0	0	0	175	128	254	37	0	227	519	0	145	20	193	0	Bacteria
c12049f5a15bfc5cc2cbb512052bcac1	175	122	67	0	74	207	0	0	0	0	0	0	0	0	0	0	0	0	0	0	0	0	0	0	118	65	56	75	111	135	107	32	57	33	42	84	29	0	0	24	53	31	0	0	0	0	0	0	Bacteria
6944f1980251cddc95aff27b1e3f8111	0	17	30	0	0	0	0	0	0	0	0	0	0	0	0	0	0	0	0	0	0	0	0	0	0	0	35	0	45	102	191	0	35	103	79	221	262	101	0	34	32	219	61	0	84	0	43	0	Bacteria
85553f0c35096ac706c205d1c45759c8	0	0	0	0	0	0	0	0	0	13	14	27	310	190	153	126	44	274	0	0	33	0	0	0	0	0	0	0	0	0	0	0	0	0	12	11	78	37	79	37	89	167	0	0	0	0	0	0	Bacteria
26e3e84edbbbf5d285fc71d1f4fe411b	0	47	0	0	91	44	0	0	0	0	0	0	0	0	0	0	0	0	0	0	0	0	0	0	94	94	0	306	143	314	130	0	0	57	86	82	92	0	0	48	0	65	0	0	0	0	0	0	Bacteria
9c22929304b3e15aa72bc325ba7c4304	0	0	86	66	0	0	0	0	0	0	0	0	0	0	0	0	0	0	0	0	0	0	0	0	0	0	119	0	170	105	225	47	123	99	104	90	133	0	0	146	0	180	0	0	0	0	0	0	Bacteria
babea669dc1c9c661cff5a5aab10c839	75	82	133	92	75	77	0	0	0	0	15	0	0	0	0	0	0	0	18	0	0	0	0	0	101	84	153	135	105	135	93	31	0	43	71	91	0	0	0	0	0	46	10	0	0	0	26	0	Bacteria
d7e5ca4d5d8a4d00bb59a0f6410fc3f0	0	0	0	0	0	0	0	34	0	0	24	17	372	70	87	115	36	356	25	6	30	0	12	26	0	0	0	0	0	0	0	41	0	0	0	10	59	0	41	0	30	123	19	0	17	34	0	106	Bacteria
56c1d2ebcc002ed2d45abf449755467c	0	0	0	0	0	0	0	0	0	0	0	0	132	76	88	146	84	203	38	0	37	30	26	110	0	0	0	0	0	0	0	0	0	0	0	0	48	34	28	0	119	239	14	0	21	48	0	169	Bacteria
6c74668dbbb220cf6429502bd024728d	0	0	0	0	0	0	0	0	0	0	0	0	53	293	0	16	0	23	89	64	90	38	217	78	0	0	0	0	0	0	0	0	0	0	0	0	0	86	81	0	13	19	73	0	31	152	67	204	Bacteria
708cb0b752d17e64992f5fcbbaea9a96	0	0	0	0	19	0	0	0	0	0	0	0	0	0	0	0	0	0	0	0	0	0	0	0	119	57	0	73	69	154	143	17	45	57	38	62	116	0	118	49	0	99	255	7	95	31	63	0	Bacteria
93b5cec38d46553cf8405adb63ade760	0	0	16	41	102	57	109	26	36	37	29	76	77	54	0	0	37	0	0	0	0	56	0	113	0	16	0	14	32	27	22	40	13	0	0	37	24	14	24	0	123	187	0	0	0	18	0	227	Bacteria
76a8e6293cf25f5ee1ec921a8a5d81c5	57	69	77	0	43	92	0	0	29	0	0	0	0	0	0	0	0	0	0	0	0	0	0	0	106	96	70	84	122	218	79	65	53	33	62	59	61	0	0	64	55	42	45	0	0	0	0	0	Bacteria
344a452e2bee9e702ca875326a12dbdd	0	0	0	0	0	0	0	0	0	0	0	0	0	0	0	0	0	0	0	0	0	0	0	0	0	0	0	0	0	0	157	0	77	85	265	515	316	0	0	102	10	86	0	0	31	33	0	0	Bacteria
88ebe808d7c45650ec713b3a126af121	156	65	46	0	0	80	0	0	0	0	0	0	0	0	0	0	0	0	0	0	0	0	0	0	96	84	93	38	83	93	87	0	74	21	47	103	69	0	0	76	103	118	20	0	48	0	0	73	Bacteria
d82747e250fd33a6272952983e1c24f2	0	0	112	0	64	87	36	35	0	0	37	43	0	0	0	0	0	0	61	35	0	0	56	41	0	0	53	50	0	70	52	68	29	37	67	108	68	0	40	40	28	53	91	0	63	38	0	107	Bacteria
0a2f52e1bc357911854d239bb0f7200f	90	227	0	0	89	82	0	0	0	0	0	0	0	0	0	0	0	0	0	0	0	0	0	0	315	161	26	103	277	294	0	0	0	0	0	0	0	0	0	0	0	0	0	0	0	0	0	0	Bacteria
518acb852093de8a82e0864a197c2b65	0	0	0	0	0	0	0	0	0	0	0	0	0	0	0	0	0	0	0	0	0	0	35	0	0	0	92	78	64	161	187	0	71	0	145	179	124	29	0	37	28	79	89	0	102	47	79	32	Bacteria
76379a122fde31dd6e18d78a52fe040d	75	94	50	33	61	117	29	0	18	0	0	18	0	0	0	15	0	12	0	0	0	0	0	0	69	53	45	63	68	112	97	22	42	63	64	73	38	0	107	101	39	59	0	0	0	0	0	16	Bacteria
074d1b97a63462c797e66183e1ae880b	198	116	83	36	0	127	0	0	14	0	0	16	0	0	0	0	0	0	0	0	0	0	0	0	145	85	58	58	107	118	74	0	32	12	19	43	18	0	0	0	91	96	0	0	0	13	0	91	Bacteria
8a447a6a7bda6a4ede000a694045a2e4	0	0	0	0	35	14	45	38	0	29	64	41	66	61	59	126	132	214	0	0	41	33	0	49	0	0	0	13	0	12	29	52	0	9	20	16	0	0	59	32	68	193	0	0	0	0	0	99	Bacteria
df0da272ffc5ca069dccde8c225bdbe9	218	171	201	0	117	294	0	0	0	0	13	0	0	0	0	0	0	0	0	0	0	0	0	0	86	38	0	56	188	145	0	0	0	0	0	39	0	0	0	0	0	0	0	0	0	0	0	82	Bacteria
c6caa0ec50e32914100a425de76b1e5e	0	0	0	75	0	47	0	0	0	0	0	0	0	0	0	0	0	0	0	0	0	0	0	0	82	80	73	66	124	175	121	0	77	0	62	149	143	0	0	113	100	137	0	0	14	0	0	0	Bacteria
6983ea5ebe8424166c53f090aadd7742	0	0	0	0	0	0	0	0	0	0	0	0	0	0	0	12	0	0	0	0	0	0	0	0	0	0	0	0	0	0	77	0	0	97	103	126	159	116	61	154	108	208	319	0	48	45	0	0	Bacteria
74156bc7bbe60c92055e28f9e47f56b4	142	74	21	61	97	147	137	187	116	33	0	134	0	0	0	0	29	0	0	0	0	0	0	0	27	39	23	41	63	79	24	153	0	0	0	0	0	0	0	0	0	0	0	0	0	0	0	0	Bacteria
5fe9e654c64a42a13dee7429944a5c2f	0	0	0	0	0	0	0	0	0	0	0	0	0	0	0	0	0	0	0	0	0	0	0	0	0	0	0	0	0	0	164	0	68	37	98	86	292	62	153	84	0	139	206	0	121	40	71	0	Bacteria
d2aaaa105936d1d2ff2cacc6dc5e03bc	150	198	123	34	73	88	0	0	0	0	0	0	0	0	0	0	0	0	0	0	0	0	6	0	207	115	70	91	109	149	78	4	39	15	15	18	7	0	0	5	9	0	0	0	0	0	0	16	Bacteria
6a8874f6561c8d6026e2559cb827bc6e	0	47	0	0	209	0	310	73	91	94	168	177	0	48	138	0	55	52	0	0	0	0	0	0	0	0	0	0	0	71	20	0	0	0	0	0	0	0	0	0	29	36	0	0	0	0	0	0	Bacteria
6ec18724377375c713b86fffddde40b0	0	0	0	0	0	0	102	0	0	80	71	0	99	101	51	95	82	86	0	0	41	18	0	73	0	0	0	0	0	0	0	8	0	10	30	0	65	0	59	25	146	130	0	0	66	50	0	128	Bacteria
c93d1a704a0113e31b60bcdcc4a208c1	0	0	0	0	0	0	0	0	0	0	0	0	0	0	0	21	0	0	0	0	0	0	0	6	0	0	0	0	0	0	0	0	0	0	0	0	293	108	295	52	125	86	313	0	82	148	54	32	Bacteria
2570639e39566f74a4e751c23b16bfad	0	130	148	0	82	141	0	0	0	0	0	0	0	0	0	0	0	0	0	0	0	56	0	138	191	0	135	102	82	130	0	0	0	0	0	76	0	0	0	0	74	41	0	0	0	0	0	88	Bacteria
e744dc0b431a496d02048359e3e30372	167	99	73	0	0	82	0	0	0	0	0	0	0	0	0	0	0	0	0	0	0	0	0	0	112	0	68	65	89	170	120	0	47	37	0	153	74	0	72	0	69	61	0	0	0	0	0	54	Bacteria
29914ed26b8326d7ab3e830e73138c8b	0	0	0	51	172	35	93	251	37	0	54	0	0	130	162	0	83	108	0	0	0	0	0	118	0	61	0	34	0	31	0	63	0	0	0	0	0	0	0	0	0	58	0	0	0	0	0	65	Bacteria
e65f365ed64b1e0c1b976e5dafd8539e	0	70	31	0	0	0	0	0	0	0	0	0	0	0	0	0	0	0	0	0	0	0	0	0	213	110	127	64	56	323	92	0	41	60	59	169	109	0	0	0	36	45	0	0	0	0	0	0	Bacteria
c0ca570a3897ee7a7b86df0c0e1b9b7d	0	0	0	0	0	0	0	0	0	0	0	0	0	0	0	0	0	0	0	0	0	0	0	0	0	0	0	0	0	0	0	0	0	0	140	0	191	0	0	215	69	168	384	0	196	138	65	39	Bacteria
a1739c080c573cba2ed84083b27152ff	131	78	115	48	374	160	83	36	63	56	0	0	0	0	0	0	0	0	0	0	0	0	0	23	89	35	49	28	64	61	34	21	19	0	0	0	0	0	0	0	0	0	0	0	0	2	0	28	Bacteria
24e7e1c58d59067be7d16eac415c5575	0	0	0	41	0	19	0	0	0	0	0	0	0	0	0	0	0	0	0	0	0	0	0	0	0	14	0	80	92	109	126	23	0	76	131	292	127	0	0	79	0	92	90	0	76	64	65	0	Bacteria
23ff190b591b622f882c41f5c3f152ec	0	0	0	0	8	0	102	89	22	58	66	131	159	111	36	21	100	112	5	0	15	32	0	68	0	0	0	0	0	0	0	30	0	5	11	12	33	0	13	0	48	187	0	0	0	11	0	108	Bacteria
4cf57198f3d5f577aacbee34dc61de48	0	0	0	0	0	0	64	93	0	107	132	100	194	42	94	25	79	120	0	0	0	0	0	38	0	0	0	0	0	0	0	107	0	0	0	0	85	0	53	0	46	173	0	0	0	0	0	40	Bacteria
6f16761cd33d6148ba025c4ffb623cfa	0	0	0	0	0	0	57	31	0	34	42	54	310	49	83	65	90	155	18	0	76	0	16	39	0	0	0	0	0	0	0	21	0	0	0	0	49	0	20	16	101	168	22	0	19	20	0	36	Bacteria
e387d60d4ded0507c274fc24f13f983a	125	114	45	56	30	71	0	0	0	0	0	0	0	0	0	0	0	0	0	0	0	0	0	0	207	102	87	37	126	136	100	0	38	38	46	70	49	0	0	0	19	71	19	0	0	0	0	0	Bacteria
d24cb523abd6927bfb840281c946df08	0	0	0	0	0	0	0	0	0	0	0	0	36	37	205	106	107	463	83	0	31	0	0	0	0	0	0	0	0	0	0	0	0	0	0	0	13	0	158	0	35	201	48	4	0	0	0	58	Bacteria
1d024e95481f26653209b52aff8b15d8	0	0	0	0	0	0	0	0	0	0	0	0	84	47	69	187	101	392	29	13	113	0	14	29	0	0	0	0	0	0	0	0	0	0	0	0	44	0	57	20	43	181	34	0	17	17	0	93	Bacteria
00e5c53e5de89d9e75ef2771ed62717f	0	131	54	0	0	0	0	0	0	0	0	0	0	0	0	0	0	0	0	0	0	0	0	0	425	147	167	83	207	202	108	0	23	0	0	36	0	0	0	0	0	0	0	0	0	0	0	0	Bacteria
6c8d67033bff4f4720518d676f2e6a27	0	0	0	0	0	0	0	0	0	0	0	0	0	3	0	14	0	0	39	15	0	31	17	0	0	0	0	0	0	0	0	0	0	0	0	11	92	126	113	69	72	70	175	0	169	208	111	243	Bacteria
b64b7f9315b9d7d4ae9a037c9ffc922c	113	99	37	41	69	101	63	0	31	0	0	48	0	0	0	0	0	0	0	0	0	0	0	0	98	67	59	71	216	217	43	33	20	0	0	0	0	0	0	21	62	66	0	0	0	0	0	0	Bacteria
edd127e84b34448bc945998c5d4f681a	102	106	25	50	31	78	0	0	0	0	0	0	0	0	0	0	0	0	0	0	0	0	0	0	101	56	63	69	157	128	108	61	35	49	40	68	83	0	0	27	52	84	0	0	0	0	0	0	Bacteria
6b09fe3bf6c15e1f83e06a136d72204d	87	68	45	68	31	73	0	0	0	0	0	0	0	0	0	0	0	0	0	0	0	0	0	0	84	54	49	84	192	154	115	45	54	0	26	70	61	0	0	40	55	67	16	0	12	0	0	16	Bacteria
289ce08e47fdb8d2e6d80e71bffb9f5f	0	0	0	0	0	0	0	50	0	0	35	17	203	136	185	15	110	109	13	0	175	124	12	92	0	0	0	0	0	0	0	0	0	0	0	0	36	0	0	0	25	75	8	0	20	28	0	95	Bacteria
6cd60bd37f00b25bbec8e13e44854beb	295	153	181	77	74	254	0	0	0	0	0	0	0	0	0	0	0	0	0	0	0	0	0	0	108	81	87	26	95	127	0	0	0	0	0	0	0	0	0	0	0	0	0	0	0	0	0	0	Bacteria
ffb5aeaacf958066c48dbbfbcb43936e	0	0	0	0	0	0	52	58	0	33	0	0	116	83	37	84	141	73	17	0	29	0	0	78	0	0	0	0	0	0	0	68	0	0	0	0	55	81	0	0	192	176	36	0	0	33	0	110	Bacteria
61f0a3bc3552fae29accfe0b7622a868	31	60	64	31	76	82	30	25	0	0	0	0	0	0	0	0	0	0	0	0	0	0	0	0	40	47	77	57	110	110	92	0	55	35	77	193	98	0	0	36	0	66	20	0	36	0	0	0	Bacteria
fff4b10964e8492b76bb48b5d4a32024	0	24	79	51	105	154	0	0	14	0	19	50	3	0	7	12	0	6	0	0	12	14	12	37	9	11	39	39	142	82	44	0	21	29	61	70	33	0	13	37	27	33	27	0	75	33	18	97	Bacteria
9c7b5501ca202d72b91c865a2ac62fc6	84	82	89	59	52	163	22	0	0	29	15	37	18	0	0	0	0	0	0	0	0	0	0	0	0	0	0	0	105	142	0	25	39	0	56	155	0	37	0	0	90	176	0	0	0	0	0	63	Bacteria
8f7f756d173250e684ded33a7d241d3d	0	0	0	0	0	0	83	0	0	63	23	26	102	39	0	283	66	200	0	0	0	14	0	49	0	0	0	0	0	0	0	0	0	0	0	0	30	0	46	42	55	271	0	0	0	54	0	85	Bacteria
baa8cab021f768675951f1daafed4c7c	0	0	0	0	0	0	0	0	0	0	21	37	15	0	0	27	0	5	56	0	0	0	23	12	0	0	0	0	0	0	0	0	0	30	0	0	108	25	269	118	86	52	372	0	86	87	37	62	Bacteria
6946d81a4e413a41eb0e5b81fbead698	0	0	0	0	0	0	0	0	0	0	0	0	0	0	0	5	0	0	0	0	0	0	0	0	0	0	0	47	0	63	194	0	76	89	140	186	134	48	58	112	92	135	74	0	31	23	0	20	Bacteria
15ea1220db93fc4b550b0fce1244f685	1235	63	0	0	0	0	0	0	0	0	0	0	0	0	0	0	0	0	0	0	0	0	16	0	0	0	0	0	97	50	0	0	0	62	0	0	0	0	0	0	0	0	0	0	0	0	0	0	Bacteria
f2dc413252c41dd0fb4078a547cea0d3	52	39	59	54	54	61	0	0	0	0	0	0	0	0	0	34	42	0	0	0	0	0	0	35	67	53	44	61	123	79	59	0	54	0	0	0	42	0	0	72	53	69	0	0	0	28	0	289	Bacteria
41b6e77c4764e50875e83902f22670f1	24	20	49	39	36	86	0	11	0	0	0	0	0	0	0	0	0	0	19	39	0	0	55	0	0	0	57	0	69	151	61	86	0	0	80	67	29	38	32	50	136	98	159	0	0	0	0	29	Bacteria
a6772a164790bcd0a40146aa2e4950ed	366	93	52	17	12	172	0	0	0	0	0	0	0	0	0	0	0	0	0	0	0	0	8	0	144	52	56	24	79	88	47	0	28	28	10	83	61	0	0	20	35	44	0	0	0	0	0	0	Bacteria
800d204c606f4bf458609e3da5e3866d	0	0	0	0	0	0	0	0	0	0	0	0	0	0	0	0	0	0	0	0	0	9	0	0	61	80	70	107	0	157	243	38	96	55	127	153	132	0	0	74	0	116	0	0	0	0	0	0	Bacteria
8e7f008556d5b565e160fdd94efaba93	71	0	81	26	0	117	0	0	0	0	0	0	0	0	0	0	0	0	0	0	0	0	0	0	0	0	56	77	85	140	74	0	41	48	51	190	83	28	34	42	38	66	29	0	45	51	0	43	Bacteria
7a3061caae576ef1d984a4a4bd9b3d3e	0	0	0	0	0	0	0	0	0	0	79	55	228	53	111	0	115	154	24	0	80	29	16	148	0	0	0	0	0	0	0	0	0	0	0	0	27	0	30	0	25	105	17	0	14	29	0	176	Bacteria
9114d6f5f318a4285c10580688d49cfd	0	39	57	0	167	72	131	0	143	64	93	62	86	0	37	0	70	30	0	0	0	0	0	124	0	0	0	0	0	21	22	0	0	0	34	0	31	0	0	0	46	110	0	0	0	0	0	73	Bacteria
2269ea6315c895f37c5b69c94f0294fd	0	0	0	0	187	81	595	0	345	31	43	0	0	0	22	0	0	0	0	0	0	0	0	0	0	0	0	0	64	0	51	0	93	0	0	0	0	0	0	0	0	0	0	0	0	0	0	0	Bacteria
6888e4b9c421a5dad901c840e823eced	0	0	0	0	0	0	0	0	0	0	0	0	0	0	0	0	0	0	0	0	0	0	0	0	61	49	72	89	21	134	164	25	50	103	125	237	148	0	0	83	33	114	0	0	0	0	0	0	Bacteria
6009ec731437c7cb90165a2abca08c74	0	0	0	0	0	0	0	0	0	14	106	24	769	89	61	0	0	0	0	0	160	3	7	55	0	0	0	0	0	0	0	0	0	8	14	4	68	0	13	0	0	0	9	0	93	0	0	8	Bacteria
01e85608f2c22a0b87356cafbeebd6a1	0	0	0	0	11	0	44	32	0	26	45	87	81	0	60	57	29	128	0	0	21	0	28	0	0	0	0	0	0	0	0	25	0	36	62	0	103	11	87	41	120	142	53	0	48	39	0	88	Bacteria
c103a85e8361b1c27840c1a12460ba2a	0	0	0	0	62	24	87	113	31	71	61	251	0	0	20	0	22	74	0	0	48	52	15	122	0	0	0	0	13	19	21	67	0	13	0	37	0	0	0	0	0	36	22	0	0	29	9	183	Bacteria
c9f59aa0f1cf9c4d06c3bf6628ec1792	103	156	65	0	0	0	0	0	0	0	0	12	0	0	0	0	0	0	0	0	0	0	0	0	359	167	97	70	105	126	71	0	33	46	0	91	0	0	0	0	0	0	0	0	0	0	0	0	Bacteria
a0f7e5d96fea8258195ee9e9b6aa42ac	92	125	94	65	62	63	0	0	0	0	0	0	0	0	0	0	0	0	0	0	0	0	3	0	186	106	94	118	257	219	0	0	0	0	0	0	0	0	0	0	0	0	0	0	0	0	0	11	Bacteria
85cf8cc1302dd723663cd9cb666fa115	0	0	0	0	42	0	30	402	0	7	0	24	0	51	19	0	157	444	0	0	0	0	0	0	0	0	0	0	0	0	0	53	0	0	0	0	5	0	21	0	15	225	0	0	0	0	0	0	Bacteria
ff89f465bc34d53198a8bcedf522c73f	62	0	336	0	0	122	0	0	0	0	30	0	0	0	0	0	0	0	0	0	0	116	0	192	86	0	94	0	0	54	48	0	0	0	0	32	0	0	0	0	22	0	0	0	0	0	0	300	Bacteria
2f97fb7a273455a5e83c28173a1444b5	71	15	0	70	46	50	253	0	357	0	0	18	0	16	0	15	0	0	0	0	0	0	0	0	0	22	0	50	45	88	37	0	8	0	0	54	0	6	0	29	70	137	0	0	0	0	0	36	Bacteria
7c33b1121f189f55690603bdaf6e0788	0	0	0	67	100	39	29	0	0	0	0	65	51	0	0	96	0	85	66	0	0	0	0	49	0	0	0	0	0	51	92	73	57	0	65	47	47	0	47	47	93	74	131	0	0	0	22	0	Bacteria
d2e66902d9a7f6b68522b1eeb834bf69	116	150	120	0	72	59	0	0	0	0	0	0	0	0	0	0	0	0	10	0	3	21	0	66	187	106	111	74	94	133	0	0	0	24	22	50	0	0	0	0	0	0	0	0	0	21	0	49	Bacteria
8e5b2bb5844566db2ecf81b3d6fa2cbf	0	0	68	44	43	0	0	0	0	0	0	0	0	0	0	0	0	0	0	0	0	0	0	0	93	57	145	126	67	138	98	20	65	0	82	70	59	26	31	122	31	59	22	0	0	0	0	21	Bacteria
720d5f9b735597f8e2d39d025f2c9748	162	80	37	29	6	97	0	0	0	0	0	0	0	0	0	0	0	0	0	0	0	0	0	0	237	110	74	43	155	172	124	0	34	35	17	44	0	0	0	0	22	0	0	0	0	0	0	3	Bacteria
03fc8f2c5a73800bc4cb81878957d6d1	63	89	110	93	118	174	0	0	0	0	0	0	0	0	0	0	0	0	0	0	0	0	0	0	40	48	58	92	193	173	33	0	20	0	38	37	31	0	0	0	0	0	0	0	69	0	0	0	Bacteria
7571cb6355392a8e095a8748c1fb9c54	0	0	0	5	4	0	0	0	16	0	0	0	0	0	0	0	0	0	0	0	0	0	0	0	0	0	0	8	0	5	179	9	50	91	216	202	226	40	0	103	0	201	0	0	88	36	0	0	Bacteria
dd69e0846f9a835446aa81bedd9460ca	96	51	56	0	46	95	69	0	50	39	40	0	40	0	29	0	32	61	0	12	0	0	0	0	67	0	51	0	118	69	66	0	0	0	61	0	61	0	67	0	100	102	0	0	0	0	0	0	Bacteria
abdda42779d27288194481dc893e9930	0	25	25	22	37	32	32	52	35	48	53	85	204	144	45	19	135	142	2	0	0	9	0	38	0	0	0	15	17	26	0	41	9	0	0	20	19	0	9	0	22	96	0	0	0	0	0	19	Bacteria
13ee7343d1965ac7ba277c763f856cf7	182	53	82	42	126	336	18	0	13	0	0	24	0	0	0	0	0	0	0	0	0	0	0	0	41	28	41	30	145	156	23	11	0	0	0	0	0	0	0	0	73	23	0	0	0	0	0	21	Bacteria
fd2e6be00eec2795cd9b41315bee3d97	0	0	0	0	0	0	0	0	0	0	0	0	0	0	0	0	0	0	0	0	0	0	0	0	0	0	0	0	0	0	0	0	0	27	51	60	156	0	127	161	0	85	406	19	136	85	150	0	Bacteria
7d3c6575959d2c5e0e84234dac6cd04d	0	0	0	115	0	0	260	0	154	129	205	184	0	404	0	0	0	0	0	0	0	0	0	0	0	0	0	0	0	0	0	0	7	0	0	0	0	0	0	0	0	0	0	0	0	0	0	0	Bacteria
f229c2ae66be7894671a557ddf617a7a	56	30	23	39	39	45	44	42	0	21	17	69	12	38	0	0	29	32	0	17	0	0	0	39	25	11	12	23	20	25	46	148	0	0	0	41	75	0	0	0	141	156	63	0	34	0	0	41	Bacteria
d6f912634c27598b0b0b179f9b75818c	0	0	0	0	0	0	0	0	0	0	0	0	0	0	0	0	0	0	122	16	109	62	523	205	0	0	0	0	0	0	0	0	0	0	0	0	0	0	0	0	0	0	46	9	22	55	74	208	Bacteria
580f529bef6457938bcfb1fc5dde7b8f	0	0	0	0	0	0	0	0	0	0	0	0	0	0	0	0	0	0	0	0	0	0	0	0	0	0	0	0	0	0	75	0	0	192	233	229	256	0	0	233	31	161	30	0	0	0	0	0	Bacteria
3c29bd976b72699389b79862108067f0	0	0	0	0	0	0	0	0	0	36	63	0	38	158	75	59	39	203	67	85	88	70	57	91	0	0	0	0	0	0	0	0	0	0	0	0	0	12	24	0	0	67	43	0	45	0	0	118	Bacteria
d482556f8d599f0f59f7ced76817b1d7	341	64	25	41	69	153	23	20	32	27	21	66	0	12	0	0	0	0	14	0	16	0	0	17	21	18	0	15	56	86	0	18	28	0	0	15	0	0	0	25	44	47	13	0	11	16	0	82	Bacteria
57d3065dbabffd6d5388f78461e83af1	0	0	0	0	0	0	0	0	0	0	0	0	0	0	68	0	0	34	276	220	47	19	132	41	0	0	0	0	0	0	0	0	0	0	0	0	0	0	85	0	0	0	223	4	36	32	41	173	Bacteria
72b439ce3306a68806f9514eb96f4904	0	30	0	0	34	71	0	0	0	0	0	30	0	0	0	0	0	0	0	0	0	0	27	0	0	0	0	48	61	90	58	0	54	0	0	77	101	58	114	132	129	163	56	0	47	0	0	49	Bacteria
43383adb5574f479bd934d5bf315f6f6	161	95	29	41	47	159	9	0	4	0	0	0	0	0	0	0	0	0	0	0	0	0	0	0	37	37	36	34	216	148	72	7	43	0	0	26	0	0	0	28	110	53	0	0	0	14	0	21	Bacteria
b2906eb40e2259d5207c857fb1055880	18	11	0	0	47	0	177	98	22	0	0	0	0	0	0	46	0	0	0	0	0	0	0	0	0	0	0	0	0	0	103	133	58	0	0	52	71	0	199	148	64	69	45	0	66	0	0	0	Bacteria
c12f35a46a99a090b9eb10929199bcc4	149	97	67	43	75	211	41	4	11	0	0	0	0	0	0	0	0	0	0	0	0	0	0	0	96	83	77	68	99	121	0	21	0	0	0	0	0	0	0	0	94	0	0	0	0	9	0	59	Bacteria
7a5f6278ec04ad6bfaca69a5541bfd73	83	77	44	38	80	106	24	15	20	0	0	21	0	0	0	18	0	0	0	0	0	8	0	0	52	80	98	51	74	75	0	60	38	0	0	29	0	29	31	0	120	76	0	0	0	22	0	55	Bacteria
3a3896fd7ffb5228335ff339059718c8	0	0	0	0	0	0	45	0	0	0	84	0	933	185	56	0	0	0	0	0	78	0	0	43	0	0	0	0	0	0	0	0	0	0	0	0	0	0	0	0	0	0	0	0	0	0	0	0	Bacteria
847ef1a2b17a1c61035475b56d24122d	0	0	40	0	0	0	0	0	0	0	0	0	0	0	0	0	0	0	0	0	6	30	10	1242	0	0	0	0	0	0	0	0	0	0	31	0	0	0	0	0	18	0	0	0	0	0	0	45	Bacteria
113d585b3587ce9c265ffdf028af017d	71	12	26	11	0	17	0	0	0	0	0	0	0	0	0	0	0	0	0	0	0	0	0	0	100	56	44	28	66	108	178	0	42	36	15	149	69	19	27	0	152	189	0	0	0	0	0	0	Bacteria
cffe3d84cc64ee1c9fd44e7433f89afa	52	71	18	29	88	88	184	0	144	77	56	240	0	0	0	0	22	0	0	0	0	6	0	54	0	16	11	39	24	56	20	11	0	13	19	15	0	0	0	0	23	0	0	0	0	0	0	39	Bacteria
1d7963161fb9ba1cf1fcbac05ed98403	0	0	35	0	0	0	0	0	37	0	0	0	0	0	0	0	0	0	0	0	0	0	0	0	0	0	0	71	0	76	151	0	59	44	146	168	174	0	0	114	94	85	62	0	88	0	10	0	Bacteria
fdaf4eb2ccabf580eaf8d4d8684af544	34	36	60	36	41	62	0	0	0	0	0	0	0	0	0	0	0	0	0	0	0	0	0	0	31	43	48	36	99	91	59	18	34	0	14	46	60	20	29	191	112	70	18	0	36	58	0	28	Bacteria
c0627a2bc21a6d8dbdd57e3d6b2a44bb	42	43	21	23	30	63	0	0	0	0	0	0	0	0	0	0	0	0	0	0	0	0	0	0	63	45	0	96	105	117	155	0	60	64	34	106	119	0	0	50	50	73	21	0	26	0	0	0	Bacteria
427c670b9e6f6f691164f9a72dead1c6	68	85	47	59	53	130	0	0	46	0	0	0	0	0	0	0	0	0	0	0	0	0	0	0	93	59	46	62	128	118	140	0	89	0	0	0	0	0	0	54	78	0	0	0	0	0	0	49	Bacteria
ddfae365ed37a296512b533691abecdf	0	0	0	0	0	0	0	0	0	0	0	0	0	0	0	0	0	0	0	0	0	0	0	0	0	0	0	0	0	0	73	0	0	238	238	145	74	0	136	0	0	133	175	0	130	0	61	0	Bacteria
d4013d17d29f84351ce1fe8b1feedb2a	8	0	0	28	0	48	0	0	9	0	0	0	0	0	0	0	0	0	0	0	0	0	0	0	15	0	0	93	77	178	190	0	67	0	90	220	117	0	0	45	0	50	84	0	46	30	0	0	Bacteria
460d90baee2e1cce9e280d7a6d13b5ed	281	86	43	22	0	262	0	0	0	0	0	0	0	0	0	0	0	0	0	0	0	0	0	0	105	85	123	53	145	95	63	0	0	0	0	0	0	0	0	0	31	0	0	0	0	0	0	0	Bacteria
39c427be6b871226380a22285e0eab07	32	48	37	15	19	34	0	0	6	0	0	0	0	0	0	0	0	0	0	0	0	0	2	0	34	32	32	53	76	123	100	20	49	45	69	135	107	15	14	102	30	104	9	0	19	11	15	5	Bacteria
1eb2b2fa6e1172367ef2f7919530755e	54	0	0	26	89	96	152	248	46	92	48	140	0	0	32	0	80	36	0	0	0	0	0	0	23	0	0	36	0	27	26	93	0	0	0	0	0	0	0	0	0	45	0	0	0	0	0	0	Bacteria
fea8db9dd374563d9f22972cf6e3ead3	13	0	0	0	0	0	85	130	49	97	71	115	0	64	41	0	111	103	0	0	0	19	0	27	0	0	0	0	10	14	0	103	0	0	11	17	13	14	0	0	90	138	0	0	0	0	0	54	Bacteria
35823af439cf97688003988c746af356	18	0	0	0	0	16	0	0	0	0	0	0	0	0	0	0	0	14	0	0	0	0	0	0	176	0	0	42	30	45	103	24	78	27	48	113	56	60	196	24	24	116	25	0	0	95	57	0	Bacteria
d06e08e29d33322440b958e46eea3800	62	0	52	0	43	50	0	30	0	0	0	33	0	0	0	19	0	7	0	0	0	0	0	0	65	39	47	68	113	146	115	45	0	0	0	33	36	0	29	33	85	84	0	0	48	36	34	28	Bacteria
93f31eeb786bd54f045779256939009b	0	0	0	0	0	0	0	90	0	0	0	0	860	122	71	0	0	46	0	0	0	0	0	19	0	0	0	0	0	0	0	36	0	0	0	48	84	0	0	0	0	0	0	0	0	0	0	0	Bacteria
30b3d9c623e02b3ceab2140db25aae93	4	5	12	13	23	21	45	23	0	18	29	13	91	15	47	58	27	85	70	0	69	11	12	44	0	5	6	7	0	17	7	23	10	0	8	10	30	24	17	19	60	67	63	0	20	39	7	199	Bacteria
f113ff34017d165e54929953139ae6ad	198	107	41	0	118	161	49	0	23	0	0	23	0	0	0	0	0	0	0	0	0	0	0	0	0	62	67	0	137	98	35	0	15	0	21	39	32	0	0	36	71	37	0	0	0	0	0	0	Bacteria
89a58f4f89b3f74de33e5c87643e5454	0	0	0	0	0	0	230	48	0	121	120	96	93	71	48	44	67	42	0	0	0	0	0	0	0	0	0	0	0	0	0	0	0	0	0	0	0	43	0	30	124	86	0	0	0	0	0	106	Bacteria
961f2becef6912795fe0c1cc16e12a31	265	114	56	37	41	209	0	0	0	0	0	0	0	0	0	0	0	0	0	0	0	0	0	0	177	54	26	62	153	173	0	0	0	0	0	0	0	0	0	0	0	0	0	0	0	0	0	0	Bacteria
4539759da5f2864593cfa874cb2a9741	0	0	0	0	0	0	0	0	0	0	0	0	0	0	0	0	0	0	55	138	0	72	632	149	0	0	0	0	0	0	0	0	0	0	0	0	0	0	0	0	0	0	0	0	0	69	68	183	Bacteria
23ddb32587b80d976c69f90ca6b38f7d	0	0	129	0	0	61	0	0	0	0	0	0	0	0	0	0	0	0	0	0	0	0	0	0	0	105	0	53	74	98	134	0	69	54	95	156	87	0	0	54	0	29	86	0	80	0	0	0	Bacteria
5065250b5b92e4519be565fe9e8d7a85	0	0	0	0	0	0	0	0	0	0	0	0	0	0	0	0	0	0	0	0	0	0	54	0	0	0	0	0	0	0	0	0	0	0	0	0	0	46	0	0	0	0	0	0	0	921	0	342	Bacteria
f172923051ef96f91b5ec060ecea69db	123	0	58	0	58	124	0	0	0	0	0	0	0	0	0	0	0	0	0	0	0	0	0	0	178	62	87	79	205	270	118	0	0	0	0	0	0	0	0	0	0	0	0	0	0	0	0	0	Bacteria
85fbf5156b9db032349dd426fc932066	0	0	0	0	0	0	0	82	0	0	40	45	0	34	0	0	70	57	0	0	31	187	54	380	0	0	0	0	0	0	0	29	0	0	0	0	0	0	0	0	0	56	0	0	0	70	0	226	Bacteria
a6d8ab3b8a3dbbc987169774a16f07cc	0	71	0	0	0	0	0	0	0	0	0	0	0	0	0	0	0	0	0	0	0	0	0	0	424	208	123	64	154	231	68	0	17	0	0	0	0	0	0	0	0	0	0	0	0	0	0	0	Bacteria
70ca7325d08419498e4a88666e8c76fd	0	0	0	0	43	0	0	52	0	0	34	0	85	0	76	13	233	163	0	0	68	18	0	58	0	0	0	0	0	0	0	53	0	0	0	0	31	0	0	0	125	201	0	0	13	0	0	94	Bacteria
b809b77453b6301bbe45f45879a63e83	96	86	24	40	88	184	25	0	0	0	17	30	0	0	0	0	0	0	0	0	0	0	16	0	50	41	27	66	119	132	61	57	32	0	36	55	29	0	0	21	0	25	0	0	0	0	0	0	Bacteria
598de4b9e1e6eace6726112e9356c5bd	0	0	0	0	54	23	79	55	25	33	0	64	40	0	0	21	36	25	0	0	0	0	0	0	17	0	0	38	36	54	36	102	51	11	37	67	45	8	66	24	41	53	148	0	27	0	40	0	Bacteria
99e5fd4f2495d9f6a2069c820f03e26b	208	48	66	66	84	355	64	0	72	0	6	11	0	0	0	0	26	0	0	0	0	0	0	0	87	0	42	27	41	115	0	0	10	0	0	0	0	0	0	0	0	24	0	0	0	0	0	0	Bacteria
3e55bd6335c9e302cdae8872751aafd6	87	74	62	116	71	107	48	29	79	20	0	0	29	0	0	0	21	0	0	0	0	0	0	0	48	0	49	0	102	76	54	44	35	0	16	32	0	0	0	0	51	68	0	0	0	0	0	33	Bacteria
a882c53bb4171f5f7912d6f22f35ea8b	0	0	0	0	0	0	53	0	0	34	80	62	121	57	0	76	40	86	94	0	89	0	0	74	0	0	0	0	0	0	0	0	0	0	0	0	0	0	77	0	110	72	0	0	0	0	0	226	Bacteria
b017052a33f30a9a4fda9ea08bb74196	53	14	23	19	22	50	0	0	0	48	29	31	0	0	20	8	7	19	0	0	0	18	0	17	0	18	28	36	33	54	34	3	14	30	42	55	41	0	68	36	129	152	0	0	68	7	0	114	Bacteria
12346b3346ca6349ce16e940bd59408b	45	89	92	70	82	96	0	0	0	0	39	0	0	0	0	0	0	0	0	0	0	0	0	24	85	54	71	124	114	126	55	0	0	0	0	65	0	0	0	0	0	49	0	0	0	0	0	59	Bacteria
ff4cc6e1f71b6e3935da5a8d8d111634	0	0	0	0	0	0	629	0	106	63	229	268	0	0	0	0	0	0	0	0	0	0	0	0	0	0	0	0	0	0	0	0	0	17	27	0	0	0	0	0	0	0	0	0	0	0	0	0	Bacteria
2984702a773aca756a4e1f05ded3a5a8	44	41	38	61	245	469	0	0	0	0	0	0	0	0	0	0	0	0	0	0	0	0	0	0	0	26	0	48	193	171	0	0	0	0	0	0	0	0	0	0	0	0	0	0	0	0	0	0	Bacteria
1b1b2e62a844a33ab5c4d69436352782	0	0	0	0	0	0	0	183	0	0	51	64	308	0	161	0	139	250	0	0	0	0	0	0	0	0	0	0	0	0	0	51	0	0	0	0	37	0	0	0	0	75	0	0	17	0	0	0	Bacteria
2c13ac31778dd23ec68bb1193db00e92	0	0	115	0	246	0	288	0	142	63	0	0	141	36	0	0	0	0	0	0	0	0	27	0	0	0	0	0	0	0	61	0	43	0	0	0	0	23	0	0	0	106	0	0	0	0	0	43	Bacteria
cd4d3a17567cdd2c75be0f356c51e8b3	0	0	0	0	0	0	0	0	0	0	0	0	0	0	0	29	0	41	72	113	0	0	70	0	0	0	0	0	0	0	0	0	0	0	20	0	105	0	294	152	15	59	237	0	42	63	0	21	Bacteria
3aa71c6dbd175db10c888cbfbfdc5a23	33	32	33	42	91	99	0	0	0	0	0	60	0	0	0	0	0	0	0	0	0	0	0	80	17	0	30	61	97	104	49	0	0	0	23	72	0	103	36	0	18	0	134	0	0	31	0	85	Bacteria
89fbbcbac6cfd82b96f49f9f065125db	110	39	62	20	124	150	32	23	26	22	11	43	0	0	0	0	21	0	0	0	0	16	0	17	34	0	31	41	63	98	30	52	11	0	13	59	0	0	12	0	37	58	0	0	0	0	0	73	Bacteria
f899a81c1c298d81bc065caa876f56cf	57	51	68	0	0	50	0	0	0	0	0	0	0	0	0	0	0	0	0	0	0	0	0	0	121	63	75	53	70	65	111	0	0	84	103	74	118	19	0	0	50	94	0	0	0	0	0	0	Bacteria
2e23164d651fea4e22deb3a99f48f16c	90	13	19	23	10	40	0	15	12	0	0	0	0	0	0	0	0	0	0	0	0	0	0	0	15	10	0	19	54	60	59	123	32	22	16	121	51	27	23	57	191	187	0	0	0	16	0	18	Bacteria
2796cf13b3b6f3f18360a5d9cfedc580	175	93	73	45	68	207	28	22	19	13	15	17	0	0	0	8	16	0	0	0	0	0	0	0	70	0	0	0	99	95	0	47	0	0	0	0	0	0	0	0	80	64	0	0	0	0	0	67	Bacteria
19b370331f381ada899eadc87b66aeea	56	66	42	56	45	84	0	0	0	0	0	0	0	0	0	0	0	0	0	0	0	0	0	0	103	64	33	95	83	129	69	21	0	0	44	110	68	0	0	40	20	53	0	0	39	0	0	0	Bacteria
810f8febe7563f017f580e863293c14c	0	0	0	0	0	27	0	0	29	0	0	0	0	0	0	0	0	0	193	21	0	0	34	0	0	0	0	19	10	20	45	0	22	23	83	78	62	0	47	30	0	0	275	0	96	86	52	68	Bacteria
caa15e719ecf5e0df420e1a46d2dabc3	32	84	29	36	0	15	0	0	0	0	0	0	0	0	0	0	0	0	0	0	0	0	0	0	185	84	113	95	93	196	95	0	24	0	0	31	78	0	0	20	39	70	0	0	0	0	0	0	Bacteria
d4f2711418e7a6ae18f9a57b25083cea	0	0	67	40	0	98	0	0	0	0	0	0	0	0	0	0	0	0	0	0	0	0	0	0	134	82	104	53	118	110	156	0	0	44	44	45	68	0	0	35	0	62	0	0	0	58	0	0	Bacteria
3958ba077ea94c4080bc2793dd3106eb	114	51	63	41	118	132	32	0	41	12	12	60	0	0	0	4	15	0	0	0	0	22	0	70	21	16	30	27	69	82	28	29	14	0	0	23	0	0	0	0	76	18	0	0	0	15	0	82	Bacteria
2120dec6d274abf32b755388058bec6a	172	34	26	42	90	134	35	53	12	20	0	66	0	0	0	0	0	0	0	0	0	0	0	0	25	29	44	54	67	83	44	72	35	15	32	32	0	0	0	0	51	20	0	0	0	0	0	29	Bacteria
5f66a22b414a43718725cd1e3c845aca	0	0	0	0	0	0	0	0	0	0	0	0	0	0	0	0	0	0	0	0	0	0	0	0	0	0	0	0	0	0	0	0	0	0	0	0	0	0	501	0	0	0	551	0	105	68	88	0	Bacteria
7e64b3d992a17a2c0145df88b4dfb942	17	37	36	0	0	23	0	0	0	0	0	0	0	0	0	0	0	0	0	0	0	4	0	0	64	53	82	85	69	193	103	0	70	40	45	179	72	0	0	38	46	46	0	0	0	0	0	7	Bacteria
f98469269d7a45d8c136c1eb0f93242f	0	0	88	227	98	129	0	0	0	0	0	0	0	0	0	0	0	0	0	0	0	0	0	0	0	137	83	100	119	166	81	0	81	0	0	0	0	0	0	0	0	0	0	0	0	0	0	0	Bacteria
a09711b23d28f379940d52c072421531	46	53	94	88	158	189	0	0	0	0	0	0	0	0	0	0	0	0	0	0	0	0	0	0	33	0	58	83	234	241	29	0	0	0	0	0	0	0	0	0	0	0	0	0	0	0	0	0	Bacteria
261374fc8c58231aee784a2b6219b125	0	0	0	0	0	0	0	0	0	0	0	0	0	0	0	0	0	0	0	0	0	0	0	0	0	0	0	0	0	0	0	0	0	0	0	0	0	0	0	0	0	0	1079	8	0	33	4	182	Archaea
11d98b474ceff3207500df7cadbcb60d	131	99	72	38	57	166	0	0	0	0	0	37	0	0	0	0	0	0	0	0	0	0	0	0	62	37	37	60	67	94	65	0	0	46	21	58	24	0	0	0	58	76	0	0	0	0	0	0	Bacteria
6477a789f3a5877e328f744360587f79	0	0	0	0	0	0	949	0	149	13	135	12	0	0	0	0	0	0	0	0	0	0	0	0	0	0	0	0	0	0	9	0	0	0	38	0	0	0	0	0	0	0	0	0	0	0	0	0	Bacteria
0aa883056ea0f64a803bfce5f53c3565	0	0	0	0	0	0	0	0	0	0	0	31	61	0	0	0	0	0	0	0	22	0	0	17	0	0	0	0	0	0	0	0	0	37	133	90	156	76	160	0	234	148	0	0	0	92	0	44	Bacteria
589d56e362f33be3faade4739f08e59b	368	67	66	39	71	151	31	22	17	0	0	39	0	0	0	0	0	0	0	0	0	0	0	0	101	29	50	19	71	74	14	37	7	0	0	0	0	0	0	11	0	16	0	0	0	0	0	0	Bacteria
64fbf8d9bdfbcca47e185c65c076848f	43	42	42	51	41	75	5	9	0	0	0	0	0	0	0	0	0	0	0	0	0	0	0	0	66	46	14	101	228	218	191	58	23	0	16	31	0	0	0	0	0	0	0	0	0	0	0	0	Bacteria
92e88607cec1e5f822db59c98733ad1e	0	0	0	0	0	0	0	0	0	0	0	0	0	0	0	0	0	0	0	0	0	0	0	0	77	47	140	84	100	155	144	0	88	30	0	69	137	0	0	54	39	134	0	0	0	0	0	0	Bacteria
c13bb0e6ce8b47aa3a3b376348840d48	0	0	0	0	0	0	0	0	0	0	0	0	0	0	0	0	0	0	0	0	0	0	0	0	0	0	0	0	0	0	111	13	32	76	144	132	160	50	36	26	0	147	97	0	129	56	85	0	Bacteria
c4edc1b5745a67ddcb2ea319f8897754	78	57	29	81	96	100	0	0	0	0	0	0	0	0	0	0	0	0	0	0	0	0	0	0	70	73	0	181	236	241	0	0	34	0	0	17	0	0	0	0	0	0	0	0	0	0	0	0	Bacteria
4e0a6d40a5eef99717858d895a95f203	0	0	0	0	0	0	0	0	0	0	0	0	0	0	0	0	0	0	0	0	0	0	0	0	92	0	55	47	0	87	208	0	57	88	64	154	175	0	0	41	48	121	56	0	0	0	0	0	Bacteria
9149016988f7950467bb9dff20125ea1	103	130	154	0	0	192	0	0	0	0	0	32	0	0	0	0	0	0	0	0	0	0	0	0	111	0	72	79	149	119	61	0	65	0	0	0	0	0	0	0	25	0	0	0	0	0	0	0	Bacteria
6bb8e1121bfc41b49d565c901bfe7793	283	115	53	28	35	127	33	0	25	23	0	20	9	0	0	0	0	0	0	0	0	0	0	0	139	55	48	31	95	115	55	0	0	0	0	0	0	0	0	0	0	0	0	0	0	0	0	0	Bacteria
903054790ae2d546c6f832a1765b4c93	150	0	0	0	35	114	0	46	0	0	12	0	0	0	0	0	28	0	0	0	0	0	0	16	134	38	0	0	115	0	0	48	0	0	62	119	65	0	0	0	70	99	30	0	0	31	6	71	Bacteria
f71ea0f41991db47216d30331f785d95	0	0	0	0	0	0	56	228	11	0	0	40	0	77	214	31	125	342	0	0	0	0	0	0	0	0	0	0	0	0	0	18	0	0	0	0	0	6	49	6	0	82	0	0	0	0	0	0	Bacteria
54c6a433004d593705a88328410aada5	293	128	69	0	68	128	0	0	0	0	0	0	0	0	0	0	0	0	0	0	0	0	0	0	106	99	51	81	86	104	67	0	0	0	0	0	0	0	0	0	0	0	0	0	0	0	0	0	Bacteria
c3278104237950455977e535217a6071	0	0	0	0	0	0	65	69	33	54	36	105	60	22	12	27	43	52	0	0	0	0	0	0	0	0	0	0	0	0	0	88	0	0	0	32	45	0	17	75	185	181	0	0	0	0	0	69	Bacteria
153d091ec24dfa11e470c909da6a4f5e	19	30	50	22	51	32	0	0	0	0	0	0	0	0	0	0	0	0	0	0	0	0	0	0	17	22	63	27	71	68	75	30	35	22	51	93	55	27	41	64	57	62	38	0	78	35	13	20	Bacteria
afc8d67e557118b9434489c927767904	0	0	38	0	0	0	0	0	0	20	0	0	0	0	0	0	0	0	0	0	0	0	0	0	0	39	41	0	51	67	52	37	56	35	73	78	87	11	30	0	140	216	0	0	20	17	0	157	Bacteria
69a2cc4483e84b7acf175bf2c1ee52e1	75	0	72	23	78	116	99	32	40	29	21	39	0	14	0	23	68	32	0	0	0	0	0	0	0	0	38	30	36	36	37	48	16	0	12	19	30	0	22	30	77	71	0	0	0	0	0	0	Bacteria
51ea28436f802cd98bb14374a850141d	0	61	0	0	53	156	56	0	74	0	16	86	0	0	0	0	19	0	0	0	0	55	0	76	0	53	0	0	57	65	55	0	0	23	39	34	0	0	0	0	68	43	7	0	0	52	0	110	Bacteria
ce820e0a294468e32d81820963538549	42	56	0	44	38	72	0	0	0	0	0	0	0	0	0	0	0	0	0	0	0	0	0	0	63	55	0	148	256	212	73	31	30	0	0	0	0	0	0	0	77	60	0	0	0	0	0	0	Bacteria
311b87e1f42dc037f1bc977184af8e5b	53	118	95	0	165	193	0	0	0	0	0	0	0	0	0	0	0	0	0	0	0	0	0	0	0	0	90	0	172	154	112	0	102	0	0	0	0	0	0	0	0	0	0	0	0	0	0	0	Bacteria
754165ca82e151d72cd24fec101aa1de	0	0	0	0	0	0	0	0	0	22	25	41	55	24	14	82	21	64	21	17	22	24	0	36	0	0	0	0	0	0	0	17	0	0	0	21	36	0	35	0	126	95	52	0	48	85	0	271	Bacteria
bab5022be991c2538fd27fbaf8584752	65	0	0	31	24	0	82	41	27	10	0	69	8	42	24	11	121	63	0	0	9	21	21	105	0	0	0	12	0	16	0	65	0	0	0	13	0	9	0	0	78	143	0	0	11	23	0	108	Bacteria
06a0617996748660673d4e20b9089090	325	105	78	0	49	127	0	0	0	0	0	0	0	0	0	0	0	0	0	0	0	0	0	0	191	86	52	0	117	77	0	0	0	0	42	0	0	0	0	0	0	0	0	0	0	0	0	0	Bacteria
baa38146bb6221b49f4127fc0f2920a7	0	0	33	0	155	19	0	0	42	0	0	0	0	0	0	0	0	0	8	0	0	17	0	51	31	58	36	37	40	72	170	10	59	55	89	75	103	0	0	0	0	59	28	0	0	0	0	0	Bacteria
ed54b9815e7cb25e5318017e086bbe01	43	36	35	26	18	101	0	0	0	0	0	0	0	0	0	0	0	0	0	0	0	0	0	0	113	103	65	35	272	224	42	8	10	0	0	11	22	0	0	0	60	22	0	0	0	0	0	0	Bacteria
ae3f8b6e30c7ec14dab6433c9e221a40	0	106	31	23	0	0	0	0	0	0	0	0	0	0	0	0	0	0	0	0	0	0	0	0	195	111	151	54	148	178	105	0	46	15	12	62	9	0	0	0	0	0	0	0	0	0	0	0	Bacteria
ee17f4df3d4cb42056dda862a4e32233	0	0	24	92	105	0	71	0	14	70	0	31	8	305	0	0	126	73	0	0	0	0	0	39	23	30	28	37	54	0	0	0	17	0	0	0	0	18	44	0	0	37	0	0	0	0	0	0	Bacteria
d1a37b159df984896580e6eb3e0b420b	88	75	85	71	133	218	0	0	42	0	0	61	0	0	0	0	0	0	0	0	0	0	0	0	0	27	41	44	61	83	13	41	11	12	17	20	0	0	29	0	45	28	0	0	0	0	0	0	Bacteria
63a01afb88ba93beb5274fae5e9e8163	111	65	45	13	0	29	0	0	0	0	0	0	0	0	0	0	0	0	0	0	0	0	0	0	104	69	50	40	133	123	41	0	22	95	63	132	39	0	0	0	0	31	15	0	8	0	14	0	Bacteria
471698d9ed72cd4005c7ff7ba24e5a54	0	0	0	0	279	0	151	0	216	78	358	91	0	0	0	0	0	0	0	0	0	0	0	0	0	0	0	0	0	0	0	0	3	0	66	0	0	0	0	0	0	0	0	0	0	0	0	0	Bacteria
8c70259f077e9f2d3419973ce9ef850b	57	65	73	0	69	0	0	0	0	0	0	0	0	0	0	0	0	0	0	0	0	0	0	0	76	45	75	80	124	125	88	92	0	0	0	58	0	0	0	17	55	96	0	0	0	0	0	42	Bacteria
3f9af0e9be68ab18b6338421985a6485	0	68	47	0	21	0	97	40	30	66	43	286	19	83	16	0	30	0	0	0	0	0	0	0	24	23	0	0	27	54	20	33	0	14	18	95	13	0	0	0	17	16	0	0	0	0	6	30	Bacteria
72fa61ca926db926b1cda75190dbf34e	0	0	0	0	19	80	65	37	0	58	96	110	180	51	56	66	32	95	0	0	45	0	0	0	0	0	0	0	18	16	0	0	0	0	0	0	0	0	0	0	62	94	0	0	0	0	0	55	Bacteria
c9da9be25eab893f9fe09d4f3f78ed5e	122	0	78	144	93	236	18	0	45	0	0	0	0	0	0	0	0	0	0	0	0	34	0	84	46	0	30	39	45	130	35	20	0	0	0	15	0	0	0	0	0	0	0	0	0	0	0	19	Bacteria
dd8ed516d1f4c7aabaadb7270a8a1368	28	55	78	0	0	23	0	0	0	0	0	0	0	0	0	0	0	0	0	0	0	0	0	0	103	48	129	33	56	110	111	21	40	34	48	49	125	8	0	26	0	104	0	0	0	0	0	0	Bacteria
5f9a220c2da52ad81d314f9710edd8f2	87	143	0	0	0	0	0	0	0	0	0	0	0	0	0	0	0	0	0	0	0	0	0	0	185	121	0	192	133	175	0	0	109	29	0	55	0	0	0	0	0	0	0	0	0	0	0	0	Bacteria
6d8229085d12ca972279d264c819645a	0	0	0	0	0	41	54	0	0	51	68	104	0	33	0	0	19	0	0	0	0	0	0	0	0	0	0	37	0	45	78	0	0	76	79	91	177	0	0	144	0	79	0	0	52	0	0	0	Bacteria
ee983bf1f9a87ead8eb29c7f7c538f34	0	121	0	0	74	47	0	0	0	0	0	0	0	0	0	0	0	0	0	0	0	0	0	0	0	0	0	0	79	0	131	0	59	41	89	62	91	0	0	130	75	104	63	0	32	0	29	0	Bacteria
99da2bbff660077b85c00a91ced7c58e	86	44	0	46	117	156	103	0	62	64	0	0	0	0	0	40	0	0	0	0	0	0	0	0	0	0	0	26	52	60	43	0	0	0	0	0	45	0	41	0	27	0	88	0	0	0	35	91	Bacteria
78cffabceba2290703209d39c4a5549a	0	57	63	50	57	40	60	0	43	0	0	0	0	0	0	0	0	0	0	0	0	0	0	18	0	54	0	63	68	62	71	33	28	0	43	39	0	0	62	63	106	88	0	0	0	29	0	29	Bacteria
d366b06aea0b344ea2db06f43f672123	0	0	0	0	0	0	82	35	0	0	103	0	260	90	67	0	130	218	0	0	46	0	87	56	0	0	0	0	0	0	0	0	0	0	0	0	0	0	0	0	0	45	0	0	0	0	0	0	Bacteria
c72d743706e761eb43072df0b6d33afa	0	0	0	0	28	0	147	97	30	82	51	186	0	0	0	56	30	0	0	0	0	0	0	0	0	0	0	0	0	21	0	120	0	0	0	45	42	9	27	28	71	45	0	0	38	0	0	64	Bacteria
f3d9817b09a12b41d2f2a9b1af98d285	0	98	113	0	0	0	0	0	0	0	0	0	0	0	0	0	0	0	0	0	0	0	0	0	108	101	157	140	101	176	141	0	81	0	0	0	0	0	0	0	0	0	0	0	0	0	0	0	Bacteria
a603fdabb8f7fbf019f90efdede8e9a4	0	0	0	0	0	0	0	0	0	0	0	0	0	0	0	0	0	0	0	0	0	0	0	0	0	0	49	60	0	66	97	0	29	97	119	178	101	0	9	101	72	70	95	0	52	20	0	0	Bacteria
28966bc5e34c040bd006fa1d073715f1	171	96	99	73	99	215	36	0	0	57	24	116	0	0	9	0	0	0	0	0	0	0	0	0	41	0	0	38	67	72	0	0	0	0	0	0	0	0	0	0	0	0	0	0	0	0	0	0	Bacteria
823544d0615ab57c8d5cd62215c4c785	55	32	67	0	64	150	0	0	12	0	0	28	0	0	0	0	0	0	0	0	0	0	36	57	0	0	88	46	101	70	0	0	0	36	0	55	65	0	0	0	46	56	48	0	0	0	0	101	Bacteria
ea79fd338f6372407d6fb242588ccdd2	0	0	0	0	179	0	558	0	91	74	143	163	0	0	0	0	0	0	0	0	0	0	0	0	0	0	0	0	0	0	0	0	0	0	0	0	0	4	0	0	0	0	0	0	0	0	0	0	Bacteria
3c7f753e644c67ec1da82e8f078ee7c9	40	25	46	28	45	57	26	0	0	0	0	0	0	0	0	0	20	0	12	0	0	33	0	88	43	17	34	23	36	27	0	27	8	0	0	14	0	0	0	0	85	244	14	0	11	28	0	180	Bacteria
c265d4a278ef795cfa8418d37bf86b98	0	79	26	42	0	24	0	0	0	0	0	0	0	0	0	0	0	0	0	0	0	0	0	0	44	37	59	57	53	103	120	31	17	33	53	76	0	45	0	22	129	44	0	0	26	36	0	55	Bacteria
664aa306dba681679f5d76ccbb342522	0	0	0	0	0	0	0	0	0	0	0	0	0	0	0	0	0	0	0	40	0	0	5	0	0	0	0	13	0	0	49	11	20	73	108	106	118	0	116	135	22	98	186	2	49	28	31	0	Bacteria
678684532853bbf2527c851c096c068b	0	124	0	122	0	76	0	0	0	0	0	0	0	0	0	0	0	0	0	0	0	0	0	0	238	143	0	106	131	241	24	0	0	0	0	0	0	0	0	0	0	0	0	0	0	0	0	0	Bacteria
52c9a76cab5972ca54ce8a39141e5dbe	0	17	0	0	29	0	94	22	0	42	46	53	100	48	0	50	21	154	69	83	33	0	33	0	0	0	0	0	0	0	0	0	0	0	14	0	0	0	24	0	34	58	59	5	15	39	0	63	Bacteria
14d2a3b140c0ec8713f54bcf659d1bd7	117	69	27	49	86	168	37	32	0	0	18	33	0	0	0	0	0	0	0	0	0	0	0	0	38	45	0	64	91	91	29	76	25	11	21	31	13	0	0	10	12	11	0	0	0	0	0	0	Bacteria
6a48d425f109d2e207a13fd59290fa55	129	92	58	48	33	129	0	0	0	0	0	0	0	0	0	0	0	0	0	0	0	0	0	0	34	48	33	32	106	82	53	0	23	15	25	49	35	0	4	21	28	42	20	0	12	0	25	27	Bacteria
1a82bdb2c0491e4b1d0a995139feca8c	174	123	48	0	0	79	0	0	0	0	0	0	0	0	0	0	0	0	0	0	0	0	0	0	306	98	111	33	80	88	0	0	25	27	0	0	0	0	0	10	0	0	0	0	0	0	0	0	Bacteria
8ffc119334782b9b14d77811c70aa530	131	73	0	0	21	35	0	0	0	0	0	0	35	0	0	71	0	25	42	0	0	0	0	0	0	0	0	0	40	52	0	49	0	0	0	0	80	66	80	96	119	109	78	0	0	0	0	0	Bacteria
0539c2ee2478a70223ef9b96fc225865	60	78	0	0	80	64	66	134	44	49	35	65	0	0	0	0	28	0	0	0	0	0	0	0	44	0	0	32	43	41	23	141	25	0	0	58	0	0	0	0	63	0	0	0	0	0	0	28	Bacteria
c9f743f7946cfd878856b037e0b8d6cd	0	31	25	31	11	0	0	0	0	0	0	0	0	0	0	0	0	0	0	0	0	0	0	0	64	47	64	83	49	78	132	8	20	59	79	160	115	0	0	34	0	43	20	0	39	8	0	0	Bacteria
128cb263476b4c5fa5b1c1057a7e1493	0	0	0	0	100	0	593	0	297	24	0	0	0	0	0	0	0	0	0	0	0	0	0	0	0	0	0	0	35	82	69	0	0	0	0	0	0	0	0	0	0	0	0	0	0	0	0	0	Bacteria
d0a21dbf100d20eff11b76453c4dd178	0	0	24	0	15	0	0	0	21	0	0	0	0	0	0	0	0	0	0	0	0	0	0	0	0	0	65	37	16	84	239	22	74	60	110	168	92	0	0	122	14	33	0	0	0	0	0	0	Bacteria
db17a2d644f70257e42701510ee234da	0	0	0	0	0	20	39	59	0	43	37	74	94	13	32	74	42	78	0	0	39	31	0	79	0	0	0	0	0	0	26	44	0	11	19	26	24	0	16	18	85	106	0	0	0	0	0	67	Bacteria
6d379bcfb41ab1edd1ea3c6202b086e7	112	53	74	82	49	172	0	0	0	0	0	0	0	0	0	0	0	0	0	0	36	0	0	71	37	59	44	54	130	83	0	27	0	0	0	0	0	0	0	0	31	0	7	0	0	0	0	73	Bacteria
1dd432dbb8a53e193ab01a9a7f0bc9c2	86	47	82	39	99	160	68	0	28	20	0	55	0	0	0	13	0	0	0	0	0	28	0	67	0	0	0	24	44	58	13	0	0	0	0	25	0	0	0	15	67	36	0	0	0	23	0	97	Bacteria
09395c2c7f9b2690a7c2199bbe15604f	0	0	0	0	0	0	0	0	0	99	104	45	215	31	52	118	65	84	0	0	0	0	0	45	0	0	0	0	0	0	0	0	0	0	12	0	89	5	26	13	99	90	0	0	0	0	0	0	Bacteria
1f999a8258f4c2f308883c55173c36e2	0	0	0	0	0	0	0	0	0	0	0	0	0	34	0	39	0	53	301	83	79	0	65	34	0	0	0	0	0	0	0	0	0	0	0	0	0	20	0	0	0	36	228	0	0	42	34	143	Bacteria
aeb41b8db2819f262a25d56643e69574	0	0	0	0	0	0	1032	0	63	0	44	0	0	0	0	10	0	0	0	0	0	0	0	0	0	0	0	0	0	0	28	0	11	0	0	0	0	0	0	0	0	0	0	0	0	0	0	0	Bacteria
0d3ef7edf2ef30be74ad8b675d3f5029	0	0	68	23	37	49	0	0	0	0	0	0	0	0	0	0	0	0	0	0	0	0	0	0	44	54	88	54	34	112	110	0	101	49	49	79	109	0	0	38	0	48	0	0	41	0	0	0	Bacteria
57127313a02425cf9eb4f9232e8d2ba6	49	59	35	40	86	141	68	42	18	37	0	29	0	0	0	0	0	0	0	0	0	0	0	0	44	49	35	65	145	134	46	42	0	0	0	0	0	0	0	0	21	0	0	0	0	0	0	0	Bacteria
c7543e7d17f2de455784f571c62af7a8	122	27	24	37	140	176	72	36	35	30	38	137	0	0	0	0	10	0	0	0	0	0	0	0	0	12	0	22	48	71	21	27	0	0	10	11	0	0	0	0	33	32	0	0	0	0	0	13	Bacteria
0a4b9103d27192e90cb5b93fae61c0e4	9	21	0	180	93	3	768	0	21	0	17	0	0	0	0	0	0	0	0	0	0	0	0	0	0	0	0	36	0	20	13	0	0	0	0	0	0	0	0	0	0	0	0	0	0	0	0	0	Bacteria
73997f6c8a8bfb7f4494d638ab0f26b2	33	66	23	11	7	0	0	0	0	0	0	0	0	0	0	0	0	0	0	0	0	0	0	0	149	137	107	91	61	205	80	5	24	43	56	36	31	0	0	6	0	8	0	0	0	0	0	0	Bacteria
ad351a173ef03155bcb560cfd772a725	0	0	0	0	0	0	0	0	0	0	22	15	0	0	0	6	0	0	0	0	0	0	9	0	0	0	0	0	0	0	47	7	21	118	191	226	166	0	0	142	32	65	46	0	66	0	0	0	Bacteria
c98a37573fa638b816021d1f5fb05b38	64	70	48	37	36	142	0	0	0	0	0	0	0	0	0	0	0	0	0	0	0	0	0	0	66	53	48	105	192	173	24	0	25	0	0	13	0	0	0	22	14	9	14	0	20	0	0	0	Bacteria
517b6cd799bdcfe76d2f3fad4899489a	74	59	68	0	59	115	49	0	0	0	0	0	0	0	0	0	0	15	0	0	0	44	27	209	0	0	44	0	81	70	0	0	0	0	0	0	0	11	0	0	66	76	0	0	0	0	0	108	Bacteria
00bada6baae68334294c881424396c59	0	0	121	0	0	0	0	89	0	112	0	228	0	9	0	90	32	0	0	0	0	0	0	0	0	0	0	0	0	0	0	0	0	0	0	84	154	0	0	56	122	75	0	0	0	0	0	0	Bacteria
c8918fcb18e5df30104906e72beb1c38	0	0	0	0	0	0	0	0	0	0	0	0	0	0	0	0	0	0	0	0	0	0	0	0	0	0	0	0	0	0	91	0	0	0	38	43	187	0	213	152	0	140	266	0	42	0	0	0	Bacteria
bd2e8be2b97c2d972e783d74fb619ca2	96	93	90	0	0	100	0	0	0	0	0	0	0	0	0	0	0	0	0	0	0	0	0	0	65	108	107	102	96	126	39	0	26	0	0	37	0	20	31	0	0	0	20	0	15	0	0	0	Bacteria
f6417ade676e9c91ecb36f898fb55e15	187	50	221	0	88	165	0	0	0	0	0	0	0	0	0	0	0	0	0	0	0	0	0	0	53	0	145	0	108	129	0	0	0	0	0	0	0	22	0	0	0	0	0	0	0	0	0	0	Bacteria
18e9e6d766a6e3394951a2c373f32512	178	53	85	43	76	111	20	21	16	16	11	29	5	0	0	8	20	0	0	0	0	0	7	0	0	0	0	67	74	31	0	39	0	0	0	33	0	0	0	0	113	60	0	0	0	21	0	30	Bacteria
117a08f719b9415d214667d3e8a61224	74	163	14	31	138	146	0	0	0	0	0	0	0	0	0	0	0	0	0	0	0	0	0	0	94	47	14	42	303	99	0	0	0	0	0	0	0	0	0	0	0	0	0	0	0	0	0	0	Bacteria
3c0f8f4c6b38a3c886a5079208412bfb	0	0	0	0	0	0	8	0	11	0	26	30	32	0	20	23	0	17	12	25	0	16	18	6	0	0	0	0	0	0	23	19	28	17	21	57	108	10	138	89	60	80	93	0	31	68	26	51	Bacteria
afed768e29685e2c1e414f43aa4e3b24	82	95	23	36	60	87	0	0	17	0	0	14	0	0	0	0	0	0	0	0	0	0	0	0	75	52	26	75	165	161	39	0	32	0	17	40	15	0	0	0	14	16	21	0	0	0	0	0	Bacteria
ed36f575491fe2b877565a65b2d1bbb4	0	0	0	0	0	0	95	59	46	81	0	87	0	0	75	72	87	150	17	0	0	0	0	0	0	0	0	0	0	0	0	28	0	0	0	0	0	0	27	0	158	178	0	0	0	0	0	0	Bacteria
64725bfa4903c58265e1eb1a50540adf	0	0	0	0	0	0	0	42	0	0	0	0	46	0	0	0	0	24	74	0	91	45	0	203	0	0	0	0	0	0	0	0	0	0	0	0	0	0	25	0	0	0	126	0	0	66	59	359	Bacteria
c6d5b7987355703180d0aabca5c5c38a	0	0	0	0	0	0	51	0	66	0	48	58	0	0	44	58	0	29	0	0	18	25	0	0	0	0	0	0	0	0	0	0	50	0	50	42	69	0	60	96	119	114	90	0	0	0	26	45	Bacteria
b13834f252b6bbdf535b7e17f7f3bd2c	0	0	0	0	0	0	0	0	0	0	0	0	184	0	0	33	14	55	136	0	122	0	41	46	0	0	0	0	0	0	0	0	0	0	0	0	32	0	0	41	39	34	185	0	39	37	18	100	Bacteria
ea9dbabbab2cb1a06f0f81e755a831d7	0	0	0	29	0	0	0	0	15	0	0	32	0	0	0	0	0	0	0	0	0	0	0	0	0	0	0	0	0	56	51	37	0	24	76	49	125	18	27	152	237	109	0	0	31	54	0	33	Bacteria
0c9b8dcdb9119ea155b80842aa0bff42	0	0	0	0	0	0	0	0	0	0	0	0	0	0	0	0	0	0	0	136	0	0	0	0	0	0	0	0	0	0	0	0	0	0	54	43	72	0	152	116	0	57	251	5	137	79	53	0	Bacteria
7c874c63e9569decc6e21a2ed33ee9b1	89	20	13	0	106	101	261	16	116	28	0	30	0	0	0	0	11	4	0	0	0	0	0	0	0	0	0	16	46	47	46	14	24	4	0	0	0	0	0	0	97	47	0	0	0	0	0	17	Bacteria
6aec8e3a5f6e2e8f5dc2713831f8bd34	180	145	52	65	72	102	0	0	0	0	0	0	0	0	0	0	0	0	0	0	0	0	0	0	106	68	15	43	175	127	0	0	0	0	0	0	0	0	0	0	0	0	0	0	0	0	0	0	Bacteria
9a52186f2b61268bea9100f7a758a977	33	31	29	0	60	56	93	295	29	18	18	56	23	0	0	16	43	14	0	0	0	0	0	0	15	0	0	41	14	28	15	69	0	0	0	29	15	0	0	0	29	81	0	0	0	0	0	0	Bacteria
6716eaaa17416021f91f17179d76bbe5	0	74	0	0	0	0	0	0	0	0	0	0	0	0	0	0	0	0	0	0	0	0	0	0	309	175	204	0	0	0	134	0	57	79	77	41	0	0	0	0	0	0	0	0	0	0	0	0	Bacteria
d5d959e6e6cb636fd4585e0239ec553d	0	50	0	38	0	0	0	37	0	31	0	0	0	0	0	0	0	0	0	0	19	373	0	166	41	33	0	0	0	0	0	91	0	0	19	46	0	0	0	0	0	92	0	0	0	0	0	110	Bacteria
d02540c2270424b777ddca093f80111f	0	0	0	35	0	0	0	0	0	0	0	0	0	0	0	0	0	0	0	0	0	0	0	0	35	17	38	102	0	136	198	32	80	52	93	93	68	0	0	28	0	35	48	0	54	0	0	0	Bacteria
ba2ea3e730af7c4d8acf57c1e8fd60c8	86	0	195	98	148	97	52	0	111	0	17	25	0	0	0	0	26	0	0	0	0	0	0	0	0	0	41	47	62	63	34	0	0	0	0	0	0	0	6	0	0	32	0	0	0	0	0	0	Bacteria
0307d969bd88d249990b08a196244860	133	84	42	46	0	67	0	0	0	0	0	0	0	0	0	0	0	0	0	0	0	0	0	0	167	68	41	47	98	112	44	0	19	0	0	87	0	0	0	0	27	55	0	0	0	0	0	0	Bacteria
737b33135b9c7c636976fee56a6727ad	0	0	0	0	0	0	52	22	8	52	43	68	51	69	23	29	69	131	41	5	30	17	140	40	0	0	0	0	0	0	0	11	3	6	0	20	0	0	9	8	26	70	0	0	0	24	0	65	Bacteria
2e140790c6aea99b977cab3f33dae06b	0	0	0	0	0	0	0	0	0	0	0	0	164	0	0	96	47	79	0	0	0	65	21	45	0	0	0	0	0	0	0	0	0	0	0	0	0	0	44	0	65	185	19	0	58	57	0	187	Bacteria
a764dc02abcfd104629462ec0a661650	18	17	37	36	33	38	0	0	0	0	0	20	0	0	0	0	0	0	0	0	0	0	0	0	52	39	49	0	49	66	69	0	33	36	0	36	0	0	39	21	203	130	0	0	0	29	0	78	Bacteria
7fc26507128144056672c2a5e83b3d7e	0	0	0	58	164	93	113	56	116	76	59	119	0	0	20	0	33	0	0	0	0	0	0	0	0	0	0	31	31	79	0	58	0	0	0	0	0	0	0	0	22	0	0	0	0	0	0	0	Bacteria
cb8eddc06ae21fde6d1d96ff4a5b03b5	43	157	128	65	30	143	0	0	0	0	0	0	0	0	0	0	0	0	0	0	0	0	0	0	73	44	34	54	153	76	79	0	47	0	0	0	0	0	0	0	0	0	0	0	0	0	0	0	Bacteria
a3f27a14d28572fa6466c096855d3fb6	0	0	0	0	0	37	0	0	0	0	47	48	58	0	30	0	0	31	53	73	30	11	37	28	0	0	0	0	0	31	31	0	0	0	0	0	60	0	94	38	85	47	92	0	28	37	28	71	Bacteria
308e5c551db12693a80aaac066b7fa61	0	0	0	0	0	0	84	98	0	0	0	0	0	0	0	0	81	0	0	0	0	0	0	0	0	0	248	0	0	0	138	71	82	0	0	0	0	0	0	0	125	196	0	0	0	0	0	0	Bacteria
3a52e05d3198c009ed1bcd7c679bcc8c	0	0	0	0	0	0	0	0	0	21	896	0	0	0	0	0	0	0	0	0	0	13	0	0	0	0	0	0	0	0	0	0	0	0	193	0	0	0	0	0	0	0	0	0	0	0	0	0	Bacteria
a93dd85cb4a7c6636ccdc274f3ab7c44	117	85	0	54	0	105	0	0	0	0	0	0	0	0	0	0	0	0	0	0	0	0	0	0	122	49	0	154	221	215	0	0	0	0	0	0	0	0	0	0	0	0	0	0	0	0	0	0	Bacteria
9bb1f6bce7dfedc12951e62ee0ff2b6f	0	0	0	0	0	0	0	0	0	0	0	0	0	0	0	0	0	0	0	0	0	0	0	0	0	0	0	0	0	0	73	0	0	62	64	148	327	0	97	203	21	101	0	0	0	0	26	0	Bacteria
4eb3663d732aed1d1129bd5ee396f497	0	0	0	30	79	0	0	60	46	33	0	55	0	0	0	0	48	43	0	0	0	0	0	54	0	70	0	73	0	0	0	167	0	0	0	19	0	0	34	0	45	171	0	0	0	0	0	92	Bacteria
dbdbc48746801c8ae80e2efda79f61b4	0	0	0	0	0	0	0	92	0	0	21	57	54	10	22	24	17	54	27	0	28	0	45	35	0	0	0	0	0	0	0	74	0	0	0	12	45	23	0	0	40	47	31	0	32	98	0	229	Bacteria
28ad18753662e162bdcc7f59c610808d	84	74	32	48	71	168	35	18	22	0	0	21	0	0	0	0	0	0	0	0	0	0	0	0	56	39	23	69	78	107	35	67	49	0	0	19	0	0	0	0	0	0	0	0	0	0	0	0	Bacteria
e9a0665339f0d06028e22f02a00c78b5	52	83	31	49	0	0	0	0	0	0	0	0	0	0	0	0	0	0	0	0	0	0	0	0	284	109	40	93	132	152	89	0	0	0	0	0	0	0	0	0	0	0	0	0	0	0	0	0	Bacteria
53af7604f959dc3a5806c2441526ee9f	150	57	41	63	64	146	14	0	15	0	0	16	0	0	0	0	0	0	0	0	0	0	0	68	44	47	28	38	87	70	44	19	19	0	0	0	0	0	0	0	27	0	0	0	0	14	0	40	Bacteria
09bb98d0742d98057e41ebbd7dd3eb79	116	0	0	0	0	94	88	0	0	27	0	65	0	0	0	0	29	15	0	0	0	49	0	97	0	0	0	0	0	0	0	61	0	52	0	0	0	0	0	0	90	179	0	0	0	44	0	105	Bacteria
8bb5e6c29cfac58f7cabaf644c936541	0	38	0	182	299	0	94	0	234	0	0	0	0	0	0	0	0	0	0	0	0	0	0	0	0	0	0	99	0	165	0	0	0	0	0	0	0	0	0	0	0	0	0	0	0	0	0	0	Bacteria
96d79318606cb53d3ed80cd84e4b56f3	186	98	80	0	35	169	0	0	0	0	0	0	0	0	0	0	0	0	0	0	0	0	21	0	81	65	61	40	105	135	0	0	0	0	0	0	0	0	0	0	18	16	0	0	0	0	0	0	Bacteria
acd3ad769d25402418548d58b5c85c0e	50	5	0	121	106	51	378	157	46	0	0	0	0	0	0	0	0	0	0	0	0	0	0	65	0	0	0	30	5	11	6	79	0	0	0	0	0	0	0	0	0	0	0	0	0	0	0	0	Bacteria
a3f748f7762e8bd89174de6b600db53d	49	81	93	55	115	119	0	0	0	0	0	0	0	0	0	0	0	0	0	0	0	0	0	0	50	57	0	73	176	136	27	0	37	0	42	0	0	0	0	0	0	0	0	0	0	0	0	0	Bacteria
fb9308de11d55f779d511fc335efc758	73	0	0	0	0	0	0	0	0	0	0	0	0	19	0	0	27	51	45	13	0	71	259	149	0	0	0	0	39	31	0	0	0	0	0	0	0	0	0	0	0	121	29	10	0	31	21	120	Bacteria
4ce2afa61190cc92ebc11e16832286cb	46	47	0	0	0	43	0	0	0	0	0	23	0	7	0	39	0	0	0	0	0	0	0	0	0	46	42	47	58	123	80	35	0	0	0	0	49	27	0	33	142	161	0	0	0	19	0	42	Bacteria
9f1ae2ecddd6c4468ab463bc4d4ba7be	0	0	0	12	44	30	27	68	8	33	26	61	36	9	0	12	16	12	0	0	0	9	0	6	0	4	0	14	19	14	25	123	0	0	22	35	53	30	65	0	96	115	18	0	0	19	0	47	Bacteria
00e26c0fd2463633db9cf0873047c9eb	0	0	0	0	8	0	42	38	0	20	33	0	0	125	96	0	165	273	0	0	0	28	0	131	0	0	0	0	0	0	0	7	0	0	0	0	0	0	0	0	0	117	0	0	0	0	0	25	Bacteria
76f218da52fc9578de6d2c832a6c5b8e	179	88	90	41	55	198	0	0	0	0	0	0	0	0	0	0	0	0	0	0	0	0	0	0	133	41	47	24	51	120	0	40	0	0	0	0	0	0	0	0	0	0	0	0	0	0	0	0	Bacteria
4a9b9807325518e66e776430f53858fd	41	69	0	0	45	53	49	0	0	0	172	0	0	0	12	0	237	0	0	0	11	22	0	31	0	0	0	0	0	87	80	0	0	24	15	12	0	0	0	0	84	0	11	0	0	0	0	52	Bacteria
352c589ff39606bf33682733f860cd7f	30	81	54	25	156	108	97	0	154	38	16	59	5	0	0	0	12	0	0	0	12	0	0	0	0	15	20	19	43	47	33	0	32	0	0	0	0	0	0	0	32	0	0	0	0	0	0	18	Bacteria
a100cd9323d22219bf809fe23e8a4b5b	0	94	28	0	30	10	0	0	0	0	0	0	0	0	0	0	0	0	0	0	0	0	0	0	53	27	117	70	78	93	122	15	53	33	0	82	38	0	0	40	47	69	0	0	0	0	0	4	Bacteria
e344eff9c512c8663b55a3717f2e4ece	36	0	0	0	18	111	23	0	0	0	0	0	0	0	0	0	0	0	0	0	0	0	0	0	137	0	0	97	29	195	58	0	39	18	38	113	0	0	71	0	0	50	0	0	0	69	0	0	Bacteria
487c1e731459a29dfd6c3a672d8ed0f0	0	0	0	0	0	0	0	0	0	0	0	0	0	0	0	37	0	21	118	0	0	49	36	0	0	0	0	0	0	0	0	0	0	0	0	0	88	0	18	52	91	42	66	0	134	122	0	228	Bacteria
def067146ec5df0a804e71e75edb98a1	0	70	18	51	14	0	0	0	0	0	0	0	0	0	0	20	0	0	0	0	0	0	0	0	30	34	54	43	111	78	80	15	26	19	31	26	58	0	0	81	134	86	22	0	0	0	0	0	Bacteria
170b10273562518fb76006b13263cafe	120	70	0	62	59	151	29	0	0	0	0	23	0	0	0	0	0	0	0	0	0	0	0	0	72	55	0	88	82	96	36	56	0	0	29	48	0	0	0	0	0	24	0	0	0	0	0	0	Bacteria
c54886bc29d5bbe9c183ed51bd8da83b	0	0	0	0	0	0	0	32	0	0	36	41	58	34	34	70	52	133	33	0	35	0	0	0	0	0	0	0	0	0	0	46	0	0	0	0	32	16	37	0	66	120	40	0	38	0	0	147	Bacteria
a88f88a5174b4991c0e9cd888e4ded6f	0	0	0	0	8	748	0	0	0	0	0	0	0	0	0	0	0	0	0	0	0	0	0	0	33	40	0	0	236	18	0	0	0	0	0	0	0	0	0	16	0	0	0	0	0	0	0	0	Bacteria
450b51af1ad7e19a21c38edd56d3794d	62	35	0	31	19	65	73	14	37	13	0	18	0	0	0	0	0	0	0	0	0	20	0	25	51	45	31	53	53	109	77	0	0	0	0	34	0	0	0	0	43	101	0	0	0	0	0	89	Bacteria
4ae645fdf67a4c31305ccbd6c9b70dd0	0	0	0	0	0	0	0	0	0	0	0	0	0	0	0	0	0	0	0	0	0	0	0	0	367	95	110	82	0	194	149	0	0	0	0	101	0	0	0	0	0	0	0	0	0	0	0	0	Bacteria
aaf50bfbe8b7ea2d60530bcae0e3c199	0	0	0	0	33	0	84	379	68	66	56	0	0	0	34	0	272	103	0	0	0	0	0	0	0	0	0	0	0	0	0	0	0	0	0	0	0	0	0	0	0	0	0	0	0	0	0	0	Bacteria
b1e7f00f4ec40f1840afb45842a055a7	0	0	8	0	0	0	0	0	0	0	0	0	0	0	0	0	0	0	0	0	0	0	0	0	58	19	69	39	13	63	151	11	38	126	195	158	72	0	0	10	0	64	0	0	0	0	0	0	Bacteria
ddaa105da4c22e2c01d0ff3d87735fde	0	0	0	0	0	91	0	0	0	0	0	0	0	0	0	0	0	0	0	0	0	0	0	0	0	0	0	97	66	79	147	0	71	0	111	68	63	0	0	0	0	77	82	0	81	61	0	0	Bacteria
dbac3cc914a4a00d24412eefd5c894d1	0	0	0	0	0	0	44	40	9	60	64	27	219	41	80	0	129	117	0	0	10	0	0	17	0	0	0	0	0	0	0	21	0	0	14	0	31	0	22	0	54	92	0	3	0	0	0	0	Bacteria
769407e295d1c80e9e51a8c78b5fdaf8	0	0	0	0	0	0	31	54	0	0	12	15	10	0	0	12	0	10	62	0	15	9	26	37	0	0	0	0	0	0	18	85	14	10	17	43	53	32	44	33	71	60	118	0	37	38	22	106	Bacteria
73513bc02c0866efebf6fc35352d4786	77	0	42	0	0	0	0	42	0	0	18	45	0	0	0	23	0	14	0	0	0	0	0	0	46	0	32	0	26	31	20	350	0	0	0	25	26	0	0	64	118	62	31	0	0	0	0	0	Bacteria
2c4dcb1113e9cd20b5fa0bcae00ebabe	102	30	73	53	0	95	26	0	0	0	0	0	0	0	0	0	4	0	0	0	0	15	0	16	58	20	30	22	57	78	40	0	27	7	8	40	6	10	0	0	75	92	0	0	0	23	2	78	Bacteria
c977c9442a3ca4d6328dd1220dfb365f	0	0	0	0	0	0	0	20	0	0	10	0	338	89	27	45	59	256	0	0	37	0	17	0	0	0	0	0	0	0	0	0	0	0	0	0	10	0	0	0	13	80	9	0	30	0	0	42	Bacteria
3fda5e17224cf029151142e424d41ea6	7	19	18	0	5	0	0	0	0	0	0	0	0	0	0	0	0	0	0	0	0	0	0	0	129	0	77	43	55	137	115	0	46	51	66	81	148	20	0	8	3	39	4	0	9	0	0	0	Bacteria
fa0bcb537587b7f09b7f985643f7b1c4	0	0	0	0	0	0	0	43	0	0	0	0	68	91	39	91	133	297	55	100	0	0	42	0	0	0	0	0	0	0	0	0	0	0	0	0	0	0	0	0	0	74	43	0	0	0	0	0	Bacteria
20e6b5d9546bac36233a0fa2b4ed6419	0	0	0	0	0	0	0	0	48	0	0	0	0	0	0	0	0	0	0	0	0	0	0	0	0	0	0	0	0	60	166	0	99	94	141	69	134	0	0	105	0	81	0	0	79	0	0	0	Bacteria
585c177d16610b641800806ddee27e88	0	0	0	8	33	17	18	96	19	17	12	131	37	0	30	5	61	207	0	0	0	12	0	10	0	0	0	19	0	10	0	78	0	0	0	0	0	0	0	0	32	191	0	0	0	0	0	32	Bacteria
8f722fb0686d6f040297eddd46e3263c	0	0	0	0	284	0	73	57	0	43	38	198	0	42	63	0	0	8	0	0	0	0	0	74	0	0	0	0	0	0	0	71	0	0	0	0	0	0	22	0	0	68	0	0	0	0	0	34	Bacteria
c50bf6e6699cd75a2d0c9ae6a94d05ea	70	74	60	51	22	70	0	23	18	0	0	0	0	0	0	0	0	0	0	0	0	0	0	0	0	49	0	46	88	72	70	77	26	12	14	41	31	0	0	0	58	60	0	0	0	25	0	16	Bacteria
27006f5ea90f354fe65c46115d8f7d2a	0	0	0	0	0	0	0	0	0	0	0	0	0	492	341	0	56	153	0	0	0	0	0	0	0	0	0	0	0	0	0	0	0	0	0	0	0	0	0	0	0	30	0	0	0	0	0	0	Bacteria
e7980a1c0c0cfdf24314439d7b29c5f3	47	42	11	23	55	69	68	14	7	74	70	117	13	2	13	13	9	16	0	0	0	0	0	5	0	0	5	24	15	36	23	52	0	16	29	32	19	0	5	28	53	48	0	0	0	0	0	16	Bacteria
691d2276a978b366e5fe363065c912c6	82	109	106	92	26	42	26	0	0	0	0	0	0	0	0	0	0	0	0	0	0	0	0	0	105	52	50	40	75	88	138	0	38	0	0	0	0	0	0	0	0	0	0	0	0	0	0	0	Bacteria
0381ba4400f33f468884e27f795923fb	0	0	0	0	0	0	0	0	0	0	36	79	35	0	16	86	0	28	0	0	0	0	0	0	0	0	0	0	0	0	37	0	0	18	31	0	119	0	136	84	76	86	0	0	47	62	0	93	Bacteria
fdc0079877962db4d456641ba1f58055	39	123	148	0	38	72	0	0	0	0	0	0	0	0	0	0	0	0	0	0	0	0	0	0	0	82	67	62	0	79	47	0	0	44	0	82	28	41	0	0	0	77	0	0	38	0	0	0	Bacteria
acdd67b0c46740f9f1f78a3b3b325809	0	0	0	0	0	0	0	0	0	0	0	0	0	0	0	0	0	0	140	751	15	0	47	0	0	0	0	0	0	0	0	0	0	0	0	0	0	0	0	0	0	0	113	0	0	0	0	0	Bacteria
e38e35d9ff6ae46abc27076bfebfae05	0	0	0	0	0	0	0	0	0	0	50	0	118	104	148	36	243	243	0	0	0	0	0	0	0	0	0	0	0	0	0	23	0	0	0	0	0	0	14	0	0	86	0	0	0	0	0	0	Bacteria
3baf99653367b9707d0d91591bdefdcc	72	67	73	0	0	63	0	0	0	0	0	0	7	0	0	0	9	21	0	0	0	0	0	0	0	0	0	0	76	40	113	0	0	34	46	49	101	0	0	77	77	87	27	0	24	0	0	0	Bacteria
4b3b7838e7438fd037d486097f1eb758	78	0	0	0	28	193	0	0	0	0	0	0	0	0	0	0	0	12	0	0	0	0	0	0	136	36	0	71	92	118	39	0	24	0	36	64	0	59	0	29	45	0	0	0	0	0	0	0	Bacteria
f65ef8a64333fc9aa05887b2aa16f257	98	113	85	34	39	75	0	0	0	0	0	0	0	0	0	0	0	0	0	0	0	0	0	0	111	50	93	84	138	138	0	0	0	0	0	0	0	0	0	0	0	0	0	0	0	0	0	0	Bacteria
2bb71402e3d3436db0a8a2f66e489254	28	76	19	0	0	35	0	0	0	0	0	0	0	0	0	0	0	0	0	0	0	22	0	6	77	42	39	46	89	72	65	23	34	25	0	130	21	0	0	0	21	66	0	0	5	17	0	98	Bacteria
cdfadb97bec4e246591c97bdb8030525	94	65	53	57	202	197	0	0	10	0	0	13	0	0	0	0	0	0	0	0	0	0	4	0	0	38	25	56	101	134	0	0	0	0	0	5	0	0	0	0	0	0	0	0	0	0	0	0	Bacteria
5e71ff153fe605b40474cdca6b3f892b	0	0	0	0	0	0	26	0	0	0	54	40	65	174	125	0	143	329	0	0	0	0	0	0	0	0	0	0	0	0	0	0	0	0	0	0	22	0	0	0	0	75	0	0	0	0	0	0	Bacteria
36f19d9e543e3ef3467890d9911eb127	0	47	132	26	70	182	0	0	0	0	0	22	0	0	0	0	0	0	0	0	0	0	0	0	0	18	72	63	195	139	0	0	20	0	38	28	0	0	0	0	0	0	0	0	0	0	0	0	Bacteria
ecf524477cc3514def569fa27ad5f00d	99	89	80	0	0	0	0	0	0	0	0	0	0	0	0	0	0	0	0	0	0	0	0	0	128	103	131	70	165	125	21	0	40	0	0	0	0	0	0	0	0	0	0	0	0	0	0	0	Bacteria
61af41a26c2d766e44ee080542fb4bcb	114	42	64	29	41	112	43	12	32	41	53	78	27	0	29	27	0	0	0	0	0	0	0	0	29	0	24	31	23	36	0	0	0	0	0	38	13	0	15	0	27	45	0	0	0	0	0	24	Bacteria
6f11c567d0ff558e5fae5b9f0fc13ff4	0	0	0	0	0	0	0	0	0	0	0	0	0	0	0	0	0	0	23	141	70	50	50	132	0	0	0	0	0	0	0	0	0	0	0	0	0	0	0	0	0	0	50	2	44	37	6	443	Bacteria
e8061997ca17bc0ce639424d6f085eb3	107	28	39	0	230	78	213	0	54	0	0	0	0	0	0	0	0	0	43	0	0	0	0	0	45	0	12	0	27	55	0	0	0	0	0	0	0	0	110	0	0	0	0	0	0	0	6	0	Bacteria
91fc79d367c7bd8219a5c4378a22a4bf	0	0	0	0	0	0	0	0	0	0	0	0	0	0	0	0	0	0	0	0	0	0	0	0	63	69	0	0	0	67	200	0	0	63	98	188	137	0	0	0	0	81	0	0	0	0	81	0	Bacteria
21a802ec63b4a3fb790f63dd53e7fd9e	0	0	0	0	24	21	9	0	0	8	23	20	8	0	0	41	0	13	19	0	20	0	15	23	0	0	0	16	0	18	23	12	7	16	30	35	65	5	25	48	71	92	80	0	63	60	9	126	Bacteria
bdf5d7369f236ffbf01347b128f0c9ea	54	20	68	24	49	73	23	0	15	32	22	20	0	0	0	7	0	0	0	0	0	0	0	0	33	18	51	31	49	77	37	10	25	14	0	127	17	25	9	18	24	19	0	0	13	17	8	15	Bacteria
959b6a59bc816a322f29476005f3b6a8	0	0	0	0	82	0	0	0	0	0	0	0	0	0	0	0	0	0	0	0	0	0	0	0	160	89	0	198	162	286	67	0	0	0	0	0	0	0	0	0	0	0	0	0	0	0	0	0	Bacteria
2d290f40028334f92f428f2f103843b3	0	0	0	0	0	0	0	0	0	14	0	0	123	58	23	14	82	303	18	0	49	16	0	76	0	0	0	0	0	0	0	0	0	0	0	0	14	0	0	0	0	139	25	0	0	0	0	88	Bacteria
1857dfeb935ff90b2880e269e778913e	0	0	0	0	16	0	19	11	9	21	29	27	16	0	26	8	34	22	18	0	80	44	7	172	0	0	0	0	0	0	4	14	0	0	8	9	0	0	0	0	43	19	29	0	25	42	0	289	Bacteria
977192097cca79cea6738d486e1ad5d8	72	0	68	0	79	107	17	0	0	0	0	25	0	0	0	0	0	0	25	0	11	27	0	59	0	26	58	46	0	44	0	29	0	11	15	22	13	0	23	0	53	64	0	0	36	21	0	88	Bacteria
d0962cc78b2afef5e2f5b27d789e2bb5	0	0	0	0	0	0	0	0	0	0	0	0	0	0	0	0	0	0	88	0	317	30	0	70	0	0	0	0	0	0	0	0	0	0	0	0	0	0	0	0	0	0	113	0	126	81	23	191	Bacteria
34d6dba8e40135bffcf086bf5ab08773	76	77	45	35	62	116	17	0	0	0	6	0	0	0	0	0	0	0	0	0	0	0	0	0	40	32	35	48	71	89	82	23	25	20	35	80	24	0	0	0	0	0	0	0	0	0	0	0	Bacteria
ba9741b3d5a1b974052bb59b68d9ee3d	21	0	0	21	30	50	0	102	0	0	0	20	0	0	0	0	0	16	0	0	0	0	0	4	19	0	0	31	0	0	46	44	24	27	35	74	40	0	67	14	103	103	17	0	15	39	0	73	Bacteria
1c4f968b1ab83a3d38b32241322421b7	89	37	0	23	0	88	0	0	0	0	0	0	0	0	0	0	0	0	0	0	0	0	0	0	282	58	69	51	146	104	37	0	24	0	0	0	0	0	0	22	0	0	0	0	0	0	0	5	Bacteria
94082d8c42e523b57342fac1c8bfb859	0	0	0	0	0	0	52	0	0	49	229	155	0	120	0	0	0	0	0	0	0	0	0	368	0	0	0	0	0	0	0	0	0	0	62	0	0	0	0	0	0	0	0	0	0	0	0	0	Bacteria
bb04513bff27261c8a20e9f788445038	122	41	32	0	18	87	353	0	163	29	0	22	0	0	0	0	14	13	0	0	0	0	0	0	42	0	11	0	21	19	16	0	15	0	0	0	0	0	0	0	0	15	0	0	0	0	0	0	Bacteria
30e096f93141b956f0cbbd808a7f111d	0	0	0	0	0	0	0	10	0	0	0	0	53	10	49	36	103	157	56	18	106	5	16	43	0	0	0	0	0	0	0	0	0	0	0	0	0	0	18	0	81	127	23	0	17	11	0	94	Bacteria
abfa58a2870e9f9ea78dd6677f82fe56	0	0	0	0	0	0	0	0	0	0	0	0	56	41	0	74	33	242	10	39	46	0	92	55	0	0	0	0	0	0	0	0	0	0	0	0	0	0	32	23	0	111	13	0	37	43	28	56	Bacteria
33e3e04e7bed5b410b37ce29e987518a	90	57	137	63	76	111	0	0	0	0	0	0	0	0	0	0	0	0	0	0	0	0	0	0	38	49	79	42	90	95	0	26	0	0	0	0	0	10	0	0	0	0	0	0	0	17	15	34	Bacteria
74f52cb27e109d13306204193eb8712e	73	48	73	17	94	86	64	23	44	0	21	43	0	0	0	0	0	0	0	0	0	0	0	13	0	22	29	27	50	52	27	26	9	0	0	33	11	0	0	8	45	33	0	0	13	10	0	34	Bacteria
e751aff181efbdf7112f839e6cb67b4a	0	0	0	0	0	0	0	0	0	0	0	0	0	0	0	0	0	0	0	0	0	0	0	0	0	0	0	0	0	0	0	0	0	0	0	0	0	0	420	0	0	61	228	17	101	6	195	0	Bacteria
0f8c3acf6b5ac658b3fa226775f8a9c7	0	0	0	0	0	0	0	0	0	0	0	0	0	0	0	0	0	0	62	600	92	0	48	0	0	0	0	0	0	0	0	0	0	0	0	0	0	0	0	0	0	0	52	33	18	20	45	55	Bacteria
5e91c08749688980ba118988c5e0b879	71	185	74	0	0	0	0	0	0	0	0	0	0	0	0	0	0	0	0	0	0	0	0	0	157	100	121	0	111	132	63	0	0	0	0	0	10	0	0	0	0	0	0	0	0	0	0	0	Bacteria
3050b4296733a187e8b19b68045c32e6	0	0	0	0	0	0	0	0	0	0	0	0	66	38	109	102	12	127	0	0	0	0	0	0	0	0	0	0	0	0	0	0	0	0	0	0	54	6	220	39	91	124	0	0	0	0	0	34	Bacteria
99e8f69f3a4479f3c3c050cadd7bedb7	0	0	0	0	0	0	0	0	0	0	0	0	0	0	0	0	0	0	0	0	0	0	0	0	0	0	0	133	19	258	198	0	48	68	92	124	63	0	0	0	0	18	0	0	0	0	0	0	Bacteria
d0efc7ca7ce4c052e090906c46bd484f	0	0	0	0	0	0	0	0	0	0	0	0	21	0	0	0	13	0	0	0	0	0	0	0	91	0	0	0	51	0	70	15	0	35	56	117	88	25	59	0	189	81	0	0	0	57	0	52	Bacteria
ebb17ec6002badf38a84f439a95072b4	278	82	0	0	73	199	0	0	0	0	0	0	0	0	0	0	0	0	0	0	0	0	0	0	0	59	0	74	140	114	0	0	0	0	0	0	0	0	0	0	0	0	0	0	0	0	0	0	Bacteria
e6e57c26107207468660e16e3f0881cd	169	81	67	0	0	0	0	0	0	0	0	0	0	0	0	0	0	0	0	0	0	0	0	0	164	65	104	0	82	69	80	0	61	0	0	34	0	0	0	0	22	0	0	0	0	0	0	18	Bacteria
a3292b2466784d7cb3b3d286dfc62436	0	0	0	0	0	0	0	399	133	0	15	106	0	0	5	0	0	0	0	0	0	0	0	0	0	0	0	0	0	0	0	344	7	0	0	7	0	0	0	0	0	0	0	0	0	0	0	0	Bacteria
a2a0b0b354f6c43adbf74435ecf99395	175	0	0	105	0	0	0	0	0	0	0	0	0	0	0	0	0	0	0	0	0	0	0	0	0	156	76	133	206	164	0	0	0	0	0	0	0	0	0	0	0	0	0	0	0	0	0	0	Bacteria
ad5527571a0cfe55009b0c735be54bbb	75	71	0	50	0	171	0	0	0	0	0	0	0	0	0	0	0	0	0	0	0	0	0	0	68	77	71	85	141	147	33	0	0	0	0	26	0	0	0	0	0	0	0	0	0	0	0	0	Bacteria
3bac861d1cb52fe062704ceeff20fe43	0	0	0	0	0	0	0	0	0	0	0	0	0	0	0	0	0	0	55	0	157	75	89	168	0	0	0	0	0	0	0	0	0	0	0	0	0	0	0	0	0	0	57	6	49	59	0	300	Bacteria
7ef5fb43548c3cac7b18b3a8d548c1cc	137	26	48	36	40	69	26	49	30	22	9	27	3	3	14	7	15	4	0	0	4	4	0	7	25	17	24	19	33	60	25	20	7	24	6	22	4	0	26	17	38	50	3	0	0	5	0	9	Bacteria
40d88219145563be7194c6e690acfeb0	0	43	0	65	21	0	0	0	0	0	0	0	0	0	0	0	0	0	0	0	0	0	0	0	79	68	40	68	0	77	67	0	0	32	0	81	51	0	0	96	0	75	90	0	60	0	0	0	Bacteria
a4f6f007f78d6b542a0a1b2ad0152094	130	41	82	75	35	244	0	0	0	0	0	0	0	0	0	0	0	0	0	0	0	0	0	0	84	0	0	102	104	115	0	0	0	0	0	0	0	0	0	0	0	0	0	0	0	0	0	0	Bacteria
c4d1b0710258f403d091d363f78db730	0	0	0	0	0	0	0	0	0	0	0	0	0	0	0	0	0	0	0	0	0	0	0	0	262	149	85	126	0	230	124	0	36	0	0	0	0	0	0	0	0	0	0	0	0	0	0	0	Bacteria
675cddbd5b959d291ce99dd44411f20a	54	21	24	23	66	64	32	41	50	13	15	45	17	0	0	13	48	14	0	0	28	9	0	54	0	0	0	25	46	36	0	63	0	0	0	13	0	0	0	0	37	47	0	0	14	26	0	73	Bacteria
6f988e3b27f76b375ac7a6a3765f43a8	134	110	86	51	75	159	0	0	0	0	0	0	0	0	0	0	0	0	0	0	0	0	0	0	61	0	0	56	124	115	39	0	0	0	0	0	0	0	0	0	0	0	0	0	0	0	0	0	Bacteria
1b5a74b1fb5bb720056573bceefa2fe7	0	0	0	0	0	9	0	0	0	0	0	0	0	0	0	0	0	0	0	0	0	0	0	0	0	0	0	30	0	30	122	0	31	136	155	188	86	0	0	28	0	64	40	0	37	23	27	0	Bacteria
cef5f0265abd9b4de44d3a067078745b	0	0	0	0	0	0	32	19	11	11	40	24	321	70	50	39	73	120	0	0	17	0	0	0	0	0	0	0	0	0	0	0	0	0	0	0	29	5	13	0	39	83	0	0	0	0	0	10	Bacteria
5968bdedb8f02457df7ec9fc9bb25a02	0	0	0	0	0	0	167	0	0	283	386	141	0	0	0	0	0	0	0	0	0	0	0	0	0	0	0	0	0	0	0	0	0	0	17	9	0	0	0	0	0	0	0	0	0	0	0	0	Bacteria
99aabc9cf80ebee178f6694c74f878fa	0	0	0	0	0	0	199	54	47	54	62	71	64	64	43	0	51	89	0	0	53	0	0	22	0	0	0	0	0	0	0	0	0	0	0	0	0	0	0	0	39	43	0	0	0	0	0	45	Bacteria
84c80156348ecd7bc0465c387668448a	0	0	43	0	0	0	0	0	0	0	0	9	0	0	0	18	0	7	0	0	0	0	0	0	0	0	63	61	82	106	97	28	29	27	54	60	83	0	15	52	46	98	12	0	9	0	0	0	Bacteria
9c986c8f2cd7eeda0351a5a4c66d724c	0	0	0	0	0	31	0	0	0	0	0	19	0	0	0	30	0	0	44	0	0	24	0	24	0	0	0	0	40	43	12	51	0	0	0	0	32	63	166	15	84	32	30	0	23	45	55	135	Bacteria
2980fe5e1e9393cfc782e31305f28c72	96	99	45	51	83	144	77	0	0	0	0	0	0	0	0	0	0	0	0	0	0	0	0	0	33	0	47	82	83	103	25	0	0	0	0	28	0	0	0	0	0	0	0	0	0	0	0	0	Bacteria
7916a47bc991a421a2f22bb309dd599e	0	86	32	39	43	93	0	29	0	0	0	0	0	0	0	0	0	0	12	0	0	0	0	0	81	55	41	74	73	126	43	71	0	0	0	39	0	29	0	0	0	0	30	0	0	0	0	0	Bacteria
f1e7ddd129d65bcc40f4319094b8efeb	706	86	59	0	0	0	0	0	0	0	0	0	0	0	0	0	0	0	0	0	0	0	0	0	0	0	82	0	24	0	37	0	0	0	0	0	0	0	0	0	0	0	0	0	0	0	0	0	Bacteria
aaab628c76bbdcc2381a7ebbe7a6ae69	17	0	0	35	105	78	41	324	93	8	242	9	0	11	0	0	0	0	0	0	0	0	0	0	0	0	0	12	0	0	0	10	0	0	0	0	0	0	0	0	0	0	0	0	0	0	0	9	Bacteria
e6093d795da0a2bce45ae6d4279539d4	0	180	61	0	0	0	0	0	0	0	0	0	0	0	0	0	0	0	0	0	0	0	0	0	101	100	170	93	100	167	22	0	0	0	0	0	0	0	0	0	0	0	0	0	0	0	0	0	Bacteria
b8c30fa04a281cb4d380978f4e8df531	0	0	0	0	0	0	0	0	0	0	0	0	0	0	0	0	0	0	0	0	0	0	0	0	129	45	80	73	35	136	88	13	18	39	41	126	69	12	0	0	0	0	8	0	12	0	0	68	Bacteria
ea7a2d019cc2a37e1d7fec6979d82a4d	56	78	38	27	25	78	0	0	0	0	0	0	0	0	0	0	0	0	0	0	0	0	0	0	54	77	66	47	108	133	77	0	59	0	0	23	22	0	0	7	16	0	0	0	0	0	0	0	Bacteria
da0d78da72a7920586bb34854d0fc09f	55	43	51	51	17	30	0	0	0	0	0	0	0	0	0	0	0	0	0	0	0	0	0	0	71	34	39	29	151	101	140	5	82	6	0	8	16	0	0	0	12	49	0	0	0	0	0	0	Bacteria
45e7cb7f185c5860c8f6e68b215cca45	16	27	8	25	41	269	0	0	0	0	0	0	0	0	0	0	0	0	0	0	0	0	0	0	25	30	16	119	125	165	13	0	18	0	0	0	0	0	0	0	0	0	31	0	22	24	0	15	Bacteria
2465024980dab134547eeeb003674094	0	0	0	0	0	0	0	0	0	0	42	59	41	43	44	48	59	78	19	0	23	29	97	35	0	0	0	0	0	0	0	0	0	0	0	0	0	0	37	50	62	56	0	0	0	37	30	99	Bacteria
f72ff22956c188c167b1c3132ee67f36	0	46	0	0	0	0	0	0	0	0	0	0	0	0	0	0	0	0	0	0	0	0	0	0	51	58	46	113	85	197	208	0	86	0	0	94	0	0	0	0	0	0	0	0	0	0	0	0	Bacteria
492c62f4d896e48992bd0491eec9dca3	0	39	0	25	212	0	82	0	13	102	11	34	0	114	0	10	9	51	0	0	0	0	0	14	0	27	0	25	20	30	14	0	0	0	0	8	83	0	15	0	0	20	0	0	0	0	0	22	Bacteria
1d5ef913dca16b00d5a3b4e9838aea83	0	32	83	85	43	0	38	0	0	0	0	75	0	0	0	0	31	0	0	0	0	51	0	109	0	39	0	25	30	49	0	0	0	0	0	0	0	0	0	0	41	135	0	0	0	0	0	114	Bacteria
39d37c6858577faba6ac3c6f5c0897dd	0	0	0	0	0	0	153	414	0	15	128	38	45	9	67	0	0	0	0	0	0	0	0	0	0	0	0	0	0	0	0	111	0	0	0	0	0	0	0	0	0	0	0	0	0	0	0	0	Bacteria
538b3e04550f9649c8ef7e68817cf9c4	0	0	46	35	80	65	52	55	0	30	0	51	0	40	0	0	0	0	0	0	0	10	6	0	14	0	14	33	57	43	23	69	0	0	0	0	0	18	30	0	51	62	0	0	15	22	0	55	Bacteria
534c603faaab00aa5c1b3e44e1b2ec93	0	99	0	0	0	0	0	0	0	0	0	0	0	0	0	0	0	0	0	0	0	0	0	0	164	65	55	0	112	48	29	0	0	71	24	44	70	0	0	38	76	78	0	0	0	0	0	0	Bacteria
b275c7fb4c43eac5189ea47567a0c557	0	0	19	0	0	0	0	0	30	0	0	0	0	0	0	0	0	0	0	0	0	0	0	0	0	0	0	0	0	0	69	0	58	39	118	176	93	0	97	67	31	62	94	0	20	0	0	0	Archaea
4ff0b088b2eed1e096ab82fee50413c7	267	54	27	0	0	42	0	0	0	0	0	0	0	0	0	0	0	0	0	0	0	0	0	0	413	40	25	0	53	35	16	0	0	0	0	0	0	0	0	0	0	0	0	0	0	0	0	0	Bacteria
5057fbb884cbb34a65029b4d36ca2d2b	0	0	0	0	0	52	0	0	0	0	0	0	0	0	0	0	0	0	0	0	0	0	0	0	0	0	0	0	65	75	137	93	77	35	57	70	63	0	0	0	0	90	77	0	50	0	31	0	Bacteria
49a90dd165ed6729941c747d0fe4d952	0	0	31	53	63	120	8	0	0	0	0	0	0	0	0	0	0	0	0	0	0	0	4	0	0	10	27	83	103	106	44	6	32	0	13	36	25	0	0	22	38	15	58	0	0	28	9	37	Bacteria
79b4616cb857ccea2b369799bd0ace13	58	0	0	178	111	138	0	0	0	0	0	0	0	0	0	0	0	0	0	0	0	0	0	0	0	74	0	112	147	152	0	0	0	0	0	0	0	0	0	0	0	0	0	0	0	0	0	0	Bacteria
2379b3050ba79ca2a9b85458e70736f4	0	0	0	0	0	0	0	0	0	0	0	0	0	0	161	25	0	38	132	0	0	32	122	22	0	0	0	0	0	0	0	0	0	0	0	0	0	0	65	0	30	34	186	0	0	0	70	53	Bacteria
5e2584b4f529ebaa6d5d1982f815cfc5	40	44	35	33	46	115	0	0	0	0	0	0	0	0	0	0	0	0	0	0	0	0	0	0	45	46	30	87	87	96	93	0	0	0	0	39	43	0	0	25	24	41	0	0	0	0	0	0	Bacteria
dcab651294c0d24029ea6024a0d28aa6	0	0	0	0	0	0	0	0	0	0	0	0	17	0	0	0	0	0	61	568	0	0	13	0	0	0	0	0	0	0	0	0	0	0	0	0	0	21	166	0	0	0	50	16	0	15	18	24	Bacteria
8b54808a0a4e8e2cb9e90cd796c34bf3	0	0	0	0	0	0	9	4	0	109	67	127	40	0	0	34	0	21	0	0	111	19	0	31	0	0	0	0	0	0	16	19	0	5	33	31	25	0	0	0	50	25	28	0	44	26	0	94	Bacteria
d94b511cce409459ecbd9e486b0320a5	0	33	53	0	0	0	0	0	0	0	0	0	0	0	0	0	0	0	0	0	0	0	0	0	68	0	186	0	0	67	160	0	46	25	20	19	36	0	0	21	164	68	0	0	0	0	0	0	Bacteria
022f6f04d657bcc50dc9488c65103ce6	33	37	0	26	56	30	0	0	0	0	0	0	0	0	0	0	0	0	0	0	0	0	0	0	67	44	0	87	114	176	97	28	19	0	44	63	17	0	0	0	0	10	4	0	12	0	0	0	Bacteria
0df6691e95cec489cc3baa0bee86b3e6	7	26	33	9	13	11	0	0	0	0	0	0	0	0	0	0	0	0	0	0	0	0	0	0	44	36	59	86	39	176	69	13	53	29	63	118	52	0	0	0	0	0	0	0	28	0	0	0	Bacteria
92f862662bfa15b3399d2efbe9b7e698	0	0	0	0	0	0	0	45	0	0	0	0	27	30	0	20	77	175	0	0	0	30	0	150	0	0	0	0	0	0	0	27	0	0	0	0	0	0	0	0	41	130	0	0	17	30	0	165	Bacteria
a5481bf995f82099c2601a0fffb5bdf1	0	0	0	0	0	0	0	0	0	144	26	52	505	152	0	0	0	64	0	0	0	0	0	0	0	0	0	0	0	0	0	0	0	0	0	0	21	0	0	0	0	0	0	0	0	0	0	0	Bacteria
dbb2f82dbd404bc7ca00971fe4ca6cb3	0	0	0	0	0	0	812	0	91	0	23	0	0	0	0	11	0	0	0	0	0	0	0	0	0	0	0	0	0	0	17	0	9	0	0	0	0	0	0	0	0	0	0	0	0	0	0	0	Bacteria
b3c4f1c80adf064bafa00bc4776c0dfe	0	0	0	0	0	0	0	0	0	0	0	0	0	0	0	0	0	0	0	0	0	0	0	0	129	0	87	0	0	98	92	0	0	102	111	92	49	50	0	0	0	103	0	0	0	0	49	0	Bacteria
10fd0933b8943df57488e44f184a2fd7	0	0	0	0	0	0	0	0	0	0	0	0	0	0	0	0	0	0	0	0	0	0	0	0	0	0	74	0	0	0	144	0	0	119	87	59	144	0	15	0	0	145	66	0	62	47	0	0	Bacteria
a03c7928c20924ecc27b0ed078b367cb	280	64	193	0	34	127	0	0	0	0	0	0	0	0	0	0	0	0	0	0	0	0	0	0	0	31	118	0	40	50	0	0	0	0	0	0	0	0	0	0	0	0	0	0	0	0	0	24	Bacteria
164961c9a0e86426a389e81f9eed80ef	0	0	0	0	0	0	0	0	0	0	0	0	0	0	0	0	0	0	0	0	0	0	0	0	0	0	0	0	0	0	143	0	42	52	96	117	159	0	0	48	0	80	101	0	92	0	30	0	Bacteria
3e19c6f2f7076cf9aeb5f763d8be20ca	44	66	37	0	39	42	0	0	10	0	0	0	0	0	0	0	0	0	0	0	0	0	0	0	41	31	0	44	78	35	49	0	56	0	33	37	20	0	0	48	154	68	0	0	0	26	0	0	Bacteria
cefd6e449b98c48f3ac16dd1e30643e5	580	0	0	0	43	87	0	0	0	0	0	9	0	0	0	0	0	0	0	0	0	0	0	0	0	0	0	58	26	44	42	0	0	0	22	33	0	0	0	0	0	12	0	0	0	0	0	0	Bacteria
489ea96e521185fe0920d9a46dec88f0	35	24	16	24	84	0	64	0	19	39	51	60	0	0	13	3	77	232	0	0	0	0	0	0	29	7	21	19	0	14	12	20	0	0	0	0	0	0	0	0	45	47	0	0	0	0	0	0	Bacteria
c9dd6ee866b8d2433d0391cd97594819	0	0	0	0	0	22	91	0	74	51	119	51	94	67	39	47	41	55	0	0	44	0	0	0	0	0	0	0	0	0	0	0	0	0	0	0	39	0	28	0	46	46	0	0	0	0	0	0	Bacteria
b8c90000791fc4403bc6d4a43f31f5a7	0	0	38	28	78	37	0	0	57	0	0	27	0	0	0	0	0	0	0	0	0	0	0	0	0	0	0	74	28	51	48	68	50	0	35	55	37	0	68	105	38	31	0	0	0	0	0	0	Bacteria
2b62211cba2b238469b71124f1971faa	0	0	0	0	0	0	0	0	0	0	0	0	0	0	0	0	0	0	0	0	0	0	0	0	0	0	0	0	0	0	113	30	28	125	164	58	181	0	0	0	0	202	0	0	51	0	0	0	Bacteria
b8ef01c2cc1e149a129f0d54552a9031	55	96	41	0	0	0	0	0	0	0	0	0	0	0	0	0	0	0	0	0	0	0	0	0	216	96	0	93	162	192	0	0	0	0	0	0	0	0	0	0	0	0	0	0	0	0	0	0	Bacteria
b14c864cc56b7cdcbedc70020682c4fb	31	0	0	22	0	88	0	0	0	49	17	45	0	0	0	0	18	11	0	0	0	0	0	9	0	0	0	0	83	43	33	0	12	0	0	62	21	19	68	29	158	79	0	0	0	20	0	34	Bacteria
cfebff6007b95af29fbaa0639b74b0a5	88	56	0	0	46	100	117	0	59	42	0	82	0	0	0	30	32	28	0	0	0	0	0	0	25	0	0	0	27	0	25	0	0	0	0	0	0	0	35	0	105	52	0	0	0	0	0	0	Bacteria
6687e7e4385f011a508cb0deb8569405	68	0	0	0	0	0	0	0	0	0	0	0	0	0	0	54	0	0	0	0	0	0	0	0	0	0	0	0	0	0	0	0	0	0	0	0	127	145	87	151	70	96	77	0	73	0	0	0	Bacteria
f5de65ac3c29d1ccd9765acc6f1e2975	0	0	0	33	106	39	0	0	0	0	0	0	0	0	0	0	0	61	60	0	17	39	69	141	0	0	0	17	0	17	0	28	0	0	0	0	0	0	0	0	0	26	66	0	17	20	11	181	Bacteria
b85faa5ac35dfaf89692297c807c93af	0	0	0	0	0	0	21	27	0	27	27	40	29	39	0	35	37	47	19	0	0	59	0	158	0	0	0	0	0	0	0	41	0	0	0	0	31	13	24	0	54	90	22	0	0	0	0	108	Bacteria
ac73cd8fd20119790cd9c4d95339f432	33	52	23	39	28	51	0	0	0	0	0	0	0	0	0	0	0	0	0	0	0	0	0	0	97	69	17	108	109	163	52	0	33	0	28	45	0	0	0	0	0	0	0	0	0	0	0	0	Bacteria
b9312ef0f018eece571fb024f980e753	0	0	0	22	0	0	0	0	0	79	0	0	0	0	0	10	19	0	0	11	0	0	0	0	0	0	0	0	29	24	34	18	0	0	0	47	45	37	0	0	64	378	0	0	22	70	0	37	Bacteria
58fd2c39f86c37da87146ba380509401	0	0	0	0	0	0	0	10	0	0	0	0	0	39	14	0	813	52	0	0	0	0	0	0	0	0	0	0	0	0	0	7	0	0	0	0	7	0	0	0	0	4	0	0	0	0	0	0	Bacteria
cfdc686c7defac583cd9a0fa0465b996	0	0	0	0	0	0	0	0	0	0	21	18	124	71	41	44	92	195	14	0	24	0	0	16	0	0	0	0	0	0	0	0	0	0	0	0	26	15	31	0	60	120	0	0	0	0	0	32	Bacteria
c5fd1196e7c43876d60c0304814a69fb	0	0	0	0	34	47	0	0	0	0	0	0	0	0	0	0	0	0	38	0	98	65	28	123	0	0	0	0	0	0	0	68	0	0	0	0	0	0	0	0	0	0	38	0	68	87	0	247	Bacteria
5f35ccc66fc939fe474b4cd4ac8f6770	80	80	119	80	46	191	0	0	0	0	0	0	0	0	0	0	0	0	0	0	0	0	0	0	0	0	100	57	99	86	0	0	0	0	0	0	0	0	0	0	0	0	0	0	0	0	0	0	Bacteria
8a5ce11292da104dc6ee5501e20042ed	0	0	0	13	0	0	199	135	0	32	30	24	0	0	0	0	25	46	0	0	0	0	0	0	0	0	0	0	0	0	28	51	0	0	0	0	39	0	0	0	166	90	40	0	0	0	0	20	Bacteria
1ffac38e4e187de96cdf233f7e5536ee	138	148	0	0	0	84	79	0	0	0	0	0	0	0	0	0	0	0	0	0	0	0	0	0	250	109	0	0	54	72	0	0	0	0	0	0	0	0	0	0	0	0	0	0	0	0	0	0	Bacteria
64d4ad843425cbae20797d74f2c399dd	56	55	29	25	51	71	52	33	36	0	0	48	0	0	0	29	49	0	0	0	0	0	0	0	0	0	0	0	20	54	0	43	0	0	0	27	0	0	58	29	91	58	0	0	0	0	0	20	Bacteria
ca3429ecc56580a91a143253d556e498	89	0	83	0	36	55	52	0	0	0	0	73	0	0	0	0	0	0	0	0	0	0	0	0	92	46	0	91	53	53	39	0	0	0	0	53	0	0	0	0	45	38	0	0	0	0	33	0	Bacteria
5452fddeee9a6cf3977b5cd6ff077229	0	0	0	0	0	0	0	54	0	0	0	0	67	75	58	37	114	330	0	0	22	0	0	0	0	0	0	0	0	0	0	45	0	0	0	0	20	0	0	0	0	68	0	0	0	0	0	41	Bacteria
1a9c8ee950de1dc89d914ef71250c4e0	164	119	0	0	0	156	72	0	28	39	15	63	0	0	0	0	0	0	0	0	0	0	0	0	0	0	36	0	48	55	30	0	0	0	0	31	0	0	0	13	56	0	0	0	5	0	0	0	Bacteria
78b20bf7acf7b510aaf9ec92c531b1cc	92	70	31	60	101	103	0	0	60	0	0	59	0	0	0	0	0	0	0	0	0	0	0	0	0	0	0	26	58	74	34	30	0	0	0	34	0	0	0	0	0	40	0	0	0	13	0	45	Bacteria
a70e2eac902b22265f65aca69436f110	75	39	81	22	24	81	22	0	0	0	0	0	0	0	0	0	9	0	16	0	0	0	0	0	63	34	63	0	43	52	24	11	10	0	0	57	0	0	0	0	53	96	20	0	0	0	0	34	Bacteria
df68f7eaf25056221fdf039e9fd89437	0	0	0	94	0	51	0	0	0	0	0	0	0	0	0	0	0	0	0	0	0	0	0	0	0	0	0	0	61	101	197	0	0	50	64	63	48	0	0	42	0	104	54	0	0	0	0	0	Bacteria
d1c562e62b511852657b7cb0734b5cd4	0	0	0	0	0	0	0	0	0	0	0	0	0	0	0	0	0	0	29	0	0	0	0	0	0	0	0	0	0	0	0	22	0	0	31	39	68	28	199	40	25	80	122	0	128	49	68	0	Bacteria
b718333e81b15d190c4cfdfb144d1b9e	0	0	0	0	0	0	0	0	0	0	0	14	0	0	0	0	0	0	0	0	0	0	0	0	0	0	0	0	0	0	69	21	70	31	102	68	45	0	0	125	30	106	131	0	53	60	0	0	Bacteria
bc7ce04f8bb7cad8d988938aa0d99b2a	0	0	0	0	0	0	0	0	0	0	0	0	0	0	0	0	0	0	0	46	0	0	0	0	0	0	0	0	0	0	0	0	0	0	0	0	76	0	416	66	0	100	177	0	43	0	0	0	Bacteria
d75121fb03fffe5435558d345a2e07d1	0	0	0	0	0	0	6	20	16	10	0	79	0	0	0	0	41	12	0	0	0	124	39	210	0	0	0	0	0	0	0	33	0	0	0	0	0	0	41	0	46	33	0	0	42	49	0	122	Bacteria
888bfdda5d471d9e337e611e737c7b9d	55	39	0	32	43	68	0	0	0	0	0	0	0	0	0	0	0	0	0	0	0	0	0	0	43	26	0	23	91	77	35	42	28	16	16	50	24	0	0	24	86	78	0	0	0	0	0	26	Bacteria
bc2effd28abab358f1c9d59203fd8af2	0	184	0	0	122	0	226	0	0	0	70	0	0	0	0	0	0	0	0	0	0	0	0	0	0	0	0	0	0	0	139	0	0	0	0	73	0	0	0	0	107	0	0	0	0	0	0	0	Bacteria
e5dfab08569b80b112cc62fb188084cb	0	0	32	0	0	0	0	0	0	0	0	0	0	0	0	0	0	0	0	0	0	0	0	0	52	0	88	53	0	105	145	0	52	33	27	64	39	0	0	41	50	102	10	0	27	0	0	0	Bacteria
dc8a553732e51644789166c63f3939ef	26	52	12	18	0	15	0	0	0	0	0	0	0	0	0	0	0	0	0	0	0	0	0	0	109	75	34	44	76	86	81	0	24	29	32	126	54	0	0	0	0	17	0	0	9	0	0	0	Bacteria
eab81828f2f3fd5cd8bd4a7415fb15c3	125	0	41	0	0	0	0	0	0	0	0	0	0	0	0	0	0	0	0	0	0	0	0	0	87	0	63	0	0	0	60	0	22	0	0	179	53	37	101	0	74	0	0	0	0	76	0	0	Bacteria
3521d271cd7a846ab6e799dfa49ab533	46	144	0	81	92	120	0	0	0	0	0	0	0	0	0	0	0	0	0	0	43	0	0	0	0	56	0	0	105	86	0	0	0	0	0	0	0	0	0	0	0	0	0	0	0	0	0	145	Bacteria
57ef5006312a9662d87d57c1404c1a87	0	0	142	86	45	0	0	0	0	0	0	0	0	0	0	0	0	0	0	0	0	176	0	222	0	0	47	0	0	0	0	0	0	0	0	20	0	0	0	0	0	103	0	0	0	26	0	51	Bacteria
3aa4f9893f7ca96f212a06444b19a1e6	269	206	0	0	0	62	0	0	0	0	0	0	0	0	0	0	0	0	0	0	0	0	0	0	183	66	0	0	69	62	0	0	0	0	0	0	0	0	0	0	0	0	0	0	0	0	0	0	Bacteria
0012c347fee566458c74f601346b173a	69	51	0	67	0	0	0	0	0	0	0	0	0	0	0	0	0	0	0	0	0	0	0	0	136	61	89	52	118	112	81	0	33	16	0	32	0	0	0	0	0	0	0	0	0	0	0	0	Bacteria
dd80d2269f5c5d8c210364b0d96daf04	95	27	65	31	69	75	51	12	0	0	0	0	0	0	0	0	0	0	0	0	0	0	0	13	44	25	28	29	46	42	31	32	17	0	0	22	0	3	14	0	40	83	0	0	0	0	0	21	Bacteria
ac8118e5d3d1458004beb8d559bd2e76	70	29	39	31	73	62	98	20	43	18	0	48	0	17	13	0	44	64	0	0	0	12	0	0	0	0	0	0	24	29	13	12	12	0	0	0	0	0	0	0	30	73	0	0	0	0	0	41	Bacteria
d423b596ddb783ebcce2d7e8e1e0d079	0	0	0	0	0	0	0	0	0	0	0	0	0	24	18	11	8	76	382	48	0	8	85	29	0	0	0	0	0	0	0	0	0	0	0	0	0	0	46	3	9	38	30	0	0	24	61	15	Bacteria
6caa4b15bf2f731ade426551040dfd78	0	0	0	0	0	0	0	0	0	0	0	0	0	0	0	0	0	0	62	28	0	0	0	0	0	0	0	0	0	0	118	0	0	89	66	73	0	0	159	0	0	0	148	23	50	0	99	0	Bacteria
13a01d5ee38d6cb8a3e10617997a879f	114	81	0	34	38	116	0	0	22	0	0	0	0	0	0	0	0	0	0	0	0	0	0	0	146	36	0	47	109	88	48	0	0	0	0	0	0	0	0	0	34	0	0	0	0	0	0	0	Bacteria
9fb9535ab9849b433846457ad40b6bb3	53	0	0	0	190	43	271	15	120	52	29	26	0	0	0	9	0	0	0	0	0	0	0	0	0	0	0	15	22	0	0	30	0	2	0	7	0	0	0	2	15	0	0	0	0	4	0	8	Bacteria
19f3456ed2a55038009559202c2b3b9d	0	91	42	0	60	91	0	22	0	0	0	0	0	0	0	0	0	0	0	0	0	30	0	53	0	0	0	0	0	82	39	54	21	0	0	38	0	0	0	40	46	37	0	0	22	41	0	103	Bacteria
ceeb3ccb9f1b397c290b088d240741d2	33	0	0	0	40	73	38	0	0	26	0	50	29	0	25	0	0	31	0	0	0	0	0	0	0	19	0	0	54	46	31	25	0	0	0	0	30	21	98	36	74	46	0	0	0	39	0	43	Bacteria
d52c105b9586ddf8b1adf5800d7820db	83	79	52	100	55	114	0	0	0	0	0	0	0	0	0	0	0	0	0	0	0	0	0	0	96	30	26	38	67	125	39	0	0	0	0	0	0	0	0	0	0	0	0	0	0	0	0	0	Bacteria
faa8d56989d5ddcec7f36533bcc5b264	0	0	0	0	0	0	0	0	0	0	0	0	0	0	0	0	0	0	0	0	0	0	0	0	0	0	0	57	38	40	112	6	41	25	61	61	63	0	19	105	22	53	121	0	56	0	24	0	Bacteria
da226eb2e0d03c75e446240fec6efb8c	272	40	59	0	50	131	0	0	0	0	0	0	0	0	0	0	0	0	0	0	0	0	0	66	0	0	0	0	94	51	0	52	0	0	0	0	0	0	36	0	48	0	0	0	0	0	0	0	Bacteria
552ce7103169021eeca2fded51a5bbd8	0	0	0	0	0	47	0	0	0	0	0	0	30	0	0	38	39	70	0	10	22	24	32	46	0	0	0	0	23	29	0	0	0	0	24	35	0	0	0	106	88	82	0	0	0	0	0	154	Bacteria
fb4ec1ab533f66bdf53f3546b4590850	0	0	0	0	0	0	0	0	0	0	0	0	0	0	0	0	0	0	0	0	0	0	0	0	0	0	0	0	0	0	22	16	0	33	66	59	122	0	0	229	45	137	33	0	106	0	31	0	Bacteria
c0e2b47cdc0e930f825ba885049c4450	105	75	0	64	31	53	33	0	72	0	32	72	47	25	14	23	28	24	0	0	0	0	0	43	0	0	0	0	0	25	0	0	0	0	0	0	0	0	0	0	40	34	0	0	0	0	0	57	Bacteria
60d27841046f819804850e13f86934a5	0	116	0	0	111	155	71	48	0	0	0	0	0	0	0	0	0	0	0	0	0	0	0	0	0	0	0	0	145	82	51	37	0	0	0	32	0	0	0	0	0	0	0	0	0	0	0	48	Bacteria
20a8ff566be729d25ba64bdca5ddf333	264	0	49	52	16	0	0	0	0	0	0	0	0	0	0	0	0	0	0	0	0	0	0	0	58	70	36	0	57	124	39	0	57	0	16	21	0	0	0	14	0	22	0	0	0	0	0	0	Bacteria
e1ca031db363c04d0d2328ff3ec8a57c	0	0	0	0	0	0	0	0	0	0	0	0	56	240	115	21	71	206	0	0	22	0	0	0	0	0	0	0	0	0	0	0	0	0	0	0	0	0	37	0	31	96	0	0	0	0	0	0	Bacteria
ec313b9c7498ddfb440b4e0e41690f90	0	0	0	0	0	0	0	0	0	0	0	0	0	0	0	0	0	0	75	62	0	6	29	0	0	0	0	0	0	0	25	0	23	0	22	0	40	0	92	31	0	29	263	6	48	59	55	28	Bacteria
9b04fbc9e40d7886ce076efe70a8866a	159	36	26	46	87	93	54	0	56	0	0	55	0	7	0	0	0	0	0	0	0	0	0	0	42	29	13	21	43	59	0	32	0	0	0	0	0	0	0	10	24	0	0	0	0	0	0	0	Bacteria
907ead3b222fddecaf8f0fde4cd35ebc	0	119	0	0	161	277	0	0	0	0	0	36	0	0	0	0	0	0	0	0	0	0	0	0	0	0	52	0	0	116	84	0	0	0	0	0	0	0	0	0	0	13	0	0	32	0	0	0	Bacteria
4d0d4797e3fb7c8dcabaf6091cfb294c	0	0	0	0	63	138	111	0	50	0	14	0	0	13	0	0	0	0	100	0	0	0	0	16	0	0	0	0	52	0	42	0	58	32	0	0	0	42	26	0	0	0	0	0	0	0	21	108	Bacteria
bcd134730534b7d5692dd287eaa1ee5f	0	0	0	0	0	0	26	173	0	55	0	0	68	0	0	0	70	80	0	0	0	0	0	73	0	0	0	0	0	0	0	60	0	0	0	0	0	0	0	0	90	106	0	0	0	0	0	85	Bacteria
cf9e7dda75d378e2086ecca6786bb997	0	85	270	40	37	121	0	0	0	0	0	0	0	0	0	0	0	0	0	0	0	0	0	0	0	54	61	66	52	99	0	0	0	0	0	0	0	0	0	0	0	0	0	0	0	0	0	0	Bacteria
4dc1792c10288c38c9fb900d74edea96	0	0	0	0	0	3	60	122	10	50	54	129	76	56	29	0	56	95	0	0	0	0	0	0	0	0	0	0	0	0	0	31	0	0	4	21	0	0	0	0	0	76	0	0	0	0	0	10	Bacteria
c8c10ec69487a763ebc788159774b49f	0	0	0	0	0	0	25	15	0	0	0	0	23	20	10	20	20	28	46	7	10	52	61	41	0	0	0	0	0	0	0	18	0	0	0	0	17	7	0	0	28	59	34	0	0	31	0	310	Bacteria
e49af61b48c66c7033e62146a7d0a094	0	0	0	0	0	0	18	17	0	51	84	37	76	0	69	14	86	80	0	0	61	0	0	24	0	0	0	0	0	0	0	0	0	0	9	0	38	0	0	0	28	66	0	0	110	0	0	14	Bacteria
fe952753f76e6955d4e4c58024186e54	0	0	0	0	0	0	0	0	0	0	0	0	188	78	58	0	63	88	27	0	89	0	0	34	0	0	0	0	0	0	0	0	0	0	0	0	42	11	42	0	0	80	26	0	0	0	0	56	Bacteria
1fb01908fcfed40e6d5b73948121dd55	0	30	0	33	63	136	0	0	16	0	0	0	0	0	0	0	0	0	0	0	0	0	0	0	23	0	0	76	135	169	62	0	30	0	13	39	6	0	0	19	14	16	0	0	0	0	0	0	Bacteria
3e3fcabc3f7f6805a3d448fde5d98654	0	0	0	0	0	0	0	0	0	0	0	0	0	0	0	0	0	0	0	0	0	0	0	0	0	0	0	0	0	0	0	0	0	33	77	27	63	0	19	76	0	88	260	0	169	33	35	0	Bacteria
94f5e22b45f045b659ec16561da7c606	39	0	0	0	25	33	116	32	31	51	82	42	50	12	0	0	47	55	0	0	0	0	0	0	0	0	0	0	0	0	30	31	0	0	33	0	16	0	0	14	79	61	0	0	0	0	0	0	Bacteria
3bed00a8ae57ef22310128a4d3de817e	91	94	0	45	61	52	0	0	0	0	0	0	0	0	0	0	0	0	0	0	0	0	0	0	102	48	0	28	180	177	0	0	0	0	0	0	0	0	0	0	0	0	0	0	0	0	0	0	Bacteria
bf248e45199bf37bc80f6464bd8346a3	0	0	0	0	0	0	0	0	0	33	38	84	268	76	0	56	54	113	0	0	0	0	0	0	0	0	0	0	0	0	0	0	0	0	0	0	0	0	0	0	57	98	0	0	0	0	0	0	Bacteria
236b6535b5b1ca8d60be6100cdc8a958	0	0	0	0	0	0	0	0	0	0	165	0	0	0	0	0	0	0	0	0	0	40	156	68	0	0	0	0	0	0	0	0	0	0	0	0	0	0	53	0	0	0	105	0	53	43	76	118	Bacteria
8ae24443e9a16b64a09b28111c8de2ff	0	0	0	0	0	0	0	0	0	0	0	0	0	11	0	0	0	0	472	25	0	0	53	0	0	0	0	0	0	0	0	0	0	0	0	0	10	32	17	18	0	0	36	0	0	64	95	43	Bacteria
e7d11dc8e8265827b4e730e2862a6608	0	0	0	0	0	0	0	0	0	0	0	0	0	0	0	0	0	0	0	0	0	0	0	0	80	49	118	25	27	85	144	0	27	34	26	31	102	0	0	23	0	105	0	0	0	0	0	0	Bacteria
532097b6e553948017d142cbabb7f75b	0	16	57	128	95	227	0	0	0	0	0	0	0	0	0	0	17	0	0	0	0	0	0	0	0	0	0	18	19	0	22	276	0	0	0	0	0	0	0	0	0	0	0	0	0	0	0	0	Bacteria
e1dd62f796cf86dbf4b7b938fee0bc95	0	13	11	12	0	0	0	0	6	0	0	0	0	0	0	0	0	0	0	0	0	0	0	0	20	14	23	57	40	55	171	0	51	25	53	81	70	9	18	51	19	68	0	0	5	0	0	0	Bacteria
8c3972d6c0edd8b35bfae26950fce278	0	0	0	0	0	0	0	0	0	0	0	0	0	0	0	0	49	56	65	0	43	40	108	197	0	0	0	0	0	0	0	0	0	0	0	0	0	0	0	0	0	56	34	0	0	32	0	192	Bacteria
1d7637e114fe800cbb483bc8ee312d73	0	0	0	0	0	0	0	0	0	0	0	0	0	0	0	0	0	0	0	0	0	0	0	0	0	39	0	40	0	27	72	0	0	67	96	71	120	0	0	29	0	87	111	0	83	26	0	0	Bacteria
f535012b87c2b872ed16f0a9df6b75e6	0	0	0	0	0	0	52	0	0	95	78	209	0	0	0	41	0	41	0	0	0	0	0	0	0	0	0	0	0	0	0	0	0	0	35	0	52	0	68	0	95	101	0	0	0	0	0	0	Bacteria
ebb76f86126a7e04c5d7f434d6e14eb4	0	0	0	0	0	0	0	31	0	36	0	72	0	0	0	0	0	0	0	0	0	0	0	0	64	0	0	0	0	0	83	69	0	46	0	0	67	28	0	0	164	118	0	0	0	0	0	89	Bacteria
c2af414445aad737bc3b9418d9ba9f70	0	0	0	0	0	0	0	0	0	0	0	0	0	0	0	0	0	0	0	0	0	0	0	0	0	0	0	0	0	0	81	0	0	39	77	194	117	0	88	136	0	98	0	0	0	0	36	0	Bacteria
5c7cb242d6dbb806a2d2a6e96290d42e	40	67	0	57	35	28	0	0	0	0	0	0	0	0	0	0	0	0	0	0	0	0	0	0	116	55	0	115	165	187	0	0	0	0	0	0	0	0	0	0	0	0	0	0	0	0	0	0	Bacteria
e801ad24506cd97ffc68f2152e515344	125	35	39	12	6	52	0	0	0	0	0	0	0	0	0	0	0	0	0	0	0	0	0	0	73	35	41	15	90	76	51	0	29	23	23	35	21	0	0	0	48	35	0	0	0	0	0	0	Bacteria
6ec4d600448841ddd9419759c558f637	42	24	79	32	39	22	0	0	0	0	0	0	0	0	0	0	0	0	0	0	57	70	0	199	0	20	34	0	29	29	0	0	0	0	0	0	0	0	0	0	44	20	0	0	0	29	0	95	Bacteria
4b2c8378d3b62085a548c54faf70381d	35	64	34	31	0	25	0	0	0	0	0	0	0	0	0	0	0	0	0	0	0	0	0	0	60	68	75	50	110	106	57	0	26	8	8	69	17	0	0	0	21	0	0	0	0	0	0	0	Bacteria
db65ccdb54f54c6d13f807324d65d5dd	34	15	22	36	64	113	27	26	37	0	0	42	0	0	0	0	0	0	0	0	0	31	0	56	12	0	0	19	17	19	0	25	0	0	0	0	0	0	19	0	12	92	0	0	15	0	0	131	Bacteria
a5c20b7f147f4f52dbcf7c2670074bbf	0	0	0	0	0	0	0	0	0	0	0	0	0	0	0	0	0	0	0	0	0	0	0	0	166	58	119	0	0	0	192	0	43	33	33	0	110	0	0	57	0	53	0	0	0	0	0	0	Bacteria
dcd2eb5f4c19d8c726321e2afbbc99cd	120	0	74	69	80	128	36	0	44	0	0	0	0	0	0	0	27	0	0	0	0	0	0	0	14	0	23	40	30	47	0	25	12	0	0	0	0	0	0	0	33	32	0	0	0	0	0	28	Bacteria
1ed30d578a504453ad1d20e570dca4e2	165	156	0	0	0	0	0	0	7	0	0	0	0	0	0	0	0	0	0	0	0	0	9	0	270	99	0	0	76	79	0	0	0	0	0	0	0	0	0	0	0	0	0	0	0	0	0	0	Bacteria
a60d03366e29e294ff6e6d588266c3f7	0	0	21	24	9	0	0	0	0	0	0	0	0	0	0	0	0	0	0	0	0	0	0	0	88	0	49	0	0	64	114	0	0	24	40	105	76	0	10	32	0	63	104	0	23	15	0	0	Bacteria
17256177184c1513e0b772cc14d293bd	0	32	52	49	0	32	0	0	23	0	0	0	0	0	0	0	0	0	0	0	0	0	0	0	29	65	41	72	114	145	146	0	60	0	0	0	0	0	0	0	0	0	0	0	0	0	0	0	Bacteria
729b7868f6f5a1d50bc6e809e214a40b	0	0	0	0	6	0	0	0	0	0	19	17	79	19	22	0	144	59	0	0	0	11	0	50	0	0	0	4	0	0	0	0	0	4	0	15	15	0	11	3	51	283	0	0	6	4	0	38	Bacteria
7e13539cfa75991bd154329e9d1db4db	0	0	0	0	0	0	0	0	0	0	0	0	0	22	0	0	8	33	208	48	0	26	254	44	0	0	0	0	0	0	0	0	0	0	0	0	0	0	9	0	0	11	13	6	0	49	27	102	Bacteria
eeb767aa97922ff96e848e458894a821	0	0	0	0	0	0	70	68	0	86	125	134	41	38	26	43	0	27	7	0	0	10	0	28	0	0	0	0	0	0	26	0	0	0	16	0	30	0	0	13	0	0	6	0	7	12	0	46	Bacteria
9123104e9d9e8ca810666576db92f966	0	0	0	0	0	0	0	0	0	0	0	0	0	0	0	0	0	0	0	0	0	0	0	0	0	0	0	0	0	0	48	0	0	73	116	70	205	0	82	102	0	72	63	0	28	0	0	0	Bacteria
d3fb4665cdb369559358ca1446474c84	74	162	149	0	0	100	0	0	0	0	0	0	0	0	0	0	0	0	0	0	0	0	0	0	64	70	97	0	40	101	0	0	0	0	0	0	0	0	0	0	0	0	0	0	0	0	0	0	Bacteria
6a544a2ac0fdde06db09f95b90bd7bf0	199	97	38	9	0	13	0	0	0	0	0	0	0	0	0	0	0	0	0	0	0	0	0	0	197	99	24	11	74	88	0	0	0	0	0	0	6	0	0	0	0	0	0	0	0	0	0	0	Bacteria
a26fa154919a4d9d107e3633e0ead4f8	11	0	49	0	0	38	0	0	0	0	0	0	0	0	0	0	0	0	0	0	0	0	0	0	0	0	0	18	161	113	152	0	52	14	17	68	84	0	0	0	50	28	0	0	0	0	0	0	Bacteria
7ca9a8426259e33ca284a0f0c523626e	0	0	0	0	43	0	56	0	0	27	26	49	108	32	31	22	104	111	0	0	0	0	0	0	0	0	0	0	0	10	0	33	0	0	0	22	0	0	14	0	74	92	0	0	0	0	0	0	Bacteria
1b6c925b8a13ebefe0f16e4876460c64	0	0	0	0	0	0	53	245	0	0	0	83	0	0	0	0	0	71	0	0	0	0	0	70	0	0	0	0	0	0	0	55	0	0	0	0	0	0	0	0	72	53	0	0	0	31	0	121	Bacteria
2d1856e2d587cdfd0e0438c93a9319a3	95	15	10	0	80	107	0	0	4	0	418	0	0	0	0	0	0	0	0	0	0	0	0	0	9	38	36	0	28	0	0	13	0	0	0	0	0	0	0	0	0	0	0	0	0	0	0	0	Bacteria
90c0ab4afc4045a76edb069235036334	69	61	31	0	0	85	0	0	0	0	0	0	0	0	0	0	0	0	0	0	0	0	0	0	75	50	36	0	53	44	0	0	0	20	6	44	0	0	0	0	77	179	0	0	2	0	0	21	Bacteria
f23e05a2c1c985b06062f9ba710aae35	0	0	7	15	13	20	0	0	7	0	0	0	0	7	0	3	32	18	0	0	9	316	0	112	0	0	0	0	0	0	0	8	0	0	0	0	2	0	6	7	23	220	0	0	0	0	0	28	Bacteria
3655aeb5ee138f7b8c9f5ff21fc13775	8	21	8	19	21	37	15	17	30	0	5	72	0	0	0	8	0	0	0	0	0	0	6	0	0	9	0	13	28	22	37	33	14	0	21	31	40	11	30	62	83	81	4	0	17	22	0	27	Bacteria
ba70697a2530a7e4f03d66992a44cafd	0	0	0	0	0	0	64	0	0	56	22	83	0	0	0	43	56	55	0	0	0	0	0	0	0	0	0	0	0	0	0	0	0	0	32	0	39	0	0	28	176	122	0	0	49	0	0	27	Bacteria
41bc697214b12a7caeed479156b4d6f6	74	0	38	51	55	217	209	0	0	24	0	29	0	0	0	0	0	0	0	0	0	0	0	0	0	0	0	34	47	40	0	18	0	0	0	0	0	0	0	0	15	0	0	0	0	0	0	0	Bacteria
ffe6603ae04a9a55660de0330312b4de	0	0	0	0	0	0	0	0	0	0	0	0	0	0	0	0	0	0	0	0	0	0	0	0	78	73	34	88	82	77	114	0	0	22	0	58	0	14	57	56	17	43	0	0	0	0	37	0	Bacteria
c2bc4216e5fcbd61b44acec75b847d17	0	0	0	43	86	0	120	0	108	42	60	76	33	0	0	0	45	0	0	0	22	0	0	0	0	0	0	0	0	0	0	37	0	0	42	39	0	0	0	0	0	33	0	0	0	0	0	63	Bacteria
c5f1dcd869567060df536255e3da79c5	0	0	0	0	0	40	0	0	0	0	0	0	0	0	0	0	0	0	0	0	0	0	0	0	68	0	0	0	0	0	115	0	0	124	80	204	118	0	0	0	100	0	0	0	0	0	0	0	Bacteria
96ccf54bc2f7cd7143042aba609e83bc	24	28	21	0	28	38	0	3	0	0	0	0	0	0	0	12	0	0	0	0	0	0	0	0	0	0	20	0	68	32	46	55	18	14	16	36	15	9	51	22	178	113	0	0	0	0	0	0	Bacteria
911637a2b5ee4321d1d326891709fbbf	0	0	0	0	0	68	41	0	0	0	0	0	0	0	24	47	30	0	0	0	60	0	0	53	0	0	0	0	0	56	0	69	0	0	0	0	0	0	25	81	66	67	0	0	46	24	0	90	Bacteria
4588fdba14a312e3abbf2754dd0d551a	0	0	0	0	0	0	0	0	0	0	0	0	0	0	0	0	0	0	0	0	0	0	0	0	0	0	0	0	0	33	60	0	0	24	71	120	129	6	36	56	69	66	110	0	31	0	21	13	Bacteria
7a5dbd544f8bc1c0532947bd0c66939b	42	29	15	13	7	35	0	0	0	0	0	0	0	0	0	0	0	0	0	0	0	0	0	0	33	23	25	18	59	57	125	57	33	19	16	56	50	0	6	8	53	64	0	0	0	0	0	0	Bacteria
ee35b7b416afb5f5770e8185da46189d	63	56	131	45	104	108	0	0	0	0	0	0	0	0	0	0	0	0	0	0	0	0	0	0	30	47	52	29	60	82	0	11	0	0	0	7	0	0	0	0	0	0	0	0	0	0	0	18	Bacteria
8be0a63620fe9d3292d7bfe49e1698a4	0	0	0	0	81	82	49	63	45	0	0	89	0	58	0	0	0	0	0	0	0	0	0	0	0	0	0	0	95	0	0	0	0	0	0	62	0	38	75	0	0	0	48	0	0	0	0	58	Bacteria
70b6efd82ffc4b55e090b594374a7e7a	0	59	16	0	0	0	0	0	0	0	0	0	0	0	0	0	0	0	0	0	0	0	0	0	363	154	42	34	119	55	0	0	0	0	0	0	0	0	0	0	0	0	0	0	0	0	0	0	Bacteria
205fe726522af5e173b7ea2287e23413	0	0	0	0	0	0	41	0	0	154	98	71	83	96	101	0	27	35	0	0	9	0	0	0	0	0	0	0	0	0	0	0	0	0	34	34	22	12	0	0	25	0	0	0	0	0	0	0	Bacteria
cdc75a627291d8f248a2379ef09d0c22	206	0	44	25	32	176	0	0	0	0	0	12	0	0	0	0	0	0	0	0	0	0	4	0	56	45	37	0	63	76	0	0	0	0	0	21	0	0	0	0	27	17	0	0	0	0	0	0	Bacteria
20db7201c20d49e1f8368534c78846cd	45	0	29	18	26	80	75	12	37	0	0	50	0	0	29	24	0	48	0	0	14	0	0	0	24	0	0	0	16	36	0	13	0	0	0	36	21	0	0	0	56	75	0	0	0	33	0	43	Bacteria
027ab33ca9d499ba9a0556b6a85e2223	0	10	0	131	450	118	101	0	0	0	0	0	0	0	0	0	0	0	0	0	0	0	0	0	0	0	0	19	10	0	0	0	0	0	0	0	0	0	0	0	0	0	0	0	0	0	0	0	Bacteria
cc5a1402d3fc85f36f01c1446ccd862a	78	52	0	23	42	50	0	0	0	0	0	0	0	0	0	0	0	0	0	0	0	5	0	0	73	35	32	0	56	39	60	0	23	59	0	85	0	0	0	0	0	39	0	0	0	40	13	34	Bacteria
9001fccfccd8138f1cc03c20c61b17fe	91	78	28	22	18	62	0	0	0	0	0	0	0	0	0	0	0	0	0	0	0	0	0	0	99	41	79	18	98	73	33	0	39	0	0	20	0	0	0	0	14	24	0	0	0	0	0	0	Bacteria
881daf049dce3ad9855018e8008fae58	197	62	39	20	40	139	14	0	11	0	0	9	0	0	0	0	0	0	0	0	0	0	0	0	33	24	26	25	40	53	32	12	23	0	0	7	0	0	0	0	30	0	0	0	0	0	0	0	Bacteria
9834c19595a94e7b97be7f5f54c3e13c	0	0	0	0	0	0	12	535	0	0	18	0	0	7	67	0	33	31	0	0	0	0	46	0	0	0	0	0	0	0	0	66	0	0	0	17	0	0	0	0	0	0	0	0	0	0	0	0	Bacteria
556ee05b23b2d0e6d161fb151dbf6e9e	0	0	68	0	0	157	0	0	12	0	0	4	0	0	0	0	2	31	0	0	0	0	0	6	60	26	37	29	57	49	68	16	0	0	0	0	0	0	52	0	72	39	0	0	0	0	0	45	Bacteria
d30f5532e07ad2e36b326e696a15b9e3	0	0	0	34	82	12	0	31	26	0	72	160	0	19	35	0	31	0	0	0	0	0	0	244	0	0	0	8	0	10	0	51	0	0	0	15	0	0	0	0	0	0	0	0	0	0	0	0	Bacteria
a2995d778655e40b28dc089adfc4cdfe	0	0	0	0	0	0	0	27	0	0	25	15	234	55	39	0	44	199	0	0	0	0	0	0	0	0	0	0	0	0	0	28	0	0	0	0	26	0	0	0	0	116	0	0	0	0	0	22	Bacteria
2769588b09dc9ec9487f395084c29e37	0	0	0	0	0	0	0	0	0	0	0	0	0	0	0	0	0	0	0	0	0	0	0	0	0	0	45	0	39	0	0	0	63	62	99	106	104	59	30	111	0	39	0	0	33	0	39	0	Bacteria
488b4dc2bc761bf78b5e7c11d42a6a51	81	74	23	0	42	68	0	0	0	0	0	0	0	0	0	0	0	0	0	0	0	0	0	0	93	42	17	71	92	166	33	26	0	0	0	0	0	0	0	0	0	0	0	0	0	0	0	0	Bacteria
9b2b49f635817a42b506abcd256d6fab	22	23	0	20	62	60	46	50	38	0	34	88	0	0	0	0	0	0	0	0	0	20	0	0	0	0	0	0	18	26	35	0	0	0	0	0	0	0	0	0	71	132	0	0	0	21	0	61	Bacteria
fa860b6bed6b33fdee107b8021feef54	0	0	0	0	0	0	38	0	13	28	61	120	174	0	19	15	37	77	0	0	0	0	0	14	0	0	0	0	0	0	0	0	0	0	0	0	27	0	0	0	23	155	0	0	0	0	0	26	Bacteria
be6608bef90278a3e23ad2726ef1a819	145	49	57	40	21	68	0	0	0	0	0	0	0	0	0	0	7	0	0	0	0	0	0	0	45	28	61	13	54	43	31	68	0	0	0	0	0	0	0	22	22	34	0	0	0	0	0	18	Bacteria
e58cc51c335ea08a75b0d2ed1ab03f7d	0	0	0	0	0	0	0	0	0	0	0	0	0	0	0	0	0	0	209	164	65	0	151	0	0	0	0	0	0	0	0	0	0	0	0	0	0	0	0	0	0	0	92	0	31	61	0	52	Bacteria
71137f623201b2a1cfd9d742745fb8ee	0	0	0	0	0	0	0	0	0	0	0	0	0	0	0	0	0	0	0	0	0	0	0	0	0	0	0	0	0	0	0	0	0	58	81	188	111	0	0	93	0	52	53	0	117	72	0	0	Bacteria
4cefa94fb7cb6d8eb2d415c924a06166	0	30	0	0	173	0	491	0	122	0	0	0	0	0	0	0	0	0	0	0	0	0	0	0	0	0	0	0	0	0	7	0	0	0	0	0	0	0	0	0	0	0	0	0	0	0	0	0	Bacteria
3677981568c25f249f60c5875e4633bd	14	19	0	15	0	0	0	47	0	0	0	0	0	0	0	0	0	0	0	0	0	0	0	0	0	0	0	17	24	42	35	170	22	18	23	49	33	0	23	66	36	67	15	0	24	42	10	11	Bacteria
2f4d7230b2603669c40ccb184fb16b1d	0	0	0	49	88	214	85	18	55	40	0	58	0	0	0	0	11	0	0	0	0	0	0	0	0	0	0	0	0	0	0	0	0	0	0	43	34	0	40	0	56	0	0	0	0	0	0	31	Bacteria
d02c084b2bcefa98078b26c5478dee0d	0	0	0	0	0	0	0	0	0	0	0	0	19	62	0	0	157	172	36	85	0	0	0	43	0	0	0	0	0	0	0	0	0	0	0	0	0	0	28	0	0	127	24	6	0	20	0	40	Bacteria
7e897f4587024c34e813fe4c3e9019d9	0	0	0	0	0	0	0	0	0	0	0	0	0	0	0	0	0	0	21	0	0	0	0	0	0	0	0	0	0	0	0	0	0	0	31	77	71	0	171	164	0	34	88	0	79	56	27	0	Bacteria
2706ce7c7aab4688181464fe0f3a2492	189	62	0	0	20	85	0	0	0	0	0	0	0	0	0	0	0	0	0	0	0	0	0	0	86	31	42	0	53	40	22	0	0	0	0	0	28	0	0	0	88	34	0	0	0	0	0	38	Bacteria
92d25dda09ba471e16a90267330ed11f	0	7	33	9	13	22	0	0	0	0	0	0	0	0	0	0	0	0	0	0	0	0	0	0	9	8	34	42	36	112	147	3	28	24	31	110	80	0	0	26	9	35	0	0	0	0	0	0	Bacteria
da33f09833ad19a4c7b19552d4ccc05b	73	0	48	30	50	143	23	39	12	0	0	34	0	0	0	0	10	12	0	0	0	0	0	0	0	0	0	19	36	63	0	39	0	0	0	12	5	0	0	0	38	83	0	0	0	19	0	29	Bacteria
fea9a73729c41bce1bf030ad95251537	81	0	0	34	38	52	0	31	41	0	0	0	46	0	20	22	125	103	0	0	10	0	0	0	0	0	0	0	0	16	0	30	0	0	0	0	0	0	0	0	37	130	0	0	0	0	0	0	Bacteria
b85bfd97d597e4ca36cb7a6c44ba90b3	0	0	0	0	57	0	39	0	0	0	0	79	45	0	0	37	25	55	0	0	0	65	0	69	0	0	0	0	0	0	0	0	0	0	0	0	0	128	0	0	44	54	0	0	50	0	0	69	Bacteria
af240e55989be82a229b7ee19cc03699	0	0	0	0	0	0	0	0	0	0	0	0	0	0	0	0	0	0	129	73	47	18	178	97	0	0	0	0	0	0	0	0	0	0	0	0	0	0	0	0	0	0	87	14	17	17	19	120	Bacteria
57d3c3d41e7015354474404c39be1ded	0	52	35	22	0	0	0	0	0	0	0	0	0	0	0	0	0	0	0	0	0	0	0	0	76	45	67	0	41	36	71	0	0	26	51	57	74	20	0	12	0	40	52	0	16	21	0	0	Bacteria
be7050b80ffcd63626f72f8054a88ad1	0	0	0	127	116	0	103	0	0	0	47	81	0	251	0	0	0	0	0	0	0	0	0	0	0	0	0	43	0	46	0	0	0	0	0	0	0	0	0	0	0	0	0	0	0	0	0	0	Bacteria
335cf7540410a514e470250bc85dfe3f	0	33	0	0	0	147	0	0	0	0	0	0	0	0	0	0	0	0	0	0	0	0	0	0	97	107	44	85	150	147	0	0	0	0	0	0	0	0	0	0	0	0	0	0	3	0	0	0	Bacteria
9337544fa23d15731699a49a13a7c691	0	0	0	0	0	0	0	0	0	0	0	0	0	0	50	0	0	0	154	194	0	0	61	33	0	0	0	0	0	0	0	0	0	0	0	0	0	0	0	0	0	0	125	0	32	34	42	88	Bacteria
7cd04ebc44d8da7a456bb5b2fbe5596c	0	22	35	0	48	93	61	18	30	22	22	116	7	18	0	0	31	26	0	0	0	0	0	11	0	0	0	15	17	31	0	21	0	0	0	0	18	0	40	0	21	77	0	0	0	0	0	11	Bacteria
0dab2a85ad798e5275b67da4df268e9c	0	44	0	0	0	117	0	0	0	0	0	0	0	0	0	0	0	0	4	0	0	0	0	0	56	73	0	0	60	145	67	0	0	0	0	0	0	0	0	54	127	63	0	0	0	0	0	0	Bacteria
40ece1245669dc77101a8afd7ba17236	12	0	6	0	0	11	90	7	71	34	59	32	22	0	36	28	23	38	55	0	69	8	9	15	0	9	0	0	12	13	0	0	0	0	0	0	8	0	18	0	18	33	28	0	11	10	0	24	Bacteria
2b888d9932511207ff792abbfb915380	28	38	0	0	0	0	10	0	0	0	0	0	0	0	0	8	0	0	0	0	0	0	0	176	52	39	31	0	57	31	39	0	25	0	18	16	23	15	10	0	76	117	0	0	0	0	0	0	Bacteria
a678b21a8af3e55c64269235dd3362b2	78	48	32	31	15	91	0	0	0	0	0	0	0	0	0	0	0	0	0	0	0	0	0	0	79	34	32	30	101	72	0	0	33	0	0	0	33	0	0	11	33	54	0	0	0	0	0	0	Bacteria
33430433719471ae10cf2d02a3a67a0a	0	80	0	0	78	0	48	47	0	136	0	0	0	0	0	35	0	0	0	0	0	0	0	0	0	0	0	0	0	0	0	108	0	0	0	0	0	0	63	0	141	69	0	0	0	0	0	0	Bacteria
83f61af5294422dff64bf23367ab246a	0	0	0	0	0	0	0	0	0	0	0	0	0	0	0	0	0	0	0	0	0	0	0	0	0	49	0	66	94	97	58	33	40	40	67	89	82	0	0	53	0	33	0	0	0	0	0	0	Bacteria
e19d86615fe42c93c4fd2f760cb7788b	36	0	0	0	0	73	51	49	19	0	20	82	0	0	0	0	0	0	0	0	0	28	0	18	0	0	0	0	0	42	0	40	0	0	0	50	0	0	0	0	99	81	0	0	0	47	0	65	Bacteria
a4ffe46e3e690b2d6ebdbe73a9f74c50	0	0	0	0	0	0	0	0	0	0	0	0	232	46	13	20	89	129	18	0	30	17	21	40	0	0	0	0	0	0	0	0	0	0	0	0	0	0	0	0	17	81	0	0	30	0	0	17	Bacteria
e577f02cfb64644cdd2147ffde03d28f	58	66	53	43	59	90	0	0	0	0	0	4	0	0	0	0	0	0	0	0	0	0	0	0	54	20	31	37	83	65	43	0	0	0	0	23	11	0	0	10	24	0	0	0	0	0	0	25	Bacteria
fd2777f7f04c03407586200aac94d7e6	0	0	0	0	0	0	0	0	0	0	0	0	64	0	57	53	0	63	64	0	99	0	52	0	0	0	0	0	0	0	0	0	0	0	0	0	0	0	27	0	0	39	82	0	60	63	0	75	Bacteria
1e2c2b05902cea1900c745db0fc02168	0	0	0	0	0	0	0	0	0	0	0	0	0	0	0	21	0	0	0	0	0	0	0	0	0	0	0	0	0	0	0	0	0	0	44	20	56	0	0	256	250	105	0	0	0	14	0	32	Bacteria
f8959b616aa126ea3437381933502541	79	70	34	35	20	143	0	0	0	0	0	0	0	0	0	0	0	0	0	0	0	0	0	0	0	47	51	45	102	95	29	0	0	0	0	11	10	0	0	0	10	16	0	0	0	0	0	0	Bacteria
bc4dc3b0ba75152fa52ad9cbc413cf4c	87	52	0	0	55	226	0	0	0	0	0	0	0	0	0	0	0	0	0	0	0	0	0	0	0	26	0	50	125	100	32	0	44	0	0	0	0	0	0	0	0	0	0	0	0	0	0	0	Bacteria
6054ffb0813f3e749d5a30e1b7493835	77	15	22	34	85	94	72	23	41	14	7	28	0	0	0	0	0	0	0	0	0	0	0	0	19	9	27	28	50	44	22	22	7	0	0	5	0	0	0	0	25	26	0	0	0	0	0	0	Bacteria
e1342482884ecf1a312cba6d11671189	0	0	0	0	0	0	0	0	0	0	0	0	0	0	0	15	0	0	0	0	0	0	0	4	0	0	0	0	0	0	16	0	0	16	49	30	125	98	0	221	17	83	43	0	51	28	0	0	Bacteria
5605c37ef1bc777231fe603d15ec7687	0	0	0	0	0	0	0	0	0	0	0	0	0	0	0	0	0	0	0	0	0	0	0	0	107	118	72	45	72	95	104	0	81	0	0	0	30	24	0	0	28	0	0	0	20	0	0	0	Bacteria
598f0e1abe7d8c17cf9fb40b31ffb756	0	56	0	23	0	14	0	0	0	0	0	0	0	0	0	0	0	0	0	0	0	0	0	0	69	50	36	35	82	87	135	14	39	0	0	8	0	0	0	33	84	30	0	0	0	0	0	0	Bacteria
e88411b9264d32be2bfd1c619c49d83e	0	0	0	0	0	0	61	0	0	0	0	0	0	0	0	38	0	0	0	0	0	0	0	0	0	0	0	0	0	0	0	0	0	0	0	0	0	0	175	218	73	61	78	0	46	0	0	44	Bacteria
8d3d18f0fd38c3309e0e1b51405a66a1	0	0	0	0	0	0	0	0	0	0	0	0	0	0	0	0	0	0	0	0	0	0	0	0	0	0	0	0	0	0	0	0	0	0	0	0	67	45	154	171	0	154	92	0	39	33	39	0	Bacteria
b164de14c2d52d78fd3a5c6ead19d102	0	21	48	36	51	0	13	0	0	0	14	22	43	0	0	0	71	41	0	0	5	39	0	191	0	0	0	0	0	26	0	19	0	0	0	15	0	0	0	0	11	85	0	0	0	0	0	41	Bacteria
e471d99b3088e2c78abfe49f77e5416c	0	0	0	0	31	0	0	0	37	0	0	0	0	0	0	0	0	0	61	0	213	0	0	308	0	0	0	0	0	0	34	0	0	0	0	0	0	0	0	0	0	0	0	0	43	16	49	0	Bacteria
b38ed07fc44ad54e6d406268398236b3	0	0	0	0	0	324	0	0	0	0	0	0	0	0	0	0	0	0	0	0	0	0	0	0	0	0	0	0	0	80	0	0	0	0	0	32	80	0	0	139	65	71	0	0	0	0	0	0	Bacteria
152bdc17a1aecd9d9f68702ed6174782	0	0	0	0	0	0	66	0	25	32	41	118	28	0	23	77	36	53	0	0	61	0	0	49	0	0	0	0	0	0	0	0	0	0	0	0	0	0	0	0	65	63	0	0	0	0	0	54	Bacteria
b4deca667b3f393a6f6fadb3af23fb7b	0	34	52	0	0	0	0	0	0	0	0	0	0	0	0	0	0	0	0	0	0	0	0	0	75	47	60	73	46	70	82	0	32	0	38	60	39	0	0	49	33	0	0	0	0	0	0	0	Bacteria
12217ae0402a8925a420ad1e21e403da	0	0	0	0	0	0	0	0	0	0	0	0	0	0	17	0	0	0	206	13	35	23	78	50	0	0	0	0	0	0	0	0	0	0	0	0	0	0	0	0	0	0	164	0	24	0	26	153	Bacteria
506805d62bdddacde619293cbe5f3f58	0	0	0	0	113	0	99	184	13	26	45	47	0	0	32	0	51	78	0	0	0	0	0	0	0	0	0	0	0	0	9	48	0	0	11	0	0	0	0	0	7	25	0	0	0	0	0	0	Bacteria
be17e78794a811369accbfb0048e236b	0	0	0	0	0	0	0	0	0	0	0	0	43	53	0	51	0	51	18	0	173	0	0	50	0	0	0	0	0	0	0	0	0	0	0	0	30	16	0	0	17	35	19	0	67	24	12	129	Bacteria
4b8de06acd98e6fc9c6e7ffc9a806d45	0	0	0	0	0	0	0	0	0	0	0	0	0	0	0	0	0	0	65	9	27	59	91	192	0	0	0	0	0	0	0	0	0	0	0	0	0	0	0	0	0	0	33	0	17	44	15	232	Bacteria
641871493509db1a1a186c1774849a0c	141	75	32	0	0	87	0	0	0	0	0	0	0	0	0	0	0	0	0	0	0	0	0	0	243	0	0	54	68	83	0	0	0	0	0	0	0	0	0	0	0	0	0	0	0	0	0	0	Bacteria
690770e9d4f13078a0cdf38748177908	37	21	12	33	180	113	98	0	41	13	16	24	0	0	0	0	0	0	0	0	0	0	0	0	0	16	0	26	56	69	26	0	0	0	0	0	0	0	0	0	0	0	0	0	0	0	0	0	Bacteria
9d4da901065d6b650b53ca7361cf9a05	35	65	0	42	0	23	0	0	0	0	0	0	0	0	0	0	0	0	0	0	0	0	0	0	86	39	46	57	90	92	95	0	29	0	0	15	0	0	0	0	44	22	0	0	0	0	0	0	Bacteria
8f11af15abdf5815cc0c0b504250191a	57	46	55	0	28	31	0	0	0	0	0	0	0	0	0	7	6	0	0	0	10	0	0	0	79	0	69	24	31	42	44	38	27	0	0	43	0	4	0	0	38	31	0	0	12	14	0	42	Bacteria
c79ad5c247d7ae39f474bd8ce82189f0	0	0	0	0	0	0	0	0	0	0	0	0	0	101	43	53	35	169	0	0	0	0	44	80	0	0	0	0	0	0	0	0	0	0	0	0	0	0	90	32	26	0	0	0	0	0	0	105	Bacteria
b298b509498b05c88b764471408e0058	0	0	0	0	0	0	0	0	0	0	0	0	0	0	0	0	0	0	0	0	0	0	0	0	0	0	0	14	0	23	226	0	110	113	186	106	0	0	0	0	0	0	0	0	0	0	0	0	Bacteria
4e2caeeb51fc2a391d5eebe93325b7e7	325	61	71	0	21	91	0	0	6	0	0	0	0	0	0	0	0	0	0	0	0	0	0	0	59	46	25	0	44	27	0	0	0	0	0	0	0	0	0	0	0	0	0	0	0	0	0	0	Bacteria
db0f4da6dc35935b5f88cc61967dae26	0	0	0	0	0	0	0	0	0	74	26	8	0	4	0	42	22	238	0	0	16	0	0	0	0	0	0	0	0	0	0	19	0	0	0	16	36	0	37	0	43	132	0	0	0	23	0	40	Bacteria
8e82872f4bab355cfaebfb3695284f54	0	0	0	0	0	0	0	0	0	0	0	0	42	84	0	50	65	103	30	0	37	46	0	114	0	0	0	0	0	0	0	0	0	0	0	0	0	0	12	0	12	54	0	0	0	0	0	125	Bacteria
f06cf922fd1f2c9f0bc09884448a9ac1	0	0	0	0	0	0	0	0	0	0	0	0	0	0	0	0	0	0	0	0	0	0	0	0	0	0	0	0	0	0	0	0	0	0	0	0	0	0	116	0	0	35	276	16	146	117	68	0	Bacteria
b544a0de892863f7c9b716c672e1188e	0	0	0	0	55	0	100	100	23	33	33	64	6	17	73	0	31	83	0	0	0	0	0	0	0	0	0	0	0	0	6	45	0	0	9	10	27	0	16	0	0	42	0	0	0	0	0	0	Bacteria
6022cac9d29962a913f5da4131eeee20	0	0	0	0	0	0	0	0	0	0	0	0	0	0	0	0	0	0	0	0	0	0	0	0	124	0	98	0	88	84	61	0	57	80	0	28	57	0	34	0	35	27	0	0	0	0	0	0	Bacteria
d6bc11d3912b2880c6912c5535169a4b	104	41	26	38	101	221	95	0	34	0	0	0	0	0	0	0	0	0	0	0	0	0	0	0	0	5	0	19	37	51	0	0	0	0	0	0	0	0	0	0	0	0	0	0	0	0	0	0	Bacteria
a6f65ce510edd6c1b8ef993706f9cae0	0	0	0	0	0	0	38	37	0	0	38	0	22	59	84	0	243	111	0	0	0	0	0	0	0	0	0	0	0	0	0	36	0	0	0	0	9	0	0	10	0	85	0	0	0	0	0	0	Bacteria
e40a30015fb0b1d4e2f80113fffe0bdc	100	0	0	0	77	63	57	19	0	0	0	43	0	0	0	20	23	18	0	0	0	0	0	0	0	0	0	0	25	0	0	76	0	0	0	0	0	0	0	0	99	49	38	0	13	0	0	48	Bacteria
0a97d4b486932bb6a672be34f8d91527	0	20	0	63	86	14	131	0	46	75	89	119	34	5	0	0	0	0	0	0	0	0	0	0	0	0	0	22	0	36	0	0	0	0	28	0	0	0	0	0	0	0	0	0	0	0	0	0	Bacteria
076c04df8098a2ef6b895722f885fa33	0	0	0	0	0	0	0	0	0	0	0	0	18	0	11	3	4	30	118	0	326	0	6	65	0	0	0	0	0	0	0	0	0	0	0	0	0	0	4	0	3	10	73	0	24	5	7	55	Bacteria
a979b9e63ba65657af8f8b52ba143dd0	0	0	0	0	0	0	41	0	0	20	29	0	92	0	20	0	101	107	0	0	0	47	0	150	0	0	0	0	0	0	0	0	0	0	0	0	16	0	0	0	24	82	0	0	11	0	0	21	Bacteria
f2638552ab306d1eceedc22194cbbd90	0	0	0	0	0	0	0	0	0	0	0	0	0	0	0	0	0	0	18	0	0	0	0	0	0	0	0	0	0	25	76	0	0	35	34	57	80	0	83	72	21	49	45	0	50	56	48	11	Bacteria
adbaf62e51dc499b0ee19fb9d5a2f41e	0	0	0	0	0	0	0	0	0	0	0	0	0	0	0	0	0	0	0	0	0	0	0	0	0	0	0	0	0	0	0	39	0	0	52	92	0	0	102	148	0	44	67	0	73	115	27	0	Bacteria
20a1231828b09a9d568db147eb676a4e	45	57	32	0	0	21	0	0	0	0	0	0	0	0	0	0	0	0	0	0	0	0	0	0	174	87	67	0	104	117	54	0	0	0	0	0	0	0	0	0	0	0	0	0	0	0	0	0	Bacteria
5c68b8908e4dbbc1b106f50084e1f64a	30	48	0	31	0	50	33	0	0	0	0	0	0	0	0	0	15	0	0	0	0	0	0	0	68	37	59	43	48	52	53	0	19	0	19	38	31	0	10	0	74	0	0	0	0	0	0	0	Bacteria
fae774cb420244bed338d401d0ec7e3e	46	0	0	0	0	90	0	0	0	0	0	0	0	0	0	0	0	0	0	0	0	0	0	0	169	67	0	75	121	0	0	0	0	0	0	190	0	0	0	0	0	0	0	0	0	0	0	0	Bacteria
16509cf6f4ae8c97204540ffb2580faf	0	0	0	0	0	0	0	0	0	0	0	0	0	0	0	0	0	0	0	0	0	0	0	0	0	0	0	0	0	0	0	0	0	0	138	89	144	0	0	0	0	205	0	0	71	0	111	0	Bacteria
d33da0a3fa40ea9f6b486f3d1ed15b79	0	0	0	0	0	0	0	0	0	0	0	0	0	0	0	0	0	0	0	0	0	0	0	0	15	22	13	32	5	47	50	0	18	47	85	257	121	0	0	0	29	8	0	0	0	8	0	0	Archaea
c9d1d02425762ab64d8d0cbb848b95a6	0	0	0	0	0	0	0	0	0	0	0	0	0	0	0	15	0	0	0	0	0	0	0	0	0	0	0	0	0	0	0	0	0	53	74	75	154	37	0	105	0	104	63	0	49	26	0	0	Bacteria
92cdcc5e18fd6a558178df4d161685c7	142	78	54	34	0	92	0	0	0	0	0	0	30	18	0	0	14	51	0	0	0	0	0	0	58	0	0	0	42	70	0	0	0	0	0	0	0	0	0	0	0	44	0	0	0	0	0	27	Bacteria
f4af36f2bdd200f572a39bae809508f9	0	0	0	0	57	0	414	15	68	31	104	31	0	0	0	3	0	0	0	0	0	0	0	0	0	0	0	0	0	14	6	0	0	0	11	0	0	0	0	0	0	0	0	0	0	0	0	0	Bacteria
cac7f3c3ede8eff2b9fc5fb4c79089a2	0	0	0	0	0	0	0	0	0	0	0	0	0	0	0	0	0	0	18	511	0	0	0	0	0	0	0	0	0	0	0	0	0	0	0	0	0	0	81	0	0	0	72	22	0	0	50	0	Bacteria
40803942def0db0ac40414383a49d1f0	0	0	0	0	0	0	0	0	0	0	0	0	0	0	0	0	0	0	255	223	6	0	164	0	0	0	0	0	0	0	0	0	0	0	0	0	0	0	0	0	0	0	81	0	0	8	0	13	Bacteria
40e816092e4a33460e03b286a2133074	0	0	0	0	0	0	0	0	0	0	0	0	0	0	0	0	0	0	0	0	0	0	0	0	0	0	0	0	0	0	34	0	54	97	96	105	127	0	0	0	0	64	82	0	48	22	21	0	Bacteria
73a0ed3b30513cd9c2d667e474840284	0	0	0	0	0	0	0	0	0	0	0	0	0	0	0	0	0	0	0	0	0	0	0	0	0	0	0	0	0	0	74	0	0	107	78	95	63	0	0	144	0	100	0	0	0	0	88	0	Bacteria
c06b4254b870fdda3c3e6ff40039d521	0	32	42	0	0	0	0	0	0	0	0	0	0	0	0	0	0	0	0	0	0	0	0	0	0	0	60	26	28	68	57	0	34	0	55	97	55	0	0	64	35	66	0	0	28	0	0	0	Bacteria
e8bd7d338d33515f4f12d49f22559c98	0	44	0	39	13	0	0	0	0	0	0	0	0	0	0	0	0	0	0	0	0	0	0	0	56	50	93	57	85	83	46	0	39	10	23	36	32	0	0	11	0	0	0	0	28	0	0	0	Bacteria
4db99bc3f387c7e7b5a66c0326883a6c	16	0	23	0	25	18	13	0	0	8	0	16	0	0	0	13	0	0	0	0	18	11	10	43	0	0	15	0	0	7	23	16	13	14	30	48	26	0	0	22	41	39	21	0	49	36	0	128	Bacteria
00bea52637e06d08c26555a576619353	0	28	0	76	216	134	0	0	0	0	0	0	0	0	0	0	0	0	0	0	0	0	0	0	0	45	0	0	191	52	0	0	0	0	0	0	0	0	0	0	0	0	0	0	0	0	0	0	Bacteria
d1e9cd32ed68dd1ae7def4061d900dff	0	0	0	0	0	0	0	0	0	0	0	0	0	0	0	0	0	0	0	0	0	0	0	0	66	0	0	0	24	27	0	0	0	32	0	288	67	15	94	0	0	114	14	0	0	0	0	0	Bacteria
19773a5dd7f11a5dece1c690e532adea	35	20	40	27	46	37	0	0	0	0	0	11	0	0	0	0	0	0	0	0	0	0	0	0	37	0	31	19	49	39	35	26	0	0	0	55	36	0	0	0	87	49	0	0	0	0	0	61	Bacteria
4a70a8e43687807c8dbefb1962044d4d	14	28	0	13	0	8	0	0	0	0	0	0	0	0	0	0	0	0	0	0	0	0	0	0	63	49	33	33	69	58	148	0	25	49	43	35	24	0	0	9	0	21	15	0	0	0	0	0	Bacteria
6048305ed6953e92327e72eec7e86feb	46	15	27	0	46	42	0	15	0	0	0	21	0	0	0	0	21	11	0	0	17	58	0	91	13	17	17	26	13	0	0	17	0	0	0	23	0	0	0	0	33	82	0	0	0	0	0	85	Bacteria
85c70aba829d3fe6b7d98f7c60298b14	0	0	0	0	0	0	0	0	0	0	0	0	84	338	19	0	34	0	0	0	0	0	0	0	0	0	0	0	0	0	0	0	0	0	0	0	261	0	0	0	0	0	0	0	0	0	0	0	Bacteria
3c835230f7c9037c99d3575db31c3bac	129	91	93	0	0	70	0	0	0	0	0	0	0	0	0	0	0	0	0	0	0	0	0	0	64	48	0	0	63	55	0	0	0	0	0	65	0	0	0	0	0	57	0	0	0	0	0	0	Bacteria
9e374a144629c2a0f94e8bc1ed5bbbd0	0	49	0	0	0	0	0	0	0	0	0	0	0	0	0	0	0	0	0	0	0	0	0	0	0	0	54	90	50	75	83	0	50	66	91	86	0	0	0	0	0	41	0	0	0	0	0	0	Bacteria
81065226f6b1f355d2a40b3f7fbe7dc4	0	0	46	30	27	0	0	0	0	0	0	0	0	0	0	0	20	0	0	0	0	74	39	201	0	0	0	20	0	42	0	38	0	0	0	13	0	0	0	17	0	58	0	0	17	24	0	69	Bacteria
531768e86cf2ff95b23686b04a04bb01	275	87	43	18	38	106	0	0	0	0	0	0	0	0	0	0	0	0	0	0	0	0	0	0	48	0	15	0	48	56	0	0	0	0	0	0	0	0	0	0	0	0	0	0	0	0	0	0	Bacteria
6d4169c78f7e642c31c8d2ef8b6b7977	0	0	0	0	0	0	106	158	0	20	34	24	0	46	99	0	53	119	0	0	0	0	0	0	0	0	0	0	0	0	0	29	0	0	0	0	0	0	0	0	0	46	0	0	0	0	0	0	Bacteria
ad99eac6f493f7d64ed60956d959d53f	0	0	0	0	0	0	40	0	0	81	61	84	68	23	38	31	60	56	0	0	0	0	0	0	0	0	0	0	0	0	0	0	0	0	30	0	0	0	0	0	71	91	0	0	0	0	0	0	Bacteria
43c0865af647ad0556635a49121c8ce1	0	0	0	0	0	0	0	0	0	0	0	0	0	0	0	0	0	0	0	0	0	0	0	0	0	0	0	0	0	0	0	0	0	0	0	0	0	33	215	0	0	0	304	0	0	0	182	0	Bacteria
0a9a4d33465b427d96664601db0aea0b	0	0	0	19	0	39	0	0	0	0	0	0	0	0	13	47	0	23	36	0	0	0	25	17	0	0	0	31	38	55	0	0	0	0	0	0	31	0	87	40	0	33	90	0	30	31	0	48	Bacteria
b7a2b15fbd18b768538fe91cd375972f	91	0	0	0	20	81	0	0	0	0	0	0	0	0	0	0	0	0	0	0	0	0	0	0	0	0	0	41	84	68	54	26	48	0	0	62	0	0	0	0	79	56	0	0	0	0	0	22	Bacteria
db091f932ed37f7df4f009b7bc0e263a	0	0	0	0	39	0	16	48	0	29	10	11	0	34	151	0	286	39	0	0	0	0	0	0	0	0	0	0	0	0	0	47	0	0	0	0	0	0	0	0	0	22	0	0	0	0	0	0	Bacteria
507f2edcdca83f6356d67063c6fc5192	93	101	117	34	55	100	0	0	0	0	0	0	0	0	0	0	0	0	0	0	0	0	0	0	0	51	37	22	41	80	0	0	0	0	0	0	0	0	0	0	0	0	0	0	0	0	0	0	Bacteria
0fcc18a3ce154dee667761772b527234	78	58	94	38	0	73	0	0	0	0	0	0	15	0	0	5	0	18	0	0	0	0	0	0	52	31	61	0	57	64	19	0	6	0	0	0	0	5	0	0	30	26	0	0	0	0	0	0	Bacteria
4befe8d6b0d96b1db57314f1e478da55	0	0	0	0	0	0	0	0	0	0	0	0	49	32	43	25	0	25	64	230	27	0	23	20	0	0	0	0	0	0	0	0	0	0	0	0	0	0	65	0	0	23	36	0	0	0	0	68	Bacteria
69600668565e52dbb8b29e62ae3a68fb	160	0	0	29	79	135	11	3	0	0	0	0	0	0	0	0	0	0	0	0	0	0	0	0	0	36	46	25	67	81	22	8	10	0	0	0	0	0	0	0	17	0	0	0	0	0	0	0	Bacteria
a9f25fbbea0dea3446d57c3418740b18	38	10	0	24	0	47	0	5	0	0	0	0	0	0	0	4	0	0	0	0	0	0	0	0	73	17	16	0	34	31	54	25	12	8	8	27	23	10	28	21	90	123	0	0	0	0	0	0	Bacteria
da95339f87e18d40425c00977e75724f	0	0	0	0	0	0	0	0	0	0	0	0	0	0	0	0	0	0	0	0	0	0	0	0	165	88	68	0	0	110	109	0	32	24	28	38	52	0	0	0	0	13	0	0	0	0	0	0	Bacteria
06fff8f6a4a8d9119bacb1c7ab1c0137	21	0	34	43	42	69	13	0	0	15	0	29	0	0	0	9	12	0	0	0	0	11	0	0	0	24	0	0	59	39	40	29	0	0	0	26	23	0	0	22	75	55	0	0	0	0	0	34	Bacteria
2341869efc670d92a85b7a406f14d6fc	161	76	59	0	0	0	0	0	0	0	0	0	0	0	0	0	0	0	0	0	0	0	0	0	131	0	0	0	75	71	39	0	0	0	0	19	0	0	0	0	41	51	0	0	0	0	0	0	Bacteria
994926f4e49c41d0dbdead923ca60e02	0	0	0	0	0	0	0	0	0	0	0	0	0	417	209	0	21	6	0	0	0	0	0	28	0	0	0	0	0	0	0	0	0	0	0	0	0	0	33	0	0	8	0	0	0	0	0	0	Bacteria
dbbfec0158d985523040c3f7e09af650	142	90	44	39	45	58	0	0	0	0	0	0	0	0	0	0	0	0	0	0	0	0	0	0	50	46	0	25	58	103	0	21	0	0	0	0	0	0	0	0	0	0	0	0	0	0	0	0	Bacteria
f9b06239dd808f2450b9c59155e3d7c1	105	0	0	20	43	64	75	26	45	32	24	58	0	0	13	0	36	25	0	0	0	0	0	0	0	0	0	0	19	16	0	14	0	0	0	12	0	0	18	0	18	35	0	0	0	0	0	23	Bacteria
51daa545974c12516c2997c7d9e6175a	88	152	0	0	0	0	0	0	0	0	0	0	0	0	0	0	0	0	0	0	0	0	0	0	254	0	0	0	0	152	0	0	0	0	0	0	0	10	0	0	0	57	0	0	0	0	0	8	Bacteria
9f9eda88552d63a46da92a4e17830b9f	62	0	41	0	26	45	0	0	0	0	0	0	0	0	0	0	0	0	0	0	0	0	0	0	0	0	34	0	111	70	33	0	12	24	33	0	50	0	0	88	58	33	0	0	0	0	0	0	Bacteria
d726dabf320b4074eb38921fdb9a2381	0	0	0	18	35	46	96	46	52	35	37	91	0	0	0	0	0	0	11	0	42	0	0	18	0	0	0	22	0	16	23	36	27	0	0	21	0	0	0	0	0	0	0	0	0	0	0	48	Bacteria
65dce15c1117038e6e6c70cc2f4f5d94	0	0	0	0	0	0	55	0	0	0	81	0	120	54	0	0	40	0	98	99	41	0	0	0	0	0	0	0	0	0	0	0	0	0	0	0	0	0	0	0	0	0	77	0	0	0	0	55	Bacteria
9c991d639a815144377e432541c84ee3	0	0	0	0	0	0	0	0	0	0	0	0	0	0	0	0	0	0	0	0	0	0	0	56	0	0	0	0	0	0	0	0	0	0	0	68	0	26	83	138	110	51	28	0	88	0	0	72	Bacteria
3f35e1eb320d3b3b1eff877d32d8b010	0	0	0	0	0	0	0	0	0	0	0	0	0	0	0	0	0	0	0	0	0	0	0	0	0	0	0	0	0	0	0	0	0	0	0	58	0	17	241	0	0	60	144	0	103	0	97	0	Bacteria
96140121ad5573cab982208c90084445	44	49	50	0	34	38	0	0	0	0	0	0	0	0	0	0	0	0	0	0	0	0	0	0	75	59	55	0	61	0	94	28	30	0	0	0	0	0	0	0	0	0	0	0	0	0	0	102	Bacteria
1e2ba0f3b23c94121cb9e3307b527364	24	16	17	59	41	104	0	0	0	0	0	15	0	0	0	0	0	0	0	0	0	0	0	0	0	0	0	28	43	67	47	22	27	0	0	0	0	0	0	0	47	0	0	0	0	54	0	108	Bacteria
43cb4d2a3bd5d72b7cce7263221baaff	0	70	19	0	0	50	0	0	0	0	0	0	0	0	0	0	0	0	0	0	0	0	0	0	74	22	29	19	71	89	30	0	0	34	50	66	29	0	0	0	50	0	0	0	17	0	0	0	Bacteria
4f0a2a8aa3e382684faeb6ee8d831f10	0	0	0	0	0	0	0	0	0	0	15	36	108	29	30	0	113	0	0	0	0	71	0	122	0	0	0	0	0	0	0	32	0	15	0	0	22	7	0	0	36	82	0	0	0	0	0	0	Bacteria
396fed4aee9c695f8eea1afdf2ebeb57	0	0	0	0	0	0	0	0	0	0	0	0	0	0	0	0	0	0	63	54	25	0	0	0	60	41	0	0	0	0	0	0	0	0	0	0	0	0	0	0	0	0	116	0	115	116	0	128	Bacteria
6f2f02708a18c018049debfad7e85123	0	0	0	0	20	0	0	31	32	33	30	81	33	24	0	16	108	100	0	0	0	0	0	0	0	0	0	0	0	0	0	31	0	0	0	0	0	0	0	0	74	104	0	0	0	0	0	0	Bacteria
9f245a0667dbd0bc39150afe9c37d050	0	0	9	22	62	29	0	0	0	0	0	0	0	0	0	0	0	0	0	0	0	0	0	0	0	22	0	44	23	29	61	21	22	29	49	44	19	0	14	23	32	66	30	0	22	24	20	0	Bacteria
0c568253dba3c99fa52a4727ae5629b1	46	31	38	25	58	76	15	0	0	0	0	0	0	0	0	0	0	0	0	0	0	0	0	0	10	16	16	21	67	62	33	22	10	0	0	35	12	0	13	0	58	0	0	0	0	19	0	28	Bacteria
c8c695f6c37155a4405d4932d1a4f9b3	0	0	0	0	0	0	0	0	0	0	0	0	385	89	60	0	0	68	0	0	0	0	0	0	0	0	0	0	0	0	0	0	0	0	0	0	48	8	0	0	0	53	0	0	0	0	0	0	Bacteria
3862f803033965cbf94813d217ece69b	0	0	0	0	0	0	0	0	0	0	0	0	0	16	0	0	18	29	118	27	0	29	233	47	0	0	0	0	0	0	0	0	0	0	0	0	0	0	0	0	0	0	46	0	0	29	57	61	Bacteria
86635f386591c9d7a3ee9c0f5c85373d	0	0	0	0	0	0	0	0	0	0	0	0	0	0	0	0	0	0	0	0	0	0	0	0	92	48	79	0	50	111	48	0	45	40	58	25	74	0	0	0	0	40	0	0	0	0	0	0	Bacteria
6bae37822e33636a5de9d026954b1176	89	51	0	0	18	90	0	0	0	0	0	0	0	0	0	0	0	0	0	0	0	0	0	0	0	60	0	28	68	114	51	0	0	0	24	27	0	38	0	0	40	0	0	0	0	0	0	11	Bacteria
bd4243e0ef11d876bac4755a9bbc5a42	0	0	0	0	0	0	37	8	0	32	12	31	55	31	14	46	21	70	0	0	0	0	0	7	0	0	0	0	0	0	17	10	0	0	9	6	27	6	16	26	118	89	0	3	0	7	0	9	Bacteria
f89b62d47d7629faad5df5b90e3584d8	60	71	40	0	0	176	41	0	0	0	0	0	0	0	0	0	0	0	0	0	0	0	0	0	97	0	37	0	85	28	50	0	20	0	0	0	0	0	0	0	0	0	0	0	0	0	0	0	Bacteria
49c525f93bd29affc9e67bdcf85155e2	41	33	7	8	0	0	0	0	0	0	0	0	0	0	0	0	0	0	0	0	0	0	0	0	159	91	84	67	41	156	6	0	11	0	0	0	0	0	0	0	0	0	0	0	0	0	0	0	Bacteria
4eae3ca86acfc6d94d434d508357266c	0	0	0	33	0	26	0	9	0	0	0	19	10	0	0	11	0	0	0	0	0	0	0	0	0	0	16	0	53	46	70	32	0	18	42	45	40	33	0	0	69	80	0	0	0	10	0	42	Bacteria
de9238fb842d3d37d7f8675c4402ba28	0	0	0	0	0	0	0	0	0	0	0	0	0	0	0	0	0	0	0	0	0	0	0	0	0	0	0	21	0	0	0	0	55	97	60	145	111	20	0	148	0	47	0	0	0	0	0	0	Bacteria
a5d9e5021671d76bdb45aab600040f6f	205	52	63	0	94	148	0	0	0	0	0	0	0	0	0	0	0	0	0	0	0	0	0	0	66	0	0	29	45	0	0	0	0	0	0	0	0	0	0	0	0	0	0	0	0	0	0	0	Bacteria
88bf884a2fc3a396f1f27016c435fcb1	54	78	59	14	53	55	0	0	0	0	0	0	0	0	0	0	0	0	0	0	0	0	0	0	47	61	45	48	64	95	0	0	13	0	0	15	0	0	0	0	0	0	0	0	0	0	0	0	Bacteria
5d38d51d176f4ee29146b6503dea5931	35	66	29	35	0	100	0	0	0	0	0	0	0	0	0	0	0	0	0	0	0	0	0	0	69	45	30	24	138	130	0	0	0	0	0	0	0	0	0	0	0	0	0	0	0	0	0	0	Bacteria
c9cd74a473f0d96f120a62b984c25395	0	48	0	0	0	0	0	0	0	0	0	0	0	0	0	0	0	0	0	0	0	0	0	0	75	0	66	68	0	65	130	0	45	61	65	0	78	0	0	0	0	0	0	0	0	0	0	0	Bacteria
4445e35b3367a94130173c0f81bdef62	0	0	0	0	0	0	0	0	0	0	0	0	0	0	17	0	0	0	0	0	0	0	0	0	0	0	0	0	53	116	112	0	0	0	157	0	0	0	0	0	116	96	0	0	0	34	0	0	Bacteria
ae52450776c845acf8d9e99cc298dba9	0	0	0	0	0	0	0	0	0	0	0	0	137	0	0	0	36	471	0	0	0	0	0	0	0	0	0	0	0	0	0	0	0	0	0	0	0	0	0	0	0	55	0	0	0	0	0	0	Bacteria
518155d5167e3ff41f10e2b2ca1c275c	0	29	62	28	39	46	0	0	0	0	0	0	0	0	0	0	0	0	0	0	0	0	0	0	15	0	33	35	58	88	28	0	24	11	0	46	24	0	0	18	0	24	41	0	49	0	0	0	Bacteria
7ebff32958d413e96f31981ebf6dbf7f	0	0	0	0	0	0	16	48	0	0	0	0	10	16	0	11	33	17	0	0	11	28	39	114	0	0	0	0	0	0	0	55	0	0	0	7	0	21	0	0	46	51	9	0	0	29	13	123	Bacteria
ca19ae9276c731fdbcddae39f1f72bfb	0	0	0	0	0	0	0	0	0	0	0	0	0	0	0	0	0	0	0	0	0	0	0	0	0	0	0	0	0	0	88	0	0	43	57	64	106	53	0	17	0	253	0	0	0	14	0	0	Bacteria
5647877bcccb8d0383ab213e6a60d85b	0	32	0	14	0	22	0	0	0	0	0	0	0	0	0	0	0	0	0	0	0	0	0	0	95	38	19	88	115	139	31	0	17	8	15	43	18	0	0	0	0	0	0	0	0	0	0	0	Bacteria
d3533ff33621d2340d117f8f804ed0c9	0	0	0	0	0	0	0	0	0	60	0	0	0	0	0	0	0	0	0	0	0	0	0	0	0	0	0	0	69	0	57	0	0	0	0	63	107	0	34	69	40	165	0	0	30	0	0	0	Bacteria
6cc70e54383a178d94a84a038550bfa3	83	77	53	0	0	86	0	0	0	0	0	0	0	0	0	40	0	0	0	0	0	0	0	0	83	0	0	0	49	58	0	0	0	0	0	0	0	0	83	0	79	0	0	0	0	0	0	0	Bacteria
358bb8378cb6d9c5e633cb5a7fe76b06	36	30	0	0	61	71	62	0	0	21	22	87	0	14	0	0	0	0	0	0	0	0	0	0	0	0	14	18	19	40	0	0	0	0	0	0	25	0	11	0	96	64	0	0	0	0	0	0	Bacteria
707e17ac65e416820b967ebe912e1f98	0	0	0	0	0	0	0	0	0	0	0	0	0	0	0	0	0	0	0	0	0	0	0	0	0	0	113	49	0	88	0	0	48	74	77	80	97	0	0	0	0	65	0	0	0	0	0	0	Bacteria
c15255c4c94b7999c6b0c8128a4d0288	44	42	0	0	0	0	0	0	0	0	0	0	0	0	0	0	0	0	0	0	0	0	0	0	50	69	0	67	70	157	190	0	0	0	0	0	0	0	0	0	0	0	0	0	0	0	0	0	Bacteria
ce79f862c4acfcd7651668e50bc14e2a	68	47	0	0	0	0	0	0	0	0	0	0	0	0	0	0	0	0	0	0	0	0	0	0	155	86	94	21	101	88	28	0	0	0	0	0	0	0	0	0	0	0	0	0	0	0	0	0	Bacteria
6a3dcfdf1b3accda0d4a46ebc59a9be2	107	61	0	0	0	60	0	0	0	0	0	0	0	0	0	0	0	0	0	0	0	0	0	0	0	34	0	41	65	59	53	0	67	20	0	55	66	0	0	0	0	0	0	0	0	0	0	0	Bacteria
f471eabfb7c6a66e053c4037143903ad	128	78	80	0	39	93	0	0	0	0	0	0	0	0	0	0	0	0	0	0	0	0	0	0	85	32	0	51	101	0	0	0	0	0	0	0	0	0	0	0	0	0	0	0	0	0	0	0	Bacteria
4ec350e71212558934d772522d814f64	0	32	0	0	0	0	0	0	0	0	0	0	0	0	0	0	0	0	0	0	0	0	0	0	62	0	22	19	29	45	76	50	12	0	0	16	26	0	22	109	71	74	22	0	0	0	0	0	Bacteria
b484cadc066895fd63729debd6255f4a	0	0	0	0	49	0	96	0	43	37	21	0	0	0	0	0	0	0	0	0	0	39	0	324	0	0	0	0	0	0	0	0	0	0	0	0	0	0	0	0	0	48	0	0	0	0	0	30	Bacteria
9c8852ba2e18a94cd3ce1064768e16be	0	0	0	0	0	0	0	0	0	0	0	0	0	0	0	0	0	0	0	0	0	0	0	0	0	0	0	0	0	82	287	0	81	58	82	96	0	0	0	0	0	0	0	0	0	0	0	0	Bacteria
6b86e3af0376b7aab0774dafc4c3d1b3	0	59	41	0	0	40	0	0	0	19	0	31	0	0	0	12	18	18	0	0	0	0	0	0	0	40	36	19	23	47	23	0	0	0	0	15	0	0	0	0	173	70	0	0	0	0	0	0	Bacteria
d5f580015e6ae4ba4cffd2bf13b80090	0	0	0	0	0	0	0	0	0	0	0	0	0	0	0	0	0	0	0	0	0	0	0	0	0	22	0	24	19	133	116	0	20	29	50	92	59	0	0	0	0	119	0	0	0	0	0	0	Bacteria
06ec1d8cf3c7db61ce8a48fc4f38db6a	0	10	0	0	0	0	0	0	0	0	0	0	0	0	0	0	0	0	0	0	0	0	0	0	0	0	0	30	18	64	96	35	0	0	77	79	156	0	0	0	0	0	117	0	0	0	0	0	Bacteria
b08565d630d660b09e7ff65b625ee8fb	0	0	0	0	127	0	45	25	0	0	0	51	78	0	0	0	28	109	0	0	17	0	0	13	0	0	0	0	0	0	0	30	0	0	0	0	12	0	0	0	24	75	0	0	0	0	0	48	Bacteria
964adfa0a4fa2c44772722ed2f648d3a	0	0	0	0	33	0	38	254	0	0	53	6	0	38	46	0	30	44	13	0	0	0	10	22	0	0	0	0	0	0	0	62	0	0	0	0	0	0	0	0	0	15	6	0	0	0	0	11	Bacteria
c794ca6833781d78e1261c4a83a8de74	0	0	0	0	0	0	0	0	0	0	0	0	0	0	0	0	0	0	0	0	0	0	0	0	0	0	0	0	0	0	62	0	0	46	31	38	144	63	74	69	0	81	61	0	12	0	0	0	Bacteria
7879a0f03a938d749e6a7c6514f162d0	235	179	0	0	0	0	0	0	0	0	0	0	0	0	0	0	0	0	0	0	0	0	0	0	64	131	0	0	71	0	0	0	0	0	0	0	0	0	0	0	0	0	0	0	0	0	0	0	Bacteria
ff5ff87505268968b72c2471c68c19a3	0	0	0	0	23	15	7	0	0	15	36	106	10	12	13	0	37	21	0	0	9	13	0	29	0	0	0	0	15	0	0	6	0	0	20	12	13	5	0	12	56	62	0	0	19	28	0	86	Bacteria
fbd07fdd46d1fa6ad38647e3d36e949a	31	39	24	14	11	23	0	0	0	0	0	0	0	0	0	0	0	0	0	0	0	0	0	0	40	29	38	43	53	62	45	32	20	0	0	24	38	0	11	0	37	22	0	0	7	0	0	36	Bacteria
78378f9d4d3ba919179a1a372d9966a6	43	100	0	50	0	20	0	0	0	0	0	0	0	0	0	0	0	0	0	0	0	0	0	0	159	69	0	37	129	72	0	0	0	0	0	0	0	0	0	0	0	0	0	0	0	0	0	0	Bacteria
dbddb17d6e3271d889908bd083bf1341	0	0	22	0	0	0	0	0	0	0	0	0	0	0	0	0	0	0	0	0	0	0	0	0	0	0	46	66	0	62	116	0	0	0	42	79	24	0	0	0	0	30	86	0	64	19	23	0	Bacteria
83dd03fbccf8f6cfebf8a05561afe96c	84	55	0	0	0	0	0	0	0	0	0	0	0	0	0	0	0	0	0	0	0	0	0	0	253	48	29	0	98	44	47	0	20	0	0	0	0	0	0	0	0	0	0	0	0	0	0	0	Bacteria
e5546feb7f0a877e2ab523ca3dee5589	0	0	0	11	8	18	0	0	0	0	0	0	0	0	0	0	0	0	0	0	0	0	0	0	15	19	14	63	25	74	80	13	24	17	33	59	63	0	0	27	48	32	12	0	16	0	0	7	Bacteria
ef3a03964b825620586259ed45155e6a	0	0	0	0	0	0	0	0	0	0	0	0	0	10	0	0	0	0	24	500	68	0	0	0	0	0	0	0	0	0	0	0	0	0	0	0	0	13	0	0	0	0	21	10	0	10	0	22	Bacteria
f4cc5dbc7f8b6ef8a2233a6d187a68dd	0	0	0	0	0	0	16	0	0	72	325	24	0	12	0	0	0	0	0	0	0	0	0	0	0	0	0	0	0	0	0	41	10	0	21	0	0	40	17	0	30	68	0	0	0	0	0	0	Bacteria
cdf4056b5c58fd3a86eff973d05019f9	0	0	0	0	0	0	0	0	0	0	0	24	0	0	0	0	0	0	0	0	0	0	0	0	0	0	0	0	0	0	119	0	45	40	82	47	68	0	0	34	31	88	0	0	65	0	0	33	Bacteria
665359426d1809b6c26b8405d0c7dbe2	59	57	27	22	0	58	0	0	0	0	0	0	0	0	0	0	0	0	0	0	0	0	0	0	48	52	30	35	76	97	45	0	0	0	11	35	22	0	0	0	0	0	0	0	0	0	0	0	Bacteria
fc77eb8cfec92132d89e28c65f205cdf	0	0	17	0	18	19	0	0	0	0	0	0	0	0	0	0	0	8	0	0	0	0	12	0	33	15	0	21	25	38	64	0	19	16	28	40	39	5	32	23	25	48	69	0	23	26	0	11	Bacteria
c0c22d13bc251d2f408b04b7df11b7f8	22	0	0	0	82	0	0	0	0	0	0	0	0	0	0	0	0	0	0	0	0	0	0	0	47	86	0	94	80	0	57	0	0	0	34	61	24	0	0	0	0	46	0	0	38	0	0	0	Bacteria
6c33cbad58dc3943f891dddcee59a108	0	60	0	0	60	123	0	0	0	0	0	0	0	0	0	0	0	0	0	0	0	0	0	0	35	38	65	52	55	92	60	0	31	0	0	0	0	0	0	0	0	0	0	0	0	0	0	0	Bacteria
0efc7d52973e8770fcbb3c08baea19a4	0	0	0	18	0	43	10	0	30	0	20	39	9	0	0	0	0	0	12	0	42	0	11	38	0	0	0	0	0	39	0	21	0	10	15	33	18	0	0	5	6	19	12	0	65	46	7	103	Bacteria
4392ec21118fc2670e605560c2e5f929	0	22	20	15	48	60	0	51	0	0	15	42	0	0	0	0	0	0	0	0	0	0	0	0	0	0	0	0	20	44	25	53	16	0	0	24	32	0	31	11	52	0	0	0	0	39	0	50	Bacteria
06bcbb6ce6dfde46cfddd0a73c703819	0	0	0	0	120	0	234	166	0	0	48	0	0	0	0	0	0	0	0	0	0	0	0	0	0	0	0	0	0	0	35	67	0	0	0	0	0	0	0	0	0	0	0	0	0	0	0	0	Bacteria
734ddc507aeda2df66bb55c541316726	0	0	0	0	0	0	309	0	0	361	0	0	0	0	0	0	0	0	0	0	0	0	0	0	0	0	0	0	0	0	0	0	0	0	0	0	0	0	0	0	0	0	0	0	0	0	0	0	Bacteria
531153edee0adba240b5e3a522c3f131	70	58	0	0	0	0	0	0	0	0	0	0	0	0	0	0	0	0	0	0	0	0	0	0	279	60	49	0	39	57	41	0	0	0	0	0	0	0	0	0	0	0	0	0	0	0	0	14	Bacteria
0251146db81ff223218cc7d23c9acf08	72	80	21	25	61	144	0	0	0	0	0	0	0	0	0	0	0	0	0	0	0	0	0	0	42	19	0	45	73	84	0	0	0	0	0	0	0	0	0	0	0	0	0	0	0	0	0	0	Bacteria
4f599b25019f0f81235f185eb3726266	0	0	0	0	0	0	26	67	0	0	0	0	0	31	48	20	219	144	0	0	0	0	0	0	0	0	0	0	0	0	0	40	0	0	0	0	0	0	10	0	0	61	0	0	0	0	0	0	Bacteria
1a5fb8d7b9b8716a48e0f3419a9eb4f2	0	113	0	0	0	0	0	0	0	0	0	0	0	0	0	0	0	0	0	0	0	0	0	0	186	141	0	0	111	114	0	0	0	0	0	0	0	0	0	0	0	0	0	0	0	0	0	0	Bacteria
4c9e9d8ce2188325386691e38ed1de03	159	52	72	0	28	197	0	0	0	0	0	0	0	0	0	0	0	0	0	0	0	0	0	0	60	0	0	0	0	39	20	0	37	0	0	0	0	0	0	0	0	0	0	0	0	0	0	0	Bacteria
e5eba8fa479bee9a6603858f382c94ac	0	57	80	68	0	0	0	0	0	0	0	0	0	0	0	0	0	0	0	0	0	0	0	0	0	98	87	65	63	109	0	0	0	0	0	37	0	0	0	0	0	0	0	0	0	0	0	0	Bacteria
3ae04d4f9c2cc17fe9a96e92a8cb5dda	147	53	49	0	0	18	32	0	30	16	0	0	0	0	0	0	0	0	0	0	0	0	0	0	113	56	43	0	32	0	0	0	0	0	0	0	0	0	0	0	51	23	0	0	0	0	0	0	Bacteria
7b358919dde4368a22953c085a2b8574	90	31	39	0	56	67	53	25	52	0	0	66	3	0	0	0	0	0	0	0	0	0	0	0	28	22	0	41	0	24	0	43	0	0	0	23	0	0	0	0	0	0	0	0	0	0	0	0	Bacteria
453a0fb3541f8108c88be15e1299945e	19	24	32	24	9	20	0	0	0	0	0	0	0	0	0	0	0	0	0	0	0	0	0	0	39	27	28	21	83	69	53	0	41	0	0	0	69	0	0	35	32	38	0	0	0	0	0	0	Bacteria
e629a8dd035826023465e645567a32ba	0	30	27	0	0	0	0	0	0	0	0	0	0	0	0	0	0	0	0	0	0	0	0	0	86	53	43	23	87	85	182	7	24	16	0	0	0	0	0	0	0	0	0	0	0	0	0	0	Bacteria
23225978e1e3f45331ce2a9dec4e139e	0	0	52	0	41	81	36	0	0	0	0	0	0	0	0	0	0	0	0	0	0	0	0	0	0	33	39	28	59	78	98	31	0	0	0	0	0	0	0	0	19	19	0	0	0	0	0	48	Bacteria
690671561a3f94a6072dea463b3f4cde	0	0	0	0	0	0	0	0	0	0	0	0	0	0	0	0	0	0	0	0	0	0	0	0	0	0	0	0	0	0	0	0	0	0	0	0	0	0	0	0	0	0	662	0	0	0	0	0	Archaea
d86ebfcfa2c51d73993e05900fdf451f	0	0	0	0	0	0	75	279	18	28	46	0	0	17	42	0	43	0	0	0	0	0	0	0	0	0	0	0	0	0	0	90	0	0	0	10	0	8	0	0	5	0	0	0	0	0	0	0	Bacteria
81a5bf5ba087ed0badeb827e660a3ef3	0	0	0	0	0	0	0	0	0	0	0	0	0	0	0	0	0	0	0	0	0	0	0	0	0	0	0	0	0	0	0	0	0	0	0	0	0	0	0	0	0	0	0	0	0	0	0	660	Bacteria
ff6c9934f52a73aedaee5070b91ad6c4	0	77	0	0	0	0	0	0	0	0	0	0	0	0	0	0	0	0	0	0	0	0	0	0	279	0	82	34	86	101	0	0	0	0	0	0	0	0	0	0	0	0	0	0	0	0	0	0	Bacteria
6804c934dc731bdad89e7b213fddaa2d	0	0	0	0	0	0	0	0	0	0	0	0	0	0	0	0	0	0	0	0	0	0	0	0	0	0	0	0	0	0	92	0	0	61	0	47	75	0	0	48	0	112	97	0	57	0	24	46	Bacteria
9bff7dbd5ece70e66a8ae1aa530bcf16	0	0	0	0	0	0	0	0	0	0	0	0	150	36	24	0	26	270	0	0	0	0	0	9	0	0	0	0	0	0	0	0	0	0	0	0	13	0	10	0	16	104	0	0	0	0	0	0	Bacteria
11d6d9656fe1631b1b3437d136f55488	39	0	18	0	40	37	0	14	0	0	0	0	62	23	14	42	49	73	17	0	20	0	0	22	0	0	0	0	17	34	0	14	0	0	0	0	16	0	15	0	25	42	0	0	0	0	0	23	Bacteria
ff016fb0d2e34e29971d2d7b00501244	0	0	0	70	0	112	0	0	0	0	0	0	0	0	0	0	0	0	0	0	0	0	0	0	54	0	0	97	166	102	0	55	0	0	0	0	0	0	0	0	0	0	0	0	0	0	0	0	Bacteria
051066b2dd9546bb4e4b246631fd6dc4	16	0	0	7	6	17	0	21	0	7	0	10	0	0	0	13	0	0	0	0	0	0	0	0	0	0	0	0	26	18	21	48	21	10	0	18	32	9	53	12	113	77	44	0	17	21	0	18	Bacteria
61a61d5cace6c56375a6d53e4ddcb468	59	94	0	0	0	0	0	0	0	0	0	0	0	0	0	0	0	0	0	0	0	0	0	0	115	43	53	23	62	82	80	0	23	0	0	0	0	0	0	0	21	0	0	0	0	0	0	0	Bacteria
9f95fb545b9110007be39b34279c0405	0	0	0	0	0	0	0	0	16	0	0	0	0	0	0	0	0	0	0	0	0	0	0	0	0	0	0	0	0	0	32	0	17	30	47	51	69	8	36	36	0	27	141	0	59	54	32	0	Bacteria
988ac428a081ae6b29ed02b1f8652002	0	0	0	0	0	0	313	0	0	58	94	156	0	0	0	0	0	0	0	0	0	0	0	0	0	0	0	0	0	0	26	0	0	0	0	7	0	0	0	0	0	0	0	0	0	0	0	0	Bacteria
78b926184e81f8c531613dee57158544	0	22	0	17	0	0	0	0	0	0	0	0	0	0	0	0	0	0	0	0	0	0	0	0	71	0	111	26	47	78	30	0	13	26	16	36	42	0	0	24	0	65	19	0	10	0	0	0	Bacteria
b40e445e1ad7edc719d9c2c850533e7c	95	87	0	43	23	87	0	0	0	0	0	0	0	0	0	0	0	0	0	0	0	0	0	0	116	93	0	24	63	21	0	0	0	0	0	0	0	0	0	0	0	0	0	0	0	0	0	0	Bacteria
b20046135dc0551c0bcb4aff73625a6e	0	0	0	0	0	0	0	0	0	0	0	0	0	0	0	0	0	0	0	0	0	0	0	0	0	0	118	79	0	89	159	0	74	76	57	0	0	0	0	0	0	0	0	0	0	0	0	0	Bacteria
36272b12282635472fd9bcce61392eee	58	35	0	0	0	34	0	0	0	0	0	0	0	0	0	0	0	0	0	0	0	0	0	0	125	20	82	0	37	56	0	0	0	28	0	29	0	0	0	0	73	74	0	0	0	0	0	0	Bacteria
38a3f9eca0af9332e4839c34e58c9464	42	0	0	0	31	0	66	0	0	41	22	0	35	19	21	34	25	39	0	0	12	0	0	0	28	0	0	0	0	27	0	0	0	0	0	0	54	0	0	0	68	56	0	0	0	0	5	26	Bacteria
5c20f5de639e361f4ad457855c4a28dc	58	94	28	69	0	87	0	0	0	0	0	0	0	0	0	0	0	0	0	0	0	0	0	0	37	31	28	35	60	89	26	0	8	0	0	0	0	0	0	0	0	0	0	0	0	0	0	0	Bacteria
2bd670d747ddb078d53ca5c030524e1d	78	38	0	17	76	98	0	0	0	0	0	0	0	0	0	0	0	0	0	0	0	10	0	15	0	0	38	0	91	66	0	0	0	0	0	16	0	0	0	0	0	0	0	0	0	8	0	99	Bacteria
1676825aadf6a0ccb5918f5886b40838	0	27	0	0	0	0	0	0	0	0	0	0	0	0	0	0	0	0	0	0	0	0	0	0	37	0	0	0	0	37	106	0	42	0	0	305	39	0	0	57	0	0	0	0	0	0	0	0	Bacteria
5696e883f1c030f7f6062dc68349d065	0	0	0	0	0	0	409	0	70	62	0	81	0	0	0	0	0	0	0	0	0	0	0	0	0	0	0	0	0	0	28	0	0	0	0	0	0	0	0	0	0	0	0	0	0	0	0	0	Bacteria
e6ba697c129b3a82dd3f7ff6b3fa12fa	0	0	0	0	0	0	15	0	0	0	0	0	0	0	0	0	0	0	228	47	0	0	0	20	0	0	0	0	0	0	0	0	0	0	0	0	0	0	67	0	10	0	70	7	23	39	45	79	Bacteria
52f9ee7e9086f7a8361e78515d06e05b	116	32	50	19	46	106	4	0	0	0	0	0	0	0	0	0	0	0	0	0	0	0	0	0	38	0	32	13	40	33	19	8	15	0	0	0	0	0	0	0	34	0	0	0	0	0	0	43	Bacteria
79dd95de8243aef3cbb63722230601e3	0	0	0	0	0	0	0	0	0	0	66	0	0	16	0	0	31	13	32	0	39	43	45	135	0	0	0	0	0	0	0	0	0	0	0	0	0	0	0	0	0	105	0	0	0	0	0	123	Bacteria
b83928ef175db0f482769e2b0748d8ae	0	0	0	0	0	0	0	0	0	0	0	0	0	0	0	52	0	37	0	0	0	0	0	0	0	0	0	0	0	0	0	0	0	0	0	0	0	0	0	36	312	131	0	0	0	0	0	80	Archaea
74b8570dbc804406258ccd882d9b12d5	130	69	0	19	0	74	2	0	0	0	0	0	0	0	0	0	0	0	0	0	0	0	0	0	0	56	0	28	66	61	0	0	22	0	0	0	0	0	0	0	82	0	0	0	0	12	0	26	Bacteria
a81552d365cc5ba24477f30c2ab7841c	36	43	0	13	28	12	0	0	0	0	0	0	0	0	0	0	0	0	0	0	0	0	0	0	131	52	0	91	144	97	0	0	0	0	0	0	0	0	0	0	0	0	0	0	0	0	0	0	Bacteria
ccaa1b107418ec8d89adad25043dc3d2	85	62	0	15	27	116	0	0	0	0	0	0	0	0	0	0	0	0	0	0	0	0	0	0	0	42	0	28	96	93	0	7	18	0	0	9	0	0	0	11	12	26	0	0	0	0	0	0	Bacteria
85e9e49a766afd6f758cc390fc8f8d40	0	0	0	0	0	0	0	0	0	33	13	23	60	0	7	30	57	46	7	0	7	0	0	0	0	0	0	0	0	0	0	0	0	0	0	0	22	0	24	0	88	108	9	0	0	12	0	101	Bacteria
5bd4d104b379f15ff0b754d2feb0aa22	84	0	79	0	0	62	0	0	0	0	0	0	0	0	0	0	0	0	0	0	0	30	0	0	0	0	67	0	55	75	28	0	21	0	0	0	0	0	0	0	0	36	0	0	0	0	27	82	Bacteria
264f9d59433aa35cd91841e91e9d02fa	0	0	6	0	0	0	0	0	0	0	0	0	0	0	0	0	0	0	0	0	0	0	0	0	0	14	34	61	0	102	79	0	0	0	63	80	0	0	60	63	0	55	0	0	0	16	13	0	Bacteria
4dc388b8bdc90305bbc2ed34c705134f	0	0	0	0	16	0	33	187	0	25	67	0	0	0	50	0	24	187	0	0	0	0	0	0	0	0	0	0	0	0	0	24	0	0	0	0	0	0	0	0	0	33	0	0	0	0	0	0	Bacteria
b3f67b1ca443b0133d822ed6b98eb608	0	0	0	0	0	0	0	0	0	0	0	0	82	106	45	50	37	79	0	0	0	0	0	0	0	0	0	0	0	0	0	0	0	0	0	0	31	10	18	30	63	95	0	0	0	0	0	0	Bacteria
d2ff5eeba2b65ef2eeb1b55cc8f3ba9f	65	20	41	15	96	102	41	0	57	0	0	0	0	0	0	0	0	0	0	0	0	13	0	87	17	0	0	0	21	22	0	0	0	0	0	0	0	0	0	0	0	0	0	0	0	0	0	47	Bacteria
b2fa079e598de88c4bcff6d2da1897b4	0	0	0	0	0	0	0	0	0	0	0	0	0	0	0	0	0	0	0	0	0	0	0	0	0	0	0	19	0	58	122	0	44	53	79	69	120	0	0	0	0	33	12	0	19	0	16	0	Bacteria
cc1fbf6c7333a83b049904ed31650a54	359	118	0	0	0	0	0	0	0	0	0	0	0	0	0	0	0	0	0	0	0	0	0	0	139	0	0	0	0	27	0	0	0	0	0	0	0	0	0	0	0	0	0	0	0	0	0	0	Bacteria
283b80edd48ba8df33532d84f1cd980d	0	19	16	25	63	107	29	0	8	0	0	26	0	0	0	0	0	0	0	0	0	0	0	0	0	0	8	41	86	70	53	16	22	12	31	0	0	0	0	0	11	0	0	0	0	0	0	0	Bacteria
b7fbc251fd93554ebda73f3d1d039cc9	0	0	0	0	0	0	319	0	98	59	105	41	0	0	0	0	0	0	0	0	0	0	0	0	0	0	0	0	0	0	0	0	0	0	21	0	0	0	0	0	0	0	0	0	0	0	0	0	Bacteria
f6bacf40fb9dfec6e8738954e4a9ea08	0	0	0	0	0	0	0	0	0	0	0	0	0	33	24	32	0	33	38	24	39	28	62	58	0	0	0	0	0	0	0	0	0	0	0	0	0	0	27	0	0	50	24	0	8	29	33	100	Bacteria
a54feb324627de551197843bb220e5e7	86	47	103	27	88	87	0	0	32	0	0	0	0	0	0	0	0	0	0	0	0	0	0	0	0	0	50	0	44	48	0	29	0	0	0	0	0	0	0	0	0	0	0	0	0	0	0	0	Bacteria
a14bfd1f6038fc1e75cc7046fe1f3697	188	72	0	0	0	0	0	0	0	0	0	0	0	0	0	0	0	0	0	0	0	0	0	0	208	0	61	0	44	68	0	0	0	0	0	0	0	0	0	0	0	0	0	0	0	0	0	0	Bacteria
a5a849c78addd02bf9f6bf95b5284935	0	0	0	0	0	0	0	82	0	32	26	125	0	35	72	0	50	100	0	0	0	0	0	0	0	0	0	0	0	0	0	33	0	9	0	19	0	0	21	0	0	37	0	0	0	0	0	0	Bacteria
db73c9d12632b8de953f8787cf8b6bcd	0	0	0	0	0	0	0	0	0	0	0	0	0	0	0	0	0	0	28	0	0	0	0	0	0	0	0	0	0	0	0	0	0	0	0	0	50	0	44	0	0	0	315	0	120	0	84	0	Bacteria
382c75392afb54c43cdaf483018476f3	0	0	0	0	0	0	0	0	0	0	0	22	0	0	0	0	0	0	0	0	0	0	0	0	0	0	0	0	24	0	42	0	0	0	64	86	90	0	0	122	91	99	0	0	0	0	0	0	Bacteria
b3cbfa4f9395b20d3a64f2c0db4f8794	0	0	0	0	0	0	0	0	0	0	0	0	0	0	0	0	0	0	0	0	0	0	0	0	0	0	0	0	0	17	23	100	0	9	13	96	11	42	0	22	67	26	43	0	13	77	0	81	Bacteria
7bab4da442569fd2e08a77bcd68655cb	0	76	56	0	65	55	0	0	0	0	0	0	0	0	0	0	0	0	0	0	0	0	0	0	0	35	43	27	85	87	27	0	0	23	0	30	0	0	0	0	0	19	0	0	0	0	11	0	Bacteria
c7d7c9b2000e82ffc202a914e3e14a94	0	20	18	24	0	23	0	0	0	0	0	0	0	0	0	0	0	0	0	0	0	0	0	0	52	43	24	48	74	90	75	0	18	0	0	37	10	0	0	20	29	26	0	0	0	0	8	0	Bacteria
1d3165582243ad837f5571f56cb13e13	44	38	21	46	43	111	27	10	10	0	0	0	0	0	0	0	0	0	0	0	0	0	0	0	15	12	17	29	79	87	39	0	0	0	0	10	0	0	0	0	0	0	0	0	0	0	0	0	Bacteria
cd36789eab97b7328efb0b39ccee8312	0	0	0	0	0	0	0	0	0	0	0	0	0	0	51	21	0	15	66	150	0	0	0	50	0	0	0	0	0	0	0	0	0	0	0	0	0	10	63	0	0	0	52	0	23	51	0	85	Bacteria
d8bab6fe3b89a3cd290c79c38c39c30f	51	0	27	0	31	52	63	0	0	0	0	79	0	0	0	0	0	0	0	0	0	0	0	0	43	0	0	0	59	32	0	41	0	0	0	33	0	30	0	0	45	0	0	0	0	49	0	0	Bacteria
e75ac1b4e52f7c46ba9300c83d6d62ba	0	0	0	0	0	0	0	0	0	0	15	57	0	0	0	0	0	0	64	0	39	0	0	34	0	0	0	0	0	0	12	0	0	0	18	21	54	39	0	0	14	14	78	0	33	42	0	101	Bacteria
5860d52e90d4221b4af522b259e44ad4	0	0	0	0	0	0	0	0	0	0	0	0	0	0	0	0	0	0	0	0	0	0	0	0	0	0	0	0	0	0	0	0	0	0	0	0	0	0	0	0	0	0	608	0	0	0	27	0	Archaea
4e2df01fb72ab3660a18a3957d3dfc7d	27	51	44	20	140	98	19	0	32	0	0	0	0	0	0	0	0	0	0	0	0	0	0	11	25	0	18	10	19	39	0	0	6	0	0	0	0	0	0	0	0	0	0	0	0	6	0	69	Bacteria
34cce3a4f8116c7ca3c77bdc04eb916a	0	0	0	0	13	7	20	32	0	17	17	18	141	0	4	7	14	11	0	0	10	0	0	9	0	0	0	0	0	0	18	13	0	0	17	14	24	0	110	31	24	34	11	0	17	0	0	0	Bacteria
f733890057e755c9097cdf87b27e7f4d	0	0	0	0	0	0	0	0	0	0	0	0	0	0	0	0	0	0	110	133	0	0	38	0	0	0	0	0	0	0	0	0	0	0	0	0	0	0	104	0	0	0	51	13	0	94	0	90	Bacteria
79270d34c59beadb2b6f4c04376f5ef6	25	20	0	0	0	0	0	0	0	0	0	0	0	0	0	0	0	0	0	0	0	0	0	0	64	17	59	0	17	27	89	0	12	23	32	123	30	17	0	0	0	64	13	0	0	0	0	0	Bacteria
383ea5265811df782807c0394766f43e	0	79	118	0	62	111	0	0	0	0	0	0	0	0	0	0	0	0	0	0	0	0	0	0	49	0	0	0	77	96	40	0	0	0	0	0	0	0	0	0	0	0	0	0	0	0	0	0	Bacteria
43e2fe65a71b464562386449765257c5	51	0	47	0	0	0	0	71	0	0	44	53	0	0	0	0	0	0	0	0	0	0	0	37	0	0	0	0	0	0	43	143	0	0	0	39	0	0	0	0	0	43	0	0	0	0	0	60	Bacteria
1ef65d0831e3252c7d051a0fbd4d5256	0	0	0	15	0	0	0	58	0	0	0	0	0	0	0	0	0	0	0	0	0	0	0	473	0	0	0	0	0	0	0	71	0	0	0	0	0	0	0	0	0	0	0	0	14	0	0	0	Bacteria
8193ef779ca4d67fa49023dbf8001ca8	0	48	0	30	46	90	31	22	20	0	0	23	0	0	0	0	0	0	0	0	0	0	0	0	0	0	0	22	57	51	23	44	0	0	0	28	0	0	0	0	72	23	0	0	0	0	0	0	Bacteria
666a7d3c6aa74ddefeb1f502b9ad45f2	0	28	27	21	85	48	0	0	0	0	0	30	0	0	0	0	0	0	0	0	0	0	0	0	0	23	0	81	0	83	0	28	0	0	0	42	0	0	0	0	0	64	0	0	0	0	0	70	Bacteria
1eaca7078cf411d507439375907ac47b	0	0	0	0	0	0	0	0	0	0	0	0	142	41	37	119	25	104	0	0	0	0	0	11	0	0	0	0	0	0	0	0	0	0	0	0	50	15	21	0	0	65	0	0	0	0	0	0	Bacteria
8fbb45639f32c85085e06660994f97ae	94	111	37	19	0	0	0	0	0	0	0	0	0	0	0	0	0	0	0	0	0	0	0	0	108	38	33	0	41	51	31	0	0	0	0	32	0	0	0	0	0	34	0	0	0	0	0	0	Bacteria
7a57e4f27befcee25614b89ffee8754e	56	0	53	0	37	110	27	11	0	0	0	94	0	0	0	0	0	0	0	0	0	38	0	40	0	0	0	0	0	0	0	82	0	0	0	0	0	0	0	0	40	0	0	0	0	0	0	41	Bacteria
9cd5d70cbb03f0211d941de8918377fa	15	0	50	0	15	22	0	0	0	0	0	0	0	0	0	0	0	0	47	46	14	0	28	16	14	20	42	0	0	26	25	5	0	12	0	25	15	6	0	10	0	22	58	0	28	20	22	26	Bacteria
88c1c657e06bd8e201362d9474ca47a5	0	0	0	0	0	0	0	0	0	0	0	0	283	65	20	0	0	110	0	0	0	0	0	20	0	0	0	0	0	0	0	0	0	0	0	0	30	0	0	0	0	87	0	0	0	0	0	14	Bacteria
f70b57872579281be8795ff316da7824	31	0	0	0	45	34	99	12	29	14	6	68	9	9	14	5	29	33	2	0	0	11	0	11	0	0	0	0	0	27	16	28	0	0	0	0	3	0	3	0	38	27	2	0	2	8	0	13	Bacteria
650cce239a958815baf5e162f284ef6e	28	25	0	64	74	93	0	0	0	0	0	0	0	0	0	0	24	0	0	0	0	0	0	42	0	33	0	0	69	0	0	33	0	0	0	0	0	0	13	0	26	59	0	0	0	0	0	45	Bacteria
5dcd7991d77eca8efea1247076900054	0	0	0	0	0	0	0	0	0	0	0	0	0	0	0	0	0	0	0	0	0	0	0	0	0	0	0	7	0	0	39	0	23	34	40	320	149	0	0	0	0	0	0	0	15	0	0	0	Bacteria
7ff05d918fddd180322727aae6cda8b3	0	0	0	0	0	0	0	0	0	0	0	18	0	0	0	0	0	0	0	0	0	0	0	0	0	0	0	0	0	0	68	57	0	57	51	43	60	0	0	48	115	54	0	0	54	0	0	0	Bacteria
c1a9d5076c79e43b6d7c7f04fa5533e9	0	101	76	0	89	142	0	0	0	0	0	0	0	0	0	0	0	0	0	0	0	0	0	0	0	0	39	0	75	102	0	0	0	0	0	0	0	0	0	0	0	0	0	0	0	0	0	0	Bacteria
8ea5ffd952df9262542563621c05e7cf	0	0	0	0	47	59	0	0	0	0	0	0	0	0	0	5	0	0	0	0	0	0	0	0	0	0	41	0	58	41	0	37	0	0	0	35	42	8	21	0	35	34	130	0	0	0	0	31	Bacteria
ec74346f13e76dcd945565cba7ff1c83	0	0	0	0	0	0	0	0	0	0	0	0	10	9	45	0	71	332	0	0	0	0	0	26	0	0	0	0	0	0	0	11	0	0	0	0	0	0	0	0	0	89	0	0	0	0	0	30	Bacteria
87b20c6c5946d40c49190b581a9a882b	54	33	60	34	45	71	0	0	0	12	0	0	0	0	0	0	0	0	0	0	0	0	0	137	17	0	11	0	28	31	0	26	0	0	0	0	0	0	0	0	12	51	0	0	0	0	0	0	Bacteria
42b52c509a106d41b85268e82a013406	0	0	0	0	0	0	0	18	0	0	0	0	0	0	0	0	106	0	0	0	34	0	0	59	0	0	0	0	0	0	0	42	0	0	0	0	0	0	0	0	83	146	0	0	39	0	0	95	Bacteria
10ff24cbb20a9c2bc4e7315c6d7cf37b	0	0	0	0	0	0	0	0	0	0	0	0	45	0	19	0	0	0	132	0	0	0	26	0	0	0	0	0	0	0	0	0	0	0	0	0	28	0	124	22	27	0	108	0	42	0	0	49	Bacteria
876c4fa3ecd99ed76996ed35fd823600	16	0	17	22	18	22	0	0	10	0	16	21	0	0	0	0	0	0	0	0	0	0	0	0	0	19	11	15	0	21	44	26	17	7	32	47	21	14	0	57	56	55	0	0	0	10	0	27	Bacteria
cc06f0dd93876fca7457f09e28bbd496	0	0	0	0	0	0	0	0	0	0	0	0	0	0	0	0	0	0	0	0	0	0	0	0	127	70	153	0	0	0	137	0	77	57	0	0	0	0	0	0	0	0	0	0	0	0	0	0	Bacteria
cea01f67b0627810cbdc3f8a44315b09	0	0	0	0	34	0	448	0	119	0	0	0	0	0	0	5	0	0	0	0	0	0	0	0	0	0	0	0	0	0	14	0	0	0	0	0	0	0	0	0	0	0	0	0	0	0	0	0	Bacteria
9a7582639aeb95bc1525d5af17ac793c	0	26	0	0	0	0	0	0	0	0	0	0	0	0	0	0	0	0	0	0	0	0	0	0	56	25	35	38	0	44	86	0	55	24	16	80	19	0	0	8	49	58	0	0	0	0	0	0	Bacteria
ade265251861a82d8d65e11bfe41640d	0	0	0	21	38	0	34	0	24	0	24	72	0	0	0	0	0	0	0	0	0	0	0	0	0	0	0	21	0	9	70	0	32	13	63	76	23	0	0	0	0	0	0	0	58	0	0	41	Bacteria
faa46ed9c88f4268e7fee5cdb1f78db4	0	0	0	0	0	0	0	0	0	0	10	4	108	40	7	43	28	84	0	33	0	9	55	34	0	0	0	0	0	0	0	0	0	0	0	0	0	3	7	0	25	60	0	0	0	17	8	44	Bacteria
3b1daa249c11e4eb7be8dffcccaec84d	0	0	0	0	0	0	0	0	0	0	0	0	0	0	0	0	0	0	0	0	0	0	0	0	14	0	0	0	0	23	146	0	26	33	69	128	39	0	0	81	8	52	0	0	0	0	0	0	Bacteria
b4f77c9fa97c82f1be4793e0342907ef	62	37	36	0	0	37	0	0	0	0	0	0	0	0	0	0	0	0	0	0	0	0	0	0	0	0	0	0	49	70	31	0	0	0	0	0	36	0	25	30	70	49	0	0	0	31	0	55	Bacteria
489addc5ee8754f7eee899b7b9fe88b0	0	0	0	0	0	0	0	0	0	0	13	0	208	83	34	27	36	123	0	0	13	0	0	0	0	0	0	0	0	0	0	0	0	0	0	0	11	4	0	0	9	43	5	0	0	0	0	9	Bacteria
ff3f557ea41cdd1e42aebb9eb10c9e4b	0	0	0	0	0	0	27	0	11	28	25	62	20	0	0	20	11	18	0	0	4	0	0	16	0	0	0	0	0	0	16	0	0	0	13	13	27	4	68	29	100	40	0	0	0	18	0	47	Bacteria
47bec2da1f557080b7b8d48f380be4b5	70	37	0	0	16	90	0	0	0	0	0	0	0	0	0	0	0	0	0	0	0	0	0	0	34	25	33	22	67	66	32	0	17	19	17	9	16	0	0	0	23	23	0	0	0	0	0	0	Bacteria
752614bc97ff698d893c2203faf2e4fe	0	0	0	0	0	0	0	0	0	0	0	0	0	0	0	0	0	0	0	0	0	0	0	0	0	0	0	0	0	0	77	0	35	63	99	85	94	0	27	24	0	63	0	0	49	0	0	0	Bacteria
cd03fd3427ee8979e1a0e73a1b7089a1	0	0	48	0	0	0	0	0	0	0	0	0	0	0	0	0	0	0	0	0	0	0	0	0	0	40	0	0	0	89	74	0	56	65	0	82	89	0	0	0	0	72	0	0	0	0	0	0	Bacteria
c15faee28fa41d732f496ccd38f7aba1	87	34	23	33	53	105	49	11	28	20	0	13	0	0	0	0	0	0	0	0	0	0	0	0	0	0	0	23	28	33	0	25	0	0	0	0	0	0	0	0	49	0	0	0	0	0	0	0	Bacteria
a2db918564c44234b072c9923b53188f	0	0	0	0	0	0	0	48	0	31	42	17	123	70	0	50	0	31	0	0	43	0	0	0	0	0	0	0	0	0	0	23	0	0	8	11	0	0	0	0	55	0	0	0	36	26	0	0	Bacteria
66dfbbfdc3ea82ce0636d94039439943	0	0	0	0	0	0	64	9	21	14	42	19	0	141	92	0	83	19	0	0	0	0	0	0	0	0	0	0	0	0	0	34	0	0	0	0	0	0	0	0	22	53	0	0	0	0	0	0	Bacteria
b3b6a79b24dfe479adb45d7f4ce7263b	0	0	0	0	48	52	0	0	0	0	0	0	0	0	0	0	0	0	0	0	0	106	0	202	0	0	0	0	0	0	0	0	0	0	0	0	0	0	0	0	0	0	0	0	0	0	0	204	Bacteria
497f9838fbaa288ac6fa9f2bb29b69ff	0	0	0	0	0	0	0	0	0	0	0	0	0	0	0	0	0	0	0	0	0	0	0	0	0	0	0	0	0	0	0	0	0	0	0	0	156	0	95	47	0	57	139	0	65	53	0	0	Bacteria
511f106c7c4d812ab2c1154091391cc3	0	38	21	0	0	0	0	0	0	0	0	0	0	0	0	0	0	0	0	0	0	0	0	0	52	0	58	0	33	36	102	0	0	27	12	30	56	0	0	26	24	96	0	0	0	0	0	0	Bacteria
0de3a8bf82fcd4ee388610bab037edaf	0	0	0	0	0	0	12	11	0	26	14	28	72	30	15	18	28	122	0	0	11	0	0	35	0	0	0	0	0	0	0	12	0	0	4	5	23	0	38	14	15	50	0	0	8	0	0	20	Bacteria
41fe35811e361c89f309054150dc3157	0	0	0	0	0	0	0	0	0	6	0	0	0	0	7	12	0	0	0	63	0	0	0	0	0	0	0	0	0	0	0	0	0	0	36	0	88	0	139	53	28	30	116	0	0	33	0	0	Bacteria
5fdb545b3ce97d4f93a1f5c705a24ba7	0	0	0	0	0	0	0	0	0	0	20	0	0	0	0	0	0	0	0	0	0	0	0	0	0	0	0	0	0	0	21	0	0	54	131	147	62	0	0	70	0	47	0	0	59	0	0	0	Bacteria
7ac93084c374aee8008d1612534600a8	0	0	0	0	0	0	0	0	0	0	0	0	0	0	0	0	0	0	20	141	6	0	352	19	0	0	0	0	0	0	0	0	0	0	0	0	0	0	0	0	0	0	23	0	0	10	7	32	Bacteria
115c9678650b5012ed6938b5e75b7931	0	0	0	0	0	0	0	9	0	0	0	0	32	52	54	7	89	252	3	0	0	0	4	0	0	0	0	0	0	0	0	0	0	0	0	0	17	0	15	0	0	71	0	0	0	0	0	4	Bacteria
d3b1e4e9b68d9c2c14a2c4f64cbe5dcb	0	0	0	0	0	0	0	0	0	0	0	0	0	0	0	0	0	0	0	0	0	0	0	0	0	0	0	0	0	0	35	0	18	16	28	0	80	107	10	18	0	55	96	0	125	0	21	0	Bacteria
24585a317954486639fdd265fa4a6df4	0	31	23	0	0	0	0	0	0	0	0	0	0	0	0	0	0	0	0	0	0	0	0	0	97	48	80	63	69	113	84	0	0	0	0	0	0	0	0	0	0	0	0	0	0	0	0	0	Bacteria
308a949d3eb8a1f193bf359ea132c910	0	0	0	0	0	0	12	0	0	42	60	98	50	0	28	23	0	19	0	0	29	0	19	15	0	0	0	0	0	0	15	5	0	9	27	35	60	0	0	0	0	51	0	0	0	11	0	0	Bacteria
2ada7e48c1b156f44c89f7097a3be89b	0	0	0	0	0	0	0	0	0	0	0	0	0	0	0	0	0	0	0	0	0	0	0	0	0	0	0	0	0	0	0	0	0	0	0	0	0	26	0	0	0	0	355	0	59	98	70	0	Bacteria
7cdeb7d382f62502a90ef0cbada3508c	0	0	0	0	0	0	0	146	0	35	0	0	0	31	34	17	77	51	0	0	20	0	0	0	0	0	0	0	0	0	28	61	0	0	0	0	0	0	28	0	37	42	0	0	0	0	0	0	Bacteria
8a26af5426aa8a9ae1b9a38583bb8727	0	0	0	0	0	0	0	0	0	0	0	0	0	0	0	0	0	0	176	132	37	14	104	43	0	0	0	0	0	0	0	0	0	0	0	0	0	0	0	0	0	0	34	0	0	0	17	50	Bacteria
b331adfe9c391da008cff7b9671e58ec	0	0	0	0	0	0	0	0	0	0	0	0	0	0	0	0	0	0	7	0	0	0	17	0	0	0	0	0	0	0	0	0	0	0	0	0	32	0	2	0	0	0	425	0	32	54	29	9	Bacteria
b7c1752f3ab79f3416c63337ab00493b	0	0	0	0	0	28	0	0	0	0	0	0	0	0	0	0	0	0	0	0	0	0	0	0	0	0	0	0	50	54	51	0	89	19	45	29	54	0	18	68	54	47	0	0	0	0	0	0	Bacteria
e47d3791e2b3da23050141576de4b363	71	20	0	0	49	87	0	0	0	0	0	0	0	0	0	0	0	0	0	0	0	50	0	79	0	0	0	18	75	38	0	0	0	0	0	0	0	0	0	0	0	0	0	0	0	0	0	118	Bacteria
85682638c1ad45324a2d5de89eff64db	0	0	61	0	71	97	0	0	0	0	0	0	0	0	0	0	0	0	0	0	0	0	0	25	0	0	0	0	111	60	0	0	0	0	0	0	71	0	0	0	44	36	0	0	0	0	0	29	Bacteria
270c5e079a423832004deecd2e6186fa	0	0	0	44	34	96	0	0	0	0	0	0	0	0	0	0	0	0	0	0	0	0	0	0	0	0	0	0	36	27	29	41	24	0	0	26	29	0	0	0	112	42	0	0	0	26	0	39	Bacteria
4db99f03423c6fcb8b145f60ef5522cd	0	0	0	0	0	0	0	0	0	0	0	0	0	0	0	0	0	0	0	0	0	0	0	0	151	37	85	0	17	86	95	0	24	0	0	36	47	0	0	16	11	0	0	0	0	0	0	0	Bacteria
baa85ded64f2108f93ed3f1b968c8a29	0	0	0	0	0	0	0	0	0	0	0	0	0	0	0	0	0	0	0	0	0	0	0	0	0	0	0	0	0	0	138	0	58	0	97	0	80	0	0	132	0	100	0	0	0	0	0	0	Bacteria
d1eb335930aa1e440123d865c6d1cd52	48	71	0	0	0	0	0	0	0	0	0	0	0	0	0	0	0	0	0	0	0	0	0	0	0	0	0	0	0	42	0	0	0	93	0	123	65	0	0	0	42	0	0	0	0	0	67	53	Bacteria
86020e99e25f8e5dc5b5b3f8751c1f10	0	0	0	55	65	0	0	0	0	0	0	0	0	0	0	0	0	0	0	0	0	0	0	0	0	88	0	116	0	167	113	0	0	0	0	0	0	0	0	0	0	0	0	0	0	0	0	0	Bacteria
651d5e82a6f8abbf76e05bb7e1442b87	35	51	76	36	46	51	0	0	0	0	0	0	0	0	0	0	0	0	0	0	0	0	0	66	47	0	0	0	37	59	29	0	15	0	0	0	0	0	0	0	0	0	0	0	0	15	0	39	Bacteria
a7612950a2691241268859420a0a1e2d	0	0	0	0	9	0	17	11	0	0	0	0	32	0	0	0	0	69	3	0	0	0	0	0	0	0	0	0	0	0	0	31	0	9	17	0	37	0	166	26	44	72	46	0	13	0	0	0	Bacteria
9e0f9bb5b9a9dc41d41f10f7ebcaa7b9	0	0	0	0	0	0	0	0	0	0	0	0	0	0	0	9	0	0	0	0	0	0	8	0	0	0	0	0	0	0	0	0	0	6	26	0	115	28	78	37	0	15	132	6	81	33	24	4	Bacteria
9400b6735799e29639662402826a0173	0	0	23	0	0	0	0	0	0	0	0	0	21	24	0	11	0	0	12	0	9	30	0	40	0	0	0	27	0	25	0	29	8	0	0	0	0	3	19	0	51	81	15	3	15	24	13	118	Bacteria
cc99436884b1d44d836963dcbba714de	0	0	0	0	0	0	0	0	0	0	0	0	0	0	0	0	0	0	0	0	0	0	0	0	0	0	0	0	0	0	0	0	0	55	90	91	124	0	0	30	0	82	35	0	59	34	0	0	Bacteria
374b711e5b7e362e73836765857b17a4	0	3	15	9	41	43	17	19	0	0	0	17	0	10	0	19	0	0	0	0	3	10	0	33	0	0	4	0	12	15	4	33	0	0	7	16	4	0	0	8	36	26	0	0	14	30	0	151	Bacteria
4ad11cf3c921dd42a527216297e1f1f0	0	0	0	0	0	0	0	0	0	0	0	0	0	0	0	0	0	0	88	0	0	0	14	0	0	0	0	0	0	0	0	0	0	0	0	0	0	5	174	0	0	0	214	13	0	32	59	0	Bacteria
467d07eda951c0547aa7fafa69c62ab5	48	76	21	0	0	38	0	0	0	0	0	0	0	0	0	0	0	0	0	0	0	0	0	0	63	51	47	29	67	77	50	0	24	0	0	7	0	0	0	0	0	0	0	0	0	0	0	0	Bacteria
b3a3dcf1a5d22eb7790d4924a31dbefd	0	37	0	0	0	0	0	0	0	0	0	0	0	0	0	0	0	0	0	0	0	0	0	0	0	0	0	65	59	156	132	0	93	29	27	0	0	0	0	0	0	0	0	0	0	0	0	0	Bacteria
6b22aa261929150ad1e3d0ff34ea2b46	0	0	0	0	0	0	0	0	0	0	0	0	0	0	0	0	0	0	21	79	33	31	50	40	0	0	0	0	0	0	15	0	0	0	0	0	0	0	17	0	27	0	36	5	55	44	22	123	Bacteria
c3b69116a6cefa3b7ff07400d6850767	24	105	0	0	84	97	0	0	0	0	0	0	0	0	0	0	0	0	0	0	0	0	0	0	39	0	0	36	130	82	0	0	0	0	0	0	0	0	0	0	0	0	0	0	0	0	0	0	Bacteria
a8aa62bc4e335e6a75453f03c0ec57f1	0	31	0	0	0	0	0	0	0	0	0	0	0	0	0	0	0	0	0	0	0	0	0	0	410	90	0	22	28	16	0	0	0	0	0	0	0	0	0	0	0	0	0	0	0	0	0	0	Bacteria
bb2a49d9b841fd1c4cad88f7790b2cbb	0	80	113	0	0	0	0	0	41	0	0	0	0	0	0	0	0	0	0	0	0	60	0	0	164	0	90	0	0	0	0	49	0	0	0	0	0	0	0	0	0	0	0	0	0	0	0	0	Bacteria
315ac4478bd92cdfb4921a38aa629dea	0	0	0	0	16	0	61	43	8	32	35	17	44	8	14	0	34	27	0	0	11	22	0	96	0	0	0	0	0	0	0	33	0	0	8	0	0	0	0	0	11	18	0	0	11	0	0	47	Bacteria
1a13a2adb3b14f649814d03edc805f3d	0	0	0	0	0	21	0	0	0	0	0	0	0	0	0	0	0	0	0	0	0	0	0	0	0	0	24	0	0	22	48	0	18	14	32	69	52	25	25	40	28	44	64	0	37	33	0	0	Bacteria
a3aeb504564217c1b17cb8a88a186a37	0	0	0	0	0	0	0	0	0	0	0	0	180	55	52	19	21	66	0	0	50	0	0	9	0	0	0	0	0	0	0	0	0	0	0	0	32	0	29	0	26	36	0	0	0	0	0	21	Bacteria
49a1897b3e8a961a219716df9d1892f5	31	0	0	0	0	0	111	171	45	40	31	57	0	0	0	0	0	0	0	0	0	0	0	0	0	0	0	0	0	0	0	109	0	0	0	0	0	0	0	0	0	0	0	0	0	0	0	0	Bacteria
a4db23f808232b502c96dc80ef56085f	49	0	0	39	74	0	72	101	0	0	0	57	9	4	9	0	0	0	0	0	0	0	0	0	0	38	0	0	0	33	0	72	0	0	0	0	0	0	8	0	0	30	0	0	0	0	0	0	Bacteria
6700691e7eba68e60b62e21605d4d87e	0	6	12	23	166	50	0	37	8	0	0	0	0	0	0	0	0	0	0	0	0	0	0	0	0	4	0	57	34	82	10	99	7	0	0	0	0	0	0	0	0	0	0	0	0	0	0	0	Bacteria
2ede5c29e47117cc2ed7a04c67d9f61a	54	25	53	0	0	58	0	0	0	0	0	0	0	0	0	0	0	0	0	0	0	0	0	0	33	24	60	0	48	39	47	0	26	20	16	31	0	0	0	0	0	21	0	0	0	18	0	21	Bacteria
e301393e08e970a02e60c8eb6329ccb9	0	0	0	0	0	0	0	0	0	0	0	0	0	0	0	0	0	0	63	0	0	48	55	177	0	0	0	0	0	0	0	0	0	0	0	0	0	0	0	0	0	0	49	0	0	49	0	153	Bacteria
0fb062f18a7c995df18163bc1e25e472	0	0	0	0	0	0	0	0	0	0	0	0	0	0	0	0	0	0	0	0	0	0	0	0	0	0	53	0	66	88	172	0	48	0	27	139	0	0	0	0	0	0	0	0	0	0	0	0	Bacteria
36c829c5b48a94edd2037dbf25936708	0	0	0	0	0	0	0	0	0	0	0	0	0	0	0	0	0	0	0	0	0	0	0	0	0	0	0	0	0	0	0	0	0	0	0	0	56	0	28	42	0	21	257	0	120	46	23	0	Bacteria
3a7f8612996a03368630807c6c7496ce	87	0	28	16	43	80	13	174	17	0	0	0	0	0	0	0	0	0	0	0	0	0	0	0	0	0	15	0	0	25	13	58	0	0	0	0	0	0	0	0	23	0	0	0	0	0	0	0	Bacteria
1d17e64f64b2765fece12e19fed1d76c	0	9	0	0	68	0	0	0	0	0	0	0	0	0	0	0	0	0	0	0	0	0	0	0	44	0	34	0	0	134	99	0	25	0	0	0	95	57	0	0	0	0	0	0	0	11	16	0	Bacteria
0d942550ad896e1853ceac0584985010	23	0	0	32	0	0	0	0	0	0	0	0	0	0	0	0	0	0	0	0	0	0	0	0	83	50	71	38	130	164	0	0	0	0	0	0	0	0	0	0	0	0	0	0	0	0	0	0	Bacteria
2357b64ee4b7170b5631df078be57398	56	21	15	0	38	84	75	0	59	19	31	0	0	0	0	0	14	0	0	0	0	0	0	0	0	15	10	16	24	29	0	0	0	0	0	0	0	0	0	0	36	0	0	0	0	0	0	48	Bacteria
f0a5df7a5b91c7a91ac000e867bdb0d4	0	0	0	0	31	0	0	0	0	0	0	0	0	0	0	0	0	0	0	0	0	0	0	0	71	44	0	43	62	100	51	0	0	26	54	54	53	0	0	0	0	0	0	0	0	0	0	0	Bacteria
0dfd01aa3b68899a176a42fc20cfce4a	95	22	0	0	0	89	0	0	0	0	0	0	0	0	0	0	0	0	0	0	0	0	0	0	38	32	0	29	105	123	41	0	14	0	0	0	0	0	0	0	0	0	0	0	0	0	0	0	Bacteria
30979d2a441cb1777d533955947cd35e	0	97	0	0	0	136	118	0	0	0	0	0	0	0	0	0	0	0	0	0	0	0	0	0	89	0	0	0	62	0	0	86	0	0	0	0	0	0	0	0	0	0	0	0	0	0	0	0	Bacteria
503d6d838e77cd7191df2b429cc5fa21	0	14	0	0	0	0	0	0	0	0	0	0	0	0	0	0	0	0	0	0	0	0	0	0	29	26	48	43	22	65	73	0	28	37	35	37	41	0	25	7	0	42	16	0	0	0	0	0	Bacteria
7bb797b9d63355a67e0b90cbc7e6af91	0	0	0	0	0	0	57	0	0	0	0	37	0	0	0	30	0	0	0	0	34	0	0	41	0	0	0	0	0	0	0	0	0	0	20	0	0	0	0	23	95	41	0	0	34	27	0	149	Bacteria
c9b9eca53e86755441caf9798e147d17	0	33	0	18	0	0	0	0	0	0	0	0	0	0	0	7	0	2	0	0	0	0	0	0	0	0	35	78	27	58	68	9	45	0	0	0	47	0	0	45	53	62	0	0	0	0	0	0	Bacteria
e5dc6a0ae87f981c1ee0c9d66b7a13e9	0	0	0	0	0	0	0	0	0	0	0	0	0	0	0	0	0	0	40	0	94	62	28	76	0	0	0	0	0	0	0	0	0	0	0	0	0	0	0	0	0	0	32	0	36	43	20	156	Bacteria
2e0994a08f1caf860456b9575880db36	22	82	0	0	0	0	0	0	0	0	0	0	0	0	0	0	0	0	0	0	0	0	0	0	132	95	0	54	63	89	0	0	0	0	0	0	49	0	0	0	0	0	0	0	0	0	0	0	Bacteria
07d78455443d3158bb2f948e90c80a77	0	0	0	0	0	0	0	0	0	0	0	0	0	0	0	0	64	37	6	0	19	31	0	77	0	0	0	0	0	0	0	0	0	0	0	0	0	0	0	0	99	84	24	0	15	48	0	81	Bacteria
70db2a2ae22ba52410024b2d2dc57506	0	0	0	0	0	0	0	0	0	0	0	0	0	0	0	0	0	0	5	0	0	0	0	0	0	0	0	0	0	0	0	0	0	0	0	0	0	180	0	77	38	0	181	0	0	79	0	25	Bacteria
664d058ede3b9024a8ec567d9585b3e8	0	0	0	0	0	0	0	0	0	0	0	0	0	0	0	0	0	0	0	585	0	0	0	0	0	0	0	0	0	0	0	0	0	0	0	0	0	0	0	0	0	0	0	0	0	0	0	0	Bacteria
ab419e7c44df36d500a63ee0ddba8c8e	0	0	0	0	0	0	0	0	0	0	0	0	0	0	0	0	0	0	0	0	0	0	0	0	0	0	0	28	0	0	245	29	123	21	69	70	0	0	0	0	0	0	0	0	0	0	0	0	Bacteria
66a092ffbba9231c4bce8b7fab8a477f	0	0	0	0	0	0	0	0	0	0	0	0	0	0	0	0	0	0	0	0	0	0	0	0	0	0	0	0	0	19	17	0	22	0	31	86	0	0	0	0	275	2	0	0	14	20	0	99	Archaea
b9d001c8d7f1425993770310df975fc3	0	0	0	0	0	0	0	0	0	0	0	0	0	0	0	0	0	0	0	0	0	0	0	0	0	0	0	0	0	0	108	0	44	54	51	69	48	0	0	108	0	103	0	0	0	0	0	0	Bacteria
1548c461f03f117893229e360c68e7f0	24	61	40	21	0	31	0	0	0	0	0	0	0	0	0	0	0	0	0	0	0	0	0	0	38	41	37	34	80	102	46	0	20	0	0	0	0	9	0	0	0	0	0	0	0	0	0	0	Bacteria
e7d1d0a641c39cccfc7dd6be7ee9540e	0	0	141	0	0	0	0	0	0	0	0	0	0	0	0	0	0	0	0	0	0	0	0	0	131	65	190	0	0	0	57	0	0	0	0	0	0	0	0	0	0	0	0	0	0	0	0	0	Bacteria
463d142b13a8fd85362638e70859d7df	0	0	0	0	0	0	0	0	0	0	0	0	0	0	0	0	0	0	18	0	0	0	0	0	0	0	0	0	0	0	0	0	0	0	0	0	48	11	87	59	0	49	131	0	88	58	35	0	Bacteria
d519d39fde1ff2aaab270c05d6d0aa3f	0	0	0	0	0	0	0	0	0	0	0	0	0	0	0	0	0	0	0	0	0	0	0	0	0	0	0	0	0	0	0	0	0	14	49	65	57	11	65	36	0	33	111	0	64	51	28	0	Bacteria
d32bee0a29ee0af2b7b6cb9c7693b1ae	0	48	84	0	41	40	0	0	0	0	0	0	0	0	0	0	0	0	0	0	0	0	0	0	30	33	89	62	75	81	0	0	0	0	0	0	0	0	0	0	0	0	0	0	0	0	0	0	Bacteria
a5d46aeaf29749fee691053e542bb843	0	0	0	0	0	0	137	37	0	27	47	0	0	0	0	0	58	57	19	0	0	18	0	50	0	0	0	0	0	0	0	38	0	0	0	0	0	0	0	25	0	70	0	0	0	0	0	0	Bacteria
89d4acf835096fc00c75556066a15d39	0	0	0	0	0	0	0	0	0	0	0	0	0	0	0	0	0	0	0	0	0	0	0	0	0	0	0	0	0	0	90	0	0	0	81	110	96	0	0	117	26	63	0	0	0	0	0	0	Bacteria
c233e3134ab0d83389b9b67edef5e5bf	41	28	0	19	0	21	0	0	0	0	0	0	0	0	0	8	0	0	0	0	0	0	0	0	0	19	0	16	35	34	9	100	0	10	0	8	0	0	0	61	102	54	0	0	0	0	0	17	Bacteria
b79add6bd2c9329ce98744210edfabe2	0	0	99	0	29	0	20	0	0	0	0	0	0	0	0	0	0	0	0	0	21	43	0	111	0	0	123	0	0	0	0	0	0	0	0	0	0	0	0	0	36	33	0	0	0	0	0	67	Bacteria
15e0e438b090c2d49d9fcb30ca7f684a	0	0	0	0	0	0	71	0	59	18	118	316	0	0	0	0	0	0	0	0	0	0	0	0	0	0	0	0	0	0	0	0	0	0	0	0	0	0	0	0	0	0	0	0	0	0	0	0	Bacteria
2efb439d9be4042788b768dd7d83cbd5	50	67	0	0	0	0	0	0	0	0	0	0	0	0	0	0	0	0	0	0	0	0	0	0	222	75	0	22	74	71	0	0	0	0	0	0	0	0	0	0	0	0	0	0	0	0	0	0	Bacteria
a705494986a654bdd93560e832e5e5a5	25	44	0	44	25	40	17	0	0	0	14	18	0	0	0	0	0	0	0	0	0	0	0	0	28	19	0	36	0	40	47	24	22	17	25	51	25	0	0	0	0	0	0	0	20	0	0	0	Bacteria
45eab61944e9a6f5bd8da0bfa88afa9d	0	0	0	0	0	0	0	0	0	0	0	0	0	12	0	26	35	11	31	0	122	30	0	72	0	0	0	0	6	0	0	30	0	0	0	0	0	0	0	0	0	79	25	0	19	11	3	68	Bacteria
98dbc1e11cda9da19e287949dc1ceeb7	0	0	0	0	0	0	0	0	0	0	0	0	0	0	0	0	0	0	0	0	0	0	0	0	0	21	53	0	0	0	97	0	26	77	82	104	118	0	0	0	0	0	0	0	0	0	0	0	Bacteria
26509774411d9b452bc4d96a11e2b2a7	0	0	0	0	0	0	0	0	0	0	0	0	0	0	0	0	0	0	0	0	0	0	0	0	0	0	0	0	0	0	0	0	0	0	0	0	67	0	0	68	0	86	137	0	154	0	66	0	Bacteria
c957b7c0253f5a7684cfbb3eb27b180f	0	0	0	0	0	0	0	0	0	0	0	0	0	0	0	0	0	0	0	0	0	0	0	0	79	0	96	0	0	73	0	0	0	0	0	34	82	0	0	119	0	94	0	0	0	0	0	0	Bacteria
35ffa23d67bc064d3eeb001727e7d0d2	0	27	35	43	55	48	42	0	50	0	0	0	0	0	0	0	0	0	0	0	0	0	0	0	0	0	38	37	57	79	0	28	25	0	0	12	0	0	0	0	0	0	0	0	0	0	0	0	Bacteria
bb477275d7edd98bd3cd7a7f6ba023e6	0	0	0	0	0	0	0	0	0	0	0	0	0	0	0	0	0	0	0	0	0	0	0	0	0	0	0	0	0	0	0	0	0	0	0	0	0	11	11	0	0	0	437	0	0	34	26	57	Bacteria
da2d8fe962bf9e2a7e8c59eaa5f25022	0	43	0	0	0	0	0	0	0	0	0	0	0	0	0	0	0	0	0	0	0	0	0	0	34	0	21	70	0	54	94	0	55	33	48	67	38	0	0	0	0	14	0	0	0	0	4	0	Bacteria
c076672fa0f7e475341621dd10a739be	0	0	0	0	0	0	36	68	0	0	10	23	0	20	69	0	29	227	0	0	0	0	0	0	0	0	0	0	0	0	0	24	0	0	0	0	0	0	0	0	0	69	0	0	0	0	0	0	Bacteria
e73cb17100b1884d3c2bc7eedbfb47f0	61	0	64	0	47	75	31	0	0	0	0	0	0	0	0	0	0	0	0	0	0	0	0	0	75	21	0	0	38	0	39	0	0	0	27	0	0	0	0	0	60	36	0	0	0	0	0	0	Bacteria
7061247bd5a804a4b9116629b5912d38	0	0	0	0	0	0	0	0	0	0	0	0	0	25	37	43	88	107	0	0	33	0	0	36	0	0	0	0	0	0	0	17	0	0	0	0	9	0	0	0	39	113	0	0	0	0	0	27	Bacteria
4d0e9f0f73fc59d103bb1d7bab36d3fe	34	42	31	0	28	65	20	2	0	0	6	0	0	0	0	0	0	0	0	0	0	0	2	0	36	0	21	52	85	80	0	0	17	0	19	16	0	0	12	0	0	0	5	0	0	0	0	0	Bacteria
32fa5fb0f7ac684745b553b4bfc98235	0	0	0	0	38	31	0	0	22	0	9	0	0	0	0	10	0	0	0	0	0	0	0	0	0	22	18	0	22	38	25	25	0	0	25	23	40	0	24	33	36	32	42	0	0	38	0	20	Bacteria
035b91d812327e612064973d6695ac22	0	0	0	0	0	0	0	0	0	0	0	0	0	0	0	0	0	0	148	295	0	0	9	0	0	0	0	0	0	0	0	0	0	0	0	0	0	0	7	0	0	0	80	7	0	0	27	0	Bacteria
21d99005fc1f2cd7d8e5c31368592033	0	0	0	0	0	0	0	0	0	0	0	0	0	0	0	0	0	0	0	0	0	0	0	0	0	0	0	0	0	0	0	0	0	0	0	0	0	82	152	241	0	0	98	0	0	0	0	0	Bacteria
3d1f25f9d508664519f06e008b58bf52	65	67	56	51	20	77	61	0	57	0	0	0	0	0	0	0	0	0	0	0	0	0	0	0	0	0	0	33	46	39	0	0	0	0	0	0	0	0	0	0	0	0	0	0	0	0	0	0	Bacteria
61c4daf0b2f838a7f773d4f5f75e8e3e	0	55	0	71	119	113	0	0	0	0	0	0	0	0	0	0	0	0	0	0	0	0	0	0	36	31	0	0	70	77	0	0	0	0	0	0	0	0	0	0	0	0	0	0	0	0	0	0	Bacteria
9a6d25a09544abc5a21ce26cbfdf8680	13	27	45	0	0	0	0	0	0	0	0	0	0	0	0	0	0	0	0	0	0	0	0	0	49	41	37	0	59	70	0	22	0	32	0	46	0	0	0	0	42	44	0	0	0	0	0	44	Bacteria
38386ce4f26ae74073dabdc0c202911d	0	0	0	0	0	0	0	0	0	0	0	0	11	0	13	5	0	4	118	63	10	0	65	9	0	0	0	0	0	0	0	0	0	0	0	0	0	0	94	0	0	5	55	12	0	22	28	57	Bacteria
d8e5c905b52c8fdfd786777224131634	47	39	31	0	0	87	0	0	0	0	0	0	0	0	0	0	0	0	0	0	0	0	0	0	100	25	0	9	68	49	18	0	24	0	0	0	0	0	0	0	44	29	0	0	0	0	0	0	Bacteria
7f365d59e95b5820b46b411ccf67f6a5	24	38	0	0	0	35	0	0	0	0	0	0	0	0	0	0	0	0	0	0	0	0	0	0	52	51	44	30	73	117	41	0	0	0	14	0	20	0	0	0	12	19	0	0	0	0	0	0	Bacteria
c945f15342de2381f23eb28175c0c3be	0	0	0	0	0	0	0	0	0	0	0	0	0	0	0	0	0	0	0	0	0	0	0	0	15	0	0	0	0	0	8	0	0	2	12	100	126	0	73	0	220	0	14	0	0	0	0	0	Bacteria
88063e67e9490357736ae87c93f27120	61	29	17	11	16	54	0	21	0	0	0	36	0	0	0	0	7	0	0	0	0	0	0	0	24	16	16	20	27	45	15	48	0	0	0	6	0	0	0	0	59	15	0	0	0	0	0	26	Bacteria
fcaff25c5726748f84b88e760f880412	25	20	16	0	0	0	0	0	0	0	0	0	0	0	0	0	0	0	0	0	0	0	0	0	28	15	16	16	42	38	42	39	12	24	42	34	41	0	0	0	13	47	0	0	21	21	17	0	Bacteria
9290385770a883192dd07cf23f0156f3	0	45	26	15	19	87	0	0	0	0	0	0	0	0	0	0	0	0	0	0	0	0	0	0	20	23	40	37	77	48	49	0	13	0	16	40	0	0	0	0	14	0	0	0	0	0	0	0	Bacteria
6468ffe5561dc7f7296cbec8dede2969	0	80	0	0	0	62	0	0	0	0	0	0	0	0	0	0	0	0	0	0	0	0	0	0	47	60	0	74	75	74	0	0	0	0	0	0	0	0	0	0	0	0	0	0	97	0	0	0	Bacteria
740f3343c20aab975c72ddc470ab5b11	0	0	0	0	0	0	43	0	0	0	0	0	0	0	0	30	53	39	0	0	36	0	0	71	0	0	0	0	0	0	0	0	0	0	0	0	0	0	0	0	61	68	0	0	30	41	0	97	Bacteria
5b0da6afd56a4e4214ca3d68f742f0fb	0	0	0	0	0	0	0	0	0	0	0	0	0	0	0	0	0	0	41	0	0	0	0	0	0	0	0	0	0	0	0	0	0	0	0	0	78	0	69	79	0	105	124	0	49	0	24	0	Bacteria
85e87fffd105c58140c2361d2981a3d8	0	0	0	0	0	0	31	0	0	0	72	68	78	17	0	0	28	94	15	0	0	0	0	0	0	0	0	0	0	0	0	0	0	0	0	0	15	0	0	0	41	109	0	0	0	0	0	0	Bacteria
160ffdc89f0f2e1fd6840e7558d88ee1	60	42	0	31	40	76	0	0	0	0	0	0	0	0	0	0	0	0	0	0	0	0	0	0	0	0	0	44	133	120	20	0	0	0	0	0	0	0	0	0	0	0	0	0	0	0	0	0	Bacteria
a12c6da4105541c735bcb39a55d8f703	0	0	0	0	0	479	0	0	0	0	0	0	0	0	0	0	0	0	0	0	0	0	0	0	0	0	0	0	87	0	0	0	0	0	0	0	0	0	0	0	0	0	0	0	0	0	0	0	Bacteria
44d7cba5cd2817da24aed32b9628929a	0	0	0	0	0	0	0	0	0	0	0	0	0	0	0	0	0	0	46	46	0	25	153	84	0	0	0	0	0	0	0	0	0	0	0	0	0	0	0	0	0	0	48	0	0	41	25	98	Bacteria
cab0eb7ae56ab304c5e624d4f63e05d2	0	0	0	0	0	0	0	54	0	0	0	0	25	0	15	41	44	48	0	0	0	0	0	0	0	0	0	0	0	0	0	44	0	0	0	0	23	0	45	31	74	121	0	0	0	0	0	0	Bacteria
610dbb983835d63c8ef6026fe0402812	0	0	0	0	0	0	0	0	0	0	0	0	0	0	0	0	0	0	0	0	0	0	0	0	0	0	0	0	0	0	0	0	0	37	34	75	75	0	0	53	73	99	29	0	25	39	26	0	Bacteria
9c2fa75eaa7a76c7eebcff2796fa8717	0	0	0	0	0	0	20	40	0	11	28	39	0	0	0	10	12	8	0	0	0	0	0	22	0	0	0	3	0	7	10	54	0	0	5	13	0	0	0	0	68	46	0	0	17	25	0	126	Bacteria
a29e651cb56903e79ea53a23889f7012	0	0	0	0	0	0	0	0	0	0	0	0	0	0	0	0	0	0	0	12	0	0	18	0	0	0	0	0	0	0	0	0	0	0	0	0	0	52	87	56	0	0	143	0	46	150	0	0	Bacteria
ebdac4f735fa99ad9baa1b5d5c93e4e5	0	0	0	0	0	0	0	0	0	0	0	0	0	0	0	0	0	0	0	0	0	0	0	0	68	0	0	0	0	0	31	69	0	54	105	83	124	0	0	30	0	0	0	0	0	0	0	0	Bacteria
5d057bd02797fd63824e189feb6a8346	0	0	0	0	0	0	0	0	0	0	0	0	0	0	0	0	0	0	0	0	0	0	0	0	0	0	0	0	0	64	67	0	0	0	0	51	102	0	22	28	82	92	0	0	0	0	0	56	Bacteria
0cefc52f3e0b328e7bf7971dc7815d76	0	0	0	0	0	0	0	0	0	0	0	0	0	0	0	0	0	0	0	0	0	0	0	0	0	0	0	0	0	0	0	0	0	0	0	0	0	0	486	0	0	0	0	31	0	0	47	0	Bacteria
9d4a9422b224d67345ddd7303513ad79	0	0	73	66	0	143	0	0	0	0	0	0	0	0	0	0	0	0	0	0	0	0	0	0	0	0	78	0	96	107	0	0	0	0	0	0	0	0	0	0	0	0	0	0	0	0	0	0	Bacteria
3824225cee76eebf6d83d7e7fd16a79a	0	0	0	0	0	0	0	0	0	19	0	0	49	11	36	39	32	77	21	0	40	9	9	19	0	0	0	0	0	0	0	0	0	0	0	0	20	0	19	3	33	29	29	0	22	12	0	34	Bacteria
368befc4df4ce540aac80e4624373fab	0	0	0	0	0	0	0	0	0	0	0	0	0	0	0	0	0	0	0	0	0	0	0	0	190	0	0	0	0	72	56	23	28	18	0	175	0	0	0	0	0	0	0	0	0	0	0	0	Bacteria
82b6ae35e3ea12943923a242f8ad3c26	0	0	0	0	0	0	0	0	0	0	0	0	0	0	0	0	0	0	0	0	0	0	0	0	0	0	0	13	0	0	77	0	29	80	115	98	88	23	0	38	0	0	0	0	0	0	0	0	Bacteria
59dbe67d60500f6e13c3030ae1a5dc90	0	0	0	0	0	0	0	0	0	0	0	0	0	0	0	0	0	0	0	0	0	0	0	0	0	0	0	0	21	0	92	0	60	55	63	210	60	0	0	0	0	0	0	0	0	0	0	0	Bacteria
6b135edce36cfa16fe5a8bd51a9ba0d8	0	0	0	0	0	0	0	0	0	0	0	0	0	0	0	0	0	0	0	0	0	0	0	0	0	0	0	0	0	0	18	0	0	21	0	34	54	25	0	65	104	108	45	0	0	43	0	44	Bacteria
d30241f5b08fff0c4f8e27d1263ea3b6	0	0	0	0	0	0	0	0	0	0	0	0	0	0	0	0	0	0	0	0	0	0	0	0	0	0	0	0	0	0	0	0	0	0	0	0	0	15	291	0	0	36	116	0	0	0	103	0	Bacteria
d10542a6dfff1ebe5eca5faad62f19cc	48	34	0	0	0	77	0	0	0	0	0	0	0	0	0	0	0	0	0	0	0	0	0	0	65	55	98	30	73	80	0	0	0	0	0	0	0	0	0	0	0	0	0	0	0	0	0	0	Bacteria
7142b7de9d4928d386aac7819b846724	0	0	0	0	0	0	0	0	0	0	0	0	0	0	0	0	0	0	0	0	0	0	0	0	42	0	77	15	30	71	63	0	0	15	0	163	53	0	0	0	0	31	0	0	0	0	0	0	Bacteria
98058e8e0173443c22da0dddce91edd6	0	0	0	0	0	0	0	0	0	0	0	0	0	19	0	0	0	0	84	117	42	0	24	0	0	0	0	0	0	0	0	0	0	0	0	0	0	93	0	0	0	0	83	11	18	0	12	56	Bacteria
2d0a529c65b899435b5a26834092dfd5	0	0	0	0	0	0	0	0	0	0	0	0	0	0	0	0	0	0	0	0	0	0	0	0	0	0	0	32	0	0	67	0	23	30	33	47	92	0	12	52	15	33	23	0	58	18	24	0	Bacteria
24f7f08947f604f03c54bbded615133d	53	16	21	25	0	41	0	0	0	0	0	0	0	0	0	0	0	0	0	0	0	0	0	0	65	43	56	0	70	61	33	0	11	0	0	16	0	0	0	0	27	20	0	0	0	0	0	0	Bacteria
cfd9fbecd28711154188c00e41ba1a54	81	0	111	0	0	0	0	0	0	0	0	0	0	0	0	0	0	0	0	0	0	25	0	0	57	21	42	0	44	26	28	0	0	0	0	54	0	0	0	0	30	38	0	0	0	0	0	0	Bacteria
a215ca095f321d274173693afd589774	33	22	13	30	30	33	0	0	0	0	0	0	0	0	0	0	0	0	0	0	0	0	0	0	31	30	46	60	58	81	40	0	16	0	0	10	13	0	0	0	10	0	0	0	0	0	0	0	Bacteria
ae87ba88f72301b7226cdbc0594b3de0	19	35	0	0	0	33	0	0	0	0	0	0	0	0	0	0	0	0	9	0	0	0	0	0	20	27	15	41	73	92	0	12	0	0	0	87	0	0	60	32	0	0	0	0	0	0	0	0	Bacteria
03787ee5872c5d1b620e630e6bc5e13c	0	0	0	0	0	0	0	93	28	0	0	54	33	0	0	0	56	39	0	0	20	0	0	0	0	0	0	0	0	0	0	56	0	6	0	44	0	0	0	0	50	76	0	0	0	0	0	0	Bacteria
2745170758c32ce6224f41ca4c715e88	0	0	0	0	0	0	0	0	0	12	10	11	0	0	0	0	0	0	20	0	10	46	168	172	0	0	0	0	0	0	0	0	0	0	0	0	0	0	0	0	0	0	23	0	41	11	0	31	Bacteria
f600314cbf2e6ef33a8fdae34da55306	56	35	53	0	41	60	0	0	0	0	0	35	0	0	0	14	0	0	0	0	0	0	0	0	0	0	0	0	25	34	0	38	0	0	0	0	0	0	0	0	67	69	0	0	0	0	0	27	Bacteria
e44b169679ace2a7dc1096f5a9b36637	35	0	27	0	18	39	18	25	0	0	0	0	0	0	0	8	18	0	0	0	0	0	0	0	14	0	0	0	42	39	0	86	0	0	0	28	22	0	0	0	51	46	15	0	0	0	0	23	Bacteria
f2139fee20c8ee91ca62180de29b60b2	0	22	7	0	0	0	0	0	0	0	0	0	0	0	0	0	0	0	0	0	0	0	0	0	175	95	65	14	46	63	51	0	16	0	0	0	0	0	0	0	0	0	0	0	0	0	0	0	Bacteria
a9443fb90f7e0757f97ae780e5421303	247	44	0	10	11	93	0	0	0	0	0	0	0	0	0	0	0	0	0	0	0	0	0	0	31	12	0	0	52	26	10	0	0	0	0	0	0	0	0	0	17	0	0	0	0	0	0	0	Bacteria
70471d89751dd48de48a7dd899962012	0	0	0	0	0	0	0	0	0	0	0	0	0	0	0	0	0	0	0	0	0	0	0	0	0	0	25	0	0	37	83	0	0	49	0	98	129	0	0	41	0	67	0	0	24	0	0	0	Bacteria
5cbdd6c2cb26e4ed3acf9f7bfc9e60bd	29	22	0	0	0	0	0	0	0	0	14	35	0	0	0	0	0	0	0	0	0	0	0	0	10	13	0	56	34	52	0	13	0	13	39	47	38	0	17	55	33	32	0	0	0	0	0	0	Bacteria
724709f60a89e49d23d3fc4041846c05	0	35	0	39	46	52	0	0	0	0	16	0	0	0	0	0	0	0	0	0	0	0	0	0	24	18	10	24	111	85	0	12	12	13	29	26	0	0	0	0	0	0	0	0	0	0	0	0	Bacteria
e6312a6f785ae2ec3e0e1ea539597c24	0	0	0	35	0	0	0	0	0	0	0	0	0	0	0	0	0	0	0	0	0	0	0	0	0	0	0	36	0	0	95	0	35	55	56	41	54	15	0	28	0	50	0	0	52	0	0	0	Bacteria
384d33d95000fd76b39a092af34a7c1a	0	0	0	0	0	0	0	0	0	0	0	0	0	0	0	0	0	0	0	0	0	0	0	0	0	0	0	0	0	0	0	0	0	19	49	79	0	0	135	65	0	35	98	0	44	28	0	0	Bacteria
112477990c6e4c4d0e1b74b66208d3e9	0	9	7	0	0	0	0	0	0	0	0	0	0	0	0	0	0	0	0	0	0	0	0	0	39	22	27	22	0	48	114	0	53	53	29	51	39	0	0	0	0	38	0	0	0	0	0	0	Bacteria
98cb1a4943bdcf3f8ebe83c3ede93deb	0	0	0	0	0	0	0	0	0	0	0	0	0	0	116	27	0	134	0	0	20	0	69	0	0	0	0	0	0	0	0	0	0	0	0	0	0	0	91	0	0	66	0	0	0	0	28	0	Bacteria
0adf8c41227d7022f3d2d6910f8723e7	0	28	0	0	0	0	0	0	0	0	0	0	0	0	0	0	0	0	0	0	0	0	0	0	96	59	34	33	85	92	104	0	19	0	0	0	0	0	0	0	0	0	0	0	0	0	0	0	Bacteria
8b415af1a68bbbb68c354832d4f1d5b8	30	0	0	0	0	16	20	40	0	16	0	37	30	14	0	33	26	33	19	0	34	0	0	14	0	0	0	0	0	0	0	28	0	0	0	15	0	0	0	0	33	39	0	0	0	21	0	51	Bacteria
b220dd989dcf3ca8a60048e3f5b7dae5	0	0	0	0	0	0	442	0	56	0	0	0	0	0	0	0	0	0	0	0	0	0	0	0	0	0	0	0	0	0	0	0	10	0	40	0	0	0	0	0	0	0	0	0	0	0	0	0	Bacteria
d0b0ebacb0f7458b37b05caa811fdc79	0	0	0	0	0	0	0	0	0	0	0	0	0	0	0	0	0	0	0	0	0	0	0	0	0	0	0	0	0	0	0	0	0	0	0	0	26	0	328	0	0	0	92	0	47	55	0	0	Bacteria
08aea5ddd55ee616cc9b612465875cb9	0	0	0	0	0	0	0	0	0	0	0	0	0	0	0	0	0	0	13	0	0	0	0	0	0	0	0	0	0	0	0	0	0	0	0	0	0	18	456	0	0	0	36	0	0	0	24	0	Bacteria
bd612d58d217e46ef630b800fdb683fe	41	23	31	0	7	0	0	0	0	0	0	0	0	0	0	0	0	0	0	0	0	0	0	0	42	0	37	22	0	65	49	0	22	0	17	72	69	0	0	20	7	19	0	0	0	0	0	0	Bacteria
d21aa1c8a7f3cfb42340a15923a83f5f	44	18	40	33	64	54	0	0	0	0	0	0	0	0	0	0	0	0	0	0	0	0	0	92	0	0	0	0	57	34	0	0	0	0	0	0	0	0	0	0	37	22	0	0	0	0	0	47	Bacteria
1e99cfccae30105bd649c454160e6b4f	0	24	0	0	0	0	49	0	0	31	0	46	54	0	0	13	52	28	0	0	0	0	0	0	0	0	0	0	0	0	17	0	9	0	0	21	21	0	0	0	26	61	0	0	17	20	0	53	Bacteria
97d297fc28999a31dceb5956c1e9b50a	102	57	48	15	0	97	0	0	0	0	0	0	0	0	0	0	0	0	0	0	0	0	0	0	57	0	21	0	64	80	0	0	0	0	0	0	0	0	0	0	0	0	0	0	0	0	0	0	Bacteria
710e4a742e757a6126196732d8f3f7fe	27	56	27	0	0	46	0	0	0	0	0	0	0	0	0	0	0	0	0	0	0	0	0	0	0	64	0	76	95	71	0	0	27	0	0	52	0	0	0	0	0	0	0	0	0	0	0	0	Bacteria
fc32805a7de897caf1ca393b250a131f	0	35	33	0	0	0	0	0	0	0	0	0	0	18	0	0	0	22	0	0	0	0	0	0	66	18	73	0	0	0	36	0	0	28	24	26	37	14	0	0	16	78	0	0	0	0	0	17	Bacteria
dc39bc375d25c008d27eecfc77cbc3d0	80	0	0	0	0	0	0	0	0	0	0	0	0	0	0	0	0	0	0	0	0	0	0	0	100	0	0	0	0	55	23	0	0	0	25	50	41	0	56	0	0	0	0	0	0	109	0	0	Bacteria
3a7ab4ae2abcd782bd66946d3ebe1be1	70	64	35	0	0	206	0	0	0	0	0	0	0	0	0	0	0	0	0	0	0	0	0	0	0	0	0	0	58	72	0	0	0	0	0	0	0	0	0	0	34	0	0	0	0	0	0	0	Bacteria
866ee54d9e2e3529746aec3a95eba98f	30	48	0	27	27	0	0	0	0	0	0	0	0	0	0	0	0	0	0	0	0	0	0	0	66	30	0	77	105	129	0	0	0	0	0	0	0	0	0	0	0	0	0	0	0	0	0	0	Bacteria
db5cd73b04d91923ca9dec7a951e02ac	0	0	0	0	0	0	0	0	0	9	0	4	0	68	52	22	62	76	0	0	7	0	0	82	0	0	0	0	0	0	0	0	0	0	0	0	0	0	11	0	38	59	5	0	0	0	0	44	Bacteria
447a6b64f580378754e3fac209b9b066	0	0	0	0	0	0	0	0	0	0	0	0	19	0	0	0	0	35	28	0	49	0	0	64	0	0	0	0	0	0	0	0	0	0	11	15	0	0	0	0	42	38	18	0	38	39	0	143	Bacteria
d5b5c8feead1ff1ac850fe8629bf1c6e	64	0	0	0	93	135	0	0	0	0	0	79	0	0	0	0	0	0	0	0	0	0	0	0	0	0	0	92	0	75	0	0	0	0	0	0	0	0	0	0	0	0	0	0	0	0	0	0	Bacteria
87a1362e4ccde043a5b33c5dc9096428	29	44	73	25	64	74	0	0	0	0	0	0	0	0	0	0	0	0	0	0	0	0	0	0	30	0	27	62	56	54	0	0	0	0	0	0	0	0	0	0	0	0	0	0	0	0	0	0	Bacteria
5ebd3cee772abecca4d399e926842a2c	31	0	16	0	0	0	0	0	0	0	0	0	0	0	0	0	0	0	0	0	0	0	0	0	38	26	0	32	45	59	50	38	24	0	0	0	25	0	0	15	94	45	0	0	0	0	0	0	Bacteria
8f9cf0b322cf90946eec066e640bc897	0	0	14	0	0	0	0	0	0	0	0	0	0	0	0	0	0	0	0	0	0	0	0	0	22	0	33	28	42	56	42	0	38	0	16	97	66	18	0	0	17	25	7	0	17	0	0	0	Bacteria
12c539bd88afeedc25608b5e7cbef392	0	0	0	0	0	0	105	0	0	0	0	0	0	29	0	0	45	125	0	0	0	0	0	0	0	0	0	0	0	0	0	0	0	0	0	0	0	31	0	0	66	137	0	0	0	0	0	0	Bacteria
65b94ae9bccf9d43772a3a18cf7a4a51	0	0	0	0	0	0	0	0	0	0	0	0	32	0	48	48	0	66	22	0	24	0	0	32	0	0	0	0	0	0	0	0	0	0	0	0	0	0	19	28	46	42	40	0	18	15	0	58	Bacteria
4ef56a689e56e54783f16f75561a002d	0	0	0	0	0	0	0	0	0	0	0	0	0	0	0	0	0	0	0	0	0	0	0	0	0	0	58	46	50	67	72	0	67	70	39	69	0	0	0	0	0	0	0	0	0	0	0	0	Bacteria
faffd6a8d3177042f663245e150674bd	13	136	42	0	27	14	0	0	0	0	0	0	0	0	0	0	0	0	0	0	0	0	0	0	34	41	47	22	73	52	16	0	20	0	0	0	0	0	0	0	0	0	0	0	0	0	0	0	Bacteria
e3487f51a0f4be067e4733eff6bdddd6	0	0	0	0	0	0	0	0	0	0	0	0	53	0	14	0	84	85	0	0	30	42	0	41	0	0	0	0	0	0	0	0	0	0	0	0	0	0	0	0	42	112	0	0	0	0	0	34	Bacteria
4263afc0a9ea3b2cbba6471a1130f34d	0	0	0	0	0	0	0	0	0	0	0	0	0	0	0	0	0	0	0	0	0	0	0	0	0	0	0	0	0	0	34	0	13	32	52	38	76	21	0	40	0	31	156	0	20	12	12	0	Bacteria
f33bfcc5b0aeb888f6643a12f0ab0bc7	0	0	0	0	71	0	296	0	42	26	15	46	0	39	0	0	0	0	0	0	0	0	0	0	0	0	0	0	0	0	0	0	0	0	0	0	0	0	0	0	0	0	0	0	0	0	0	0	Bacteria
631f54e3603263350061424a5e240173	0	0	0	0	0	0	0	0	0	0	0	0	0	0	0	0	0	0	0	0	0	0	0	0	0	0	0	0	0	0	63	0	0	65	157	111	63	0	0	0	0	0	20	0	56	0	0	0	Bacteria
3e4483baea84d593e895007bac423dad	38	80	52	0	0	42	0	0	0	0	0	43	0	0	0	16	0	0	0	0	0	0	0	0	50	0	0	0	0	0	0	0	0	0	0	0	0	0	0	0	118	56	39	0	0	0	0	0	Bacteria
3ef2817007586635a0860b2651673d31	0	0	0	0	0	0	0	12	0	0	0	0	94	53	35	40	55	95	0	0	28	0	0	0	0	0	0	0	0	0	0	8	0	0	0	0	0	0	0	0	21	38	0	0	0	0	0	55	Bacteria
3f280708102f41e83f58f7653ff74581	0	52	0	24	0	0	0	0	0	0	0	0	0	0	0	0	0	0	0	0	0	0	0	0	38	17	14	31	0	0	73	0	22	26	12	45	47	0	0	23	28	81	0	0	0	0	0	0	Bacteria
af0c313421bccc5c246191a6e2633fcb	0	0	0	29	11	16	0	0	11	0	0	0	0	0	0	0	0	0	0	0	0	0	0	0	0	37	0	75	43	49	0	0	26	0	23	43	0	48	31	21	0	0	5	0	14	41	10	0	Bacteria
e095540dfece425ab90206cf2666fd9a	18	20	36	0	13	14	0	0	0	0	0	0	0	0	0	0	0	0	0	0	0	0	0	0	45	18	19	27	55	46	20	10	21	5	0	37	0	0	0	15	0	20	0	0	0	25	0	68	Bacteria
8a695a2312c1eb87cb549c04d85798b3	184	56	0	0	0	0	0	0	0	0	0	0	0	0	0	0	0	0	0	0	0	0	0	0	141	43	0	0	59	49	0	0	0	0	0	0	0	0	0	0	0	0	0	0	0	0	0	0	Bacteria
a0df1f8e9c8dc115b69c0cf03fc93b5e	0	0	0	0	0	0	67	105	33	19	39	47	16	25	15	11	30	28	0	0	0	0	0	0	0	0	0	0	0	0	0	38	0	0	0	0	0	0	0	0	0	31	0	0	0	0	0	28	Bacteria
6637fce187a2766eadc3041524e31f68	0	0	0	0	0	0	0	0	0	0	0	0	0	0	0	0	0	0	0	0	0	0	0	0	48	23	0	18	0	91	115	0	0	46	59	40	54	0	0	0	0	38	0	0	0	0	0	0	Bacteria
26f5e9edf5c90b12d11df9ff0ac4e55d	0	0	0	0	0	0	0	0	0	0	0	0	0	0	0	0	0	0	0	0	0	0	0	0	0	0	70	0	0	0	73	0	0	103	57	48	72	0	0	58	0	51	0	0	0	0	0	0	Bacteria
5a714d3716ce91ce76aa72edb44b3919	0	0	0	0	0	0	0	0	0	0	0	0	0	0	0	0	0	0	0	0	0	0	0	0	0	0	0	0	0	0	24	0	0	28	60	39	50	0	10	73	14	42	146	0	28	18	0	0	Bacteria
634539e30dc4241268dcdd8b2af824fc	0	0	0	0	23	0	0	0	0	0	0	0	0	0	0	0	0	0	0	0	31	32	0	30	0	0	0	44	0	0	0	0	0	0	0	0	0	0	0	0	43	124	21	0	55	0	0	128	Bacteria
e3854cb1fbedfb7bb7d5189edbcd9aa9	0	0	0	0	0	66	0	0	0	0	0	0	0	0	0	0	0	0	0	0	0	0	0	0	33	59	0	0	234	139	0	0	0	0	0	0	0	0	0	0	0	0	0	0	0	0	0	0	Bacteria
68d3cecf76773c236412fa9b87aaa58e	37	36	15	0	8	38	0	0	3	0	0	0	0	0	0	0	0	0	0	0	0	0	0	0	43	25	42	54	51	41	35	5	17	0	0	38	42	0	0	0	0	0	0	0	0	0	0	0	Bacteria
6699f5a1d2be613c5c24353f117ff8be	59	50	17	0	14	87	0	0	0	0	0	0	0	0	0	0	0	0	0	0	0	0	0	0	106	28	27	0	77	65	0	0	0	0	0	0	0	0	0	0	0	0	0	0	0	0	0	0	Bacteria
17ac84dc59e33afb5730309ba90531b4	0	29	37	0	47	91	103	0	0	30	0	99	0	0	0	0	0	0	0	0	0	0	0	0	0	0	0	0	0	60	0	34	0	0	0	0	0	0	0	0	0	0	0	0	0	0	0	0	Bacteria
282e0e889eb8aff099568e9054f71b7b	0	0	0	0	0	0	0	0	0	0	0	0	0	0	0	0	0	0	0	0	0	0	0	0	0	0	0	34	0	46	71	0	0	0	43	91	96	0	0	0	0	62	21	0	66	0	0	0	Bacteria
2eedd8df79d403ac54759d918eb425b9	0	0	0	0	0	0	0	0	0	0	0	0	0	0	0	0	0	0	0	0	0	0	0	0	0	0	0	0	0	0	0	0	0	0	0	0	0	0	0	0	0	0	530	0	0	0	0	0	Bacteria
9f6e185da3beb62fb96884e0f215f785	33	21	26	0	11	37	0	0	0	0	7	0	0	0	0	0	0	0	0	0	0	0	0	0	16	8	15	10	15	25	0	12	5	7	21	39	0	0	38	22	0	39	34	0	38	13	0	37	Bacteria
56fc41a67a3ba747a22928db44a1896b	0	0	0	0	0	0	0	0	0	0	0	0	45	0	17	0	44	55	0	0	33	18	4	47	0	0	0	0	0	0	0	0	0	0	0	0	18	0	0	0	56	43	18	0	13	29	0	89	Bacteria
dad3bc36911ef7b7913a2a21c27382a6	0	0	0	0	0	0	0	0	0	0	0	0	0	0	0	0	0	0	0	0	0	0	0	0	97	0	117	91	0	74	150	0	0	0	0	0	0	0	0	0	0	0	0	0	0	0	0	0	Bacteria
3e6c8db43b7641d77b821d6c31cc66f7	61	43	34	27	0	118	0	0	0	0	0	0	0	0	0	0	0	0	0	0	0	0	0	0	33	29	0	33	60	57	0	0	0	0	0	0	0	0	0	0	0	0	0	0	0	0	0	33	Bacteria
a8548a465e6665ff1cf8d573b914475e	0	0	0	23	0	0	0	0	0	10	0	0	15	14	3	0	48	81	0	0	0	0	0	39	0	0	0	0	0	0	0	50	0	0	0	0	0	0	0	0	55	154	0	0	0	0	0	36	Bacteria
2b317a46703851cac8bf3a26b7f9b27c	0	0	0	0	19	0	15	0	0	20	0	0	32	0	0	46	0	33	0	0	0	0	0	0	0	0	0	0	0	0	9	0	0	0	0	0	49	0	29	53	80	53	23	0	28	0	0	39	Bacteria
3d2c7fda7e067461c12decdbd6403309	52	92	30	0	26	72	0	0	0	0	0	0	0	0	0	0	0	0	0	0	0	0	0	0	22	42	0	31	59	31	0	0	0	0	27	0	0	16	0	0	0	0	27	0	0	0	0	0	Bacteria
7b81d5b62ba21715ea6538c4802278bf	71	56	124	30	56	0	0	0	25	0	0	0	0	0	0	0	0	0	0	0	0	0	0	0	0	34	40	21	41	0	0	29	0	0	0	0	0	0	0	0	0	0	0	0	0	0	0	0	Bacteria
b320a264d2769eab8388e5a5c4816533	51	0	0	0	0	0	0	0	0	0	0	0	0	0	0	0	0	0	0	0	0	0	0	0	48	0	36	0	80	93	85	35	0	0	0	48	0	0	0	0	51	0	0	0	0	0	0	0	Bacteria
67651bed05a686744f586b693e0dba59	0	0	0	0	0	0	0	0	0	0	0	0	23	0	0	0	42	48	0	0	42	42	13	75	0	0	0	0	0	0	0	0	0	0	0	0	0	0	0	0	31	41	12	0	0	28	0	130	Bacteria
a360aa5bd7f360111426a207bf2c7d02	0	13	0	0	0	0	0	0	0	0	0	0	0	0	0	0	0	0	0	0	0	0	0	0	0	0	0	0	0	0	96	0	0	113	69	30	51	11	0	0	0	93	0	0	7	0	43	0	Bacteria
30a55a0c2b8a7d615cc49aaa604609ac	0	0	75	0	0	0	0	0	0	0	0	0	0	0	0	0	0	0	0	0	0	85	30	214	0	0	62	0	0	0	0	0	0	0	0	0	0	0	0	0	0	0	26	0	0	0	0	34	Bacteria
c8cb4038152704ff7419a1a0ed4f8c76	0	0	0	61	45	60	0	0	0	0	54	0	0	0	0	0	0	0	0	0	0	0	0	0	0	0	0	76	85	51	0	0	0	0	0	0	0	5	0	17	0	33	25	0	0	13	0	0	Bacteria
1bcf6fb617e6cf5686aad5ab25598652	56	0	38	23	0	42	0	0	0	0	0	0	0	0	0	0	0	0	31	0	0	23	0	206	0	0	13	0	0	0	17	36	0	0	0	0	0	0	0	0	0	0	21	0	0	0	0	18	Bacteria
bafbcb3d3bdb4cb7b3375e50ee43033b	0	0	0	0	0	0	0	46	0	0	0	20	221	33	19	0	27	43	0	0	0	0	0	0	0	0	71	0	0	0	0	0	0	0	0	18	0	0	0	0	26	0	0	0	0	0	0	0	Bacteria
1bb64c3ad946911f2a57337265287e9f	23	27	0	0	0	51	21	0	0	18	38	52	31	0	0	0	61	15	0	0	0	0	0	37	0	0	0	25	25	24	0	0	0	0	0	0	0	0	21	0	32	21	0	0	0	0	0	0	Bacteria
1f3d283809bf0915c39e8891a761d849	46	0	0	40	40	39	0	0	0	0	0	0	0	0	0	0	0	0	0	0	0	0	0	0	0	0	0	0	57	26	26	37	0	0	38	0	0	0	0	29	83	61	0	0	0	0	0	0	Bacteria
8bde3ed4925ee5efbc94e9112f8f96fd	0	0	0	0	0	0	0	0	0	40	79	78	0	0	0	0	0	20	0	0	61	25	0	34	0	0	0	0	0	0	0	0	0	0	18	9	0	0	0	0	0	0	33	0	0	0	0	125	Bacteria
4d6b8936ad4bf5b8d4277f7011e99397	0	0	0	0	0	0	0	0	0	0	0	0	0	0	45	0	0	32	52	0	0	0	73	7	0	0	0	0	0	0	0	0	0	0	0	0	0	0	91	0	0	0	148	0	0	0	0	74	Bacteria
0a07625fc68a515a4a810435f087e640	0	0	0	0	0	0	0	0	0	0	0	0	0	0	0	0	0	0	0	0	0	0	0	0	0	0	59	45	0	75	51	0	0	0	64	72	40	0	0	0	0	0	44	0	72	0	0	0	Bacteria
3db5a993804f9d0ed45844f922959899	0	0	0	0	0	0	0	0	0	0	0	0	0	0	0	0	0	0	0	0	0	0	0	0	0	0	0	0	0	0	27	14	5	13	11	25	77	18	75	55	58	38	68	0	12	9	11	6	Bacteria
be060f61268e238c5cbdfd0214cb1d12	0	0	0	0	0	0	0	0	0	0	0	0	0	0	0	0	0	0	0	0	0	0	0	0	0	0	0	0	0	0	0	0	0	59	46	38	39	264	0	0	0	0	20	0	0	0	56	0	Bacteria
e20ff15863d1b4f8c0918daeafe54a71	0	0	0	0	0	0	0	0	0	0	0	0	0	0	0	0	0	0	5	0	0	0	0	0	0	0	0	0	0	0	0	0	0	0	0	0	0	32	437	0	47	0	0	0	0	0	0	0	Bacteria
cb5f10c55a760194eb17b9087a0c1f3f	0	0	0	0	0	0	0	0	0	0	0	0	0	0	0	0	0	0	7	28	0	24	328	44	0	0	0	0	0	0	0	0	0	0	0	0	0	0	0	0	0	33	15	0	0	17	0	25	Bacteria
9f4ada17230a987a49655dd8147267b2	0	57	37	0	21	0	201	0	0	0	0	0	0	0	0	0	53	0	0	0	0	0	0	0	0	0	0	0	54	42	0	0	0	0	0	0	0	0	0	0	34	21	0	0	0	0	0	0	Bacteria
c942e76d7ba3abc12eb310b27d0d2aa9	37	35	0	5	0	281	0	0	0	0	0	0	0	0	0	0	0	0	0	0	0	0	0	0	0	16	0	29	25	42	15	0	0	0	0	11	0	0	0	0	15	8	0	0	0	0	0	0	Bacteria
af8a2bc9f68c86e28082913a93fc7b02	14	0	31	0	9	20	0	0	0	0	0	0	0	0	0	0	0	0	0	0	0	0	0	0	0	0	36	0	49	33	55	0	26	18	31	56	25	0	0	35	19	54	0	0	7	0	0	0	Bacteria
019d4bc87df84c3442f31742e87c6f11	0	0	0	0	0	0	0	0	0	0	0	0	0	0	0	0	0	0	0	0	0	0	0	0	0	0	0	0	0	0	32	0	0	46	19	68	92	74	0	0	0	120	30	0	27	6	4	0	Bacteria
c660bc29313b5aaa396ae59eb0182831	0	0	0	0	0	0	0	0	0	0	0	0	0	0	0	0	0	0	0	0	0	0	0	0	0	0	0	0	0	0	0	0	0	0	0	0	111	0	36	287	0	58	25	0	0	0	0	0	Bacteria
77bf9c151c5ed2dcff53bacc82fea484	43	52	36	19	35	108	0	0	0	0	0	0	0	0	0	0	0	0	0	0	0	0	0	0	0	20	31	16	50	41	0	0	0	0	0	0	0	0	0	0	0	0	0	0	0	0	0	65	Bacteria
9273b5acbd5cb4a4b8c9178b82bf87fa	0	13	0	0	0	0	0	0	0	0	0	0	0	0	0	0	0	0	0	0	0	0	0	0	55	55	90	0	26	66	65	0	0	0	0	54	0	0	0	0	33	0	0	0	0	7	0	52	Archaea
8d65dfaa7f182e5346d9d70987fef694	0	0	0	0	0	0	0	0	0	0	0	0	0	0	0	0	0	0	0	0	0	0	0	0	0	0	36	33	0	40	89	0	51	42	54	36	30	0	0	21	0	35	16	0	22	11	0	0	Bacteria
672d3153678f1707e016b7ff4674098a	0	0	0	0	0	0	0	0	0	0	0	0	0	0	0	0	0	0	0	0	0	0	0	0	0	0	0	0	0	0	108	0	0	36	65	74	134	0	0	0	0	37	0	0	62	0	0	0	Bacteria
b9e36119281b52f28bea1d4b57b9197d	0	0	0	0	0	0	0	0	0	0	0	0	0	0	0	0	0	0	0	0	0	0	0	0	0	0	0	0	0	0	18	0	0	60	29	86	16	0	0	0	82	0	11	0	0	59	9	146	Archaea
a84baa4919ca8befc49cb997766c1349	0	0	0	0	0	0	0	0	0	0	0	0	0	0	0	0	0	0	0	0	0	0	0	0	0	0	0	0	0	0	0	0	0	0	0	0	0	0	0	0	0	0	394	0	55	0	67	0	Bacteria
97246926b8c03eaffd18b2a7055730bb	0	0	0	12	20	0	11	17	120	17	123	56	0	0	0	0	0	0	0	0	0	0	0	7	0	0	0	0	0	0	20	0	5	82	20	5	0	0	0	0	0	0	0	0	0	0	0	0	Bacteria
acf8e603412afc5e5ddd09d71bf562fa	0	0	0	0	0	0	24	93	0	12	41	73	22	30	17	8	40	42	0	0	0	0	0	0	0	0	0	0	0	0	0	29	0	0	0	13	7	0	0	0	11	53	0	0	0	0	0	0	Bacteria
cc085067461758d47d6e189f48463b95	0	0	0	0	0	0	0	0	0	0	0	0	84	0	14	0	76	165	11	0	10	0	0	10	0	0	0	0	0	0	0	0	0	0	0	0	10	0	8	0	21	97	0	0	0	0	0	9	Bacteria
fcb2ef91f82304db7d4c06382b316bac	97	0	44	26	22	65	0	0	0	0	0	0	0	0	0	0	0	0	0	0	0	0	0	0	76	16	0	6	52	45	0	13	0	0	0	11	0	0	0	0	26	15	0	0	0	0	0	0	Bacteria
4003c06ef66442ae0a02fc2035351140	37	60	50	18	17	27	0	0	0	0	0	0	0	0	0	0	0	0	0	0	0	0	0	0	32	39	46	14	51	79	0	0	0	0	0	26	18	0	0	0	0	0	0	0	0	0	0	0	Bacteria
3420b4195e112413dc4777781acb0595	0	0	0	0	0	0	0	0	0	0	0	0	0	0	0	0	0	0	0	0	0	0	0	0	0	0	0	0	0	0	117	0	0	39	0	109	164	0	0	0	0	31	0	0	54	0	0	0	Bacteria
93e92deb3bf8a06fc1dbcd4025eb1288	0	0	0	0	0	0	0	0	0	0	0	0	0	0	0	0	0	0	0	0	0	0	0	0	0	0	0	0	0	0	27	0	0	0	0	0	91	91	0	0	0	0	128	0	85	0	92	0	Bacteria
b3e05baeaf751edc251904efa7194c91	0	35	0	0	0	0	0	0	0	0	0	0	0	0	0	0	0	0	0	0	0	0	0	0	193	79	0	29	0	26	66	0	0	20	36	20	9	0	0	0	0	0	0	0	0	0	0	0	Bacteria
54c0503456408f9e0a258927b9c0b60b	0	0	0	0	8	0	0	0	0	0	0	0	0	0	0	5	0	0	0	0	0	0	0	0	0	0	0	0	0	0	21	16	0	0	27	24	53	56	58	23	74	27	91	0	19	0	6	5	Bacteria
55799da688a374cb370151ee3e13c931	0	0	0	0	0	0	0	0	0	0	0	0	0	21	27	29	55	139	0	0	18	0	29	23	0	0	0	0	0	0	0	0	0	0	0	0	0	8	8	0	25	75	0	0	18	0	14	24	Bacteria
57b21723d25e089b69b19e31647794d9	61	0	34	22	52	191	61	0	0	0	0	0	0	0	0	0	0	0	0	0	0	0	0	0	0	0	25	0	23	22	0	0	0	0	0	0	0	0	0	0	0	0	0	0	0	0	0	21	Bacteria
c0dd0953d5e8285247ef2b1692dcd53f	0	0	0	0	0	0	0	0	0	0	0	0	79	0	0	18	31	85	18	0	17	0	0	57	0	0	0	0	0	0	0	0	0	0	0	0	0	0	0	0	0	92	22	0	0	0	0	93	Bacteria
70cdad705f3c7369a38b2c80124068d5	0	0	0	0	0	0	0	0	0	0	0	0	0	0	0	0	0	0	0	0	0	0	0	0	0	0	0	25	0	0	81	0	0	45	57	68	79	0	0	42	6	60	0	0	49	0	0	0	Bacteria
173d6f52b2d3cec6d064f67ac465485f	0	0	0	0	0	0	0	0	0	0	0	0	0	0	0	0	0	0	0	0	0	0	0	0	0	0	0	0	0	0	14	9	0	0	23	44	43	39	56	59	128	64	16	0	17	0	0	0	Bacteria
05980c281696cf6636c2972c2d97cd5d	55	48	0	0	64	107	0	0	12	0	0	0	0	0	0	0	0	0	0	0	0	0	0	0	0	0	21	47	74	57	0	26	0	0	0	0	0	0	0	0	0	0	0	0	0	0	0	0	Bacteria
6a089df223bd0a2f7cee5f8fd388bd4b	0	0	119	0	132	260	0	0	0	0	0	0	0	0	0	0	0	0	0	0	0	0	0	0	0	0	0	0	0	0	0	0	0	0	0	0	0	0	0	0	0	0	0	0	0	0	0	0	Bacteria
bbb92766270782b216677ccce9d55a5c	0	0	0	0	0	0	0	0	0	0	0	0	0	0	0	0	21	0	27	74	61	0	105	24	0	0	0	0	0	0	0	0	0	0	0	0	0	0	0	0	0	24	30	0	47	0	65	33	Bacteria
6b97ec4fa98aede9e0c579992b3f75ca	0	0	0	0	0	0	0	0	0	0	0	0	0	0	0	0	0	0	18	0	35	0	14	29	0	0	0	0	0	0	0	0	0	0	0	0	41	0	0	38	0	0	72	0	80	32	14	138	Bacteria
d2cb3ae4c98fa6f5816b2a99546df57a	0	0	0	0	0	0	0	0	0	0	0	0	0	0	0	0	0	0	0	0	0	0	0	0	0	0	0	0	0	12	97	0	19	12	52	65	93	4	10	51	0	45	8	0	33	0	10	0	Bacteria
dc4d18ed2a81aa749e5aceeae8f45d5d	0	0	0	0	0	0	0	0	0	0	0	0	0	0	0	0	0	0	0	0	0	0	0	0	0	0	0	0	0	0	128	0	38	45	46	0	0	143	0	0	0	111	0	0	0	0	0	0	Bacteria
300d03c64e4ac88802f4c36374780884	0	0	0	0	0	0	0	0	0	0	0	0	0	0	0	0	0	0	0	495	0	0	12	0	0	0	0	0	0	0	0	0	0	0	0	0	0	0	0	0	0	0	0	3	0	0	0	0	Bacteria
0d9e751576bb7e933cf50dc2159a6ee6	36	34	59	0	23	30	0	0	0	0	0	0	0	0	0	0	0	0	0	0	0	0	0	0	0	0	29	0	70	71	29	26	0	0	0	37	0	0	0	0	44	21	0	0	0	0	0	0	Bacteria
6c144c7f97841969e81f82d6e6fe41c3	0	0	0	0	0	0	0	0	0	0	0	0	0	0	0	0	0	0	52	0	0	37	126	107	0	0	0	0	0	0	0	0	0	0	0	0	0	0	0	0	0	0	0	0	0	29	55	103	Bacteria
ebbf87770a33138f7b270830559daca3	81	128	0	0	0	44	0	0	0	0	0	0	0	0	0	0	0	0	0	0	0	0	0	0	60	64	0	0	0	47	0	0	0	0	0	0	0	0	0	0	0	0	0	0	0	0	0	84	Bacteria
f31eba24c6c9c7569b5f097e2e57bd24	0	0	0	0	0	0	0	0	0	0	0	0	0	0	0	0	0	0	149	53	0	0	69	0	0	0	0	0	0	0	0	0	0	0	0	0	0	0	0	0	0	0	0	0	0	48	54	135	Bacteria
7ae205f7013b0926fe2e4243f3e7c92d	0	0	0	0	0	0	0	0	0	0	0	0	0	0	0	0	0	0	0	0	0	0	0	0	0	0	0	29	0	28	81	0	33	21	64	77	53	0	0	6	0	37	28	0	31	8	8	4	Bacteria
89205414b9ec3a0ce535c401f69215ef	0	0	0	0	0	0	0	0	0	0	0	0	0	0	0	0	0	0	0	0	0	0	0	0	0	0	0	0	0	0	76	0	0	0	31	0	0	0	79	322	0	0	0	0	0	0	0	0	Bacteria
17f775a609acd204d05e3a96d80ae988	0	46	136	0	0	0	0	0	0	0	0	0	0	0	0	0	0	0	0	0	0	0	0	0	86	0	111	0	53	75	0	0	0	0	0	0	0	0	0	0	0	0	0	0	0	0	0	0	Bacteria
59022b8e16e1d7fba7bd172effa965b4	0	0	0	0	0	0	70	50	0	36	21	51	21	0	0	24	33	45	0	0	0	0	0	0	0	0	0	0	0	0	0	33	0	0	13	17	0	0	0	0	53	40	0	0	0	0	0	0	Bacteria
6869417a4459613b73b64b46567e3eb0	0	0	0	0	0	0	0	0	0	0	0	0	0	0	0	0	0	0	0	0	348	20	0	83	0	0	0	0	0	0	0	0	0	0	0	0	0	0	0	0	0	0	0	0	0	15	0	41	Bacteria
98586030c404c89734085ede6b40df12	0	0	0	0	0	0	0	0	0	0	0	0	0	0	0	0	0	0	0	0	0	0	0	0	0	0	0	0	0	0	0	0	0	36	27	0	117	134	0	0	0	26	98	0	43	0	26	0	Bacteria
d195925cb7c4bf87df177869ef3baa5c	112	0	43	0	0	48	0	0	0	0	0	0	0	0	0	0	0	0	0	0	0	0	0	0	152	0	0	0	84	57	0	0	0	0	0	0	0	0	0	0	10	0	0	0	0	0	0	0	Bacteria
a867eb2d3c08b95ef76f4475cf889e6c	0	13	0	6	7	9	0	0	0	0	0	0	0	0	0	0	0	0	0	0	0	0	0	0	0	12	17	18	13	23	74	10	15	24	21	55	50	4	0	13	23	50	10	0	26	3	0	10	Bacteria
3d7bc4a0b83222078c49c7e9bf78d78c	0	0	0	0	25	79	66	18	25	22	0	32	0	0	0	0	36	16	0	0	0	0	0	0	0	0	0	0	0	27	0	48	25	0	0	0	0	0	0	0	23	64	0	0	0	0	0	0	Bacteria
a54009a9fd1c4ba2292c8d37e68edc68	0	0	0	0	0	9	0	0	0	0	0	0	0	0	0	0	0	0	0	0	0	14	0	24	0	0	0	0	0	0	0	0	0	0	0	104	35	34	10	54	41	39	0	0	0	38	15	89	Bacteria
a375dc6c88646c1e91f307190e63be9c	0	0	0	0	0	0	29	62	0	26	0	79	0	0	0	0	76	27	0	0	0	0	0	0	0	0	0	0	0	0	0	105	0	0	0	20	0	0	0	0	51	31	0	0	0	0	0	0	Bacteria
bbb23f63bd3395be3e8133d8a9da51c2	116	63	0	0	69	102	0	0	0	0	0	0	0	0	0	0	0	0	0	0	0	0	0	0	0	0	0	26	63	66	0	0	0	0	0	0	0	0	0	0	0	0	0	0	0	0	0	0	Bacteria
11c598af566a229f04370857a4f428af	0	0	0	7	0	0	0	0	0	0	0	0	0	0	0	0	0	0	0	0	0	0	0	0	16	0	0	22	22	26	114	0	35	0	0	0	55	0	14	37	42	115	0	0	0	0	0	0	Bacteria
44ddf23499488821ce1815c4994c3b4b	0	0	59	0	0	0	0	0	0	0	0	0	0	0	0	0	0	0	0	0	0	84	0	156	0	0	0	0	0	58	0	0	0	0	0	0	0	0	0	0	0	0	34	0	0	0	0	113	Bacteria
98419446d19a94ec3b6cc6a5f3b5e2da	0	0	0	0	0	0	0	0	15	0	8	11	0	0	0	0	0	0	20	23	0	0	7	0	0	0	0	35	0	0	57	11	16	0	33	69	36	0	61	26	10	25	25	0	0	0	16	0	Bacteria
d6a8f019d937d637cf736188225ac454	0	0	0	0	48	0	120	7	109	38	36	83	0	0	0	0	0	0	0	0	6	0	0	0	0	0	0	0	0	0	0	0	20	0	0	0	3	0	0	0	33	0	0	0	0	0	0	0	Bacteria
f2bb777896f11c96f0d56c5c11e9951e	0	0	0	0	0	0	0	0	0	0	0	0	0	0	0	0	0	0	0	0	0	0	0	0	118	76	0	0	0	75	143	0	0	0	0	34	33	0	0	24	0	0	0	0	0	0	0	0	Bacteria
5a03974c3dedf7d375e55bc02e8dc691	0	0	0	0	0	0	0	0	0	0	0	0	0	0	0	0	0	0	0	0	0	0	0	0	0	0	0	0	0	16	127	0	34	58	76	63	0	0	0	0	0	105	24	0	0	0	0	0	Bacteria
af5b2a2371901d5c7afb728a78afc7cb	0	0	0	0	0	0	0	0	0	0	0	0	0	0	0	0	0	0	0	0	0	0	0	0	0	0	0	0	0	0	51	0	0	42	100	49	194	33	3	31	0	0	0	0	0	0	0	0	Bacteria
97063f6ed6515daa4b1065be4904023e	78	28	0	0	25	51	34	0	0	0	0	17	0	0	0	0	0	0	0	0	0	0	0	0	53	22	27	9	49	46	21	0	0	0	0	0	0	0	0	0	18	24	0	0	0	0	0	0	Bacteria
cad017c46ba36206861ca53c7590a0e2	24	30	29	29	41	22	16	13	0	0	0	3	0	0	0	0	0	0	0	0	0	0	0	0	0	0	0	22	48	39	23	23	13	0	0	16	10	0	0	10	42	12	0	0	0	16	0	21	Bacteria
59f2232ab0f3a053cf58822d9bbcbd25	0	0	0	31	29	31	0	0	0	0	0	0	0	0	0	0	0	0	0	0	0	0	0	0	0	0	0	0	47	43	40	29	24	0	0	0	0	17	0	32	89	70	0	0	0	20	0	0	Bacteria
6dc00df2ee59cf546f564335c5fb821c	0	0	0	0	0	409	0	0	20	0	0	0	0	0	0	0	0	0	0	0	0	0	0	0	0	0	0	0	73	0	0	0	0	0	0	0	0	0	0	0	0	0	0	0	0	0	0	0	Bacteria
eb1abd500da941daee05209c1344fdab	0	0	0	0	0	0	0	0	0	0	0	0	0	0	0	0	0	0	0	0	0	0	0	0	0	0	0	31	13	24	83	9	39	32	65	105	47	0	0	0	0	0	0	0	37	10	7	0	Bacteria
6f57e819089604d7f437a588bbb4b8d3	56	76	0	0	0	49	0	0	0	0	0	0	0	0	0	0	0	0	0	0	0	0	0	0	64	41	0	0	67	58	0	0	0	0	0	36	0	0	0	0	22	32	0	0	0	0	0	0	Bacteria
b291a56a3e21a6c4a165a01821c1fa0e	0	0	56	0	68	0	88	0	0	0	0	0	0	0	0	0	0	0	0	0	0	0	0	0	0	0	47	35	0	0	0	0	0	0	0	0	0	0	0	29	111	0	21	0	0	0	0	46	Bacteria
3e17522d4fc2a9e8c5824ffebf89a918	0	0	0	0	0	0	33	0	20	0	0	0	27	33	11	53	37	63	0	0	0	0	0	0	0	0	0	0	0	0	36	0	0	0	0	0	42	0	18	0	50	78	0	0	0	0	0	0	Bacteria
cebd09f138fc39374ac4f6372eb1698e	139	42	11	30	49	80	0	0	0	0	0	0	0	0	0	0	0	0	0	0	0	0	0	0	9	22	0	23	41	54	0	0	0	0	0	0	0	0	0	0	0	0	0	0	0	0	0	0	Bacteria
2c0ac4cf1f578222dee1f883e125331f	0	0	0	0	0	0	35	0	0	114	76	112	0	142	0	0	0	0	0	0	0	0	0	0	0	0	0	0	0	0	0	0	21	0	0	0	0	0	0	0	0	0	0	0	0	0	0	0	Bacteria
bf411dfffbb93ebeae9246039538c7d9	0	0	0	0	0	0	0	0	0	0	0	0	0	0	0	9	0	0	0	0	0	0	0	0	0	0	12	0	0	33	123	0	42	0	41	26	48	0	51	36	20	38	21	0	0	0	0	0	Bacteria
a3a421ef303dc4876010d8332ce6cbb4	113	91	94	0	0	0	0	0	0	0	0	0	0	0	0	0	0	0	0	0	0	0	0	0	0	73	62	0	33	33	0	0	0	0	0	0	0	0	0	0	0	0	0	0	0	0	0	0	Bacteria
f4f29e893200053758c7c808bd69cdca	0	0	34	31	45	73	0	0	80	0	0	49	0	0	0	0	0	0	0	0	0	0	0	0	0	0	0	0	30	40	30	0	30	0	0	36	0	0	0	0	0	0	0	0	0	0	0	21	Bacteria
adf8735c91efa380e6e1ad72559b1f9c	0	0	0	11	20	24	23	0	0	0	13	26	16	0	0	0	0	0	0	0	44	15	0	79	0	0	0	0	0	13	0	0	0	0	0	0	0	0	0	0	22	0	0	0	39	21	0	133	Bacteria
54afeac8d1d91c64f896b0218643e355	17	52	11	21	51	165	0	0	0	0	0	0	0	0	0	0	0	0	0	0	0	0	0	0	12	26	0	24	62	57	0	0	0	0	0	0	0	0	0	0	0	0	0	0	0	0	0	0	Bacteria
6ea948ba218e026fb36c31b75ab0eb8a	0	0	0	6	19	26	0	0	0	0	0	0	0	0	0	0	0	0	52	7	16	8	36	36	0	0	0	0	15	17	0	0	0	0	0	0	0	0	0	0	0	0	24	0	31	41	7	157	Bacteria
e34e704b388085d65b3a313aa6505e38	0	0	0	0	75	90	0	0	0	0	0	44	0	0	0	0	0	0	0	0	0	0	0	0	0	0	17	0	65	53	54	0	20	0	0	0	46	0	0	0	34	0	0	0	0	0	0	0	Bacteria
2c2da6f7d4a33c2632f1e4a06a18fb67	0	0	0	0	0	41	0	0	0	0	0	0	0	0	0	0	0	0	0	0	0	0	0	0	82	79	0	0	114	113	69	0	0	0	0	0	0	0	0	0	0	0	0	0	0	0	0	0	Bacteria
22ae0a17805ace232891c9bf6de047d0	0	0	0	0	0	0	0	0	0	0	0	0	0	0	0	0	0	0	0	0	0	0	0	0	110	46	0	78	39	95	130	0	0	0	0	0	0	0	0	0	0	0	0	0	0	0	0	0	Bacteria
4861ed33eac2bb45d71f9b69e3d2dbb3	0	0	0	0	0	0	0	0	0	0	0	0	0	0	0	0	0	0	0	0	0	0	0	0	0	0	0	0	0	0	0	0	0	22	34	0	58	21	63	100	49	41	44	0	20	35	11	0	Bacteria
7ffeb89c3c8aea4ac4815a5671d6cef4	6	0	0	0	15	23	35	40	25	15	26	24	15	34	23	0	35	57	0	0	0	0	0	40	0	0	0	0	0	0	0	16	0	0	0	0	0	0	0	0	14	43	0	0	0	0	0	11	Bacteria
51feca41d500065f1717bd222ab7f0b5	0	0	0	0	0	0	73	101	62	40	47	67	0	0	0	0	23	0	0	0	0	0	0	0	0	0	0	0	0	0	0	0	25	26	0	0	0	0	0	0	0	33	0	0	0	0	0	0	Bacteria
0b6125e5235c1fc87bba5bb7ab8355cd	0	0	0	0	0	0	0	0	0	0	24	7	84	42	0	17	0	11	0	0	18	0	0	0	0	0	0	0	0	0	0	0	0	11	13	0	58	25	0	29	37	25	17	0	13	24	0	42	Bacteria
e4ecca0f81c73146fb65f7f1c39659bf	76	14	69	30	17	36	0	0	0	0	0	10	0	0	0	0	13	0	0	0	0	0	0	0	38	12	32	16	13	23	0	0	0	0	0	20	0	0	0	0	24	52	0	0	0	0	0	0	Bacteria
b94769eb72718a0c512ade94384e3902	16	65	26	14	8	25	0	0	0	0	0	0	0	0	0	0	0	0	0	0	0	0	0	0	162	24	56	0	50	35	14	0	0	0	0	0	0	0	0	0	0	0	0	0	0	0	0	0	Bacteria
2ec878ccfaacd133846b67fef0db2cbb	0	0	0	0	0	36	75	18	0	0	0	51	0	0	0	0	0	0	0	0	0	0	0	0	0	0	0	0	0	0	0	0	0	0	0	69	0	17	0	0	95	0	0	0	0	39	0	95	Bacteria
774c6fa4f39bfb6726a0b13be7c9fc91	28	0	32	28	34	55	37	10	0	5	43	18	0	0	0	0	19	11	0	0	0	0	0	24	0	0	0	23	0	22	0	21	0	0	0	0	0	0	0	0	33	11	0	0	0	0	0	40	Bacteria
f2575f25cd5978e9a63d44e67dbdba4c	0	0	0	0	0	0	0	0	0	0	0	0	0	0	0	0	0	0	0	0	0	0	0	0	0	0	81	0	0	0	83	0	0	25	0	73	104	30	9	37	0	0	26	0	26	0	0	0	Bacteria
8e0ef730ae1c460975014e89711fac3e	0	0	0	0	0	0	0	0	0	0	0	0	0	0	0	0	0	0	0	0	0	0	0	0	0	0	0	0	0	0	40	0	0	0	25	0	44	34	47	47	0	49	126	0	82	0	0	0	Bacteria
19f7acbffb6ca38546b8df498ef57a4c	63	0	99	22	46	79	0	0	68	0	0	0	0	0	0	0	0	0	0	0	0	0	0	0	0	0	0	0	0	39	0	0	0	0	0	0	0	0	0	0	0	44	0	0	0	0	0	33	Bacteria
03c57f216b3923a3a48ec50d9a936dbe	0	0	0	0	0	0	0	0	0	0	11	0	0	41	20	0	247	85	0	0	0	0	0	0	0	0	0	0	0	0	0	11	0	0	0	0	0	0	0	0	0	78	0	0	0	0	0	0	Bacteria
dadd5f3e180b11828a96dc93dd0b2e98	0	0	0	0	0	0	0	0	0	0	0	0	0	0	0	51	0	0	0	41	0	45	0	47	0	0	0	0	0	0	0	0	0	0	0	0	33	0	0	0	0	0	0	3	0	64	65	144	Bacteria
132cdfdf7b244acc55c5e550a0ed2214	0	0	0	0	0	0	47	0	0	0	0	0	17	0	0	0	57	16	0	0	14	26	0	78	0	0	0	0	0	0	0	0	0	0	0	0	16	0	0	0	47	62	0	0	0	24	0	88	Bacteria
f07a0e429b78503c37e8b9195197a76d	0	0	0	0	0	0	0	0	0	0	0	0	0	0	0	0	0	0	0	22	0	0	0	0	0	0	0	0	0	0	0	0	0	30	49	76	107	0	0	122	0	86	0	0	0	0	0	0	Bacteria
96ce04f9b6a09a9e82998d7043336dae	111	32	0	0	63	0	0	68	0	7	5	11	0	0	0	0	0	0	0	0	0	0	0	0	59	0	37	0	40	42	0	0	9	0	0	7	0	0	0	0	0	0	0	0	0	0	0	0	Bacteria
2a4fb20598e80f4d7f840e7af865c0e2	0	0	0	26	78	0	64	23	21	15	29	76	8	0	0	16	0	0	0	0	0	0	0	0	0	0	0	36	0	0	0	17	0	9	0	0	23	0	0	0	18	19	0	0	0	0	0	13	Bacteria
8e2314a780aafa878ce41d7ef1d15aeb	0	0	0	0	0	0	0	0	0	0	0	0	65	0	40	63	49	60	0	0	0	0	0	0	0	0	0	0	0	0	0	0	0	0	0	0	58	0	0	0	75	81	0	0	0	0	0	0	Bacteria
356d0bddd8ac6342698aad115761cb46	0	0	0	0	0	0	0	0	0	0	0	0	0	0	0	0	0	0	43	72	7	0	17	0	0	0	0	0	0	0	0	0	0	0	0	0	31	4	33	0	0	0	150	0	46	33	11	44	Bacteria
b7c8f064605dd700bba58a9b5cd1ee19	0	0	0	0	0	0	0	0	0	0	0	0	0	0	0	0	0	0	0	0	0	0	0	491	0	0	0	0	0	0	0	0	0	0	0	0	0	0	0	0	0	0	0	0	0	0	0	0	Bacteria
125207c6a8dd492eefee1b30b2c38754	67	0	42	0	0	163	0	0	0	0	0	0	0	0	0	0	0	0	0	0	0	0	0	0	0	0	0	0	145	73	0	0	0	0	0	0	0	0	0	0	0	0	0	0	0	0	0	0	Bacteria
0f1772ee4936152082b7710670fa05f0	0	0	0	53	95	0	0	0	0	0	0	0	0	0	0	0	15	0	0	0	0	58	0	157	0	0	0	35	0	0	0	0	0	0	0	0	0	0	0	0	0	0	0	0	8	14	0	55	Bacteria
57b162c7e7e2261d8d8708a1bc1a73fd	0	0	0	0	0	0	0	0	0	0	0	0	0	0	0	0	0	0	0	0	0	0	0	489	0	0	0	0	0	0	0	0	0	0	0	0	0	0	0	0	0	0	0	0	0	0	0	0	Bacteria
f0e9a29c4c86606f117779e57c5ddcb9	0	15	12	4	0	5	0	0	0	0	0	0	0	0	0	0	0	0	0	0	0	0	0	0	42	28	56	51	64	157	0	0	26	0	0	28	0	0	0	0	0	0	0	0	0	0	0	0	Bacteria
21d3f9cdce1b790b4de83c1bb0c56d6e	0	0	0	0	0	0	33	0	0	0	0	0	0	0	15	0	66	44	0	0	0	42	0	70	0	0	0	0	0	0	0	16	0	0	0	14	0	0	22	0	21	78	0	0	0	15	0	52	Bacteria
9c2e895c66ea1ab39a157f3138da3193	152	30	0	0	0	118	0	0	0	0	0	0	0	0	0	0	0	0	0	0	0	0	0	0	114	13	0	0	25	35	0	0	0	0	0	0	0	0	0	0	0	0	0	0	0	0	0	0	Bacteria
1977423ec6d11e08317281b053b4a75f	0	25	0	0	0	0	0	0	0	0	0	0	0	0	0	0	0	0	0	0	0	0	0	0	33	29	42	52	64	78	55	8	28	12	0	15	0	0	0	0	23	23	0	0	0	0	0	0	Bacteria
929b9aae73815900cc23daa5aedd3431	0	0	0	19	17	0	0	0	0	0	0	0	0	0	0	0	0	0	0	0	0	0	0	0	0	0	0	0	29	0	51	0	0	37	68	52	58	0	0	38	34	43	28	0	0	13	0	0	Bacteria
eaf51df86ca306c2a2b193be9dc4b809	0	0	0	0	0	0	0	0	0	0	0	0	0	0	0	0	0	0	0	0	0	0	0	0	0	0	0	0	0	0	0	0	0	0	0	0	0	25	28	0	0	0	144	180	0	0	78	32	Bacteria
e1cb3728f2df7df5a1e11a12f91faca9	280	45	0	0	0	37	0	0	0	0	0	0	0	0	0	0	0	0	0	0	0	0	0	0	0	0	0	0	0	0	88	0	0	0	0	0	0	0	0	0	36	0	0	0	0	0	0	0	Bacteria
bf6b2f06d74447bab06e0898759f5e62	0	0	31	0	0	0	0	0	0	0	0	0	0	0	0	0	0	0	0	0	0	0	0	0	0	29	49	57	29	94	91	24	44	0	22	16	0	0	0	0	0	0	0	0	0	0	0	0	Bacteria
9fa82f144827a336e662e130c9dd87f3	0	0	0	25	0	0	0	0	0	0	0	0	0	0	0	0	0	0	0	0	0	0	0	0	0	0	0	0	0	15	45	0	0	0	16	14	30	47	65	37	0	29	117	0	46	0	0	0	Bacteria
8a1bd06fce4df7592033e22169998faf	0	0	0	0	0	0	0	0	0	0	0	0	0	53	0	26	0	44	0	0	0	0	0	0	0	0	0	0	0	0	0	0	0	0	0	0	67	0	73	0	0	170	0	0	0	0	52	0	Bacteria
7fd2b466e2d4eeaffb5a90b7cbe2e54a	54	24	24	0	17	54	0	0	0	0	0	0	0	0	0	0	0	0	0	0	0	0	0	0	62	39	42	27	56	64	0	0	21	0	0	0	0	0	0	0	0	0	0	0	0	0	0	0	Bacteria
a421b5a5e24cbd1447b07c737dd3a37a	74	63	39	0	0	45	0	0	0	0	0	0	0	0	0	0	0	0	0	0	0	0	0	0	45	34	32	32	76	43	0	0	0	0	0	0	0	0	0	0	0	0	0	0	0	0	0	0	Bacteria
f375b2675b8afe78bd25abbc34e252b2	0	69	0	60	78	88	0	0	0	0	0	0	0	0	0	0	0	0	0	0	0	0	0	0	0	0	0	58	86	42	0	0	0	0	0	0	0	0	0	0	0	0	0	0	0	0	0	0	Bacteria
19282930d326c70d11649f8cdd4c1829	0	51	48	22	38	99	0	0	0	0	0	0	0	0	0	0	0	0	0	0	0	0	0	0	0	0	38	19	86	51	0	0	29	0	0	0	0	0	0	0	0	0	0	0	0	0	0	0	Bacteria
884e47f0c4332c609e81f029b012e247	0	0	0	56	68	84	0	0	0	0	0	0	0	0	0	0	0	0	0	0	0	0	0	36	0	0	0	0	47	40	0	0	0	0	0	0	0	0	0	0	47	0	0	0	0	0	0	103	Bacteria
f7e58561815f6a84f5822a4b32cce860	0	0	0	0	0	0	132	0	47	41	87	121	29	0	0	0	0	0	0	0	0	0	0	0	0	0	0	0	0	0	0	0	0	0	24	0	0	0	0	0	0	0	0	0	0	0	0	0	Bacteria
fa9a8de024db871d8f5a4c806f5f8eae	0	0	0	0	0	0	0	0	0	0	0	0	0	0	0	0	0	0	46	172	0	0	31	0	0	0	0	0	0	0	0	0	0	2	4	0	8	4	39	34	0	13	55	4	27	16	10	16	Bacteria
ca27f1f68dd806d247a2d1d40fd52bd7	218	81	76	0	0	46	0	0	0	0	0	0	0	0	0	0	0	0	0	0	0	0	0	0	49	0	0	0	0	0	0	0	0	0	0	0	0	0	0	0	0	10	0	0	0	0	0	0	Bacteria
8f339a490504e350a8cc4280d1aa3388	0	0	0	0	44	0	35	0	20	30	14	41	8	12	18	0	80	78	0	0	0	0	0	0	0	0	0	0	0	0	0	17	0	0	0	11	13	0	0	0	0	59	0	0	0	0	0	0	Bacteria
5bae45559c4b94dc03ce88f87dd0a7bf	39	47	28	24	24	58	17	0	0	0	0	0	0	0	0	0	0	0	0	0	0	0	0	0	37	43	24	0	63	33	17	0	0	0	0	9	0	0	0	0	16	0	0	0	0	0	0	0	Bacteria
47ff1a68679b9e20a57067dd9c1f2be7	15	0	29	0	0	0	0	0	0	0	0	0	0	0	0	0	0	0	0	0	0	0	0	0	26	23	38	25	22	71	46	6	14	20	15	25	33	6	0	24	0	23	5	0	4	0	9	0	Bacteria
b147ba61cc9c127c88a8dc2302471e3d	57	44	34	0	33	32	0	0	0	0	0	0	0	0	0	0	0	0	0	0	0	0	0	0	29	51	0	38	71	67	0	0	0	0	0	0	0	0	0	0	0	0	0	0	0	0	0	23	Bacteria
0b860e4835f1cfa2bc9d4227f8a829ca	0	0	0	0	0	0	0	0	0	0	0	0	0	0	0	0	0	0	0	0	0	0	0	0	0	0	0	0	0	0	94	0	74	0	55	0	0	0	0	0	0	55	87	0	114	0	0	0	Bacteria
a9f6113e849b9da4a31af3e36c2b21d8	44	33	105	15	41	89	0	0	0	0	0	0	0	0	0	0	0	0	0	0	0	0	0	0	19	10	47	17	14	34	0	0	0	0	0	10	0	0	0	0	0	0	0	0	0	0	0	0	Bacteria
1af00337934683e6539446dff9b8e913	32	0	36	0	0	69	0	0	0	0	0	0	0	0	0	0	0	0	0	0	0	0	0	0	0	0	0	87	88	53	39	49	0	0	0	0	0	0	0	11	0	14	0	0	0	0	0	0	Bacteria
f048af086b562b7e30bc839b351a512c	0	0	0	0	0	0	0	0	0	0	0	0	0	0	0	0	0	0	0	0	0	0	0	0	0	0	0	0	0	0	0	0	0	74	0	0	46	0	0	0	0	45	258	0	54	0	0	0	Bacteria
0e98b819d7a8ec654002ad632b15d49d	95	0	0	40	61	20	0	25	0	0	0	0	0	0	0	0	0	0	0	0	21	44	0	61	0	0	0	0	0	36	0	44	0	0	0	0	0	0	0	0	0	0	0	0	0	0	0	29	Bacteria
09db7795ec75e9cd2f20968092934215	42	20	0	0	0	45	0	0	0	0	0	0	0	0	0	0	0	0	0	0	0	0	0	0	54	0	20	0	49	44	27	0	73	70	0	32	0	0	0	0	0	0	0	0	0	0	0	0	Bacteria
3fac38907a73995ec93309b18f1e0108	0	92	41	0	0	103	45	0	23	0	0	0	0	0	0	0	0	0	0	0	0	0	0	0	0	43	0	0	89	40	0	0	0	0	0	0	0	0	0	0	0	0	0	0	0	0	0	0	Bacteria
320405340ae61e6e67463bbdb4ea2729	0	0	0	12	0	0	0	0	0	0	0	0	0	0	0	0	0	0	0	0	0	0	0	0	0	0	0	36	0	51	96	0	31	40	0	87	66	0	0	0	0	57	0	0	0	0	0	0	Bacteria
2161186cb933244696921605ea425327	22	21	14	23	23	34	0	0	0	0	0	0	0	0	0	0	0	0	0	0	0	0	0	0	28	19	21	33	42	75	35	0	0	30	37	18	0	0	0	0	0	0	0	0	0	0	0	0	Bacteria
74f16cf8fc5b0a77c5e3eeb09e80482e	47	0	0	32	59	41	41	0	90	0	0	26	0	0	0	0	38	0	0	0	0	0	0	28	0	0	0	13	13	20	0	0	0	0	0	0	0	0	0	0	0	0	0	0	0	0	0	27	Bacteria
74fec1cc02e0c0256511836efe6dfc59	61	0	93	0	0	0	0	0	0	0	0	0	0	0	0	0	0	0	0	0	0	0	0	0	0	69	197	0	0	0	0	0	0	0	0	27	0	0	0	0	0	0	28	0	0	0	0	0	Bacteria
c7e505acb0fbfe881e2c6e856c4fa88b	0	51	28	0	0	0	0	0	0	0	0	0	0	0	0	0	0	0	0	0	0	0	0	0	94	48	64	0	49	40	65	0	14	0	0	0	0	0	0	0	22	0	0	0	0	0	0	0	Bacteria
84f6c0becfdbcb8b2a3d7d3268cfc331	0	0	0	0	0	0	0	0	0	0	0	0	0	0	0	0	0	0	26	0	60	22	16	65	0	0	0	0	0	0	0	0	0	0	0	0	0	0	0	0	0	0	22	0	28	51	0	185	Bacteria
f00c2be2d999ca5fe466f23aadd1b5b8	57	40	119	17	0	28	0	0	0	0	0	0	0	0	0	0	0	0	0	0	0	0	0	0	19	23	74	0	41	44	0	0	0	0	0	0	0	0	0	0	0	12	0	0	0	0	0	0	Bacteria
04719191981881a2103e709ffb237027	0	61	21	33	0	39	0	6	0	0	0	0	0	0	0	0	0	0	0	0	0	0	0	0	0	14	0	37	86	82	26	19	0	0	0	0	0	0	0	6	20	24	0	0	0	0	0	0	Bacteria
320aa122d0c4ee1be7b3236e463c4642	0	0	0	0	0	0	0	0	0	0	0	36	0	0	0	0	0	0	31	0	0	0	20	16	0	0	0	0	0	0	0	0	0	0	0	33	0	0	0	0	33	0	65	0	60	30	0	150	Bacteria
b609d73a9e44d9333e32bc06aeb2649f	0	0	0	0	0	0	0	0	0	0	0	0	0	0	0	0	0	0	284	49	0	0	0	0	0	0	0	0	0	0	48	0	0	0	0	0	0	0	0	0	0	0	26	6	0	0	61	0	Bacteria
b56992ba7dc559e913030fa6733f4f6d	0	0	0	0	0	0	0	0	0	0	0	0	0	0	0	0	0	0	0	0	0	0	0	0	0	0	0	0	0	0	40	0	0	32	56	60	77	0	0	31	0	78	48	0	26	25	0	0	Bacteria
9d1f84e3e33e5d58643f86fcadf05dbc	0	105	0	0	0	0	0	0	0	0	0	0	0	0	0	0	0	0	0	0	0	0	0	0	0	0	0	0	138	160	0	0	0	0	0	0	0	0	0	0	0	0	69	0	0	0	0	0	Bacteria
dc86300b22228c93c970bd389866fa46	0	0	0	0	49	0	142	0	102	41	47	25	31	0	0	0	0	17	0	0	0	0	0	0	0	0	0	0	0	0	0	0	0	0	0	0	0	0	0	0	18	0	0	0	0	0	0	0	Bacteria
c778f217833db6a6b4480395314cfbeb	0	0	0	0	0	0	0	0	0	0	0	0	0	0	0	0	0	0	0	0	0	0	0	0	0	0	0	0	0	0	90	20	29	25	68	85	155	0	0	0	0	0	0	0	0	0	0	0	Bacteria
fa46d57a05f86d1eac1e1126756660db	0	0	37	43	0	0	0	0	0	0	0	0	0	0	0	0	0	0	0	0	0	0	0	0	31	0	0	41	0	88	34	36	0	0	0	99	25	0	0	0	18	19	0	0	0	0	0	0	Bacteria
20e4be5d11b7012fc64ee1693d705129	0	0	0	0	0	0	0	0	0	0	0	0	0	0	0	0	0	0	74	0	0	34	152	77	0	0	0	0	0	0	0	0	0	0	0	0	0	0	0	0	0	0	47	0	0	0	0	87	Bacteria
8073c6b1f9b65edaed6b2bb425d73e31	0	0	0	0	0	0	0	0	0	0	0	0	0	0	0	37	0	0	0	0	0	0	24	0	0	0	0	0	0	0	0	0	0	0	0	0	33	45	50	80	0	0	43	0	71	45	25	16	Bacteria
294cfa5bc954a2883f3d97b4865693d4	0	0	0	0	0	0	0	0	0	0	0	0	0	0	0	0	14	0	0	0	0	45	0	305	0	0	0	0	0	0	0	23	0	0	0	0	0	0	0	0	0	0	0	0	0	0	0	82	Bacteria
607748847102ee1f0c5384a3dc7b2f43	18	38	27	0	0	27	0	0	0	0	0	0	0	0	0	0	0	0	0	0	0	0	0	0	0	19	25	29	30	38	57	0	26	19	0	0	29	0	0	0	46	40	0	0	0	0	0	0	Bacteria
502580aa6b6918e4674032b3f9f73616	0	0	0	0	0	0	0	0	0	0	0	0	0	0	0	0	0	0	0	0	0	463	0	5	0	0	0	0	0	0	0	0	0	0	0	0	0	0	0	0	0	0	0	0	0	0	0	0	Bacteria
8bcf99bc4f2202dcc432f23e4d187bd3	0	0	0	0	0	0	0	0	0	0	0	0	0	0	0	0	0	0	0	0	0	0	0	0	0	0	0	0	0	0	0	0	0	0	30	44	82	0	0	112	0	61	9	0	50	37	42	0	Bacteria
7f7bda90507c5081a3bd5662479810fc	0	0	0	0	0	0	0	0	0	0	0	0	0	0	0	0	0	0	0	0	0	0	0	0	0	0	0	0	0	0	0	0	0	0	0	0	75	99	47	93	0	93	26	0	0	0	33	0	Bacteria
2ccf0b866ca6366431a8c4a2897b3ff0	0	0	0	0	0	0	0	62	0	0	0	88	0	0	0	0	0	0	0	0	0	0	0	0	0	0	0	0	0	0	0	142	0	0	0	55	0	17	0	0	0	42	0	0	0	0	0	59	Bacteria
1fa696081f8823ca26378495f5716c43	0	0	0	0	0	0	0	0	5	0	0	0	0	0	0	0	0	0	0	0	0	0	0	0	0	0	0	0	0	0	65	0	0	0	28	60	38	0	0	35	8	34	85	0	67	22	18	0	Bacteria
efa5e3dc4ad4d5328b6bdbd050c8d979	0	0	0	0	0	0	0	0	0	0	0	0	0	0	0	0	0	0	0	0	0	0	0	0	0	0	0	0	0	0	0	0	0	0	0	0	14	0	133	0	0	0	255	0	26	16	21	0	Bacteria
2d53ee2d0d6357d9048d2453491bd835	0	27	0	0	0	0	0	0	0	0	0	0	0	0	0	0	0	0	0	0	0	0	0	0	128	61	64	0	37	87	24	0	15	14	0	0	0	0	0	0	0	7	0	0	0	0	0	0	Bacteria
d5856865921747af10ea135d39e9040d	0	0	51	28	31	95	0	0	0	0	0	0	0	0	0	0	0	0	0	0	0	0	0	100	0	0	0	39	0	37	0	41	0	0	0	0	0	0	0	0	0	0	0	0	0	0	0	42	Bacteria
a7458f2ad6144fdebc793f7ac0a43b6a	0	0	0	0	0	40	0	0	0	0	0	0	0	59	0	0	0	0	55	0	47	0	11	68	0	0	0	0	0	0	0	0	0	0	0	0	0	0	0	0	0	0	51	0	22	30	0	81	Bacteria
854e72547c6b07391143be0b34a1aff1	0	0	0	0	0	16	0	0	0	0	0	0	0	0	0	0	0	0	0	0	0	0	0	0	90	0	0	140	72	146	0	0	0	0	0	0	0	0	0	0	0	0	0	0	0	0	0	0	Bacteria
067138296f794b27620bd97e96cb3941	0	0	0	0	0	0	0	0	0	0	0	0	38	49	0	62	74	110	0	0	0	0	0	0	0	0	0	0	0	0	0	0	0	0	0	0	0	10	0	0	47	74	0	0	0	0	0	0	Bacteria
df70e7258f6895e8a4ac7a2fa15151ee	28	0	0	9	31	31	44	14	28	13	22	129	0	0	0	0	9	0	0	0	0	0	0	3	0	0	0	11	11	9	3	14	0	0	0	0	0	0	3	0	35	16	0	0	0	0	0	0	Bacteria
b50810a3d01bab5b135838abe788fe0d	15	22	12	8	0	14	0	0	0	0	0	0	0	0	0	0	0	0	0	0	0	0	0	0	44	39	35	15	31	57	24	0	15	0	0	23	32	0	0	65	0	12	0	0	0	0	0	0	Bacteria
fcb22f5de32664ccfb68f133a4d851f0	0	0	0	0	0	0	0	0	0	22	124	32	107	35	20	0	0	0	0	0	87	0	0	0	0	0	0	0	0	0	0	0	0	0	20	4	0	0	0	0	0	0	0	0	12	0	0	0	Bacteria
9e738e9e1d68c4fae7f171b1289bad5c	0	0	0	0	0	0	0	0	0	0	0	0	0	0	0	0	0	0	0	0	0	0	0	0	0	0	0	0	0	0	44	0	19	31	78	19	50	0	0	34	16	45	42	0	33	36	0	16	Bacteria
ef4bd8c27486c3d1b490aecd6881dc69	0	0	0	0	0	0	0	0	0	0	0	0	0	0	0	0	0	0	8	17	0	0	0	0	0	0	0	0	0	0	0	0	0	0	0	0	0	0	36	0	0	0	308	54	0	0	39	0	Bacteria
734c8597f689764ba9fd4212f9cc7349	0	0	0	0	0	0	0	0	0	0	0	0	0	0	0	0	0	0	0	0	0	0	0	0	0	0	0	0	0	0	0	0	0	0	0	52	71	27	0	207	25	80	0	0	0	0	0	0	Bacteria
73b393ff758e87b4504d8793cc570070	0	40	0	0	56	0	0	38	36	0	26	0	0	40	0	0	0	0	0	0	0	0	0	0	0	28	0	0	0	0	0	73	0	0	0	0	0	0	0	0	49	75	0	0	0	0	0	0	Bacteria
56e0adebfecfb847d9c398393b9e129f	0	0	0	0	0	0	0	0	0	0	0	0	0	0	0	0	0	0	0	0	0	0	0	0	0	0	0	0	0	0	70	0	0	0	0	26	108	0	13	73	0	58	61	0	52	0	0	0	Bacteria
c95bc47083736fcaa891afb386b24c32	0	0	0	0	0	0	0	0	0	0	0	0	0	0	0	0	0	0	0	0	0	0	0	0	0	0	0	0	0	0	0	0	0	0	0	0	0	0	0	0	0	66	169	0	113	50	63	0	Bacteria
7398ca434d3f21b4834ac175cff84b5e	8	0	0	0	0	0	95	57	43	51	43	54	0	16	0	0	52	0	0	0	0	0	0	0	0	0	6	0	5	0	0	0	7	6	0	17	0	0	0	0	0	0	0	0	0	0	0	0	Bacteria
df9f91332c516756afd8db152bbbbcba	0	34	0	0	0	0	0	0	0	0	0	0	0	0	0	0	0	0	0	0	0	0	0	0	70	46	72	25	0	64	54	0	0	15	0	25	19	0	0	0	0	36	0	0	0	0	0	0	Bacteria
9a76aa35734c6e7f006ac513d42bc5fc	0	0	0	0	45	0	47	109	12	14	19	48	0	13	38	0	34	34	0	0	0	0	0	15	0	0	0	0	0	0	0	20	0	0	0	0	0	0	0	0	0	11	0	0	0	0	0	0	Bacteria
5337f7e5d0db185e5513265bf151a2ba	0	0	0	41	51	0	0	10	0	0	8	75	0	0	0	0	0	0	0	0	0	111	0	46	0	0	0	0	0	0	0	0	0	0	0	23	0	0	0	0	46	0	0	0	0	0	0	47	Bacteria
6a8d9e363e545788d9d83afac0cbeafd	0	0	0	0	0	0	0	0	440	0	0	0	0	0	0	0	0	0	0	0	0	0	0	0	0	0	0	0	0	0	0	0	18	0	0	0	0	0	0	0	0	0	0	0	0	0	0	0	Bacteria
f551cf3f95ac8a228ea55b50d64c8c8d	59	68	0	0	0	0	0	0	0	0	0	0	0	0	0	0	0	0	0	0	0	0	0	0	34	25	59	35	73	70	0	0	0	0	0	34	0	0	0	0	0	0	0	0	0	0	0	0	Bacteria
5e9bf4dc0b27a6ed022b8dd9fcddbd48	0	26	0	0	0	0	0	0	0	0	0	0	0	0	0	0	0	0	0	0	0	0	0	0	59	60	115	39	0	83	26	0	0	20	28	0	0	0	0	0	0	0	0	0	0	0	0	0	Bacteria
255d1867f7ee1dbefed99a262a13b40b	0	0	39	0	0	0	0	0	0	0	0	0	0	0	0	0	0	0	0	0	0	0	0	0	0	0	55	0	0	118	0	0	0	0	0	0	0	32	60	0	0	94	58	0	0	0	0	0	Bacteria
ffdee4f1809f2a64276a8ba404aff303	0	0	0	0	0	0	0	0	0	0	0	0	0	0	0	0	0	0	0	0	0	0	0	0	0	0	0	0	0	0	0	0	0	0	0	0	0	0	95	0	0	0	210	0	54	32	65	0	Bacteria
e2a78855d81d9a5a366cc6e546f2c735	26	18	20	19	26	63	0	0	0	0	0	0	0	0	0	0	0	0	0	0	0	0	0	0	13	23	0	27	51	51	44	0	17	0	0	16	0	0	0	16	25	0	0	0	0	0	0	0	Bacteria
4e30add216a6d30a0cdfc2e5daf49992	0	0	0	0	46	33	55	13	29	21	0	30	0	0	0	25	0	0	0	0	0	0	0	10	0	0	0	0	15	28	0	0	0	0	0	15	0	0	0	0	43	30	0	0	0	13	0	49	Bacteria
3ccf87172ba4382799a2721d6f36b3fd	0	0	0	0	0	12	30	38	0	20	29	0	0	0	21	0	64	78	0	0	0	0	0	0	0	0	0	0	0	0	0	46	0	0	0	19	0	0	0	0	26	51	0	0	0	0	0	21	Bacteria
bfc22542e8cd4dfb83014658d62399cc	102	43	18	13	21	50	0	0	0	0	0	0	0	0	0	0	0	0	0	0	0	24	0	18	0	20	9	10	25	33	0	0	0	0	0	0	0	0	0	0	0	0	0	0	0	0	0	68	Bacteria
2333287b077d14ffab372bff11543661	58	11	22	0	20	34	5	0	0	0	0	0	0	0	0	0	0	0	0	0	0	0	0	0	11	6	12	6	11	20	11	17	0	21	0	0	0	12	25	7	110	19	0	0	6	0	0	10	Bacteria
c18b2ee0a05b7424177f8ae33a09cbc6	0	0	0	0	44	0	0	0	0	0	0	0	0	0	0	0	0	0	0	0	0	0	0	0	0	0	0	69	83	96	50	0	0	0	0	0	0	0	0	0	0	0	112	0	0	0	0	0	Bacteria
7395130b18f4918b30c6643a2794f174	0	0	0	0	0	0	26	239	0	14	28	0	0	0	33	0	18	19	0	0	21	0	0	22	0	0	0	0	0	0	0	15	0	0	0	0	0	0	0	0	0	0	0	0	0	0	0	19	Bacteria
aefd9778c12b241fcc232f0843b53d16	277	25	7	0	0	79	0	0	0	0	0	0	0	0	0	0	0	0	0	0	0	0	0	0	10	12	0	0	20	23	0	0	0	0	0	0	0	0	0	0	0	0	0	0	0	0	0	0	Bacteria
79566e4f8f8e3e0e5b67dabfc3c34ec3	0	0	0	12	0	0	0	0	0	0	0	0	0	0	0	0	0	0	0	0	0	0	0	0	0	0	0	0	8	0	85	0	0	21	28	42	81	25	0	54	13	52	15	0	17	0	0	0	Bacteria
8ac8252fd14afd0f71185d8bd9961d7a	0	0	0	0	24	0	58	99	0	30	15	56	0	0	0	0	11	14	0	0	0	0	0	0	0	0	0	0	0	0	0	110	0	0	0	0	0	0	0	0	19	17	0	0	0	0	0	0	Bacteria
579eecb4225eab7bac39dfa6287400b4	0	0	0	0	0	0	0	0	0	0	0	0	0	0	0	0	0	0	0	0	0	0	0	0	0	0	0	0	0	0	0	0	0	15	25	19	33	0	0	0	0	29	219	0	52	13	48	0	Bacteria
582822bee417246b02c6c7093d54c6b6	178	43	64	0	0	76	0	0	0	0	0	0	0	0	0	0	0	0	0	0	0	0	0	0	73	0	18	0	0	0	0	0	0	0	0	0	0	0	0	0	0	0	0	0	0	0	0	0	Bacteria
cb1c8b7dc7d2ab5fa2a97d5c244e8f1f	35	11	0	0	0	24	24	16	0	0	0	17	36	13	14	26	17	36	0	0	7	0	0	21	10	0	0	5	7	12	0	13	0	0	0	0	7	0	14	0	35	22	0	0	0	6	0	24	Bacteria
770126906d569fcf9263d124a8b57d60	0	0	0	0	0	0	0	0	9	0	0	0	0	0	0	0	0	0	0	0	0	0	0	0	0	0	0	0	0	0	87	0	32	0	0	34	30	0	0	46	0	28	145	0	28	13	0	0	Bacteria
1e3d638aa14b4ae6d13ca013ea658616	0	0	0	0	0	0	0	0	0	0	0	0	0	0	0	0	0	0	0	0	0	0	0	0	0	0	0	0	0	0	121	0	0	73	103	0	99	0	0	19	0	37	0	0	0	0	0	0	Bacteria
0ea5c7ca452ddddaf5064e34eec5b37f	0	0	0	0	0	0	0	0	0	0	0	0	0	0	0	0	0	0	0	0	0	0	0	0	0	0	0	0	0	0	0	0	0	0	0	0	0	0	40	0	0	0	284	0	70	0	58	0	Bacteria
efc945187aadb88ede0d6d00bfe7dba1	151	0	65	0	0	94	0	0	0	0	0	0	0	0	0	0	0	0	0	0	0	0	0	0	99	0	42	0	0	0	0	0	0	0	0	0	0	0	0	0	0	0	0	0	0	0	0	0	Bacteria
6ea97c7f3b1877fbed4becf4a1a51b1c	0	81	0	0	0	114	0	0	0	0	0	0	0	0	0	0	0	0	0	0	0	0	0	0	85	0	0	0	74	0	42	0	0	17	37	0	0	0	0	0	0	0	0	0	0	0	0	0	Bacteria
fa67154f226a7fe7f639136e021a850a	0	0	0	0	0	0	0	0	0	0	0	0	0	0	0	0	0	0	0	0	0	0	0	0	51	0	27	28	0	0	36	0	0	44	46	99	70	22	0	0	0	26	0	0	0	0	0	0	Bacteria
bbaa451e2cfb7206ff20b0a5dd8bb078	0	0	0	0	0	0	0	0	0	0	0	0	0	0	0	0	0	0	0	0	0	0	0	0	0	0	0	0	0	0	0	0	0	0	0	0	0	0	0	0	0	0	439	0	0	0	10	0	Bacteria
8eca53670ddfc0420afec1beb16e4b8d	149	31	41	0	21	53	0	0	0	0	0	0	0	0	0	0	0	0	0	0	0	0	0	0	41	15	21	9	25	27	15	0	0	0	0	0	0	0	0	0	0	0	0	0	0	0	0	0	Bacteria
c8fa71923090efcb351ff0a770decba0	0	30	0	0	29	0	0	0	0	0	0	0	0	0	0	0	0	0	0	0	0	0	0	0	82	48	53	36	48	60	30	0	0	0	0	32	0	0	0	0	0	0	0	0	0	0	0	0	Bacteria
f2ec657680c6f8bb2e087f9e3217badc	0	0	0	0	0	0	0	0	0	12	56	0	287	6	71	0	0	0	0	0	0	0	0	0	0	0	0	0	0	0	0	0	0	0	0	0	16	0	0	0	0	0	0	0	0	0	0	0	Bacteria
335103f8800205540e413d2b31078f9b	0	0	0	0	0	0	0	0	0	0	0	0	0	0	0	0	0	0	0	0	0	0	0	0	0	0	0	0	0	22	381	0	45	0	0	0	0	0	0	0	0	0	0	0	0	0	0	0	Bacteria
60729ada7cc9cf3c3681b950ca9d08d3	0	0	0	0	0	0	0	0	0	0	0	0	0	0	0	0	0	0	0	0	0	0	0	0	0	0	0	0	0	0	0	0	0	48	61	28	110	0	0	46	0	84	71	0	0	0	0	0	Bacteria
583d9ba12d17de915eea8d2cb05a43b4	0	0	0	0	0	0	0	0	0	0	0	0	0	0	0	0	0	0	0	0	0	0	0	0	0	0	0	0	0	0	0	0	0	0	0	448	0	0	0	0	0	0	0	0	0	0	0	0	Bacteria
6ac959d8ed9ad0ed79efd890affb2420	39	59	80	0	0	37	0	0	0	0	0	0	0	0	0	0	0	0	0	0	0	0	0	0	0	35	32	0	0	78	0	0	0	0	0	15	0	0	0	0	15	0	0	0	0	18	0	39	Bacteria
3995ba58f8a9927ed2297754e7e2b1eb	0	0	0	0	0	0	0	19	0	0	0	38	0	0	0	37	0	0	0	0	0	0	0	0	0	0	0	0	0	0	29	23	0	0	12	14	37	0	31	77	66	64	0	0	0	0	0	0	Bacteria
d1cf30e44245610bdf0672cdf21c623a	0	0	0	0	0	0	0	0	0	0	0	0	0	0	0	0	0	0	114	0	0	0	32	0	0	0	0	0	0	0	0	0	0	0	0	0	0	0	0	0	0	0	85	0	0	139	41	36	Bacteria
58fd1de44affde061400642995a145e4	0	0	0	0	0	0	0	0	0	0	0	0	0	0	0	0	0	0	0	0	0	0	0	0	0	0	0	0	0	0	0	0	0	0	0	0	0	0	0	0	0	0	415	0	0	18	0	14	Bacteria
cb38fa4204b8f078ded9a296b14549f6	0	51	0	0	0	0	0	0	0	0	0	0	0	0	0	0	0	0	0	0	0	0	0	0	115	60	0	0	67	85	36	0	0	0	0	0	0	0	0	0	13	19	0	0	0	0	0	0	Bacteria
a07951db9ed1e8af99988ab3448dc47d	0	0	0	0	37	0	0	0	28	0	0	0	0	0	0	20	0	0	14	0	0	0	0	0	0	0	0	0	0	0	33	27	9	0	0	0	0	0	0	33	116	56	73	0	0	0	0	0	Bacteria
aa80112350cc7ac1523214a3aff4b9cc	0	0	0	0	0	0	0	17	0	26	28	38	12	0	0	21	14	7	6	0	6	13	0	27	0	0	0	0	0	0	0	0	0	0	0	28	0	0	33	0	33	0	0	0	24	44	0	69	Bacteria
a10cb1222ebe216341d24efa392d28da	0	0	0	0	0	0	0	0	0	0	0	0	0	0	0	0	0	0	65	0	0	0	140	62	0	0	0	0	0	0	0	0	0	0	0	0	0	0	0	0	0	0	67	0	0	0	0	112	Bacteria
3230ffb89922773d3e2040737c6fbfb9	0	0	51	0	0	0	0	0	8	0	0	0	0	0	0	0	0	0	0	0	0	0	0	0	0	0	70	14	13	33	72	0	36	0	0	39	34	0	22	18	0	0	24	0	11	0	0	0	Bacteria
92cd8b250ed0e4900706df9aea1e265c	0	0	0	0	0	0	0	23	0	0	0	16	36	18	0	0	43	207	0	0	0	0	0	0	0	0	0	0	0	0	0	0	0	0	0	0	0	0	0	0	0	102	0	0	0	0	0	0	Bacteria
411bae1b6d3f81d89d396f0234ce1b2a	0	0	0	0	0	0	0	0	0	0	0	0	0	0	0	0	0	0	29	40	30	28	47	73	0	0	0	0	0	0	0	0	0	0	0	0	0	0	0	0	0	0	39	0	15	29	17	98	Bacteria
14aed08f8cc976fd044419b8e94544be	0	0	0	0	0	0	0	0	0	0	0	0	0	0	0	0	0	0	0	0	0	0	0	0	0	0	0	0	0	0	120	0	28	72	110	50	42	0	0	0	0	23	0	0	0	0	0	0	Bacteria
32242f94b9e139d42e3b6e78d7c88eb2	76	77	24	0	8	60	0	0	0	0	0	0	0	0	0	0	0	0	0	0	0	0	0	0	49	28	0	0	67	55	0	0	0	0	0	0	0	0	0	0	0	0	0	0	0	0	0	0	Bacteria
1a1af61d6e8b351532bb82c3de1ca6b3	63	0	56	0	0	0	0	0	50	0	0	0	11	17	45	0	33	0	0	0	0	0	0	0	0	0	0	0	0	0	0	0	0	0	0	0	46	0	0	0	58	65	0	0	0	0	0	0	Bacteria
f18b777d38ef5fa75057a583c63c40aa	0	48	30	62	0	47	0	0	0	0	0	0	0	0	0	0	0	0	0	0	0	0	0	0	24	10	0	47	95	81	0	0	0	0	0	0	0	0	0	0	0	0	0	0	0	0	0	0	Bacteria
bc67c34bb5d7a6b7543a34a167dc93e2	0	0	0	0	0	0	35	16	0	0	0	0	0	0	0	61	48	31	0	0	23	0	0	22	0	0	0	0	0	0	0	12	0	0	0	0	0	0	0	0	87	59	0	0	0	0	0	50	Bacteria
15f0e993babbc14c1c33c7cfdfc71e8f	0	0	0	0	0	0	0	0	0	0	0	12	45	0	22	63	10	59	23	16	20	0	0	0	0	0	0	0	0	0	0	0	0	0	0	0	32	0	43	0	0	39	25	3	0	0	0	32	Bacteria
976796096234c4ab449b40d0de19eecb	0	0	0	0	0	0	0	0	0	0	0	0	9	0	19	24	109	132	0	0	0	0	0	0	0	0	0	0	0	0	0	0	0	0	0	0	0	0	11	0	24	116	0	0	0	0	0	0	Bacteria
f4e3b307cf55974795a15b16ed6ff02a	0	0	0	0	0	0	0	0	0	0	0	0	0	0	0	0	0	0	0	0	0	0	0	0	51	39	109	0	0	41	88	0	0	91	0	0	25	0	0	0	0	0	0	0	0	0	0	0	Bacteria
ce64a5996c51b85784379446673d2362	0	0	0	0	0	0	0	0	0	0	0	0	0	0	0	0	0	0	0	0	0	0	0	0	0	0	0	0	0	0	0	0	0	0	0	0	331	0	0	113	0	0	0	0	0	0	0	0	Bacteria
477e328b3b1835b7ead9de35f4753759	37	0	0	0	0	0	0	0	0	0	0	0	0	0	0	0	0	0	0	0	0	0	0	0	115	43	38	13	37	38	53	0	0	36	33	0	0	0	0	0	0	0	0	0	0	0	0	0	Bacteria
800178e4b21f054b02533f0c9ed62620	0	0	9	0	23	13	0	9	0	0	0	0	0	0	0	0	0	0	0	0	0	71	0	155	0	0	0	0	0	0	0	0	0	0	0	0	0	0	0	0	0	0	0	0	0	0	0	163	Bacteria
efcc7903f3328d33f144da3799ebfb4e	19	22	19	15	27	39	0	0	0	0	0	0	0	0	0	0	0	0	0	0	0	0	0	0	26	0	25	25	35	32	47	0	15	0	25	28	13	0	0	7	0	11	0	0	12	0	0	0	Bacteria
946196b7fd2e3e8eac9e49cfc3bf632c	47	48	0	0	0	56	0	0	0	0	0	0	0	0	0	0	0	0	0	0	0	0	0	0	0	37	0	27	53	60	58	32	24	0	0	0	0	0	0	0	0	0	0	0	0	0	0	0	Bacteria
74e14f06f05b8b72cd7fedf27c776a9c	0	0	94	0	0	17	0	0	19	0	0	0	0	35	0	0	0	0	0	13	0	0	60	124	0	0	0	0	0	0	0	0	0	0	0	15	0	0	0	0	0	46	0	0	5	0	0	14	Bacteria
35d2a47aa7227a5ae627fad7086f3b86	0	0	0	0	5	0	0	27	0	0	0	0	0	0	32	0	75	175	0	0	0	12	0	36	0	0	0	0	0	0	0	25	0	0	0	0	0	0	0	0	0	51	0	0	0	0	0	4	Bacteria
c8d38c3b3f8db19e1179ffc9c8313d84	0	0	0	0	0	0	87	40	50	58	68	83	0	0	0	0	0	0	0	0	0	0	0	0	0	0	0	0	0	0	0	21	0	0	24	10	0	0	0	0	0	0	0	0	0	0	0	0	Bacteria
ca62c59a4fb6bec306e60e1c3fa2efa3	0	0	0	0	0	0	0	0	0	0	16	22	0	0	0	7	0	0	0	0	0	0	0	0	0	0	0	0	0	0	16	0	0	9	19	14	41	0	51	18	90	55	75	0	0	0	0	8	Bacteria
81376aad966e8d2e848395acc6fdb9ec	0	0	0	0	0	0	0	0	0	0	0	0	0	0	0	0	0	0	0	0	0	0	0	0	0	0	0	0	0	0	0	0	0	0	0	0	0	0	28	0	0	0	310	0	46	57	0	0	Bacteria
83565d7f6be267ae8d700fae7eed1dcd	30	23	0	34	20	29	0	0	0	0	0	0	0	0	0	0	0	0	0	0	0	0	0	0	0	0	0	0	33	29	0	44	0	0	0	26	0	0	0	0	49	47	0	0	0	23	0	53	Bacteria
067cc3926c81ac66bf438f58a2e350ff	0	0	0	0	51	93	0	0	0	0	0	0	0	0	0	0	0	0	0	0	0	0	0	0	0	0	0	0	0	0	74	0	0	0	103	0	0	0	0	0	0	31	37	0	0	22	29	0	Bacteria
8ee538a92dda7c9152a42a725d1a434b	0	0	0	0	0	0	0	0	0	0	0	0	0	0	0	0	0	0	0	0	0	0	0	0	0	0	0	0	0	0	49	0	0	25	38	126	148	0	0	0	0	25	0	0	29	0	0	0	Bacteria
c3a116dec18cb1f453eeef51de09c673	102	62	0	0	0	25	0	0	0	0	0	0	0	0	0	0	0	0	0	0	0	0	0	0	66	0	0	0	49	40	56	0	0	23	0	16	0	0	0	0	0	0	0	0	0	0	0	0	Bacteria
4b49f0d88f13a32dbbdb6af504fe3311	65	69	0	0	39	103	0	0	0	0	0	0	0	0	0	0	0	0	0	0	0	0	0	0	33	35	0	0	0	76	0	0	0	0	0	0	0	0	0	0	0	0	0	0	0	0	0	19	Bacteria
5b01f299149fc6627bd06ee6a2ba8afa	0	0	0	0	0	0	0	0	0	0	8	16	51	0	0	0	104	61	0	0	0	0	0	0	0	0	0	0	0	0	0	18	0	0	0	0	0	0	0	0	17	164	0	0	0	0	0	0	Bacteria
f614bd1d38df0a0bad2481cad25fe9d3	0	0	0	0	0	0	0	0	0	0	0	0	0	9	0	26	9	13	33	0	27	0	37	10	0	0	0	0	0	0	0	23	0	0	0	0	0	0	9	0	39	58	25	0	15	20	0	86	Bacteria
e428c56da77a8cc33d4f1fb5be38a4b6	0	0	0	0	0	0	0	0	0	0	0	0	0	0	0	0	0	0	73	0	0	0	0	0	0	0	0	0	0	0	0	0	0	0	0	0	0	0	117	0	0	0	138	0	29	36	46	0	Bacteria
ff8590278684a6d9a55ea5a8d4ab96f8	0	0	0	0	0	0	0	0	0	0	0	0	0	0	0	0	0	0	124	32	51	0	33	0	0	0	0	0	0	0	0	0	0	0	0	0	0	0	0	0	0	0	131	0	39	0	0	29	Bacteria
c9d29a497065bbb57e3a91839ae2559c	54	22	13	0	0	28	0	0	0	0	0	0	0	0	0	0	0	0	0	0	0	0	0	0	49	21	36	24	50	30	21	0	23	0	0	26	0	0	0	0	22	8	0	0	0	0	0	11	Bacteria
efadb64bc7ffa8a296ca3fb07f1914e8	0	18	21	0	22	17	0	0	0	0	0	0	0	0	0	0	0	0	0	0	0	0	0	0	0	54	14	0	67	45	44	0	25	15	0	20	59	0	0	0	0	17	0	0	0	0	0	0	Bacteria
3f971066a80592303a13d063db523880	0	52	0	0	0	45	0	0	0	0	0	0	0	0	0	0	0	0	0	0	0	0	0	0	36	56	0	65	62	83	39	0	0	0	0	0	0	0	0	0	0	0	0	0	0	0	0	0	Bacteria
c76bd90f09c016f81598ec8b60ca2260	0	0	0	0	0	0	0	0	0	0	0	0	0	0	0	0	0	0	0	0	0	0	0	0	47	18	0	28	0	121	119	0	32	26	28	19	0	0	0	0	0	0	0	0	0	0	0	0	Bacteria
4af68e3d13fdc9cb73cf641fd56998ac	0	0	0	0	0	0	0	0	0	0	0	0	82	18	0	81	28	148	0	0	0	0	0	0	0	0	0	0	0	0	0	0	0	0	0	0	0	0	0	0	17	63	0	0	0	0	0	0	Bacteria
4b56aaf52cd8b9262c1f2ff8fd442c4e	63	35	13	20	0	0	0	0	0	0	0	0	0	0	0	0	0	0	0	0	0	0	0	0	49	31	40	13	94	71	0	0	0	0	0	0	0	0	0	4	0	3	0	0	0	0	0	0	Bacteria
c275a7afecbc96fc035d35f9fdfaa065	95	0	0	0	84	96	0	0	0	0	0	53	0	0	0	0	0	0	0	0	0	0	0	0	0	0	0	0	0	70	0	0	0	0	0	0	18	0	0	20	0	0	0	0	0	0	0	0	Bacteria
ae614740509864ffce4a5216cf25c955	0	36	57	0	0	0	0	0	0	0	0	0	0	0	0	0	0	0	0	0	0	0	0	0	63	25	71	27	0	34	31	0	0	0	0	92	0	0	0	0	0	0	0	0	0	0	0	0	Bacteria
22926f5462a93cfb719997a453abff81	0	0	0	0	0	0	0	0	0	0	0	0	27	15	40	31	19	48	28	0	27	0	0	0	0	0	0	0	0	0	0	0	0	0	0	0	0	0	36	0	61	36	42	0	0	0	0	26	Bacteria
5e2603dbe63f29e47091a36c56238b1c	0	0	0	0	0	0	0	0	0	0	0	0	0	0	0	0	0	0	0	0	0	0	0	0	0	0	0	0	0	0	0	86	0	0	0	56	0	0	0	55	69	59	0	0	0	37	0	74	Bacteria
21f2ef321c21610e9981e666fc0a9837	11	15	0	25	13	23	0	0	0	0	0	0	0	0	0	0	0	0	0	0	0	0	0	0	26	14	22	29	32	36	32	0	0	0	41	37	34	0	0	20	7	17	0	0	0	0	0	0	Bacteria
76177b6c92b108948f05fd1d5651395f	0	0	0	0	0	0	0	0	0	0	0	0	0	0	0	0	0	0	0	0	0	0	0	0	63	21	0	60	0	81	48	0	0	61	56	44	0	0	0	0	0	0	0	0	0	0	0	0	Bacteria
0426890e6355870dd95a1464a9cb20ba	0	0	0	0	0	0	0	0	0	0	0	0	0	0	0	0	0	0	0	0	0	0	0	0	0	0	0	0	0	0	76	0	44	0	0	84	55	35	40	100	0	0	0	0	0	0	0	0	Bacteria
c3889333e6b5a0c7927cf8deb96565a0	0	0	0	0	0	0	0	0	0	0	0	0	0	0	0	0	0	0	0	0	0	0	0	0	0	0	0	0	0	0	0	0	0	0	0	0	0	0	29	0	0	0	379	0	0	0	26	0	Bacteria
9eda0dee7ca2d9a0a005d2c93f036996	77	0	0	23	38	41	23	0	0	59	0	0	0	0	0	0	14	0	0	0	0	0	0	0	38	28	0	0	42	0	0	0	0	0	0	0	0	0	0	0	30	20	0	0	0	0	0	0	Bacteria
3d420c849a372b0358920ad2bcda6f67	17	10	0	0	0	48	0	0	0	0	0	0	0	0	0	0	0	0	0	0	0	0	0	0	0	0	0	0	12	36	19	23	16	0	19	0	11	0	0	0	73	54	0	0	0	37	0	58	Bacteria
1e0f33d729518242cef4f86785b75d68	0	0	0	0	0	0	29	0	0	0	0	0	0	82	0	0	23	43	0	0	0	0	0	90	0	0	0	0	0	0	0	0	0	0	0	0	0	0	0	0	0	96	0	0	0	0	0	70	Bacteria
323928e0bd19e67fc895a22347ae1522	0	0	0	0	0	0	0	0	0	0	0	0	0	0	0	0	0	0	146	60	0	0	0	0	0	0	0	0	0	0	0	0	0	0	0	0	0	0	0	0	0	0	87	24	0	0	0	116	Bacteria
528e25fbe5685efc8f8cd7fadc9e03c7	0	0	0	0	0	0	0	0	0	0	0	0	0	0	0	0	0	0	0	0	0	0	0	0	35	28	0	17	0	27	76	0	0	22	34	32	39	0	5	0	28	58	25	0	0	0	7	0	Bacteria
b71b1662cb9a2513805f4e417cfe6db4	0	0	0	0	0	0	0	0	0	0	0	0	0	0	0	0	0	0	0	0	0	0	0	0	0	0	0	0	0	0	37	0	6	26	18	50	141	0	7	62	0	57	15	0	14	0	0	0	Bacteria
58f6885c3dd0f73a7c63e0ca08cfaf98	57	45	13	12	0	25	0	0	0	0	0	0	0	0	0	0	0	0	0	0	0	0	0	0	73	26	25	17	87	52	0	0	0	0	0	0	0	0	0	0	0	0	0	0	0	0	0	0	Bacteria
353b90e25116f36f6d64b3b89aece7f6	0	0	0	9	34	0	47	40	0	17	25	30	0	0	0	0	63	43	0	0	0	0	0	15	0	0	0	0	0	0	0	44	0	0	0	0	0	0	0	0	21	44	0	0	0	0	0	0	Bacteria
eabe5af7e6d35189d637acf2c9a6f27c	0	0	0	0	0	0	0	0	0	0	0	0	0	0	0	0	0	0	0	0	0	0	0	0	105	49	67	0	51	102	42	0	0	0	0	16	0	0	0	0	0	0	0	0	0	0	0	0	Bacteria
0322743857a16b8c268172b734a95492	0	0	0	0	0	0	0	0	0	0	0	0	0	0	0	0	0	0	0	0	0	0	0	0	0	0	0	47	0	0	55	0	50	31	0	49	51	9	0	0	39	53	24	0	24	0	0	0	Bacteria
83ed83648ae41cda0c0fa0ecfb2d9fcf	0	0	0	0	0	0	0	0	0	0	0	0	0	0	0	0	0	0	0	0	0	0	0	0	0	0	0	0	0	0	43	0	21	27	41	52	73	0	0	70	0	80	0	0	0	25	0	0	Bacteria
e9c41661de978067f9dc87f31a1346aa	23	41	39	0	0	27	0	0	0	0	0	0	0	0	0	0	0	0	0	0	0	0	0	0	92	0	21	25	61	69	0	0	33	0	0	0	0	0	0	0	0	0	0	0	0	0	0	0	Bacteria
c958577d402f9052ac98242e4078b575	0	0	0	0	0	0	35	14	0	25	45	39	45	21	7	0	14	66	0	0	0	0	0	0	0	0	0	0	0	0	0	0	0	5	6	0	5	0	16	0	15	60	0	0	0	0	0	13	Bacteria
131271de876f6b597c744575ede3c1ad	0	0	0	0	0	0	0	0	0	0	0	0	0	0	0	22	0	14	84	0	9	0	50	0	0	0	0	0	0	0	0	0	0	0	13	0	15	0	12	19	32	20	31	0	18	29	14	49	Archaea
5ca00ce7ae79333483951d1566def2e3	0	0	0	0	0	0	0	0	0	0	0	0	0	0	0	0	0	0	0	0	0	0	0	0	0	0	0	0	0	24	73	0	46	30	60	76	26	0	0	41	0	54	0	0	0	0	0	0	Bacteria
27ce9469b65a963e4ccfd8a59bed8da9	0	0	0	0	0	0	0	0	0	0	0	0	0	0	0	0	0	0	0	0	0	0	0	0	0	0	0	0	0	0	70	0	0	0	83	117	61	0	0	79	0	0	0	0	20	0	0	0	Bacteria
545b86eee70506ab62d97a442a621292	0	0	0	0	0	0	0	0	0	0	0	0	0	0	0	0	0	0	0	0	0	0	0	0	0	0	0	0	0	0	93	0	0	0	40	46	95	0	0	44	58	48	6	0	0	0	0	0	Bacteria
ddb4ea4a88de8727cfbd8e87bf1e1317	0	0	0	0	0	0	0	0	0	0	0	0	0	0	0	0	0	0	0	0	0	0	0	0	0	0	0	0	0	0	0	0	0	92	103	78	86	0	0	23	0	48	0	0	0	0	0	0	Bacteria
738cb465eb4fca418dff12cc92d497f8	50	46	45	13	18	31	0	0	0	0	0	0	0	0	0	0	0	0	0	0	0	0	0	0	24	18	46	21	46	37	34	0	0	0	0	0	0	0	0	0	0	0	0	0	0	0	0	0	Bacteria
05f88f7b225eab268173308bfc5755ad	73	31	0	30	0	56	90	0	43	0	0	0	0	0	0	0	0	0	0	0	0	0	0	0	0	0	0	0	38	16	28	0	0	0	0	0	0	0	0	0	0	0	0	0	0	5	0	19	Bacteria
b8d7071ec2186b0fab86ca7a5dd31351	0	0	0	20	40	19	0	16	0	0	0	98	11	0	0	0	12	14	0	0	0	0	0	8	0	0	0	24	11	24	0	34	0	0	6	21	6	0	0	0	12	43	0	0	0	0	0	10	Bacteria
df59a524d448f0b35fdc934d05cdc1c2	0	0	0	0	0	0	0	0	0	0	0	0	0	0	0	0	0	0	0	0	0	0	0	0	0	0	0	0	0	0	0	0	0	0	0	429	0	0	0	0	0	0	0	0	0	0	0	0	Archaea
320b59a40d9b4fda1ab29a677d2d50b3	0	29	11	0	0	0	0	0	0	0	0	0	0	0	0	0	0	0	0	0	0	0	0	0	25	53	34	36	36	70	0	0	0	0	0	21	0	0	0	0	14	0	0	0	0	36	0	63	Bacteria
b7683c578fadae8ebac7d9c5709079b4	0	30	0	0	0	0	0	0	0	0	0	0	0	0	0	0	0	0	0	0	0	0	0	0	52	80	0	42	0	39	126	0	34	0	0	0	0	0	0	0	0	25	0	0	0	0	0	0	Bacteria
3bbfeb10e40ad9dce7896322d52a3fde	0	0	0	0	0	0	42	22	20	25	17	84	0	0	20	0	28	57	0	0	0	0	0	0	0	0	0	0	0	0	0	0	0	0	0	0	0	0	16	0	28	69	0	0	0	0	0	0	Bacteria
fa3365e4f508fef4f520700b9b8699d8	0	0	0	0	0	0	0	0	0	0	0	0	0	0	0	0	0	0	0	0	0	0	0	0	59	40	32	55	0	72	34	0	21	28	38	25	24	0	0	0	0	0	0	0	0	0	0	0	Bacteria
85f868ba36c908b5513e23d5169a9e12	0	38	24	0	0	0	0	0	0	0	0	0	0	0	0	0	0	0	0	0	0	0	0	0	101	54	47	0	42	84	0	0	15	0	0	8	0	0	0	0	14	0	0	0	0	0	0	0	Bacteria
80ba7de7dd7f45f09a77409ff60783fe	0	0	0	0	43	0	0	0	0	0	0	0	0	0	0	0	0	0	0	0	0	0	0	0	117	0	0	0	191	76	0	0	0	0	0	0	0	0	0	0	0	0	0	0	0	0	0	0	Bacteria
6327856b520fa8cfcf7b0747e9f40a39	20	0	0	22	22	29	0	0	0	0	0	0	0	0	0	0	0	0	0	0	0	0	0	0	18	10	0	67	0	73	68	0	28	9	12	31	17	0	0	0	0	0	0	0	0	0	0	0	Bacteria
68b03ad10b10d53379e590feaeb6dc6f	0	56	0	0	0	43	0	0	0	0	0	0	0	0	0	0	0	0	0	0	0	0	0	0	42	0	0	50	78	76	58	0	0	0	0	23	0	0	0	0	0	0	0	0	0	0	0	0	Bacteria
53a96297d56dbd6e9a63a5e27a6dbd88	0	0	0	0	0	0	0	0	0	0	0	0	0	0	0	0	0	0	0	0	0	0	0	0	0	0	29	22	34	26	63	0	37	16	18	31	66	0	0	0	38	16	0	0	30	0	0	0	Bacteria
2198731c23a59a6bf130c08c155159d4	116	33	38	22	21	98	0	0	0	0	0	15	0	0	0	0	0	0	0	0	0	0	0	0	16	22	15	9	0	20	0	0	0	0	0	0	0	0	0	0	0	0	0	0	0	0	0	0	Bacteria
ef224c92239717c6c1c9e01e27120822	67	55	0	0	70	72	19	0	0	0	0	0	0	0	0	0	0	0	0	0	0	0	0	0	62	0	0	0	58	0	0	0	0	0	0	0	0	0	0	0	22	0	0	0	0	0	0	0	Bacteria
e3607cf04dca53612ad9c386876c1962	0	22	0	0	0	0	0	0	9	0	0	0	0	0	0	0	0	0	0	0	0	0	0	0	35	13	9	31	27	61	33	7	25	28	52	55	12	0	0	0	0	6	0	0	0	0	0	0	Bacteria
82f6dd423f0e842b778be05e2cd019fc	0	0	0	0	0	0	0	0	28	66	39	182	81	0	0	0	0	0	0	0	0	0	0	0	0	0	0	0	0	0	0	0	0	0	18	0	11	0	0	0	0	0	0	0	0	0	0	0	Bacteria
bd462f69fbb3106905f0f948b3cdc4f3	0	0	0	0	0	0	0	0	0	16	0	0	0	0	33	25	0	0	13	0	0	0	0	0	0	0	0	0	0	0	0	0	0	0	0	0	25	0	216	0	57	32	8	0	0	0	0	0	Bacteria
3243928b2f67782ba1a814c874907737	0	0	0	0	0	0	0	0	0	0	0	0	0	62	0	0	0	0	0	0	0	0	36	62	0	0	0	0	0	0	0	0	0	0	0	19	0	0	0	0	0	0	0	0	0	81	36	129	Bacteria
b010ad42dfcfbc453d0a0b83baaa7d3b	0	0	0	0	0	0	0	0	0	0	0	0	0	0	0	0	0	0	34	0	50	35	18	59	0	0	0	0	0	0	0	0	0	0	0	0	0	0	0	0	0	0	41	0	0	32	0	156	Bacteria
8f136b003f33168a3b4ac6825bea45c2	225	87	0	0	0	0	0	0	0	0	0	0	0	0	0	0	0	0	0	0	0	0	0	0	80	0	0	0	32	0	0	0	0	0	0	0	0	0	0	0	0	0	0	0	0	0	0	0	Bacteria
a650eaa7abbd5fa7dfe39375f15fae6d	0	0	34	0	0	51	0	0	0	0	0	0	0	0	0	0	0	0	0	0	0	0	0	0	61	30	30	92	46	80	0	0	0	0	0	0	0	0	0	0	0	0	0	0	0	0	0	0	Bacteria
f86f28e4d1611d50b2f84e34ebadc44d	0	0	0	0	45	223	0	0	0	0	0	0	0	0	0	0	0	0	0	0	0	0	0	0	0	0	0	0	82	74	0	0	0	0	0	0	0	0	0	0	0	0	0	0	0	0	0	0	Bacteria
5806226e91b7cad2a0a9ff38d8bd1f30	0	0	0	0	27	0	0	0	0	0	0	17	0	0	0	9	0	0	6	0	0	0	6	0	0	0	0	0	22	21	0	0	21	0	0	0	21	0	37	19	21	23	75	2	24	32	0	41	Bacteria
bff0d3553156f95cf9207c773a0d9a5c	0	0	0	0	0	0	12	0	0	14	254	0	0	0	0	0	0	0	0	0	0	0	0	0	0	0	0	0	0	0	0	0	0	7	137	0	0	0	0	0	0	0	0	0	0	0	0	0	Bacteria
ac8a5442115f447ec36ab4d2980fa4d9	0	0	0	0	0	0	0	0	0	0	0	0	0	0	0	0	0	0	0	0	0	0	0	0	0	0	63	36	0	0	81	0	0	54	68	41	80	0	0	0	0	0	0	0	0	0	0	0	Bacteria
3bc664d93ea4df1e72ac5bae558d0272	0	33	12	0	0	0	0	0	0	0	0	0	0	0	0	0	0	0	0	0	0	0	0	0	0	35	0	0	95	68	65	0	32	0	0	77	0	0	0	0	0	0	0	0	0	0	0	5	Bacteria
fe2061726f708d0d438661cbd9128cc0	0	29	58	54	0	0	36	0	0	0	0	0	0	0	0	0	0	0	0	0	0	0	0	0	58	0	38	0	36	51	35	0	0	0	0	0	0	0	0	0	0	27	0	0	0	0	0	0	Bacteria
cee03a265eb76a23775da2cf87be8b27	0	0	0	0	0	0	0	12	0	0	0	0	40	27	0	0	40	120	0	0	0	0	0	43	0	0	0	0	0	0	0	10	0	0	0	0	0	0	0	0	21	65	0	0	0	0	0	44	Bacteria
7819682347a034b351f13a122077c574	0	0	0	0	0	0	0	0	0	10	7	0	70	17	23	31	22	87	16	0	0	0	0	0	0	0	0	0	0	0	0	0	0	0	0	0	17	0	9	0	0	32	39	0	0	0	0	42	Bacteria
272724b5517ee82593539ade9fd03ab4	0	0	0	0	0	0	0	0	0	0	0	0	44	0	0	0	0	0	8	0	0	31	257	31	0	0	0	0	0	0	0	0	0	0	0	0	0	0	0	0	0	0	0	7	0	0	18	26	Bacteria
eba94f2f430dc3766dd3b9a6348bd137	0	0	0	0	0	0	0	0	0	0	0	0	22	101	0	64	0	145	0	11	0	0	26	0	0	0	0	0	0	0	0	0	0	0	0	0	0	30	0	23	0	0	0	0	0	0	0	0	Bacteria
c2f8d667e7899d6251c9dde0bfcd4658	0	0	0	0	0	0	0	0	0	0	0	0	0	0	0	0	0	0	0	0	0	0	0	0	0	0	0	0	0	0	0	0	0	0	0	0	0	0	0	0	0	0	348	0	0	49	25	0	Bacteria
d951d8f2461804d3ad00b2809b7b12d6	32	40	84	21	31	51	0	0	0	0	0	0	0	0	0	0	0	0	0	0	0	0	0	0	0	53	34	0	36	39	0	0	0	0	0	0	0	0	0	0	0	0	0	0	0	0	0	0	Bacteria
bf422469cea56156eb8f89220a68ae03	0	0	0	0	0	0	0	0	0	0	0	5	0	0	0	17	0	0	0	0	0	0	0	0	0	0	0	0	0	0	0	0	0	0	0	0	64	0	61	41	0	36	135	0	32	25	0	4	Bacteria
5137eae61689d12530b9b16daa959ffd	0	0	0	0	0	0	0	0	0	0	0	0	40	0	0	0	0	38	0	0	18	0	0	0	0	0	0	0	0	0	0	0	0	0	25	0	54	30	78	60	25	32	0	0	0	20	0	0	Bacteria
7941af2ad82087adfd900a65ae8885b6	0	0	0	0	0	0	0	0	0	0	0	0	0	0	0	0	0	0	0	0	0	0	0	0	0	0	0	0	0	0	48	0	0	0	0	0	59	0	28	127	18	44	62	0	13	8	13	0	Bacteria
039ed3f0523f4888b3b8871b7b301de0	0	0	0	0	0	0	0	0	0	0	0	0	0	0	0	0	0	0	0	0	0	0	0	0	0	0	0	0	0	0	0	0	0	0	0	0	0	0	0	0	0	0	377	0	0	25	0	18	Archaea
e7003d26395c0ebe728ce52f3c156334	19	0	6	0	0	0	0	0	0	0	0	5	0	0	0	0	0	0	0	0	0	0	0	0	23	8	13	0	23	33	15	0	16	13	3	33	7	0	18	8	148	28	0	0	0	0	0	0	Bacteria
20e46057c8224b4162d2c785d9bce76d	72	34	0	0	0	44	0	0	0	0	0	0	0	0	0	0	0	0	0	0	0	0	0	0	96	18	26	15	64	50	0	0	0	0	0	0	0	0	0	0	0	0	0	0	0	0	0	0	Bacteria
a108e08a6b987184837b54cd222b78df	0	0	0	0	0	0	0	0	0	0	40	91	0	26	65	0	34	72	8	0	0	0	0	0	0	0	0	0	0	0	0	0	0	0	0	23	0	0	27	0	0	19	0	0	0	0	0	14	Bacteria
0f468b3878e33a1115ff5d7a0336f8ca	0	0	0	0	0	0	0	0	0	0	0	0	401	0	11	0	0	0	0	0	0	0	0	0	0	0	0	0	0	0	0	0	0	0	0	0	7	0	0	0	0	0	0	0	0	0	0	0	Bacteria
a1c70593eb965247d434caa2384f5985	57	0	0	0	59	29	86	52	74	0	0	0	0	0	0	0	0	0	0	0	0	0	0	0	0	0	0	0	0	31	0	30	0	0	0	0	0	0	0	0	0	0	0	0	0	0	0	0	Bacteria
d44ffd5e41cad3ffa53d28a00e86393e	0	0	0	0	0	0	0	0	0	0	0	0	44	65	10	13	34	98	0	0	0	0	0	0	0	0	0	0	0	0	0	0	0	0	0	0	0	7	14	0	27	62	7	0	0	0	0	37	Bacteria
673aa828bb4ad0c23667a133c698c6eb	106	0	192	20	0	76	0	0	0	0	0	0	0	0	0	0	0	0	0	0	0	0	0	0	0	0	0	23	0	0	0	0	0	0	0	0	0	0	0	0	0	0	0	0	0	0	0	0	Bacteria
8921ebe422e007b0cab137c42e10d649	0	0	19	0	0	0	0	0	0	0	0	0	0	0	0	0	0	0	0	0	0	0	0	0	88	0	0	0	46	51	22	0	0	39	28	78	14	0	0	0	0	18	0	0	0	0	14	0	Bacteria
e3b2044b0138b7f4403c6e76c301e7f8	0	0	0	0	25	23	56	24	14	32	31	63	0	0	0	0	0	0	0	0	0	0	0	28	0	0	0	0	0	0	0	12	0	0	0	18	0	0	0	0	30	15	0	0	0	0	0	46	Bacteria
0e039f0eb662f8f62ff3f20476c446b9	0	0	0	0	0	0	8	0	0	0	0	0	0	0	18	33	52	61	0	0	0	0	0	25	0	0	0	0	0	0	0	0	0	0	0	14	31	0	36	25	39	75	0	0	0	0	0	0	Bacteria
5a3fd3b464049018b73b55f3aa08a9fc	0	0	0	0	0	0	0	0	0	0	0	0	49	67	16	21	34	101	0	0	0	0	0	0	0	0	0	0	0	0	0	0	0	0	0	0	10	0	5	4	8	102	0	0	0	0	0	0	Bacteria
1d3ea73879331db7d41ab1258c725a26	0	0	0	0	0	0	0	0	0	0	0	0	0	0	0	0	32	36	0	0	52	0	0	79	0	0	0	0	0	0	0	0	0	0	0	0	0	0	0	0	0	68	84	0	0	0	0	66	Bacteria
f075f2b1fc1bf7fd8b057ae429ad8545	0	0	0	0	0	0	0	0	0	0	0	0	0	0	0	0	0	0	0	0	0	0	0	0	0	0	0	0	0	0	0	0	0	0	0	0	0	0	117	0	0	45	104	0	84	0	67	0	Bacteria
c51605affac1c51565d060c38e9ff764	53	29	43	23	33	63	8	0	0	0	0	0	0	0	0	0	0	0	0	0	0	0	0	0	31	29	0	12	35	45	12	0	0	0	0	0	0	0	0	0	0	0	0	0	0	0	0	0	Bacteria
2607214e86ca28aaef3037d4753912b7	88	0	0	0	55	0	0	0	0	0	15	0	0	0	0	0	0	0	0	0	0	0	0	0	43	42	0	0	49	35	58	0	0	0	0	31	0	0	0	0	0	0	0	0	0	0	0	0	Bacteria
9596a4d9033bcbb1156ff9ef4a724f89	22	25	13	17	0	18	0	0	0	0	0	0	0	0	0	0	0	0	0	0	0	0	0	0	0	26	34	52	86	73	27	0	0	0	0	23	0	0	0	0	0	0	0	0	0	0	0	0	Bacteria
018eadd78dac9baa34ab41e68ec77007	14	47	14	8	0	0	0	0	0	0	0	0	0	0	0	0	0	0	0	0	0	0	0	0	42	67	37	34	22	64	41	0	15	0	0	0	0	0	0	0	0	11	0	0	0	0	0	0	Bacteria
d41331722ccb58e139998ad43ca43228	0	0	0	0	0	0	0	0	0	0	0	7	0	0	0	13	0	0	0	0	0	0	0	0	0	0	0	0	0	0	45	0	9	8	40	24	42	0	0	50	51	30	37	0	25	20	0	15	Bacteria
c6b138ed11bfdbdb9db3033be594987e	0	0	0	0	0	0	0	0	0	0	0	55	40	50	17	0	0	70	0	0	20	0	0	66	0	0	0	0	0	0	0	0	0	0	0	0	0	0	47	0	0	0	0	0	0	0	0	51	Bacteria
ece7ced5454c322d2957274188d5554b	0	0	0	0	0	0	0	0	0	0	0	0	0	0	0	0	0	0	0	0	0	0	0	0	0	0	0	0	0	0	0	0	0	0	0	0	0	0	0	0	0	0	203	0	130	34	49	0	Bacteria
03052d7851b1aa7502c015e516f32dc6	0	0	0	0	0	0	0	0	0	0	0	0	0	0	0	0	0	0	117	15	0	0	0	0	0	0	0	0	0	0	0	0	0	0	0	0	0	0	0	0	0	0	166	0	0	43	0	74	Bacteria
cb2e8bbf8df5c0bbdce743f146638735	0	0	0	0	0	0	0	0	0	0	0	0	0	0	0	0	0	0	0	0	0	0	0	415	0	0	0	0	0	0	0	0	0	0	0	0	0	0	0	0	0	0	0	0	0	0	0	0	Bacteria
54eee263170d3783f52c581011d03d10	0	0	0	0	0	0	0	0	0	0	0	0	0	0	0	0	0	0	0	0	0	0	0	0	0	0	0	0	0	7	28	0	20	12	13	15	0	0	16	0	0	8	266	0	23	0	7	0	Bacteria
b233a88d4c40a6ccf037a7c0d96e68e8	0	0	0	0	0	0	0	0	0	0	0	0	0	0	0	0	0	0	0	0	0	0	0	0	0	0	0	0	0	0	44	0	0	0	54	34	66	0	0	48	0	33	59	0	53	24	0	0	Bacteria
429c87b203b7106cd4ba4fad62c5fbc2	0	51	0	0	0	0	0	0	0	0	0	0	0	0	0	0	0	0	0	0	0	0	0	0	48	37	0	38	68	76	31	0	0	0	0	47	0	0	0	0	18	0	0	0	0	0	0	0	Bacteria
137a53091219740d40b883715c8fd128	0	0	0	0	0	0	0	0	0	0	0	0	67	33	18	31	3	38	8	0	0	0	0	6	0	0	0	0	0	0	0	0	0	0	0	0	33	6	17	0	63	52	0	0	0	12	0	27	Bacteria
18674098c9d3ccfcfcd43dadb1c11e9d	0	0	0	0	0	0	0	0	0	0	0	0	0	0	0	0	0	0	0	0	0	0	0	0	70	56	29	0	0	21	50	0	0	33	27	64	34	0	0	0	0	30	0	0	0	0	0	0	Bacteria
48c04a813307251dbc834062063469a2	0	18	63	0	0	21	0	0	0	0	0	0	0	0	0	0	0	0	0	0	0	0	0	19	30	0	30	0	19	36	0	16	0	0	0	0	0	0	7	0	0	56	0	0	0	14	0	84	Bacteria
92cd3a5018c09064629e59375136e606	119	26	5	9	0	33	0	0	0	0	0	0	0	0	0	0	0	0	0	0	0	0	0	0	24	0	0	21	83	34	35	0	0	0	0	23	0	0	0	0	0	0	0	0	0	0	0	0	Bacteria
fe26c535f3cf11b797608b1df3fbaa56	27	39	0	0	0	34	0	0	0	0	0	0	0	0	0	0	0	0	0	0	0	0	0	0	0	0	49	47	46	52	54	0	0	0	25	34	0	5	0	0	0	0	0	0	0	0	0	0	Bacteria
09a540ae9edb0d6231234878a01a7052	0	0	23	0	0	0	0	0	0	0	0	0	0	0	0	0	0	0	0	0	0	0	0	0	0	0	88	40	0	89	85	0	52	0	0	35	0	0	0	0	0	0	0	0	0	0	0	0	Bacteria
68eeb2eae00b5b9b7fe40f05884aa7f3	0	0	0	0	13	0	0	0	0	0	0	0	0	0	0	0	0	0	0	0	0	0	0	0	0	33	33	27	47	95	32	0	12	8	0	19	12	0	11	0	20	17	0	0	0	9	0	24	Bacteria
9fc1a918ac38956f401e8dc270dabf67	0	0	0	0	0	0	0	0	0	0	0	0	0	0	0	0	0	0	0	0	0	0	0	0	0	0	0	30	20	32	54	0	40	0	0	44	93	0	0	72	27	0	0	0	0	0	0	0	Bacteria
7cfac9691a2e5bc0a9495513e26cfc1c	162	0	0	0	0	0	0	0	124	0	0	0	3	0	0	0	0	0	0	0	0	0	0	0	0	0	0	0	0	0	0	41	0	0	0	0	25	0	0	0	0	0	0	0	0	21	0	35	Bacteria
b9d3a0b74504b912407ac95f78efef81	0	0	0	0	57	83	0	0	0	0	0	0	0	0	0	0	0	0	0	0	0	0	0	0	0	0	0	80	85	106	0	0	0	0	0	0	0	0	0	0	0	0	0	0	0	0	0	0	Bacteria
6a472db3eb7f8a01ec1128e139b4f7cf	0	0	0	0	0	0	0	65	0	0	0	0	33	0	28	65	62	76	0	0	0	0	0	0	0	0	0	0	0	0	0	41	0	0	0	0	0	0	0	0	41	0	0	0	0	0	0	0	Bacteria
c994b798313874c618f6f2abc27cf86d	0	0	0	0	0	0	0	0	0	0	0	0	0	0	0	0	0	0	0	0	0	0	0	0	0	0	0	0	0	43	100	0	42	0	62	94	70	0	0	0	0	0	0	0	0	0	0	0	Bacteria
c55f15b71e6dcfc09cfcb402ae9644aa	62	22	0	21	49	76	33	0	22	12	9	28	0	0	0	0	11	0	0	0	0	0	0	0	0	0	0	0	26	30	0	0	0	0	0	0	0	0	0	0	9	0	0	0	0	0	0	0	Bacteria
603c5e015d299a7fef4f88f11c9fbcf9	0	0	0	44	96	40	33	11	33	16	8	33	0	0	0	0	0	0	0	0	0	0	0	0	0	0	0	24	0	33	27	0	12	0	0	0	0	0	0	0	0	0	0	0	0	0	0	0	Bacteria
8ce5a83dd447eff8df5c416504d3d975	0	0	0	0	0	14	6	0	0	0	0	12	0	0	15	0	0	0	61	17	0	0	53	36	0	0	0	0	0	0	0	18	0	0	0	0	0	0	48	0	0	0	33	0	0	30	0	67	Bacteria
c67476b1d7fb556019087b1a1097fe25	0	0	0	0	0	0	0	0	0	0	0	0	0	0	0	0	0	0	0	0	0	0	0	0	0	34	59	0	0	43	101	0	43	0	0	0	42	0	0	40	0	48	0	0	0	0	0	0	Bacteria
83f155a41f651df0044a8e44daea5155	120	29	0	22	24	115	0	0	0	0	0	0	0	0	0	0	0	0	0	0	0	0	0	0	0	0	0	0	41	58	0	0	0	0	0	0	0	0	0	0	0	0	0	0	0	0	0	0	Bacteria
72656b311f27552e7093e279b5edcf5d	0	0	0	0	87	67	80	17	36	6	0	38	0	0	0	0	0	0	0	0	0	0	0	0	0	0	0	0	0	0	0	28	0	0	0	0	0	0	12	0	38	0	0	0	0	0	0	0	Bacteria
aaf50964dd97e70c7d807268e1023a26	0	0	0	0	48	28	0	0	0	0	0	0	0	0	0	0	25	0	0	0	0	0	0	154	0	0	0	0	0	0	0	17	0	0	0	0	0	0	21	0	42	19	0	0	0	25	0	30	Bacteria
fb5825b82aa57b995388be3483be21c0	0	0	0	0	0	0	59	32	0	23	29	37	0	0	18	0	17	0	0	0	0	0	0	39	0	0	0	0	0	0	0	0	0	0	0	0	0	0	56	0	38	36	0	0	0	0	4	21	Bacteria
607f22679c44f5ccb016a0c802389c5c	0	0	0	0	0	0	32	0	0	33	0	20	20	0	0	0	20	64	0	0	0	0	0	0	0	0	0	0	0	0	0	24	0	0	0	30	0	0	0	0	79	87	0	0	0	0	0	0	Bacteria
b2c6bf604ce7d35d5770f158c63c9ff7	0	0	0	0	0	0	21	18	19	101	58	90	0	17	0	0	34	0	0	0	0	0	0	0	0	0	0	0	0	0	0	0	0	0	0	17	0	0	0	0	34	0	0	0	0	0	0	0	Bacteria
e761323c627582322276b00abfb2172d	0	0	0	0	0	0	0	56	0	18	7	32	0	0	12	35	55	51	0	0	0	0	0	13	0	0	0	0	0	0	0	37	0	0	0	0	0	4	0	0	34	55	0	0	0	0	0	0	Bacteria
2c5522733da7be377a3d6cd270875335	0	0	0	0	0	0	0	0	0	0	0	0	0	0	0	0	0	0	0	0	0	0	0	0	0	0	0	0	29	0	34	0	96	0	0	74	44	6	0	0	45	38	13	0	0	30	0	0	Bacteria
78cded64851b1d8afe41058929490171	0	0	0	0	0	0	0	0	0	0	0	0	0	0	0	0	0	0	0	0	0	0	0	0	0	0	0	0	0	0	67	0	0	36	42	86	0	0	0	64	0	57	0	0	35	22	0	0	Bacteria
e8988513c11e3934c5028239daf80044	0	0	41	0	0	0	0	0	0	0	0	0	0	0	0	0	0	0	0	0	0	26	0	0	0	0	34	0	0	0	34	0	30	0	0	0	0	0	0	0	90	73	0	0	0	0	0	80	Bacteria
06f2ee39403392ce2803793644f7165c	0	0	0	106	175	23	18	0	0	9	0	3	0	0	0	0	0	0	0	0	0	0	0	0	0	0	0	67	0	7	0	0	0	0	0	0	0	0	0	0	0	0	0	0	0	0	0	0	Bacteria
9594492dd388914aeb1014bcdba191f0	0	16	0	0	0	0	0	0	0	0	0	0	0	0	0	0	0	0	0	0	0	0	0	0	0	0	0	69	0	53	198	0	71	0	0	0	0	0	0	0	0	0	0	0	0	0	0	0	Bacteria
b04c9762991f3efa3065531aedfe9691	0	0	0	0	0	0	0	0	0	0	0	0	0	0	0	0	0	0	0	0	0	0	0	0	0	0	67	0	0	0	80	0	0	42	49	0	59	0	0	0	0	47	43	0	20	0	0	0	Bacteria
c62cb8de193d868ae3124eb872e57d71	98	31	23	0	17	43	0	0	0	0	0	0	0	0	0	0	0	0	0	0	0	0	0	0	30	0	0	0	32	28	0	0	0	0	0	0	0	0	0	0	31	19	0	0	0	18	0	36	Bacteria
6e55d6319c661bd83a8b3ea32f4bc2c1	8	0	0	18	10	24	22	0	17	0	12	43	12	0	6	0	9	14	0	0	0	3	0	0	0	15	0	10	27	24	12	8	8	0	8	9	0	0	10	7	27	28	0	0	0	7	0	8	Bacteria
5d63253cce9f2042b49421d1168f8bc8	0	0	0	0	0	0	11	0	0	0	260	0	0	0	0	0	0	0	0	0	0	0	0	0	0	0	0	0	0	0	0	0	0	11	124	0	0	0	0	0	0	0	0	0	0	0	0	0	Bacteria
8c7ae5b59e4ccee6611f6d904518974a	54	47	0	32	53	79	21	0	0	0	0	0	0	0	0	0	0	0	0	0	0	0	0	7	0	8	0	27	23	48	6	0	0	0	0	0	0	0	0	0	0	0	0	0	0	0	0	0	Bacteria
bd2db55a47d69dc1b98b72e7aa58e022	53	25	18	0	18	48	0	0	0	0	0	0	0	0	0	0	0	0	0	0	0	0	0	0	0	13	19	0	28	22	47	14	0	0	9	21	24	0	0	9	17	20	0	0	0	0	0	0	Bacteria
b98c15f21703acd798f5874b11e8cd61	24	25	0	0	0	41	0	0	0	0	0	0	0	0	0	17	0	0	0	0	0	0	0	0	0	0	0	0	38	27	0	24	0	0	0	0	0	0	17	42	98	52	0	0	0	0	0	0	Bacteria
40b38b3ea17594293b16caa940b5a473	0	0	0	0	0	0	0	0	0	0	0	0	0	0	0	0	0	0	0	0	0	133	0	155	0	0	0	0	0	0	0	0	0	0	0	0	0	0	0	0	0	0	0	0	0	13	0	104	Bacteria
66ce6a95c14351ae8e31efff91d94f23	0	0	0	0	0	0	0	0	0	0	0	0	0	0	0	0	0	0	0	0	0	0	0	0	0	0	0	0	0	0	0	0	0	0	0	0	0	59	339	0	0	7	0	0	0	0	0	0	Bacteria
3111013c2c746f02f10f7f9de09b9b3c	0	0	0	37	0	0	0	0	0	0	0	0	0	0	0	0	0	0	0	0	0	0	0	0	92	77	0	45	79	74	0	0	0	0	0	0	0	0	0	0	0	0	0	0	0	0	0	0	Bacteria
1552ec8731eca7b1e9c14c0a1111f410	0	0	0	0	26	38	0	23	0	0	0	0	67	0	0	0	0	0	0	0	0	0	0	29	0	0	0	0	0	0	0	31	0	0	0	26	0	0	0	0	33	0	0	0	19	0	0	112	Bacteria
5060d11c81b595af27053cb2bf330836	46	22	46	0	38	107	0	0	0	0	0	0	0	0	0	0	0	0	0	0	0	0	0	0	0	0	0	37	31	58	18	0	0	0	0	0	0	0	0	0	0	0	0	0	0	0	0	0	Bacteria
77c95f151f1cdf691431108143306a5e	0	29	0	0	0	0	0	0	0	0	0	0	0	0	0	0	0	0	0	0	0	0	0	0	41	41	47	0	0	80	40	0	15	18	22	28	28	0	0	0	0	14	0	0	0	0	0	0	Bacteria
6e666f074b5b18bfef8798b4335f4ca5	0	0	70	0	118	0	120	0	0	0	0	0	0	0	0	0	0	0	0	0	0	0	0	0	0	50	45	0	0	0	0	0	0	0	0	0	0	0	0	0	0	0	0	0	0	0	0	0	Bacteria
64281abc5bff840430dbb6143f8dc10a	0	0	0	0	9	0	52	0	0	0	0	0	0	0	0	0	0	0	27	0	0	46	0	61	0	0	0	0	0	0	0	11	0	0	0	0	0	0	0	0	28	18	0	0	0	24	0	127	Bacteria
98607f58e8f6bff28393fb803ce48b24	0	0	0	0	0	0	0	0	0	0	0	0	0	0	0	0	0	0	0	0	0	0	0	0	0	0	0	39	0	50	67	0	19	35	49	65	79	0	0	0	0	0	0	0	0	0	0	0	Bacteria
ef60371a9b0a27e71fa0e0707d9935a4	78	53	30	0	15	60	0	0	0	0	0	0	0	0	0	0	0	0	0	0	0	0	8	0	0	37	0	16	37	28	0	0	0	0	0	0	0	0	0	0	0	0	0	0	0	0	0	40	Bacteria
0ebf73ad86096ac1307251bcdfa1ba85	0	0	0	0	0	0	0	0	0	0	0	0	29	8	0	30	0	46	21	0	28	0	12	13	0	0	0	0	0	0	0	0	0	0	0	0	48	0	0	0	0	0	25	0	37	20	0	85	Bacteria
a46dff5b544166d904e98f3c835b7108	0	0	0	0	0	0	0	0	0	0	0	0	0	0	0	0	0	0	0	0	0	0	12	0	0	0	0	18	0	0	26	6	0	16	25	45	36	0	0	19	10	18	107	0	27	0	23	14	Bacteria
6f8849661c52ad5cb4560d9e7a98717f	0	0	0	0	0	0	0	0	0	0	0	0	0	0	0	0	0	0	0	0	0	0	0	0	69	0	0	26	0	51	29	0	0	49	77	101	0	0	0	0	0	0	0	0	0	0	0	0	Bacteria
cc0da78470a7bbbef5b8effa6e29d43a	0	0	23	0	0	0	0	0	0	0	0	0	0	0	0	0	0	0	0	0	0	0	0	0	158	25	38	0	47	69	14	0	0	0	0	27	0	0	0	0	0	0	0	0	0	0	0	0	Bacteria
675b19421840471c8f22923c133de709	0	0	0	0	0	0	0	23	0	0	0	0	0	0	0	9	0	0	0	0	0	0	0	0	0	0	0	0	0	0	36	57	0	13	20	41	26	0	0	16	54	30	9	0	0	20	0	47	Bacteria
2f5dd64368df3c383fa4240a29ab0522	0	0	0	0	0	0	0	0	0	0	0	0	0	0	64	36	85	94	0	0	0	0	0	0	0	0	0	0	0	0	0	0	0	0	0	0	0	35	0	0	48	39	0	0	0	0	0	0	Bacteria
000529f90409472c1e671113e0cb25bf	0	0	0	0	0	0	0	0	0	0	0	0	0	0	0	0	0	0	0	0	0	0	0	0	94	22	0	0	60	51	48	0	18	23	0	55	24	6	0	0	0	0	0	0	0	0	0	0	Bacteria
8db95780fca034e285282f8d9446c702	0	0	0	0	0	0	0	0	0	0	0	0	0	0	0	0	0	0	0	0	0	0	0	0	0	0	0	0	0	0	127	0	0	18	33	60	26	0	0	69	0	38	0	0	0	0	0	30	Bacteria
ca8657c82bb4c33b2efcb6778fdc2214	16	0	0	0	0	0	0	0	0	0	0	0	0	9	0	15	34	33	0	0	12	15	0	41	0	0	0	0	0	0	0	0	0	0	0	0	0	0	0	0	62	90	0	0	0	13	0	60	Bacteria
eee3dcd9dbd81f0e09038ceb9bd307e0	0	0	0	0	0	0	0	0	0	0	0	0	0	0	0	0	0	0	0	0	0	0	0	0	0	15	0	0	0	8	60	0	13	18	25	11	111	0	0	35	0	86	0	0	18	0	0	0	Bacteria
3f7caca7eb0ec0652ffe800b08d5c68f	0	0	160	0	0	0	0	0	0	0	0	0	0	0	0	0	0	0	72	0	0	0	75	58	0	0	0	0	0	0	0	0	0	0	0	0	0	0	0	0	0	0	34	0	0	0	0	0	Bacteria
89faf2a22eeb58d56dc030d9cfe9526f	0	0	0	0	0	0	0	0	0	0	0	0	0	0	0	0	0	0	0	0	0	0	0	0	115	52	52	31	9	73	23	0	0	19	16	9	0	0	0	0	0	0	0	0	0	0	0	0	Bacteria
a8be5d40d70ac893d4b0d37fccec5c09	18	36	46	24	20	28	0	0	0	0	0	0	0	0	0	0	0	0	0	0	0	0	0	0	34	20	23	16	58	62	13	0	0	0	0	0	0	0	0	0	0	0	0	0	0	0	0	0	Bacteria
cd79e7f4661d8d2b1235800cec4dce94	0	0	0	0	0	0	0	0	0	0	0	0	0	0	0	0	0	0	0	0	0	0	0	0	0	0	0	0	0	0	0	0	0	0	0	0	0	0	0	0	0	0	398	0	0	0	0	0	Bacteria
02088ba97661aaace7b996da0b799999	36	24	9	0	0	0	0	0	0	0	0	0	0	0	0	0	0	0	0	0	0	0	0	0	34	0	14	12	27	18	34	9	21	9	0	24	24	10	0	0	34	58	0	0	0	0	0	0	Bacteria
67a861411e1690c8709e2b6bfe9d8a6e	81	44	58	0	0	0	0	0	0	0	0	0	0	0	0	0	0	0	0	0	0	0	0	0	59	0	60	13	23	0	42	0	0	0	17	0	0	0	0	0	0	0	0	0	0	0	0	0	Bacteria
e98349f8b3c7732e4c4148cab1686545	0	0	19	0	0	0	0	0	0	0	0	0	0	0	0	0	0	0	0	0	0	0	0	0	193	49	13	11	66	46	0	0	0	0	0	0	0	0	0	0	0	0	0	0	0	0	0	0	Bacteria
20b686910cf9db4b08f7b7c220800316	0	0	0	0	0	0	0	0	0	0	0	0	0	0	0	0	0	0	0	0	0	0	0	0	151	83	120	0	0	43	0	0	0	0	0	0	0	0	0	0	0	0	0	0	0	0	0	0	Bacteria
dff250dbb9a01a7e50ecb42effde9c4b	0	0	0	0	0	0	0	0	0	0	0	0	0	0	0	0	0	0	0	0	0	0	0	0	0	0	0	0	0	0	36	0	0	0	0	0	77	0	59	78	0	87	60	0	0	0	0	0	Bacteria
864418f03eeff7e4bf014aa671a5cef6	60	23	33	0	19	42	8	0	7	0	0	0	0	0	0	0	0	0	0	0	0	0	0	0	42	23	33	0	30	46	0	0	0	0	0	0	9	0	0	0	18	0	0	0	0	0	0	3	Bacteria
7be801d28b515127d278caca60c9b70c	0	49	0	0	0	0	0	0	0	0	0	0	0	0	0	0	0	0	0	0	0	0	0	0	66	52	0	48	71	81	0	0	0	0	0	0	0	0	0	0	0	0	0	0	29	0	0	0	Bacteria
7581d7abb0180d3918ccafdc3a0f1564	0	0	47	0	0	0	0	0	0	0	0	0	0	0	0	0	0	0	0	0	0	0	0	0	61	46	0	42	0	69	0	0	131	0	0	0	0	0	0	0	0	0	0	0	0	0	0	0	Bacteria
e87cf485b4b134f1c299cef85ef8bf2a	0	0	13	0	0	20	0	0	0	0	0	2	0	0	0	0	0	0	0	0	0	0	0	0	14	11	18	9	29	29	20	9	22	0	0	18	16	0	0	33	61	72	0	0	0	0	0	0	Bacteria
b5bce3d69d2bccebd2302aac0f125d95	0	0	0	0	0	0	46	0	22	42	0	32	0	0	0	0	0	0	0	0	0	24	0	84	0	0	0	0	0	0	0	0	6	5	4	8	0	0	0	0	0	0	0	0	13	19	0	91	Bacteria
7e21d9a9cf30e55511b505d991350e0b	0	0	0	0	0	0	0	0	0	0	0	0	0	0	0	0	0	0	0	0	0	0	0	0	0	0	0	0	0	0	0	0	0	0	0	0	0	46	0	0	0	0	186	0	84	0	80	0	Bacteria
1f9f9961ff2310da44d637c02730f9aa	50	24	0	15	0	0	0	0	0	0	0	0	0	0	0	0	0	0	0	0	0	0	0	0	0	43	74	0	49	69	39	0	0	0	0	0	0	0	0	0	13	19	0	0	0	0	0	0	Bacteria
cd82614197ab558bbb5fd67bd7d31af6	0	309	0	0	37	0	0	0	0	0	0	0	0	0	0	0	0	0	0	0	0	0	0	0	0	0	0	0	49	0	0	0	0	0	0	0	0	0	0	0	0	0	0	0	0	0	0	0	Bacteria
df7894c7034e0f56feb1284a57982d31	0	69	0	24	0	0	0	0	0	0	0	0	0	0	0	0	0	0	0	0	0	0	0	0	0	37	0	0	87	55	49	0	32	0	0	20	0	0	0	0	22	0	0	0	0	0	0	0	Bacteria
51040ff2b2ee0a3d2639d2ddd9cc10b7	0	0	0	0	0	0	0	0	0	0	0	0	0	0	0	0	0	0	0	303	0	0	0	0	0	0	0	0	0	0	0	0	0	0	0	0	0	0	0	0	0	0	57	35	0	0	0	0	Bacteria
eec337d6f565ddb795dd052299a1d244	0	0	0	0	0	0	0	0	0	0	0	0	0	0	0	0	0	0	0	0	0	0	0	0	0	0	0	0	0	0	0	0	0	0	0	0	40	0	72	0	0	0	101	0	120	0	62	0	Bacteria
c10f7723ec31e878b633242b3e90b697	50	52	0	0	52	77	0	0	0	0	0	0	0	0	0	0	0	0	0	0	0	0	0	0	0	0	0	32	40	72	19	0	0	0	0	0	0	0	0	0	0	0	0	0	0	0	0	0	Bacteria
7c17d40b8ad441fa202cd445f981c3e5	0	20	7	0	0	0	17	0	0	20	43	0	0	0	0	0	4	0	0	0	0	4	0	0	0	24	18	0	47	58	34	0	0	0	0	53	45	0	0	0	0	0	0	0	0	0	0	0	Bacteria
28f2d5386ab848823a7d66eb1d336b07	0	0	0	0	0	0	142	0	0	16	121	115	0	0	0	0	0	0	0	0	0	0	0	0	0	0	0	0	0	0	0	0	0	0	0	0	0	0	0	0	0	0	0	0	0	0	0	0	Bacteria
c42532391f5bf4a917de866ad19fbb67	0	0	0	0	0	0	0	0	0	0	0	0	0	0	0	0	0	0	87	0	0	0	248	0	0	0	0	0	0	0	0	0	0	0	0	0	0	0	0	0	0	0	0	0	0	0	59	0	Bacteria
983d366ee9f673d8fddb280b6a2085a2	164	65	0	0	0	0	0	0	0	0	0	0	0	0	0	0	0	0	0	0	0	0	0	0	114	50	0	0	0	0	0	0	0	0	0	0	0	0	0	0	0	0	0	0	0	0	0	0	Bacteria
e66d54650f75b7072f56a59c2a7d25ca	136	66	0	0	0	0	0	0	0	0	0	0	0	0	0	0	0	0	0	0	0	0	0	0	60	0	70	0	0	61	0	0	0	0	0	0	0	0	0	0	0	0	0	0	0	0	0	0	Bacteria
b4969d54cd621786e6e113773c8d4d3e	75	0	48	0	37	67	0	0	24	0	0	0	0	0	0	0	0	0	0	0	0	0	0	12	0	26	0	21	34	0	35	0	0	0	0	0	0	0	0	0	0	0	0	0	0	0	0	14	Bacteria
e317820b24cf9c29839ef2b70b85569c	113	0	0	0	63	86	0	0	0	0	0	0	0	0	0	0	0	0	0	0	0	0	0	0	0	0	0	31	72	28	0	0	0	0	0	0	0	0	0	0	0	0	0	0	0	0	0	0	Bacteria
79f5e878ba81d772f47e9b39be918231	0	0	0	0	74	55	0	0	0	0	0	0	0	0	0	0	0	0	0	0	0	20	0	0	0	0	0	0	0	0	0	0	0	0	22	22	0	0	0	0	0	64	0	0	21	52	0	63	Bacteria
c94dafeb67918303b308c1e6ce76141f	0	0	0	0	0	0	0	0	0	34	0	0	50	0	0	68	0	24	0	0	0	0	0	0	0	0	0	0	0	0	0	0	0	0	0	0	88	0	0	0	64	65	0	0	0	0	0	0	Bacteria
28a0ace6fa91d4ce782bb28a166cddd7	0	0	0	0	0	0	0	0	0	0	0	0	93	0	0	69	0	53	0	0	0	0	0	0	0	0	0	0	0	0	0	0	0	16	0	0	84	0	0	0	78	0	0	0	0	0	0	0	Bacteria
39012b80a4f68e688b0102a446eefa0e	0	0	0	0	0	0	0	0	0	0	0	0	0	0	0	0	0	0	150	0	0	0	139	0	0	0	0	0	0	0	0	0	0	0	0	0	0	0	0	0	0	0	16	0	0	40	30	18	Bacteria
0568e0f1b1d44f3d6f6c5deedbb3f541	0	0	0	0	0	0	0	0	0	0	0	0	0	0	0	0	0	0	0	0	0	0	0	0	0	0	0	0	0	0	0	0	0	0	0	0	0	0	54	0	0	0	287	0	0	0	52	0	Bacteria
4407d86b30d65ae26a041117d2c9b16b	204	75	0	0	0	0	0	0	0	0	0	0	0	0	0	0	0	0	0	0	0	0	0	0	60	30	0	0	0	0	0	0	0	0	0	0	0	0	0	0	0	23	0	0	0	0	0	0	Bacteria
d94f3baa4b69c96a5e392843be464f7c	0	42	0	18	0	0	0	0	0	0	0	0	0	0	0	0	0	0	0	0	0	0	0	0	0	0	41	0	0	0	93	0	33	0	0	0	38	0	0	27	60	40	0	0	0	0	0	0	Bacteria
987cae6fdf1c81f9c1c17ce0d0c5cf36	0	11	0	71	78	32	132	0	0	0	0	0	0	0	0	0	0	0	0	0	0	0	0	0	0	0	0	0	0	0	15	0	40	13	0	0	0	0	0	0	0	0	0	0	0	0	0	0	Bacteria
55bf675d1fad68074809aea7a299c6b0	0	0	0	0	0	0	0	0	0	0	0	0	247	0	0	0	0	0	25	0	0	0	11	57	0	0	0	0	0	0	0	0	0	0	0	0	0	0	0	0	0	0	23	0	5	0	0	24	Bacteria
d72cf264aa950679be3bc2c5c1ade60d	0	0	0	0	0	0	0	0	0	0	0	0	0	0	0	0	0	0	0	0	0	0	0	0	0	0	86	0	67	0	55	0	25	0	0	42	0	0	0	0	60	57	0	0	0	0	0	0	Bacteria
868e44d6a12cf3944109b518e64ccf75	18	0	0	30	34	27	44	37	0	0	0	40	0	0	14	0	22	17	0	0	0	0	0	0	9	0	0	28	0	17	0	37	0	0	0	0	0	0	0	0	0	17	0	0	0	0	0	0	Bacteria
8b5de61b51fee6d382de99cffeca85bf	121	78	58	0	0	46	0	0	0	0	0	0	0	0	0	0	0	0	0	0	0	0	0	0	47	0	0	0	41	0	0	0	0	0	0	0	0	0	0	0	0	0	0	0	0	0	0	0	Bacteria
eeb073acc8c79cef49a0102de04f291f	106	0	216	32	0	0	0	0	0	0	0	0	0	0	0	0	0	0	0	0	0	0	0	0	0	0	0	0	0	37	0	0	0	0	0	0	0	0	0	0	0	0	0	0	0	0	0	0	Bacteria
2452ad6c0def5c8ad4fac687f376061f	29	0	0	0	0	0	0	47	0	43	0	0	52	0	0	16	41	50	0	0	0	0	0	41	0	0	0	0	0	0	0	0	0	0	0	14	0	0	0	0	0	0	0	0	0	0	8	50	Bacteria
417a431315f86fe6d16bbcc977a92dc8	0	0	0	0	0	0	0	0	0	0	0	0	0	0	0	0	0	0	0	0	0	0	0	0	0	0	0	0	0	0	0	0	32	30	46	37	46	0	22	39	0	42	64	0	18	15	0	0	Bacteria
30447b6db6d746c86bf526b8dec1589a	0	59	14	0	16	0	0	0	0	0	0	0	0	0	0	0	0	0	0	0	0	0	0	0	65	69	33	55	24	55	0	0	0	0	0	0	0	0	0	0	0	0	0	0	0	0	0	0	Bacteria
2228925453f05f31ac661681aa9941d6	0	0	0	0	0	0	0	38	0	0	0	0	0	0	0	0	36	0	0	9	20	0	41	45	0	0	0	0	0	0	0	45	0	0	0	0	0	0	0	0	32	34	18	0	26	0	0	46	Bacteria
851aa62cfc884bf49c73e3024eedce89	0	0	0	0	0	0	0	0	0	0	0	0	0	0	0	0	0	0	0	0	0	0	0	0	55	13	33	0	0	0	72	0	0	40	40	55	52	0	0	0	0	30	0	0	0	0	0	0	Bacteria
b4c908983f512b0956875fec35050578	0	0	0	0	0	0	0	0	0	0	0	0	0	0	0	0	0	0	0	0	0	0	0	0	0	0	0	0	0	0	0	0	20	0	0	0	58	0	49	19	47	0	82	0	51	34	30	0	Bacteria
ddc1034e964a3f1c8fdb5c297ee3c30b	16	0	17	16	13	13	0	0	0	0	0	0	0	0	0	0	0	0	0	0	0	0	0	0	0	0	21	43	12	37	26	0	0	13	11	11	21	0	0	38	43	38	0	0	0	0	0	0	Bacteria
b00267d7f037d03a03fad2cd7753cc67	0	0	13	15	0	0	0	0	0	0	0	0	0	0	0	0	0	0	0	0	0	0	0	0	0	12	39	0	30	39	51	16	0	0	0	29	37	0	0	24	45	39	0	0	0	0	0	0	Bacteria
9e2c8dab9a0c89106e54f7ce8966fdd4	0	0	0	0	0	0	0	0	0	0	0	0	0	0	0	0	0	0	0	249	0	0	0	0	0	0	0	0	0	0	0	0	0	0	0	0	0	0	0	0	0	0	79	61	0	0	0	0	Bacteria
71098fd545d36b066559245bca9eda33	0	0	0	0	0	0	0	0	0	0	0	0	0	0	0	0	0	0	0	0	0	0	0	0	0	0	0	0	0	0	0	0	0	13	27	59	25	11	15	19	128	47	39	0	0	6	0	0	Bacteria
2c27c381e343fb80d904c2f0e21350b6	195	0	46	0	22	64	40	0	21	0	0	0	0	0	0	0	0	0	0	0	0	0	0	0	0	0	0	0	0	0	0	0	0	0	0	0	0	0	0	0	0	0	0	0	0	0	0	0	Bacteria
7bf80ddc9944db3800e855f88afdd7f1	245	0	0	0	0	96	0	0	0	0	0	0	0	0	0	0	0	0	0	0	0	0	0	0	0	0	0	0	0	47	0	0	0	0	0	0	0	0	0	0	0	0	0	0	0	0	0	0	Bacteria
e3d733ef99144a2b75710b02f13935e1	162	0	0	17	0	0	0	0	0	0	0	0	0	0	0	0	0	0	0	0	0	0	0	0	61	0	27	0	31	42	48	0	0	0	0	0	0	0	0	0	0	0	0	0	0	0	0	0	Bacteria
2d9ef7b9f94df0ca7c00b9844ef085bb	0	0	0	0	21	42	0	0	0	0	0	0	0	0	0	6	0	0	0	0	0	43	0	119	0	0	56	0	34	0	0	0	0	0	0	0	0	0	0	0	0	0	0	0	0	0	0	67	Bacteria
66ff53f2c44f05321b89c58b40bf65d7	0	0	0	0	0	0	248	0	0	57	0	48	0	0	0	0	0	0	0	0	0	0	0	0	0	0	0	14	0	8	12	0	0	0	0	0	0	0	0	0	0	0	0	0	0	0	0	0	Bacteria
e9d6fd3ec602a57754a9959d22d3df36	0	0	0	0	0	0	0	0	0	16	15	25	6	0	0	0	0	5	0	0	0	0	0	11	0	0	0	0	0	0	21	13	0	11	28	21	54	0	0	28	34	45	10	0	8	10	0	26	Bacteria
a7b76accd37d9948b47db0df7224bb38	0	0	0	0	0	0	0	0	0	0	0	0	0	0	0	0	0	0	105	0	0	28	117	41	0	0	0	0	0	0	0	0	0	0	0	0	0	0	0	0	0	0	17	0	0	20	20	39	Bacteria
7225fddafb2e3b1d9a54c1f6b7d760d1	0	0	0	0	0	0	0	0	0	0	0	0	0	0	0	0	0	0	0	0	0	0	0	0	0	0	0	0	0	0	0	0	0	44	67	55	69	0	0	56	0	80	0	0	0	0	16	0	Bacteria
1caca997ef8e47e62b0b4946c54f4f74	0	14	0	0	0	0	0	0	0	0	0	0	0	0	0	0	0	0	0	0	0	0	0	0	62	70	0	39	31	81	89	0	0	0	0	0	0	0	0	0	0	0	0	0	0	0	0	0	Bacteria
ded063fb7b1a7d6607b6dfc1d18c50d6	0	0	0	0	0	0	0	0	0	0	0	0	0	0	0	0	0	0	0	0	0	0	0	0	0	0	0	0	0	0	44	0	0	0	0	51	109	0	0	95	0	65	0	0	22	0	0	0	Bacteria
62700bee40d94f9180c1d0c539e4aa5f	0	0	0	0	0	0	0	0	0	0	0	0	0	0	0	0	0	0	0	0	0	0	0	0	0	0	0	0	0	0	36	0	0	0	0	0	0	0	0	110	186	54	0	0	0	0	0	0	Bacteria
c8f1d9c1a7d871f5fb6c983689332c7c	112	37	24	0	0	0	0	0	0	0	0	0	0	0	0	0	0	0	0	0	0	0	0	12	77	23	15	0	38	38	0	0	0	0	0	0	9	0	0	0	0	0	0	0	0	0	0	0	Bacteria
e2e58ad7cec8e9971c0069430eef3469	0	0	14	0	0	16	0	0	0	0	0	0	0	0	0	0	0	0	0	0	0	0	0	0	0	11	0	36	40	59	26	0	31	19	50	17	12	0	0	0	0	0	39	0	15	0	0	0	Bacteria
7d8a5c71bd01de38d549f39ecf0a9724	0	0	0	38	0	149	0	0	0	0	0	0	0	0	0	0	0	0	0	0	0	0	0	0	31	20	0	32	22	73	20	0	0	0	0	0	0	0	0	0	0	0	0	0	0	0	0	0	Bacteria
f06b2ef037a595ec79298ebd88a65778	0	0	0	0	0	0	0	17	0	9	15	13	0	0	0	0	0	0	28	0	35	11	12	31	0	0	0	0	0	0	0	0	0	0	0	0	0	0	26	0	0	0	38	0	14	31	0	105	Bacteria
53706c296d538ffebc281ee46aa75a00	0	0	0	0	0	0	0	0	0	0	0	0	0	0	0	0	0	0	46	0	0	0	0	0	0	0	0	0	0	0	0	0	0	0	0	0	0	0	0	0	0	0	136	0	88	75	40	0	Bacteria
fc1389bc8091e9f08b85b74b75d4bbac	0	0	0	0	0	0	0	0	0	0	0	0	0	0	0	0	0	0	17	0	49	28	0	95	0	0	0	0	0	0	0	0	0	0	0	0	0	0	0	0	0	0	14	0	34	21	0	127	Bacteria
763a0ce7523eeb4edcfa70132924c7c2	0	0	0	0	0	0	0	0	0	0	0	0	0	0	0	0	0	0	32	0	0	0	171	74	0	0	0	0	0	0	0	0	0	0	0	0	0	0	0	0	0	0	0	6	0	0	34	68	Bacteria
7b363cc856b05915b55774476c0f40e5	23	26	44	0	0	0	0	0	0	0	0	0	0	0	0	0	0	0	0	0	0	0	0	0	91	48	0	18	0	69	32	0	0	0	0	16	0	0	0	17	0	0	0	0	0	0	0	0	Bacteria
0ac99d14af0774dbf2f7d3059638b4f2	0	0	0	0	0	0	0	22	0	0	15	0	21	0	0	0	10	0	22	10	31	0	15	64	0	0	0	0	0	0	0	19	0	0	0	10	0	0	0	0	0	14	22	0	8	14	0	87	Bacteria
99f0d691b696f5adb9ed71d84a613985	0	0	0	0	0	0	0	0	0	46	109	0	0	0	127	0	0	5	0	0	0	0	0	0	0	0	0	0	0	0	0	0	0	0	0	0	0	0	97	0	0	0	0	0	0	0	0	0	Bacteria
cde486b80022de9ddca41b7de941590e	0	0	0	0	0	0	0	0	0	0	0	0	0	0	0	0	0	0	0	0	0	0	0	0	5	0	0	14	0	32	45	0	0	0	0	0	60	0	0	0	0	86	45	0	70	4	23	0	Bacteria
845c975c7142e7e91d94ae91717a333c	167	0	0	0	0	92	0	0	0	0	0	0	0	0	0	0	0	0	0	0	0	0	0	0	0	34	0	0	0	32	0	0	0	0	0	0	0	0	0	0	0	39	0	0	0	0	0	19	Bacteria
693986950b3dc1c2c0f212eb28606c5a	0	67	0	0	0	0	0	0	0	0	0	0	0	0	0	0	0	0	0	0	0	0	0	0	168	83	0	0	0	65	0	0	0	0	0	0	0	0	0	0	0	0	0	0	0	0	0	0	Bacteria
0cb44a84bc18c4b4dbf1250d4ec6558a	0	0	45	0	0	65	0	0	0	0	0	0	0	0	0	0	0	0	0	0	0	0	0	0	0	0	0	0	39	47	0	0	0	0	0	0	0	0	0	0	0	0	0	0	0	65	0	122	Bacteria
139a85394fb44efef5e7291528a254d3	0	0	0	0	53	0	45	100	28	26	25	33	0	0	0	0	0	0	0	0	0	0	0	0	0	0	0	0	0	0	0	73	0	0	0	0	0	0	0	0	0	0	0	0	0	0	0	0	Bacteria
18ecae944de8bab5698bb78da0ac0e7d	0	0	0	0	0	0	0	0	0	0	0	0	0	0	0	0	0	0	0	0	0	0	0	0	0	0	0	0	0	0	153	0	0	36	0	0	45	0	0	9	0	52	36	0	28	7	17	0	Bacteria
18ad69ea45b5ae9b5816ad8f994de04a	54	65	32	0	0	63	0	0	0	0	0	0	0	0	0	0	0	0	0	0	0	0	0	0	50	0	43	0	47	28	0	0	0	0	0	0	0	0	0	0	0	0	0	0	0	0	0	0	Bacteria
dfe9ae37d8452eed7b782172c64aba8e	81	32	31	0	0	22	0	0	0	0	0	0	0	0	0	0	0	0	0	0	0	0	0	0	56	39	0	13	0	25	13	0	0	10	0	36	7	0	0	0	0	17	0	0	0	0	0	0	Bacteria
bebaf5196b8c43f72b5b3dcf2adc8c8a	0	33	0	0	0	0	0	0	0	0	0	0	0	0	0	0	0	0	0	0	0	0	0	0	69	43	59	0	51	30	35	0	0	0	0	0	0	0	0	0	0	62	0	0	0	0	0	0	Bacteria
73081415b2c1d1a1322038cae2972d6e	0	17	16	0	0	0	0	0	0	0	0	0	0	0	0	0	0	0	0	0	0	0	0	0	50	30	83	58	0	128	0	0	0	0	0	0	0	0	0	0	0	0	0	0	0	0	0	0	Bacteria
079ff25a5eddd2724af5a317caad56d3	0	0	15	15	13	28	0	0	0	0	0	0	0	0	0	0	0	0	0	0	0	0	0	0	0	12	23	34	105	64	25	0	0	0	9	0	6	0	12	0	0	10	11	0	0	0	0	0	Bacteria
042075e904275a342210879f79f4cbf6	0	0	0	0	0	0	0	0	0	0	0	0	0	0	0	0	0	0	0	0	0	0	0	0	27	0	25	27	0	47	34	0	0	0	28	58	41	10	0	21	31	30	0	0	0	3	0	0	Bacteria
4409b7c49d5494976eb11899c9a77ace	0	0	0	0	0	0	0	0	0	0	0	0	0	0	0	0	0	0	0	0	0	0	0	0	0	0	0	0	0	0	0	0	0	74	95	123	49	0	0	0	0	0	0	0	0	16	25	0	Bacteria
fb8a69815e5ad5186b23332f85481a01	37	35	22	13	24	67	0	2	0	0	0	13	0	0	0	0	0	0	0	0	0	0	0	0	18	19	0	19	45	53	0	14	0	0	0	0	0	0	0	0	0	0	0	0	0	0	0	0	Bacteria
9840afc2068fc44daba75d42db3156ae	51	0	0	0	47	41	64	74	0	40	18	0	0	0	0	0	0	0	0	0	0	0	0	15	0	0	0	0	0	0	0	19	0	0	0	0	0	0	0	0	0	12	0	0	0	0	0	0	Bacteria
396056e6a467a817fd56cc7df412aca8	36	24	0	0	44	68	86	0	0	0	0	35	0	0	0	0	0	0	0	0	0	0	0	0	0	0	0	0	27	0	0	0	0	0	0	0	0	0	15	0	46	0	0	0	0	0	0	0	Bacteria
4d1bf2220b9b119e51dd972a2333da5b	0	0	0	0	0	0	0	0	0	0	0	0	0	0	0	0	0	0	12	0	0	0	0	0	0	0	0	0	0	0	0	0	0	0	0	0	0	0	0	0	0	0	298	4	0	0	54	13	Bacteria
c5f331093c9dd2acb39253bbe4bd1b0e	0	0	0	0	0	0	0	0	0	0	0	0	0	0	0	0	0	0	0	0	0	0	0	0	59	38	14	44	0	40	65	0	0	22	50	27	0	0	0	0	0	22	0	0	0	0	0	0	Bacteria
eeff798f20707bc5a5f67497bf9e9c3f	0	0	0	0	0	0	0	0	0	0	0	0	0	0	0	0	0	0	0	0	0	0	0	0	0	0	0	0	0	0	0	0	0	47	50	75	0	23	84	0	0	0	0	0	0	0	102	0	Bacteria
3bc3a43499733c9974234b30bada53af	107	0	76	0	0	0	0	0	0	0	0	0	0	0	0	0	0	0	0	0	0	0	0	0	70	0	93	0	0	34	0	0	0	0	0	0	0	0	0	0	0	0	0	0	0	0	0	0	Bacteria
aa5fc00112de480fa2a48b1bdfb42a46	13	25	13	0	0	31	0	0	0	0	0	0	0	0	0	0	0	0	0	0	0	0	0	0	59	29	39	25	26	50	25	0	0	0	0	26	8	0	0	0	0	0	0	0	11	0	0	0	Bacteria
0287cca0f0a79e3a07e2b265f8045160	0	0	0	0	52	43	66	0	48	27	28	55	0	0	0	9	12	0	0	0	0	0	0	0	0	0	0	0	0	0	0	0	0	0	0	0	0	0	0	0	40	0	0	0	0	0	0	0	Bacteria
2dbdc9f80c1bd4bf24afe0edfa1ce032	0	0	0	0	63	0	55	0	0	0	0	0	0	0	0	0	67	0	0	0	0	0	0	160	0	0	0	0	0	0	0	0	0	0	0	0	0	0	0	0	0	0	0	0	0	0	0	35	Bacteria
77e9cd2fd314bb1fb9d338adba0b3823	0	0	0	0	0	0	0	0	0	0	0	0	0	0	0	0	0	0	0	0	0	0	0	0	0	0	0	0	0	0	0	0	0	14	46	36	57	0	7	84	61	36	0	0	0	39	0	0	Bacteria
ec69cf9f4ced9a58aaf568a199c1f46a	41	27	16	11	28	33	9	0	0	0	0	0	0	0	0	0	0	0	0	0	0	0	0	0	57	26	19	11	32	25	16	0	0	0	0	0	0	0	0	0	20	8	0	0	0	0	0	0	Bacteria
52023db770e05c849d0e1991ee9e61c4	38	0	33	9	21	15	35	0	0	0	0	0	43	14	17	0	0	84	0	0	0	0	0	7	8	0	0	4	6	0	0	0	0	0	0	0	8	0	0	0	0	37	0	0	0	0	0	0	Bacteria
7a643333a0b13fe024ecf30a700b9f17	0	0	0	0	0	0	0	0	0	0	0	0	0	0	0	0	0	0	0	0	0	0	0	0	0	0	0	0	0	0	44	0	0	55	0	42	55	0	0	26	0	85	42	0	30	0	0	0	Bacteria
131107dcb0a215ca714d5047c8c98a3b	53	32	12	14	12	36	0	0	0	0	0	0	0	0	0	0	0	0	0	0	0	0	0	0	19	22	0	0	41	44	28	5	9	20	2	9	5	0	0	0	0	0	15	0	0	0	0	0	Bacteria
c33291118f202acfbe9618b1ceb6200d	0	0	0	30	0	0	0	0	0	0	0	0	0	0	0	0	0	0	0	0	0	0	0	0	0	0	24	0	55	76	55	30	58	0	0	50	0	0	0	0	0	0	0	0	0	0	0	0	Bacteria
631f46ac56986f03a4fc99339cb4cdf6	0	0	0	0	47	0	39	51	0	7	7	26	7	46	0	0	30	20	0	0	0	0	0	16	0	0	0	0	0	0	0	27	0	0	0	0	0	0	0	0	22	33	0	0	0	0	0	0	Bacteria
873fccc02a7ea5fbafb1183c79638d79	0	0	0	0	0	0	0	18	21	0	24	40	20	8	15	0	14	13	0	0	6	31	0	31	0	0	0	0	0	0	0	16	0	0	0	11	0	0	0	0	14	71	0	0	0	14	0	11	Bacteria
cba1e1f56598b5a2c59e43096a3aab51	0	0	0	0	0	0	0	0	0	0	0	0	0	0	0	0	0	0	0	0	0	0	0	0	0	0	0	0	0	0	128	0	35	25	70	81	39	0	0	0	0	0	0	0	0	0	0	0	Bacteria
dd1cd2d99bf302ad8ce900545e9cbf49	0	0	0	0	0	0	0	0	0	0	0	0	0	0	0	0	0	0	0	0	0	0	0	0	0	0	0	0	0	0	0	0	0	19	41	23	53	0	0	14	0	45	111	0	64	0	8	0	Bacteria
8175edb298e5b551e2d46bc9b2e42447	149	0	0	0	0	61	0	0	0	0	0	0	0	0	0	0	0	0	0	0	0	0	0	0	81	0	0	0	86	0	0	0	0	0	0	0	0	0	0	0	0	0	0	0	0	0	0	0	Bacteria
3d4f43aa61e8956de1108c2796b6c83a	21	0	0	0	0	37	0	0	0	0	0	0	0	0	0	0	0	0	0	0	0	0	0	0	46	45	57	43	0	45	50	0	0	0	0	33	0	0	0	0	0	0	0	0	0	0	0	0	Bacteria
9691e52be1d7d66046fcada703322682	0	0	39	26	0	0	0	0	0	0	0	0	0	0	0	0	0	0	0	0	0	0	0	0	36	37	54	30	21	33	29	0	0	9	0	20	0	0	0	0	43	0	0	0	0	0	0	0	Bacteria
6b356ad2cdadaf868be0895946230e9c	0	0	0	0	13	0	0	0	0	0	0	0	9	0	0	0	20	0	16	0	36	17	0	55	0	0	0	0	0	13	0	15	0	0	0	0	0	0	0	0	14	15	7	0	13	13	0	121	Bacteria
821b3cbdf41ee56ddfd2b6a2cc6ea559	0	0	0	0	0	0	0	0	0	0	112	158	62	0	45	0	0	0	0	0	0	0	0	0	0	0	0	0	0	0	0	0	0	0	0	0	0	0	0	0	0	0	0	0	0	0	0	0	Bacteria
63df9de8759e75a2738f981e371054cc	0	0	0	0	0	0	0	0	0	0	0	0	0	0	0	0	0	0	0	0	0	0	0	0	0	0	140	0	0	0	99	0	0	0	0	118	0	20	0	0	0	0	0	0	0	0	0	0	Bacteria
de8f72373650282f84a8960e7ba5a4b3	0	0	0	54	37	0	0	0	0	0	36	0	0	0	0	0	37	0	0	0	0	0	0	53	0	0	0	49	0	0	0	0	0	0	0	0	0	0	0	0	0	110	0	0	0	0	0	0	Bacteria
5ff7284ccb7d147dc9cc621cbee1596d	0	0	0	18	30	46	0	0	0	0	0	0	0	0	0	0	0	0	0	0	0	0	0	0	0	0	0	53	80	79	47	0	0	0	23	0	0	0	0	0	0	0	0	0	0	0	0	0	Bacteria
cfb3257f98409f32ad890f367daf7109	0	0	0	0	57	0	108	0	146	0	50	0	0	0	0	0	0	0	0	0	0	0	0	0	0	0	0	0	0	0	0	0	15	0	0	0	0	0	0	0	0	0	0	0	0	0	0	0	Bacteria
889e4393acedbe169f3a0e8250de3c37	0	0	0	0	0	0	0	0	0	0	0	0	0	0	0	0	0	0	0	0	0	0	0	0	0	0	0	0	0	0	49	0	37	19	39	65	94	0	0	0	0	0	17	0	33	22	0	0	Bacteria
ef4a9447dfc7c01107cd2bb696df828a	0	0	0	0	0	0	0	0	0	0	0	0	90	49	35	20	16	78	0	0	0	0	0	0	0	0	0	0	0	0	0	0	0	0	0	0	21	0	10	0	17	38	0	0	0	0	0	0	Bacteria
113c3140c36ab78efcc2931ef8b36f4f	0	0	0	0	0	0	0	0	0	0	0	0	0	0	0	0	0	0	0	0	0	0	0	0	0	0	0	0	0	0	61	0	0	0	0	173	0	0	0	117	0	23	0	0	0	0	0	0	Bacteria
3b18e27b9ded31351694d2e9f24f90e7	0	0	0	61	0	0	20	0	0	0	0	0	0	0	0	0	0	0	0	0	0	0	0	0	0	0	0	49	0	0	0	30	0	0	0	0	0	0	0	0	0	46	0	0	0	0	0	167	Bacteria
503c12e2e415e5ab9a0c4e66cd1f0a3a	83	32	0	0	0	53	0	0	0	0	0	0	0	0	0	0	0	0	0	0	0	0	0	0	57	20	26	15	30	45	11	0	0	0	0	0	0	0	0	0	0	0	0	0	0	0	0	0	Bacteria
0e0eb22a2c913762018febd3ef88769a	33	45	0	0	22	0	0	0	0	0	0	0	0	0	0	0	0	0	0	0	0	0	0	0	68	42	0	33	58	71	0	0	0	0	0	0	0	0	0	0	0	0	0	0	0	0	0	0	Bacteria
73d45e128729bc2272fdeadf16fa2009	101	0	0	0	0	0	0	73	0	0	0	66	0	0	0	0	12	0	0	0	0	0	0	0	0	0	0	0	0	0	0	120	0	0	0	0	0	0	0	0	0	0	0	0	0	0	0	0	Bacteria
627e62e54a0ea64491051010f3abe77d	0	0	0	0	84	56	0	78	0	0	0	0	0	0	0	0	0	0	0	0	0	0	0	0	0	0	0	0	0	43	0	0	41	0	0	21	0	0	0	0	27	22	0	0	0	0	0	0	Bacteria
d8cb132fd955e20b2876a9dd6489d28a	0	0	0	0	39	35	34	0	0	0	0	0	0	0	0	0	0	0	0	0	0	49	0	157	0	0	0	0	0	0	0	0	0	0	0	0	0	0	0	0	0	0	0	0	0	0	0	58	Bacteria
63017dae775e2034e8cc45b35abb6b64	81	0	0	0	13	53	35	0	0	0	0	175	0	0	0	0	0	0	0	0	0	0	0	0	0	0	0	0	0	0	14	0	0	0	0	0	0	0	0	0	0	0	0	0	0	0	0	0	Bacteria
fa088dd397ab452c9af70b0a34210948	29	47	22	14	21	19	0	0	0	0	0	0	0	0	0	0	0	0	0	0	0	0	0	0	68	18	15	0	72	46	0	0	0	0	0	0	0	0	0	0	0	0	0	0	0	0	0	0	Bacteria
384be15d5740867aeed08b46940a5788	0	0	0	0	26	0	15	0	6	19	0	27	31	13	0	11	0	0	0	0	5	12	0	41	0	0	0	9	0	11	11	0	0	0	0	22	0	0	31	5	24	29	0	0	5	0	0	18	Bacteria
1bba0f770ae9568448ceac6063aaa32a	0	0	0	0	0	0	0	0	0	0	0	0	43	28	34	35	0	47	0	0	102	0	0	0	0	0	0	0	0	0	0	0	0	0	0	0	0	0	0	0	0	0	0	0	0	0	0	82	Bacteria
d61655414094a8fa0c1465f6d17ce194	0	0	0	0	0	0	0	0	0	0	0	0	0	0	0	0	0	0	0	0	0	0	20	0	0	0	0	0	0	0	0	0	0	0	58	48	34	15	0	52	0	29	73	0	0	42	0	0	Bacteria
8831d4fce61e72f7ba176309c4a82f85	67	39	47	0	29	53	0	0	0	0	0	0	0	0	0	0	0	0	0	0	0	0	0	19	61	0	30	0	0	25	0	0	0	0	0	0	0	0	0	0	0	0	0	0	0	0	0	0	Bacteria
0621a0d6a9e8d5e2b5025b7672d2446f	0	0	0	23	0	0	0	0	0	0	0	0	0	0	0	0	0	0	0	0	0	0	0	0	0	0	7	5	0	0	27	0	0	17	32	35	50	0	0	58	47	34	20	0	15	0	0	0	Bacteria
981079662cfcbddba0a533c934d58e21	0	0	0	0	0	0	0	0	0	0	0	0	0	0	0	0	0	0	0	0	0	0	0	0	0	0	0	18	0	44	90	0	24	24	46	37	33	0	0	27	0	27	0	0	0	0	0	0	Bacteria
c8c390d40e42c500be3c3f6b1e987db5	0	0	0	0	0	0	0	0	0	0	0	0	0	0	0	0	0	0	0	0	0	0	0	0	0	0	0	0	0	0	28	0	53	31	24	31	37	0	29	17	37	0	24	0	16	17	26	0	Bacteria
727ad9e92fd78d28d06b126ded4601dd	46	61	0	43	0	0	0	0	0	0	0	0	0	0	0	0	0	0	0	0	0	0	0	9	15	0	24	22	40	40	30	0	7	0	0	0	0	0	0	6	26	0	0	0	0	0	0	0	Bacteria
05a34c8c676b82c0640a5b956893a070	0	0	0	14	59	0	63	0	10	0	20	21	0	0	0	0	0	0	0	0	0	0	0	0	0	0	0	0	0	0	96	0	9	0	6	9	23	0	0	0	0	0	0	0	17	22	0	0	Bacteria
208a61206e42a02c92db8986390b3214	0	0	0	0	0	0	0	0	0	0	0	0	79	8	26	7	65	119	0	0	0	0	0	0	0	0	0	0	0	0	0	0	0	0	0	0	0	0	5	0	0	60	0	0	0	0	0	0	Bacteria
0e409669afd263d891ed75292727a98b	0	0	0	0	0	0	0	0	0	0	0	0	6	0	9	7	0	0	0	0	0	0	0	14	0	0	0	0	0	0	0	0	0	0	36	0	31	0	37	63	0	38	28	0	41	19	18	22	Bacteria
5e3eac6712edf1cbff43929552fb3072	0	0	0	0	0	0	0	0	0	0	0	0	0	0	0	0	0	0	48	0	34	0	0	56	0	0	0	0	0	0	0	0	0	0	0	0	0	0	0	0	0	0	44	0	37	0	0	150	Bacteria
1c1b84232a166745269c24beafac1ef9	65	5	20	15	21	21	19	12	9	14	4	9	0	0	0	0	0	0	0	0	0	0	0	9	15	0	10	12	15	16	0	9	0	0	0	0	10	0	0	0	23	17	0	0	0	0	0	18	Bacteria
c5a69e8a95455cdeb3a1b38d118635c6	43	0	25	0	0	69	32	0	0	0	0	81	0	0	0	0	0	0	0	0	24	0	0	0	0	0	0	0	0	43	0	0	0	0	0	0	0	0	0	0	0	51	0	0	0	0	0	0	Bacteria
8a00d1c78c28ea027ebfbfba0fc19cf4	0	0	0	18	16	0	17	15	0	20	11	36	47	0	0	0	40	59	0	0	0	0	0	0	0	0	0	0	0	0	0	0	0	0	0	0	0	0	0	17	25	47	0	0	0	0	0	0	Bacteria
763773dee73d77c1c316d8ff289a97a1	0	0	0	0	87	0	225	0	0	0	22	34	0	0	0	0	0	0	0	0	0	0	0	0	0	0	0	0	0	0	0	0	0	0	0	0	0	0	0	0	0	0	0	0	0	0	0	0	Bacteria
84d750d814f24a73258643056f52db43	0	0	0	0	0	0	0	0	22	0	0	0	0	0	0	0	0	0	0	0	0	0	0	0	0	0	0	0	0	0	41	0	0	0	43	70	69	0	0	74	0	37	0	0	12	0	0	0	Bacteria
7532d1afdc69b8aff310878536d42539	0	0	0	0	0	0	0	0	0	0	0	0	0	0	0	0	0	0	0	0	0	0	0	0	0	0	0	0	0	0	209	0	66	10	21	49	13	0	0	0	0	0	0	0	0	0	0	0	Bacteria
5db583841a294e7830a409222fd7ccb3	21	10	0	9	64	29	0	0	0	0	0	0	141	0	0	0	0	0	0	0	27	0	0	0	0	4	0	0	9	15	18	0	0	0	20	0	0	0	0	0	0	0	0	0	0	0	0	0	Bacteria
f28d160cff8c4fe1de5d14092f520628	0	12	0	0	0	0	0	0	0	0	0	0	0	0	0	0	0	0	0	0	0	0	0	0	54	16	59	24	25	41	69	0	20	0	0	47	0	0	0	0	0	0	0	0	0	0	0	0	Bacteria
444e19eed609be8892d3e6e63740a812	0	0	0	25	0	0	32	0	20	10	0	0	0	0	0	0	0	0	0	0	0	0	0	0	0	0	0	0	0	0	57	0	33	0	0	0	32	0	0	18	77	63	0	0	0	0	0	0	Bacteria
1aebea83a40fc93e34f327ba128dc338	0	0	0	0	66	0	90	0	69	0	0	0	0	0	0	0	9	0	0	0	0	0	0	9	0	0	0	16	0	0	17	0	0	0	0	0	0	0	0	0	28	9	0	0	0	0	0	54	Bacteria
e23c4fd07824cd16818f3e2eff56bbb8	0	0	0	0	0	0	24	18	0	0	0	48	0	0	0	17	12	0	0	0	0	0	0	0	0	0	0	0	0	0	12	25	0	0	0	0	18	0	0	11	82	58	0	0	0	0	0	42	Bacteria
27be7eab74aaa0841e41e2d0e0803ec7	0	0	0	0	0	0	0	39	0	0	0	26	0	0	0	0	0	0	0	0	37	0	0	62	0	0	0	0	0	0	0	44	0	0	0	48	0	0	0	0	0	0	27	0	0	0	0	84	Bacteria
c4fae501c817b7696b2b7e17e2862b7f	26	23	0	12	14	22	26	15	22	16	13	17	11	0	0	0	0	21	0	0	8	0	0	0	0	0	0	0	14	0	0	10	0	0	5	0	7	0	0	0	16	18	33	0	5	0	0	12	Bacteria
a7bb870a394a7615c9c870638cf1f83b	0	32	0	0	0	0	0	0	0	0	0	0	0	0	0	0	0	0	0	0	0	0	0	0	111	45	0	0	87	91	0	0	0	0	0	0	0	0	0	0	0	0	0	0	0	0	0	0	Bacteria
200c0b71bc91e283a0136c313ed89856	0	0	0	0	0	52	65	30	68	0	0	21	0	0	0	0	14	0	0	0	0	0	0	0	0	0	0	0	0	24	0	39	0	0	0	0	0	0	15	0	38	0	0	0	0	0	0	0	Bacteria
4662425d7e579e9bb99a56e2dede50a4	0	0	0	0	0	0	0	0	0	0	0	0	0	0	0	0	0	0	12	0	0	0	0	0	0	0	0	0	0	0	0	0	0	0	0	0	0	0	0	0	0	0	336	0	0	0	18	0	Bacteria
ed0ab4a0c71f995833322d60bb241081	0	0	0	0	0	0	0	0	0	0	0	0	0	0	0	0	0	0	0	0	0	0	0	0	0	0	29	29	0	33	46	0	0	0	25	74	69	0	0	23	0	20	0	0	18	0	0	0	Bacteria
c379fe6e5c6b3dd0184cdbc142a91982	0	0	0	0	0	0	0	0	0	0	0	0	0	0	0	0	0	0	0	0	0	0	0	0	0	0	0	45	0	0	23	0	0	51	52	123	72	0	0	0	0	0	0	0	0	0	0	0	Bacteria
b246f4a628aeeddc94bab124f9bfa95a	31	25	34	21	0	24	0	0	0	0	0	0	0	0	0	0	0	0	0	0	0	0	0	0	43	0	0	34	87	66	0	0	0	0	0	0	0	0	0	0	0	0	0	0	0	0	0	0	Bacteria
a8c829e48c93b6f49e88cecf1ad7957a	0	0	16	0	6	13	0	0	0	0	0	0	0	0	0	0	0	0	0	0	0	0	0	0	0	5	0	35	23	42	78	0	40	0	15	31	25	0	0	0	19	17	0	0	0	0	0	0	Bacteria
9fbe9061c426a207729e06600269d526	0	0	0	0	0	0	23	0	0	6	0	18	0	0	0	0	0	0	0	0	0	0	0	0	0	0	0	0	0	0	98	9	44	0	6	30	0	0	0	39	48	41	0	0	0	3	0	0	Bacteria
a56e38db167c9b68083f8d2639bed43a	167	26	0	0	0	41	0	0	0	0	0	0	0	0	0	0	0	0	0	0	0	0	0	0	76	0	0	0	34	20	0	0	0	0	0	0	0	0	0	0	0	0	0	0	0	0	0	0	Bacteria
a0e47abf0531c042adc13b634625f09b	18	18	0	20	12	0	0	0	0	0	0	0	0	0	0	0	0	0	0	0	0	0	0	0	59	41	0	0	66	65	0	0	0	0	0	0	0	0	0	65	0	0	0	0	0	0	0	0	Bacteria
b757dacb3135ae6b3b6f6c7fcc578011	0	0	0	0	0	0	0	0	0	0	0	0	0	0	0	0	0	0	0	0	0	0	0	0	0	0	0	0	0	0	0	0	0	0	79	70	79	0	38	0	0	0	0	0	59	0	39	0	Bacteria
2d47a34cad47ff72cae0412227699188	0	0	0	0	0	0	0	0	0	0	0	0	0	0	0	0	0	0	0	0	0	0	0	0	46	21	54	0	0	11	80	0	16	24	26	18	39	0	0	0	0	28	0	0	0	0	0	0	Bacteria
e5293996692f7d76c86f8ed7c4a4ea9a	0	0	0	0	0	0	0	0	0	0	0	0	0	0	0	0	0	0	0	0	0	0	0	0	0	0	0	0	0	0	0	0	0	0	0	0	0	17	182	0	0	0	70	0	94	0	0	0	Bacteria
39316cc3ad89fda152dc00e3a775500b	31	36	0	0	0	0	0	0	0	0	0	0	0	0	0	0	0	0	0	0	0	0	0	0	75	50	22	16	20	47	31	0	0	34	0	0	0	0	0	0	0	0	0	0	0	0	0	0	Bacteria
4a71b1183e766a2c38ba98b51678613e	3	5	0	0	0	0	0	0	0	0	0	5	6	0	0	0	0	0	0	0	0	0	4	0	0	8	0	0	0	0	17	14	0	0	13	13	18	0	51	33	38	101	17	0	7	0	0	9	Bacteria
ec08a9c41e66091e3c08f6ea1db97e3c	0	0	30	0	0	52	0	0	0	26	0	0	0	0	0	20	21	0	0	0	0	0	0	0	0	0	17	0	0	9	0	19	0	0	0	0	0	0	0	0	68	57	0	0	0	0	0	43	Bacteria
48d729537f9e37d9bf436b47132d5134	0	0	0	0	0	0	0	0	0	0	0	0	0	0	0	0	0	0	18	0	0	0	0	0	0	0	71	0	0	0	33	0	0	24	24	43	34	0	0	0	0	57	58	0	0	0	0	0	Bacteria
90f8852f86b98ab5c104b342b066b5a0	32	35	38	0	0	34	0	0	0	0	0	0	0	0	0	0	0	0	0	0	0	0	0	0	0	28	43	19	46	33	0	0	0	0	0	22	0	0	0	0	16	0	0	0	0	0	0	15	Bacteria
07305084994b0ffd534177ea5be77c14	4	0	0	0	76	0	78	0	81	0	39	42	0	0	0	0	0	0	0	0	0	0	0	0	0	0	0	0	0	14	13	0	0	14	0	0	0	0	0	0	0	0	0	0	0	0	0	0	Bacteria
e42e61906f2f9878e4f82166bf8f1a86	0	0	0	0	0	0	0	0	28	0	28	52	16	0	0	0	44	30	0	0	0	40	0	42	0	0	0	0	0	0	0	0	0	0	0	13	21	0	0	0	0	47	0	0	0	0	0	0	Bacteria
3fe7e66c25191357646d0363ca52a9f6	0	0	0	0	0	0	0	0	0	0	0	0	0	0	0	0	0	0	69	0	52	0	0	38	0	0	0	0	0	0	0	0	0	0	0	0	0	0	0	0	0	0	108	0	0	0	0	94	Bacteria
d869d3552744c23d68ddecf567ea22b5	0	0	0	0	0	0	0	0	0	0	0	0	0	0	0	0	0	0	0	0	0	0	0	0	32	16	30	41	15	51	48	0	22	22	20	42	22	0	0	0	0	0	0	0	0	0	0	0	Bacteria
bc04432810030a1fc28ecaee11fefc50	0	0	0	0	0	0	0	0	0	0	0	0	0	0	0	0	0	0	0	0	0	0	0	0	35	25	76	45	20	47	68	0	45	0	0	0	0	0	0	0	0	0	0	0	0	0	0	0	Bacteria
32e41a5322bde9495fdbba990a3183b8	0	0	0	0	0	0	0	0	0	0	0	0	0	0	0	0	0	0	0	0	0	0	0	0	0	0	0	9	0	5	64	0	0	0	0	0	91	50	0	61	0	58	0	0	0	23	0	0	Bacteria
619b63b6ac8340353328fea4eeb8381c	62	31	0	0	28	60	0	0	23	0	0	0	0	0	0	0	0	0	0	0	0	0	0	15	0	0	0	0	32	40	0	0	0	0	0	11	0	0	24	0	34	0	0	0	0	0	0	0	Bacteria
077d0f7b9fbbcf4a5dd1fea8a71c34aa	0	34	0	0	0	0	0	0	0	0	0	0	0	0	0	0	0	0	0	0	0	0	0	0	176	129	21	0	0	0	0	0	0	0	0	0	0	0	0	0	0	0	0	0	0	0	0	0	Bacteria
b935ba5f5effd3370a0d0f1b8239ecf5	0	0	0	0	0	0	0	0	0	0	0	0	0	0	0	0	0	0	0	0	0	0	0	0	0	0	0	0	0	0	100	0	18	73	51	46	47	0	0	0	0	0	8	0	17	0	0	0	Bacteria
83cd2c749993a86493f61ef4bf143320	46	42	54	0	21	25	0	0	0	0	0	0	0	0	0	0	0	0	0	0	0	0	0	0	72	0	36	0	46	17	0	0	0	0	0	0	0	0	0	0	0	0	0	0	0	0	0	0	Bacteria
7da63832df9f80daff72f10a730f3e80	37	0	40	0	25	34	0	0	0	0	0	28	0	0	0	0	0	0	0	0	0	0	0	0	0	0	0	0	0	24	0	23	0	0	0	0	0	0	0	0	37	25	0	0	0	0	0	86	Bacteria
1b59faf9ccc7b06f7d2ce1727852b24c	0	0	0	0	0	0	0	0	0	0	0	0	24	35	53	0	27	164	0	0	10	0	0	0	0	0	0	0	0	0	0	0	0	0	0	0	0	0	0	0	0	46	0	0	0	0	0	0	Bacteria
705edc5a31ad79ed6329373833b3d6a5	0	0	0	0	0	0	0	0	0	0	0	0	0	0	0	0	0	0	0	0	0	0	0	0	21	8	0	8	63	38	104	0	13	16	0	58	0	0	0	0	0	30	0	0	0	0	0	0	Bacteria
c49da41780d03b5a323967f1c18834e2	0	0	0	0	0	0	0	0	0	0	0	0	0	0	0	0	0	0	0	0	0	0	0	0	27	16	0	31	26	49	89	0	0	24	0	67	0	0	0	0	0	30	0	0	0	0	0	0	Bacteria
14ee8a89bf91c7d2cf609b5354a67478	52	37	0	0	0	0	0	0	0	0	0	0	0	0	0	0	0	0	0	0	0	0	0	0	44	28	20	15	66	52	39	0	0	0	0	5	0	0	0	0	0	0	0	0	0	0	0	0	Bacteria
4ac60229e9f4bfe058026f231e41c94d	20	0	11	0	35	28	54	33	23	41	14	15	0	0	8	0	17	0	0	0	0	0	0	6	0	0	0	11	0	15	0	22	0	0	0	0	0	0	5	0	0	0	0	0	0	0	0	0	Bacteria
35152972f2ae9b6aa5d3ddef46aa901a	46	63	0	0	12	38	0	0	0	0	0	0	0	0	0	0	0	0	0	0	0	0	0	0	34	17	22	0	63	30	14	0	0	0	0	0	0	0	0	0	19	0	0	0	0	0	0	0	Bacteria
0279bf3fbfe222eea93e8417b4c488bd	33	0	0	0	0	0	0	0	0	0	33	0	15	35	0	0	72	79	0	0	0	0	0	0	14	0	0	0	0	0	0	0	0	0	0	0	18	0	0	0	0	59	0	0	0	0	0	0	Bacteria
8153883fa5be094ee4640c2803eb5951	0	40	0	73	54	29	0	0	0	0	0	0	0	0	0	0	0	0	0	0	0	0	0	0	0	23	0	32	60	47	0	0	0	0	0	0	0	0	0	0	0	0	0	0	0	0	0	0	Bacteria
2777d2d8712084484bc9d2e6492e8b95	0	0	0	0	11	0	41	51	0	50	31	32	0	27	0	0	0	0	0	0	0	0	0	16	0	0	0	0	0	0	0	42	0	0	0	0	0	0	0	0	27	30	0	0	0	0	0	0	Bacteria
2c551108241a06ebecc514edc248850d	0	0	0	0	0	0	13	95	0	0	0	0	0	90	0	0	57	31	0	0	0	0	0	0	0	0	0	0	0	0	0	41	0	0	0	15	0	0	0	0	0	16	0	0	0	0	0	0	Bacteria
4e8fcdfed043e29c0a34cfba4ba82064	0	0	0	0	0	0	15	57	0	16	26	25	0	0	26	0	41	42	0	0	23	0	0	23	0	0	0	0	0	0	0	0	0	0	0	0	0	17	0	0	0	30	0	0	0	0	0	17	Bacteria
d16373d827a1704c473e797beab91531	0	0	0	0	0	0	0	0	0	0	0	5	0	0	0	0	0	0	0	0	0	0	0	0	0	0	0	0	0	8	0	0	0	0	0	17	25	0	0	115	0	37	151	0	0	0	0	0	Bacteria
29961582383dbaaa1bba8bdb63f260b5	0	0	0	0	0	0	0	0	0	0	0	0	8	6	40	0	0	27	36	0	44	0	0	40	0	0	0	0	0	0	0	0	0	0	0	0	0	0	21	0	18	16	12	0	0	13	0	77	Bacteria
59a6ddade3edc829d4ce69227acb689d	0	0	0	0	0	0	0	0	0	0	0	0	0	0	0	0	0	0	0	22	0	0	0	0	25	16	17	20	19	36	35	0	0	16	32	0	0	13	25	0	0	0	35	0	23	0	24	0	Bacteria
218cad7fe4ce37a306d3f032d3bc61ee	0	0	0	0	0	0	0	0	0	0	0	0	0	0	0	0	0	0	0	0	294	0	0	0	0	0	0	0	0	0	0	0	0	0	0	0	0	0	0	0	0	0	0	0	64	0	0	0	Bacteria
6a5bf84172a7d57e1b66c7a7dd9a0edd	169	56	52	0	0	37	0	0	0	0	0	0	0	0	0	0	0	0	0	0	0	0	0	0	0	0	0	0	0	0	0	0	0	0	0	0	0	0	0	0	24	19	0	0	0	0	0	0	Bacteria
c26fc6ebb955485a974017d9b6ec43f2	105	0	0	0	0	150	0	0	0	0	0	0	0	0	0	0	0	0	0	0	0	0	0	0	0	0	0	0	0	102	0	0	0	0	0	0	0	0	0	0	0	0	0	0	0	0	0	0	Bacteria
[truncated: 19,681 more rows]
[truncated: 6 more columns]

## Sheet: Metagenome - rplB gene
	SB6916	SB6917	SB6918	SB6919	SB6920	SB6921	SB6922	SB6923	SB6924	SB6925	SB6926	SB6927	SC2239	SC2240	SC2241	SC2242	SC2243	SC2244	SC2245	SC2246	SC2247	SC2248	SC2249	SC2250	Domain	Phylum	Class	Order	Family	Genus
Root; d__Bacteria; p__Acidobacteria; c__Blastocatellia; o__Pyrinomonadales; f__Pyrinomonadaceae; AGCGCCAGCCCCGGCAAAGGCGGCCAGATGGCGCGCTCGGCGGGCGCGTTCGCCCAACTC	0	0	0	0	0	1	0	0	0	0	0	0	0	0	0	0	0	0	0	0	0	0	0	0	Bacteria	Acidobacteria	Blastocatellia	Pyrinomodales	Pyrinomodaceae
Root; d__Archaea; p__Crenarchaeota; c__Nitrososphaeria; o__Nitrososphaerales; f__Nitrososphaeraceae; CAAAATAACCGCGGTGATGGGGGCAAACTAATAACGGCGGCCGGCTCATCGGCAATAGTA	0	0	0	0	0	0	0	0	0	1	0	0	0	0	0	0	0	0	0	0	0	0	0	0	Archaea	Crerchaeota	Nitrososphaeria	Nitrososphaerales	Nitrososphaeraceae
Root; d__Bacteria; p__Planctomycetes; c__Phycisphaerae; o__SG8-4; CAAATGAACCCCGGCCAGGGCGGCAAGCTGATTCGGTCAGCAGGCGGCGTGGGCCGACTT	0	0	0	0	0	0	1	0	0	0	0	0	0	0	0	0	0	0	0	0	0	0	0	0	Bacteria	Planctomycetes	Phycisphaerae	SG8-4
Root; d__Bacteria; p__Bacteroidetes; c__Bacteroidia; o__Chitinophagales; f__Chitinophagaceae; CAAATGCAACCTGGTCAGGGTGGAAAATTGGCCCGCAGTGCCGGATCTTCAGCTCAGTTG	1	0	0	0	0	0	0	0	0	0	0	0	0	0	0	0	0	0	0	0	0	0	0	0	Bacteria	Bacteroidetes	Bacteroidia	Chitinophagales	Chitinophagaceae
Root; d__Bacteria; p__Proteobacteria; c__Gammaproteobacteria; o__Xanthomonadales; f__Rhodanobacteraceae; g__Rudaea; CAAATGCAAGCCGGCAGAGGTGCCCAGCTCGGCCGAAGTGCAGGCGCAGGGATCCAATTG	0	0	0	0	0	0	0	1	0	0	0	0	0	0	0	0	0	0	0	0	0	0	0	0	Bacteria	Proteobacteria	Gammaproteobacteria	Xanthomodales	Rhodanobacteraceae	Rudaea
Root; d__Bacteria; p__Proteobacteria; c__Gammaproteobacteria; o__Pseudomonadales; f__Halomonadaceae; CAACTGAAGCACGGCAAGGGCGGCCACCTCGCCCGCAGCGCCGGCAGCTCCGAGTCGAAC	0	1	0	0	0	0	0	0	0	0	0	0	0	0	0	0	0	0	0	0	0	0	0	0	Bacteria	Proteobacteria	Gammaproteobacteria	Pseudomodales	Halomodaceae
Root; d__Bacteria; p__Actinobacteria; c__Acidimicrobiia; o__Acidimicrobiales; f__Acidimicrobiaceae; CAACTGCAGCCCCGCCAGGGCGGAAAGACGGCGCGCGGCGCGGGCACCGGGATCCCGCTC	1	0	0	0	0	0	0	0	0	0	0	0	0	0	0	0	0	0	0	0	0	0	0	0	Bacteria	Actinobacteria	Acidimicrobiia	Acidimicrobiales	Acidimicrobiaceae
Root; d__Bacteria; p__Proteobacteria; c__Alphaproteobacteria; o__Azospirillales; f__Azospirillaceae; g__Skermanella; CAACTGCAGGCCGGCCAGGGCGGCCAGCTGGCCCGGGCGGCCGGCACCTATGATCCGCTC	0	0	0	0	0	0	0	0	0	0	0	0	0	0	0	0	0	0	0	0	0	0	0	1	Bacteria	Proteobacteria	Alphaproteobacteria	Azospirillales	Azospirillaceae	Skermanella
Root; d__Bacteria; p__Planctomycetes; c__Planctomycetia; CAACTTATCCCTGGGCACGGCGGCCAAACGTGCCGTAGCGCCGGTACCTTTGCAACTTTG	0	0	0	0	0	1	0	0	0	0	0	0	0	0	0	0	0	0	0	0	0	0	0	0	Bacteria	Planctomycetes	Planctomycetia
Root; d__Bacteria; p__Chloroflexi; c__Dehalococcoidia; o__Dehalococcoidales; f__Dehalococcoidaceae; g__Dehalogenimonas; CACAAGAACCCCCGACAGGGCGGCAAGATGGACCGCAGCGCGCCCGCGGCCTCGATCCTG	0	0	0	0	0	0	0	0	1	0	0	0	0	0	0	0	0	0	0	0	0	0	0	0	Bacteria	Chloroflexi	Dehalococcoidia	Dehalococcoidales	Dehalococcoidaceae	Dehalogenimos
Root; d__Bacteria; p__Actinobacteria; c__Actinobacteria; o__Propionibacteriales; CACCGCAAGCCGGGCGCGGGCGGCAAGATGGCGCGCTCCGCCGGTTCCTCCGTTCACCTG	0	0	0	0	0	0	0	0	0	0	1	0	0	0	0	0	0	0	0	0	0	0	0	0	Bacteria	Actinobacteria	Actinobacteria	Propionibacteriales
Root; d__Bacteria; p__Acidobacteria; c__DSM-100886; o__DSM-100886; CACCTCAAGCCGGGCAAGGGCGGCCAGATGGCGCGAAGCGCCGGCTCGGGCGTCCAGCTC	0	0	0	0	0	0	0	0	0	1	0	0	0	0	0	0	0	0	0	0	0	0	0	0	Bacteria	Acidobacteria	DSM-100886	DSM-100886
Root; d__Bacteria; p__Actinobacteria; c__Acidimicrobiia; o__Microtrichales; CAGAGCAACCCGGCCGCCGGCGGAAAGAACGGCCGGGGCGCCGGCGCCAGCATCCAGCTG	0	0	0	0	0	0	0	0	0	0	0	1	0	0	0	0	0	0	0	0	0	0	0	0	Bacteria	Actinobacteria	Acidimicrobiia	Microtrichales
Root; d__Bacteria; p__Verrucomicrobia; c__Verrucomicrobiae; o__Verrucomicrobiales; CAGAGCGCACCCGGCCGGGGCGGGCAGATTGCGCGCAGCGCCGGACAGCAGGCGATCCTG	0	0	0	0	0	1	0	0	0	0	0	0	0	0	0	0	0	0	0	0	0	0	0	0	Bacteria	Verrucomicrobia	Verrucomicrobiae	Verrucomicrobiales
Root; d__Bacteria; p__Proteobacteria; c__Alphaproteobacteria; o__Sphingomonadales; f__Sphingomonadaceae; g__Altererythrobacter; CAGATGAAGCCAGGCAAGGGCGGCCAGATCGCCCGCTCGGCCGGCACTTACGTGCAGGTC	0	0	0	0	0	0	0	0	0	0	0	1	0	0	0	0	0	0	0	0	0	0	0	0	Bacteria	Proteobacteria	Alphaproteobacteria	Sphingomodales	Sphingomodaceae	Altererythrobacter
Root; d__Bacteria; p__Proteobacteria; c__Alphaproteobacteria; o__Sphingomonadales; f__Sphingomonadaceae; g__Sphingomonas; CAGATGAAGCCGGGCAAGGGCGCCCAGATCGCTCGCTCTGCAGGTACCTACGTTCAGGTG	0	0	0	0	0	0	0	0	0	0	0	0	0	1	0	0	0	0	0	0	0	0	0	0	Bacteria	Proteobacteria	Alphaproteobacteria	Sphingomodales	Sphingomodaceae	Sphingomos
Root; d__Bacteria; p__Proteobacteria; c__Alphaproteobacteria; o__Sphingomonadales; f__Sphingomonadaceae; g__Sphingomonas_A; CAGATGAAGCCGGGCAAGGGCGGCCAGATCGCGCGCGCCGCGGGCACCTACGTCCAGGTC	0	1	0	0	0	0	0	0	0	0	0	0	0	0	0	0	0	0	0	0	0	0	0	0	Bacteria	Proteobacteria	Alphaproteobacteria	Sphingomodales	Sphingomodaceae	Sphingomos_A
Root; d__Bacteria; p__Actinobacteria; c__Thermoleophilia; o__Solirubrobacterales; CAGATGACGCCGGGTCGTGGAGGCCAGCTCGGCCGCTCGGCCGGCACGGCCATCCAGCTC	0	0	0	1	0	0	0	0	0	0	0	0	0	0	0	0	0	0	0	0	0	0	0	0	Bacteria	Actinobacteria	Thermoleophilia	Solirubrobacterales
Root; d__Bacteria; p__Actinobacteria; c__Thermoleophilia; o__Solirubrobacterales; f__Solirubrobacteraceae; CAGATGCAGCCCGGGCGAGGCGGGAAAATGGGGCGATCGCCGGGCACCGCGATCCAGGTC	0	0	0	0	0	0	0	0	0	0	0	0	0	0	0	1	0	0	0	0	0	0	0	0	Bacteria	Actinobacteria	Thermoleophilia	Solirubrobacterales	Solirubrobacteraceae
Root; d__Bacteria; p__Actinobacteria; c__Acidimicrobiia; o__Acidimicrobiales; f__Acidimicrobiaceae; CAGATGCGCCCCGGTCAGGGCGGCAAGATCGCCAGCTCGGCCGGCATGGCCGTCCAGCTG	0	0	0	0	0	0	0	0	0	0	0	0	0	0	0	0	0	1	0	0	0	0	0	0	Bacteria	Actinobacteria	Acidimicrobiia	Acidimicrobiales	Acidimicrobiaceae
Root; d__Bacteria; p__Actinobacteria; c__Acidimicrobiia; CAGCCGACGCCCGGCGCCGGCGGCCGCAGCGGCCGGGGGGCCGGGGCCCGCATCCAGCTC	0	0	0	0	0	0	0	0	1	0	0	0	0	0	0	0	0	0	0	0	0	0	0	0	Bacteria	Actinobacteria	Acidimicrobiia
Root; d__Bacteria; p__Actinobacteria; c__Acidimicrobiia; o__Microtrichales; CAGCGCAAGCCGGGGGCGGTCGGAAAGATGGCCAGATCGGCCGGTGCCTCCGTGCAGCTG	0	0	0	0	0	0	1	0	0	0	0	0	0	0	0	0	0	0	0	0	0	0	0	0	Bacteria	Actinobacteria	Acidimicrobiia	Microtrichales
Root; d__Bacteria; p__Actinobacteria; c__Thermoleophilia; o__Solirubrobacterales; f__Solirubrobacteraceae; g__Solirubrobacter; CAGCGCCAGCCGGGTCGCGGCGGGCAGCTCGCGCGCTCCGCGGGCGTCGGCGTGCAGCTG	0	0	1	0	0	0	0	0	0	0	0	0	0	0	0	0	0	0	0	0	0	0	0	0	Bacteria	Actinobacteria	Thermoleophilia	Solirubrobacterales	Solirubrobacteraceae	Solirubrobacter
Root; d__Bacteria; p__Actinobacteria; c__Rubrobacteria; o__Rubrobacterales; f__Rubrobacteraceae; CAGCGCGCGCCGGGTCGCGGGGCGCAGATGGCCCGCAGCGCCGGGACGAGCGCCCAGCTC	0	0	0	0	0	1	0	0	0	0	0	0	0	0	0	0	0	0	0	0	0	0	0	0	Bacteria	Actinobacteria	Rubrobacteria	Rubrobacterales	Rubrobacteraceae
Root; d__Bacteria; p__Firmicutes_B; c__Syntrophomonadia; o__Syntrophomonadales; CAGCTACAGCCGGGCCGCGGTGCACAGATTGGGCGCTCCGCTGGTCACAGTGCCCAGCTT	0	0	1	0	0	0	0	0	0	0	0	0	0	0	0	0	0	0	0	0	0	0	0	0	Bacteria	Firmicutes_B	Syntrophomodia	Syntrophomodales
Root; d__Bacteria; p__Actinobacteria; c__Actinobacteria; o__Corynebacteriales; f__Micromonosporaceae; CAGCTCAAGCCCGGTGCCGGCGCCAAGCTGGCCCGGTCCGCGGGAACCGGAATCCAACTC	0	0	0	0	0	0	0	1	0	0	0	0	0	0	0	0	0	0	0	0	0	0	0	0	Bacteria	Actinobacteria	Actinobacteria	Corynebacteriales	Micromonosporaceae
Root; d__Bacteria; p__Actinobacteria; c__Acidimicrobiia; o__Microtrichales; f__Microtrichaceae; CAGCTCAAGGCCGGCGCCGGGGCCAAGCGGGCCCGCAGGGCCGGCTCGAGCGTGCAGCTG	0	0	0	0	0	0	1	0	0	0	0	0	0	0	0	0	0	0	0	0	0	0	0	0	Bacteria	Actinobacteria	Acidimicrobiia	Microtrichales	Microtrichaceae
Root; d__Bacteria; p__Proteobacteria; c__Alphaproteobacteria; o__Rhizobiales; f__Beijerinckiaceae; g__Microvirga; CAGCTCAATCTAGTTAAGGGCGGCGCGATGGCCCGCTCCGCCGGCACCTACGCTCAGATC	0	0	0	0	0	0	0	0	0	1	0	0	0	0	0	0	0	0	0	0	0	0	0	0	Bacteria	Proteobacteria	Alphaproteobacteria	Rhizobiales	Beijerinckiaceae	Microvirga
Root; d__Bacteria; p__Actinobacteria; c__Thermoleophilia; o__Solirubrobacterales; CAGCTCACGCCGGGCCGCGGCGGCCAGATGTGGCGCTCCGCCGGCACGGCGATCCAGCTG	0	0	0	0	0	0	0	0	0	0	0	0	0	0	0	0	0	0	1	0	0	0	0	0	Bacteria	Actinobacteria	Thermoleophilia	Solirubrobacterales
Root; d__Bacteria; p__Actinobacteria; c__Thermoleophilia; o__Solirubrobacterales; CAGCTCACGCCGGGCCGCGGCGGGCAGATGGGCCGGTCTGCCGGGACCGCGATCCCGCTG	0	0	0	0	0	0	0	0	1	0	0	0	0	0	0	0	0	0	0	0	0	0	0	0	Bacteria	Actinobacteria	Thermoleophilia	Solirubrobacterales
Root; d__Bacteria; p__Chloroflexi; c__Chloroflexia; CAGCTCACGCGCGGCCGCGGTGGACAGATCGTCCGCTCCGCGGGGACATCGGCGCAGCTG	0	0	0	0	0	0	0	0	0	0	0	0	0	0	0	0	1	0	0	0	0	0	0	0	Bacteria	Chloroflexi	Chloroflexia
Root; d__Bacteria; p__Chloroflexi; CAGCTCATGCCGGGAAAGGGTGGGCCGATCCGCCGCTCGGCGGGCACGTCGGCCGAGCTC	0	0	0	0	0	0	0	0	0	0	0	0	0	0	0	0	0	0	0	1	0	0	0	0	Bacteria	Chloroflexi
Root; d__Bacteria; p__Actinobacteria; c__Thermoleophilia; o__Solirubrobacterales; CAGCTCCAGACCGGACGAGGCGGCCAGCTCGGACGCTCGGCCGGGGCGGCCATCCAGCTC	0	0	0	0	0	0	0	0	0	0	0	0	0	0	0	0	1	0	0	0	0	0	0	0	Bacteria	Actinobacteria	Thermoleophilia	Solirubrobacterales
Root; d__Bacteria; p__Actinobacteria; c__Thermoleophilia; o__Solirubrobacterales; f__Solirubrobacteraceae; CAGCTCCAGCCCGGCCGTTGCGGCCAGTTGGGCCGCTGCGCCGGCGCCGGCATCCAGGTG	0	0	0	0	1	0	0	0	0	0	0	0	0	0	0	0	0	0	0	0	0	0	0	0	Bacteria	Actinobacteria	Thermoleophilia	Solirubrobacterales	Solirubrobacteraceae
Root; d__Bacteria; p__Actinobacteria; c__Acidimicrobiia; o__Microtrichales; f__Microtrichaceae; CAGCTCCAGCCCGGGGCCGGCGCCCGCATGGCCCGCCGCGCCGGGGCCAGCGTGCAGCTC	0	0	0	0	0	0	0	0	0	0	0	0	0	0	0	1	0	0	0	0	0	0	0	0	Bacteria	Actinobacteria	Acidimicrobiia	Microtrichales	Microtrichaceae
Root; d__Bacteria; p__Chloroflexi; c__Chloroflexia; o__Thermomicrobiales; f__Thermomicrobiaceae; CAGCTCCATCGCGGCAGGGGCGGACAGCTCGTGCGCTCGGCCGGCACCTCGGCCCAACTG	0	0	0	0	1	0	0	0	0	0	0	0	0	0	0	0	0	0	0	0	0	0	0	0	Bacteria	Chloroflexi	Chloroflexia	Thermomicrobiales	Thermomicrobiaceae
Root; d__Bacteria; p__Chloroflexi; CAGCTCCCCGCGGGCCGTGGCGTCCAGAGCGTGCGGCGCGCCGGCGCCGTCGCGCAGCTC	0	0	0	0	0	0	0	0	0	0	0	0	1	0	0	0	0	0	0	0	0	0	0	0	Bacteria	Chloroflexi
Root; d__Bacteria; p__Actinobacteria; c__Acidimicrobiia; o__Microtrichales; CAGCTCCGCCCCGGCGCCGGCGGCAAGATGGCCCGTCCCGCGGGGGCGTCGGTCCAGCGC	0	0	0	0	0	0	0	1	0	0	0	0	0	0	0	0	0	0	0	0	0	0	0	0	Bacteria	Actinobacteria	Acidimicrobiia	Microtrichales
Root; d__Bacteria; p__Actinobacteria; c__Actinobacteria; o__Corynebacteriales; f__Pseudonocardiaceae; CAGCTCCGCCCCGGCGGCGGCGCCAAGCACGCCCGCTCGGCAGGCTCCCGGGTGCAGCTG	0	0	0	0	0	0	0	0	0	0	1	0	0	0	0	0	0	0	0	0	0	0	0	0	Bacteria	Actinobacteria	Actinobacteria	Corynebacteriales	Pseudonocardiaceae
Root; d__Bacteria; p__Actinobacteria; c__Actinobacteria; o__Corynebacteriales; f__Pseudonocardiaceae; g__Pseudonocardia; CAGCTCCGCCCCGGCGGCGGCGCGAAGATCGCGCGATCGGCCGGCTCGAGCGTGCAGCTC	1	0	0	0	0	0	0	0	0	0	0	0	0	0	0	0	0	0	0	0	0	0	0	0	Bacteria	Actinobacteria	Actinobacteria	Corynebacteriales	Pseudonocardiaceae	Pseudonocardia
Root; d__Bacteria; p__Nitrospirota; c__Thermodesulfovibrionia; o__Thermodesulfovibrionales; CAGCTCCGCCCGGGCCTGCCCGGCACCGTGGTCCGCTCGGCCGGAACCTCGGCCACGGTC	0	0	0	0	0	0	0	0	1	0	0	0	0	0	0	0	0	0	0	0	0	0	0	0	Bacteria	Nitrospirota	Thermodesulfovibrionia	Thermodesulfovibrioles
Root; d__Bacteria; p__Actinobacteria; c__Actinobacteria; o__Corynebacteriales; f__Geodermatophilaceae; g__Geodermatophilus; CAGCTCCGTCGCGGTGGCGGCGCGCAGATCGCCCGCGCCGCGGGTACCAGCGTCCAGCTG	0	0	0	0	0	0	0	0	0	0	0	0	0	0	0	0	0	0	0	1	0	0	0	0	Bacteria	Actinobacteria	Actinobacteria	Corynebacteriales	Geodermatophilaceae	Geodermatophilus
Root; d__Bacteria; p__Actinobacteria; c__Thermoleophilia; o__Solirubrobacterales; f__Solirubrobacteraceae; g__Solirubrobacter; CAGCTCTTTCCCGGCCGGTGCTGCCAGCTGGCGCGCTCTGAGGGTACCTGCATCCAGCTC	0	0	0	0	0	0	0	0	1	0	0	0	0	0	0	0	0	0	0	0	0	0	0	0	Bacteria	Actinobacteria	Thermoleophilia	Solirubrobacterales	Solirubrobacteraceae	Solirubrobacter
Root; d__Bacteria; p__Actinobacteria; c__Acidimicrobiia; o__Microtrichales; f__Microtrichaceae; CAGCTGAAGCCCGGCGCCGGCGCCCGGATGGCGCGCAGCGCCGGTGCCAGCGTCCAGTTG	0	0	0	0	0	0	0	0	0	0	1	0	0	0	0	1	0	0	0	0	0	0	0	0	Bacteria	Actinobacteria	Acidimicrobiia	Microtrichales	Microtrichaceae
Root; d__Bacteria; p__Actinobacteria; c__Acidimicrobiia; o__Microtrichales; CAGCTGAAGCCCGGCGCCGGCGGCCGTATCGGCCGGGGCGCGGGGGCAAGCATCCAGCTC	0	0	0	0	0	0	0	0	0	1	0	0	0	0	0	0	0	0	0	0	0	0	0	0	Bacteria	Actinobacteria	Acidimicrobiia	Microtrichales
Root; d__Bacteria; p__Actinobacteria; c__Acidimicrobiia; CAGCTGACGCCCGGCGCCGGCGGCCGCATCGGCCGGGGGGCCGGGGCCCGCATCCAGCTC	0	0	0	0	0	0	0	0	0	1	0	0	0	0	0	0	0	0	0	0	0	0	0	0	Bacteria	Actinobacteria	Acidimicrobiia
Root; d__Bacteria; p__Actinobacteria; c__Acidimicrobiia; CAGCTGCCGCCCGGCGCCGGCGGCCGCATCGGCCGGGGGGCCGGGGCCCGCATCCAGCTC	0	0	0	0	0	0	0	0	1	0	0	0	0	0	0	0	0	0	0	0	0	0	0	0	Bacteria	Actinobacteria	Acidimicrobiia
Root; d__Bacteria; p__Actinobacteria; c__Actinobacteria; o__Corynebacteriales; f__Geodermatophilaceae; CAGCTGCGCCCGGGTGGCGGGGAGAAGATCGCCCGCGCGGCCGGGTCCAGCGTCCAGCTG	0	0	0	0	0	1	0	0	0	0	0	0	0	0	0	0	0	0	0	0	0	0	0	0	Bacteria	Actinobacteria	Actinobacteria	Corynebacteriales	Geodermatophilaceae
Root; d__Bacteria; p__Actinobacteria; c__Thermoleophilia; o__Solirubrobacterales; CAGCTGGTCGCGGGCCTGGGGGGCCGGCTCGGCCGCGCCGCCGGCACCGCCATCCAGGTG	0	0	0	0	0	0	0	1	0	0	0	0	0	0	0	0	0	0	0	0	0	0	0	0	Bacteria	Actinobacteria	Thermoleophilia	Solirubrobacterales
Root; d__Bacteria; p__Chloroflexi; c__Chloroflexia; o__Thermomicrobiales; f__Thermomicrobiaceae; CAGCTGTCGCCTGGGCGAGGGGTGCAGTTGTGCCGCTCCGCCGGGCCGACCGCCCAACTG	0	0	0	0	0	0	0	0	0	0	1	0	0	0	0	0	0	0	0	0	0	0	0	0	Bacteria	Chloroflexi	Chloroflexia	Thermomicrobiales	Thermomicrobiaceae
Root; d__Bacteria; p__Actinobacteria; c__Thermoleophilia; o__Solirubrobacterales; CAGGACACGCCGGCCCGCGGCGGCCTGATGGGCCGCGCGGCCGGGACCGCGATCCAGCTC	0	0	0	0	0	0	0	1	0	0	0	0	0	0	0	0	0	0	0	0	0	0	0	0	Bacteria	Actinobacteria	Thermoleophilia	Solirubrobacterales
Root; d__Bacteria; p__Bdellovibrionota; c__Oligoflexia; CAGGCGCACCCCGCCCGCGCCGGTACCTTGGTGCGCGCAGCTGGATCGTCGGCCACCGTC	0	0	1	0	0	0	0	0	0	0	0	0	0	0	0	0	0	0	0	0	0	0	0	0	Bacteria	Bdellovibrionota	Oligoflexia
Root; d__Bacteria; p__Planctomycetes; c__Phycisphaerae; o__Phycisphaerales; f__SM1A02; CAGTTCGAGCCCGGCAAGAAGAACGCGATGTGCCGCTCGGCCGGATCAGGCGCGCGGCTT	0	1	0	0	0	0	0	0	0	0	0	0	0	0	0	0	0	0	0	0	0	0	0	0	Bacteria	Planctomycetes	Phycisphaerae	Phycisphaerales	SM1A02
Root; d__Bacteria; p__Planctomycetes; c__Planctomycetia; CAGTTGCAACCGGGCCGCGGCGGACGCTTGTGCCGTTCAGCTGGCAGTAGAGCCACGCTA	0	0	0	0	0	0	0	0	0	0	0	0	0	0	1	0	0	0	0	0	0	0	0	0	Bacteria	Planctomycetes	Planctomycetia
Root; d__Bacteria; p__Verrucomicrobia; c__Verrucomicrobiae; o__Chthoniobacterales; CAGTTGTCGCCCGGACGCGGCGTCCAGATAGCCCGCAGTGCCGGCCAGCAGGTCATCCTG	0	0	0	0	0	1	0	0	0	0	0	0	0	0	0	0	0	0	0	0	0	0	0	0	Bacteria	Verrucomicrobia	Verrucomicrobiae	Chthoniobacterales
Root; d__Bacteria; p__Actinobacteria; c__Thermoleophilia; o__Solirubrobacterales; CATCTCACGCCGGGGCGCGGCGGCCAGATGGGCCGCTCGTCCGGCACCGCGCTCGAGGTG	0	0	0	0	0	0	0	0	1	0	0	0	0	0	0	0	0	0	0	0	0	0	0	0	Bacteria	Actinobacteria	Thermoleophilia	Solirubrobacterales
Root; d__Bacteria; p__Acidobacteria; c__Blastocatellia; o__Pyrinomonadales; f__Pyrinomonadaceae; CATCTCCGACCGCGCACCGGCGGCCAGATGGCGCGCTCGGCCGGCTCGTTCGCGCAACTC	0	1	0	0	0	0	0	0	0	0	0	0	0	0	0	0	0	0	0	0	0	0	0	0	Bacteria	Acidobacteria	Blastocatellia	Pyrinomodales	Pyrinomodaceae
Root; d__Bacteria; p__Actinobacteria; c__Acidimicrobiia; o__Microtrichales; f__Microtrichaceae; CCCACCACGCCCGGCGCCGGCGGCAAGATGGGCCGGGGCGCCGGCGCCAGCATCCAGCTG	0	0	0	0	0	0	0	0	0	0	0	1	0	0	0	0	0	0	0	0	0	0	0	0	Bacteria	Actinobacteria	Acidimicrobiia	Microtrichales	Microtrichaceae
Root; d__Bacteria; p__Actinobacteria; c__Actinobacteria; o__Corynebacteriales; f__Pseudonocardiaceae; g__Pseudonocardia; CCCCCCCCCCCCGGGGGCGGCGCGAAGTTCGCCCGCGCCGCCGGTTCGGGTGTGCATCTG	1	0	0	0	0	0	0	0	0	0	0	0	0	0	0	0	0	0	0	0	0	0	0	0	Bacteria	Actinobacteria	Actinobacteria	Corynebacteriales	Pseudonocardiaceae	Pseudonocardia
Root; d__Bacteria; p__Myxococcota; c__Polyangia; o__Nannocystales; f__Nannocystaceae; CCCCTCAAGAGCGGCCAGGGCGGGCAGATGGTCCGCAGCGCCGGCGCCGGCGCCCAGCTG	0	0	0	0	0	0	0	0	0	0	0	1	0	0	0	0	0	0	0	0	0	0	0	0	Bacteria	Myxococcota	Polyangia	nnocystales	nnocystaceae
Root; d__Bacteria; p__Actinobacteria; c__Acidimicrobiia; o__Acidimicrobiales; CCCCTCAGGCCCGGCCCGGGCGGGAAGATGGCGCGCAGCGCCGGCTCGGGCGTCCAGCTC	0	0	0	1	0	0	0	0	0	0	0	0	0	0	0	0	0	0	0	0	0	0	0	0	Bacteria	Actinobacteria	Acidimicrobiia	Acidimicrobiales
Root; d__Bacteria; p__Actinobacteria; c__Acidimicrobiia; o__Microtrichales; f__Microtrichaceae; CCCGTGACGCCCGCCGCCGGCGCCCGGATGGCGCGCAGCGCCGGTGCCAGCGTCCAGTTG	0	0	0	0	0	0	0	0	0	0	0	0	0	0	0	1	0	0	0	0	0	0	0	0	Bacteria	Actinobacteria	Acidimicrobiia	Microtrichales	Microtrichaceae
Root; d__Bacteria; p__Actinobacteria; c__Acidimicrobiia; o__Acidimicrobiales; CCGCCCACCCCGGGCTGGGGCGGGCAGATGGCGCGGAGCGCCGGCTCGGGCGTCCAGCTC	0	0	0	0	0	0	0	0	0	1	0	0	0	0	0	0	0	0	0	0	0	0	0	0	Bacteria	Actinobacteria	Acidimicrobiia	Acidimicrobiales
Root; d__Bacteria; p__Actinobacteria; c__Thermoleophilia; o__Solirubrobacterales; f__Solirubrobacteraceae; CCGCGGCCGCCGGGCCGCGGCGGGCAGCGCGGCCGCTCGGCCGGCACGTCGATCCAGCTG	0	0	0	0	0	0	0	0	0	0	0	1	0	0	0	0	0	0	0	0	0	0	0	0	Bacteria	Actinobacteria	Thermoleophilia	Solirubrobacterales	Solirubrobacteraceae
Root; d__Bacteria; p__Actinobacteria; c__Thermoleophilia; o__Solirubrobacterales; f__Solirubrobacteraceae; g__Solirubrobacter; CCGCTCCAGCCGGGGCGGGGCGGGCAGCTCGCGGGCGCGGCCGGTGCCGGCGTGAAGCTG	0	0	0	0	1	0	0	0	0	0	0	0	0	0	0	0	0	0	0	0	0	0	0	0	Bacteria	Actinobacteria	Thermoleophilia	Solirubrobacterales	Solirubrobacteraceae	Solirubrobacter
Root; d__Bacteria; p__Actinobacteria; c__Actinobacteria; o__Corynebacteriales; f__Pseudonocardiaceae; g__Pseudonocardia; CCGCTCCCCCCCGGGGGCGGCGCGAAGATCGCCCGGTCCGCCGGCTCGAGCGTGCAGCTG	0	0	0	0	1	0	0	0	0	0	0	0	0	0	0	0	0	0	0	0	0	0	0	0	Bacteria	Actinobacteria	Actinobacteria	Corynebacteriales	Pseudonocardiaceae	Pseudonocardia
Root; d__Bacteria; p__Desulfobacterota; c__Syntrophobacteria; o__Syntrophobacterales; f__Syntrophobacteraceae; CCGCTCCCGCCGGGCAGGGGCGGGCAGATGGCGCGGAGCGCCGGATCCGGGATCCAGCGC	0	0	0	0	0	0	0	0	0	1	0	0	0	0	0	0	0	0	0	0	0	0	0	0	Bacteria	Desulfobacterota	Syntrophobacteria	Syntrophobacterales	Syntrophobacteraceae
Root; d__Bacteria; p__Actinobacteria; c__Thermoleophilia; o__Solirubrobacterales; CCGCTCGCCTCGTGCAGCGGCTGCCAGATGGGCCGATCAGCCGGATCCGCGATCCAGCTC	0	0	0	1	0	0	0	0	0	0	0	0	0	0	0	0	0	0	0	0	0	0	0	0	Bacteria	Actinobacteria	Thermoleophilia	Solirubrobacterales
Root; d__Bacteria; p__Actinobacteria; c__Acidimicrobiia; o__Microtrichales; f__Microtrichaceae; CCGCTGAAGCCGGGCGGCGGCTCCAAGATGGCCCGCAGCGCGGGCGCCAGCGTGCAGCTG	0	0	0	0	1	0	0	0	0	0	0	0	0	0	0	0	0	0	0	0	0	0	0	0	Bacteria	Actinobacteria	Acidimicrobiia	Microtrichales	Microtrichaceae
Root; d__Bacteria; p__Proteobacteria; c__Alphaproteobacteria; o__Sphingomonadales; f__Sphingomonadaceae; g__Sphingomonas; CCTATGAAGCCCGGCAAGGGCGGTGAGATCGCCCGTTCGGCCGGCACGTATGTGCAGGTC	0	0	0	0	0	0	0	0	0	0	0	1	0	0	0	0	0	0	0	0	0	0	0	0	Bacteria	Proteobacteria	Alphaproteobacteria	Sphingomodales	Sphingomodaceae	Sphingomos
Root; d__Bacteria; p__Actinobacteria; c__Rubrobacteria; o__Rubrobacterales; f__Rubrobacteraceae; CTGCTGGAGCCGGGGCGGGGGGGGCCCATGGCCCGCCGCGCGGGTACGCGCGCCCAGCTC	0	0	0	0	0	0	0	0	0	1	0	0	0	0	0	0	0	0	0	0	0	0	0	0	Bacteria	Actinobacteria	Rubrobacteria	Rubrobacterales	Rubrobacteraceae
Root; d__Archaea; p__Crenarchaeota; c__Nitrososphaeria; o__Nitrososphaerales; f__Nitrososphaeraceae; GAAAAAAACAATGGAGATGGAGGAAAGCTTATCAAGGCCGCAGGTTCTTCAGCAATAGTT	0	0	0	0	0	0	0	0	0	0	0	0	1	0	0	0	0	0	0	0	0	0	0	0	Archaea	Crerchaeota	Nitrososphaeria	Nitrososphaerales	Nitrososphaeraceae
Root; d__Archaea; p__Crenarchaeota; c__Nitrososphaeria; o__Nitrososphaerales; f__Nitrososphaeraceae; GAAAAAAACATAGGAGATGGAGTAAAGCTCATCAAGGCCGCTGGTTCTTCCGCAATAGTT	1	0	0	0	0	0	0	0	0	0	0	0	0	0	0	0	0	0	0	0	0	0	0	0	Archaea	Crerchaeota	Nitrososphaeria	Nitrososphaerales	Nitrososphaeraceae
Root; d__Archaea; p__Crenarchaeota; c__Nitrososphaeria; o__Nitrososphaerales; f__Nitrososphaeraceae; GAAAAAAACATTGGAGATGGAGGAAAGCTCATCAAGGCCGCTGGTTCTTCAGCAATAGTT	1	0	0	0	0	1	0	0	0	0	0	0	0	0	0	0	0	0	0	1	0	0	0	0	Archaea	Crerchaeota	Nitrososphaeria	Nitrososphaerales	Nitrososphaeraceae
Root; d__Archaea; p__Crenarchaeota; c__Nitrososphaeria; o__Nitrososphaerales; f__Nitrososphaeraceae; GAAAAAAACATTGGAGATGGAGGAAAGCTTATCAAGGCCGCAGGTTCTTCAGCAATAGTT	0	2	0	0	0	0	0	0	0	1	0	0	1	1	1	0	1	0	1	0	0	0	0	0	Archaea	Crerchaeota	Nitrososphaeria	Nitrososphaerales	Nitrososphaeraceae
Root; d__Archaea; p__Crenarchaeota; c__Nitrososphaeria; o__Nitrososphaerales; f__Nitrososphaeraceae; GAAAAAAACATTGGAGATGGAGGAAAGCTTATCAAGGCCGCAGGTTGGTCAGCAATAGTT	0	0	0	0	0	0	0	0	0	0	0	0	0	0	0	0	1	0	0	0	0	0	0	0	Archaea	Crerchaeota	Nitrososphaeria	Nitrososphaerales	Nitrososphaeraceae
Root; d__Archaea; p__Crenarchaeota; c__Nitrososphaeria; o__Nitrososphaerales; f__Nitrososphaeraceae; GAAAAAAACATTGGAGATGGAGGAGAGCTTATCAAGGCCGCAGGTTCTTCAGCAATAGTT	0	0	0	0	0	1	0	0	0	0	0	0	0	0	0	0	0	0	0	0	0	0	0	0	Archaea	Crerchaeota	Nitrososphaeria	Nitrososphaerales	Nitrososphaeraceae
Root; d__Archaea; p__Crenarchaeota; c__Nitrososphaeria; o__Nitrososphaerales; f__Nitrososphaeraceae; GAAAAAAACATTGGCGACGGTGGAAAATTGATAAAGGCAGCCGGATCATCAGCTATAGTT	0	0	0	0	0	0	0	0	0	0	0	0	0	0	1	0	0	1	0	0	0	0	0	0	Archaea	Crerchaeota	Nitrososphaeria	Nitrososphaerales	Nitrososphaeraceae
Root; d__Archaea; p__Crenarchaeota; c__Nitrososphaeria; o__Nitrososphaerales; f__Nitrososphaeraceae; GAAAAAAACATTGGCGACGGTGGAAAATTGATAAAGGCAGCCGGCTCATCAGCTATAGTT	0	0	0	0	0	0	0	0	0	0	0	0	0	0	0	0	0	0	1	0	0	0	0	0	Archaea	Crerchaeota	Nitrososphaeria	Nitrososphaerales	Nitrososphaeraceae
Root; d__Archaea; p__Crenarchaeota; c__Nitrososphaeria; o__Nitrososphaerales; f__Nitrososphaeraceae; GAAAAAAACATTGGCGATGGTGGAAAATTGATAAAGGCAGCCGGATCATCAGCTATAGTT	0	0	0	0	0	0	0	0	0	0	0	0	0	0	0	0	0	0	1	0	0	0	0	0	Archaea	Crerchaeota	Nitrososphaeria	Nitrososphaerales	Nitrososphaeraceae
Root; d__Archaea; p__Crenarchaeota; c__Nitrososphaeria; o__Nitrososphaerales; f__Nitrososphaeraceae; GAAAAAAATATTGGAGATGGAGGAAAGCTTATCAAGGCCGCAGGTTCTTCAGCAATAGTT	0	0	0	0	0	0	0	0	0	0	0	0	0	0	0	0	1	0	0	0	0	0	0	0	Archaea	Crerchaeota	Nitrososphaeria	Nitrososphaerales	Nitrososphaeraceae
Root; d__Archaea; p__Crenarchaeota; c__Nitrososphaeria; o__Nitrososphaerales; f__Nitrososphaeraceae; GAAAAAAATGCAGGAGATGGAGGAAAATTAATTAAAGCTGCAGGATCGTCAGCTATAGTC	0	2	0	0	0	0	0	0	0	0	0	0	0	0	0	0	0	0	0	0	0	0	0	0	Archaea	Crerchaeota	Nitrososphaeria	Nitrososphaerales	Nitrososphaeraceae
Root; d__Archaea; p__Crenarchaeota; c__Nitrososphaeria; o__Nitrososphaerales; f__Nitrososphaeraceae; GAAAAAAATGCAGGAGATGGTGGTAAGTTAATCAAATCTGCCGGATCTTATGCTCTGGTT	0	0	0	0	0	0	1	0	0	0	0	0	0	0	0	0	0	0	0	0	0	0	0	0	Archaea	Crerchaeota	Nitrososphaeria	Nitrososphaerales	Nitrososphaeraceae
Root; d__Archaea; p__Crenarchaeota; c__Nitrososphaeria; o__Nitrososphaerales; GAAAAAAATGCAGGTGATGGAGGTAAATTAATTAAAGCTGCAGGATCATCAGCTATAGTA	0	1	0	0	0	0	0	0	0	0	0	0	0	0	0	0	0	0	0	0	0	0	0	0	Archaea	Crerchaeota	Nitrososphaeria	Nitrososphaerales
Root; d__Archaea; p__Crenarchaeota; c__Nitrososphaeria; o__Nitrososphaerales; GAAAAAAATGCAGGTGATGGATGTAAATTAATTAAAGCTGCAGGATCATCAGCTATAGTA	0	1	0	0	0	0	0	0	0	0	0	0	0	0	0	0	0	0	0	0	0	0	0	0	Archaea	Crerchaeota	Nitrososphaeria	Nitrososphaerales
Root; d__Archaea; p__Crenarchaeota; c__Nitrososphaeria; o__Nitrososphaerales; GAAAAAAATGGAGGTGATGGAGGTAAATTAATTAAAGCTGCAGGATCATCAGCTATAGTA	0	0	0	0	0	0	0	0	0	0	0	0	0	0	0	0	0	0	1	0	0	0	0	0	Archaea	Crerchaeota	Nitrososphaeria	Nitrososphaerales
Root; d__Archaea; p__Thermoplasmatota; c__Thermoplasmata; o__Thermoplasmatales; f__Thermoplasmataceae; GAAAAAATGCCAGGATTTGGAGCTAAAATTTCTAGATCAGCAGGTGTTAGTTCTTTTGTT	0	0	0	0	0	0	0	0	0	0	0	0	0	0	0	0	0	0	1	0	0	0	0	0	Archaea	Thermoplasmatota	Thermoplasmata	Thermoplasmatales	Thermoplasmataceae
Root; d__Bacteria; p__Bacteroidetes; c__Bacteroidia; o__Bacteroidales; f__Marinilabiliaceae; GAAAAAATTCCAGGACAGGGCGGTATTTTTGCGCGTTCAGCGGGTTGTTTTGGAAAATTG	0	0	0	0	0	0	0	0	0	0	0	0	0	0	0	0	0	0	0	0	1	0	0	0	Bacteria	Bacteroidetes	Bacteroidia	Bacteroidales	Marinilabiliaceae
Root; d__Archaea; p__Crenarchaeota; c__Nitrososphaeria; o__Nitrososphaerales; f__Nitrososphaeraceae; GAAAAACACACCGGCGATGGGGGCAAGCTGATAAAGGCCGCCGGCTCATCAGCAGTGGTA	0	0	0	0	0	0	0	1	0	0	0	0	0	0	0	0	0	0	0	0	0	0	0	0	Archaea	Crerchaeota	Nitrososphaeria	Nitrososphaerales	Nitrososphaeraceae
Root; d__Archaea; p__Crenarchaeota; c__Nitrososphaeria; o__Nitrososphaerales; f__Nitrososphaeraceae; g__Nitrososphaera; GAAAAACACACCGGCGATGGGGGCAAGCTGATAAAGGCCGCCGGCTCATCAGCAGTGGTA	0	0	0	0	0	0	1	0	0	0	0	0	0	0	0	0	0	0	0	0	0	0	0	0	Archaea	Crerchaeota	Nitrososphaeria	Nitrososphaerales	Nitrososphaeraceae	Nitrososphaera
Root; d__Archaea; p__Crenarchaeota; c__Nitrososphaeria; o__Nitrososphaerales; f__Nitrososphaeraceae; g__Nitrososphaera; GAAAAGAAAGCTGGCGATGGTGGTAAATTAATTAAATCAGCAGGTTCTTCTGCTCTTGTT	0	0	0	0	0	0	1	0	0	0	0	0	0	0	0	0	0	0	0	0	0	0	0	0	Archaea	Crerchaeota	Nitrososphaeria	Nitrososphaerales	Nitrososphaeraceae	Nitrososphaera
Root; d__Archaea; p__Crenarchaeota; c__Nitrososphaeria; o__Nitrososphaerales; f__Nitrososphaeraceae; g__Nitrososphaera; GAAAAGAACACCGGCGATGGCGGCAAGCTGATAAAGGCCGCGGGCTCATCAGCAGTCGTA	0	0	0	0	0	0	0	0	0	0	0	0	0	0	0	0	0	0	0	1	0	0	0	0	Archaea	Crerchaeota	Nitrososphaeria	Nitrososphaerales	Nitrososphaeraceae	Nitrososphaera
Root; d__Archaea; p__Crenarchaeota; c__Nitrososphaeria; o__Nitrososphaerales; f__Nitrososphaeraceae; g__Nitrososphaera; GAAAAGAACACCGGCGATGGGGGCAAGCTGATAAAGGCCGCAGGCTCATCAGCAGTGGTA	0	0	0	0	0	0	0	0	0	2	0	0	0	0	0	0	0	0	0	0	0	0	0	0	Archaea	Crerchaeota	Nitrososphaeria	Nitrososphaerales	Nitrososphaeraceae	Nitrososphaera
Root; d__Archaea; p__Crenarchaeota; c__Nitrososphaeria; o__Nitrososphaerales; f__Nitrososphaeraceae; g__Nitrososphaera; GAAAAGAACACTGGCGACGGGGGTAAGCTGATAAAGGCCGCGGGATCGTCAGCAGTGGTA	0	0	0	1	0	0	0	0	0	0	0	0	0	0	0	0	0	0	0	0	0	0	0	0	Archaea	Crerchaeota	Nitrososphaeria	Nitrososphaerales	Nitrososphaeraceae	Nitrososphaera
Root; d__Archaea; p__Crenarchaeota; c__Nitrososphaeria; o__Nitrososphaerales; f__Nitrososphaeraceae; g__Nitrososphaera; GAAAAGAACACTGGCGACGGGGGTAAGCTGATAAAGGCCGCGGGCTCGTCAGCAGTGGTA	0	0	0	1	0	0	0	0	0	0	0	0	0	0	0	0	0	0	0	0	0	0	0	0	Archaea	Crerchaeota	Nitrososphaeria	Nitrososphaerales	Nitrososphaeraceae	Nitrososphaera
Root; d__Archaea; p__Crenarchaeota; c__Nitrososphaeria; o__Nitrososphaerales; f__Nitrososphaeraceae; g__Nitrososphaera; GAAAAGAACACTGGCGACGGGGGTAAGCTGATAAAGGCCGCGGGCTCGTCAGCAGTGGTG	0	0	0	0	0	0	0	0	0	0	0	0	0	0	0	0	0	0	0	1	0	0	0	0	Archaea	Crerchaeota	Nitrososphaeria	Nitrososphaerales	Nitrososphaeraceae	Nitrososphaera
Root; d__Archaea; p__Crenarchaeota; c__Nitrososphaeria; o__Nitrososphaerales; f__Nitrososphaeraceae; g__Nitrososphaera; GAAAAGAACACTGGCGATGGGGGCAAGCTGATAAAGGCCGCCGGCTCATCAGCAGTGGTA	0	0	0	0	0	0	0	0	0	2	0	0	0	0	0	0	0	0	0	0	0	0	0	0	Archaea	Crerchaeota	Nitrososphaeria	Nitrososphaerales	Nitrososphaeraceae	Nitrososphaera
Root; d__Archaea; p__Crenarchaeota; c__Nitrososphaeria; o__Nitrososphaerales; f__Nitrososphaeraceae; g__Nitrososphaera; GAAAAGAACACTGGCGATGGGGGCAAGCTGATAAAGGCCGCGGGCTCGTCAGCAGTGGTA	0	0	0	0	0	0	0	1	0	0	0	0	0	0	0	0	0	0	0	0	0	0	0	0	Archaea	Crerchaeota	Nitrososphaeria	Nitrososphaerales	Nitrososphaeraceae	Nitrososphaera
Root; d__Archaea; p__Crenarchaeota; c__Nitrososphaeria; o__Nitrososphaerales; f__Nitrososphaeraceae; g__Nitrososphaera; GAAAAGAACACTGGCGATGGGGGTAAGCTGATAAAGGCCGCGGGCTCGTCAGCAGTGGTA	0	0	0	0	0	0	0	0	0	0	0	0	0	0	0	0	0	0	0	0	0	0	2	0	Archaea	Crerchaeota	Nitrososphaeria	Nitrososphaerales	Nitrososphaeraceae	Nitrososphaera
Root; d__Archaea; p__Crenarchaeota; c__Nitrososphaeria; o__Nitrososphaerales; f__Nitrososphaeraceae; g__Nitrososphaera; GAAAAGAACAGCGGTGACGGGGGCAAACTAATAAAGGCCGCCGGCTCATCGGCAATAGTA	0	0	0	0	0	0	2	0	0	0	0	0	0	0	0	0	0	0	0	0	0	0	0	0	Archaea	Crerchaeota	Nitrososphaeria	Nitrososphaerales	Nitrososphaeraceae	Nitrososphaera
Root; d__Archaea; p__Crenarchaeota; c__Nitrososphaeria; o__Nitrososphaerales; f__Nitrososphaeraceae; GAAAAGAACAGCGGTGATGGGGGCAAACTAATAAAAGCGGCCGGCTCATCGGCAATAGTA	0	0	0	0	0	0	0	1	0	1	0	0	0	0	0	0	0	0	0	0	0	0	0	0	Archaea	Crerchaeota	Nitrososphaeria	Nitrososphaerales	Nitrososphaeraceae
Root; d__Archaea; p__Crenarchaeota; c__Nitrososphaeria; o__Nitrososphaerales; f__Nitrososphaeraceae; g__Nitrososphaera; GAAAAGAACAGCGGTGATGGGGGCAAACTAATAAAAGCGGCCGGCTCATCGGCAATAGTA	0	0	0	0	0	0	0	0	0	0	0	0	0	0	0	0	0	0	0	0	0	1	0	0	Archaea	Crerchaeota	Nitrososphaeria	Nitrososphaerales	Nitrososphaeraceae	Nitrososphaera
Root; d__Archaea; p__Crenarchaeota; c__Nitrososphaeria; o__Nitrososphaerales; f__Nitrososphaeraceae; GAAAAGAACAGCGGTGATGGGGGCAAACTAATAAAGGCAGCCGGCTCATCAGCTATAGTA	0	0	0	2	0	0	0	0	0	0	0	0	0	0	0	0	0	0	0	0	0	0	0	0	Archaea	Crerchaeota	Nitrososphaeria	Nitrososphaerales	Nitrososphaeraceae
Root; d__Archaea; p__Crenarchaeota; c__Nitrososphaeria; o__Nitrososphaerales; f__Nitrososphaeraceae; g__Nitrososphaera; GAAAAGAACAGCGGTGATGGGGGCAAACTAATAAAGGCAGCCGGCTCATCGGCAATAGTA	0	0	0	0	0	0	0	1	0	0	0	0	0	0	0	0	0	0	0	0	0	0	0	0	Archaea	Crerchaeota	Nitrososphaeria	Nitrososphaerales	Nitrososphaeraceae	Nitrososphaera
Root; d__Archaea; p__Crenarchaeota; c__Nitrososphaeria; o__Nitrososphaerales; f__Nitrososphaeraceae; GAAAAGAACAGCGGTGATGGGGGCAAACTAATAAAGGCGGCCGGCTCATCGGCAATAGTA	0	0	0	0	0	0	0	1	0	0	0	0	0	0	0	0	0	0	0	0	0	0	0	0	Archaea	Crerchaeota	Nitrososphaeria	Nitrososphaerales	Nitrososphaeraceae
Root; d__Archaea; p__Crenarchaeota; c__Nitrososphaeria; o__Nitrososphaerales; f__Nitrososphaeraceae; g__Nitrososphaera; GAAAAGAACAGCGGTGATGGGGGCAAACTAATAAAGGCGGCCGGCTCATCGGCAATAGTA	0	0	0	0	0	0	0	0	0	1	0	0	0	0	0	0	0	0	0	0	0	0	0	0	Archaea	Crerchaeota	Nitrososphaeria	Nitrososphaerales	Nitrososphaeraceae	Nitrososphaera
Root; d__Archaea; p__Crenarchaeota; c__Nitrososphaeria; o__Nitrososphaerales; f__Nitrososphaeraceae; g__Nitrososphaera; GAAAAGAACAGCGGTGATGGGGGCAAACTAATAAAGGCTGCCGGCTCATCGGCAATAGTA	0	0	0	0	0	0	0	0	0	0	0	0	0	0	0	0	1	0	0	0	0	0	0	0	Archaea	Crerchaeota	Nitrososphaeria	Nitrososphaerales	Nitrososphaeraceae	Nitrososphaera
Root; d__Archaea; p__Crenarchaeota; c__Nitrososphaeria; o__Nitrososphaerales; f__Nitrososphaeraceae; g__Nitrososphaera; GAAAAGAACGCAGGCGATGGTGGTAAATTAATTAAATCAGCAGGTTCTTCTGCTCTTGTT	0	0	0	0	0	0	0	1	0	0	0	0	0	0	0	0	0	0	0	0	0	0	0	0	Archaea	Crerchaeota	Nitrososphaeria	Nitrososphaerales	Nitrososphaeraceae	Nitrososphaera
Root; d__Archaea; p__Crenarchaeota; c__Nitrososphaeria; o__Nitrososphaerales; f__Nitrososphaeraceae; g__Nitrososphaera; GAAAAGAACGCCGGTGACGGGGGCAAGCTGATAAAGGCAGCTGGCTCATCAGCAGTGGTA	0	0	0	0	0	0	0	3	0	0	0	0	0	0	0	0	0	0	0	0	0	0	0	0	Archaea	Crerchaeota	Nitrososphaeria	Nitrososphaerales	Nitrososphaeraceae	Nitrososphaera
Root; d__Archaea; p__Crenarchaeota; c__Nitrososphaeria; o__Nitrososphaerales; f__Nitrososphaeraceae; GAAAAGAACGCTGGCGACGAAGGAAATTTAATTAAATACGCAGGTACATCTAAACTTGAA	0	0	0	1	0	0	0	0	0	0	0	0	0	0	0	0	0	0	0	0	0	0	0	0	Archaea	Crerchaeota	Nitrososphaeria	Nitrososphaerales	Nitrososphaeraceae
Root; d__Archaea; p__Crenarchaeota; c__Nitrososphaeria; o__Nitrososphaerales; f__Nitrososphaeraceae; g__Nitrososphaera; GAAAAGAACGCTGGCGACGGTGGTAAGTTAATTAAATCAGCAGGTTCTTCTGATCTTGTT	0	0	0	0	1	0	0	0	0	0	0	0	0	0	0	0	0	0	0	0	0	0	0	0	Archaea	Crerchaeota	Nitrososphaeria	Nitrososphaerales	Nitrososphaeraceae	Nitrososphaera
Root; d__Archaea; p__Crenarchaeota; c__Nitrososphaeria; o__Nitrososphaerales; f__Nitrososphaeraceae; g__Nitrososphaera; GAAAAGAACGCTGGCGACGGTGGTAAGTTAATTAAATCAGCAGGTTCTTCTGCTCTTGTT	0	5	0	0	4	0	0	0	0	2	0	0	0	0	0	0	0	0	0	0	0	0	0	0	Archaea	Crerchaeota	Nitrososphaeria	Nitrososphaerales	Nitrososphaeraceae	Nitrososphaera
Root; d__Archaea; p__Crenarchaeota; c__Nitrososphaeria; o__Nitrososphaerales; f__Nitrososphaeraceae; g__Nitrososphaera; GAAAAGAACGCTGGCGATGGTCCTAAATTAAATAAATCAGCAGGTTCTTCTGCTCTTGTT	0	0	0	0	0	0	0	1	0	0	0	0	0	0	0	0	0	0	0	0	0	0	0	0	Archaea	Crerchaeota	Nitrososphaeria	Nitrososphaerales	Nitrososphaeraceae	Nitrososphaera
Root; d__Archaea; p__Crenarchaeota; c__Nitrososphaeria; o__Nitrososphaerales; f__Nitrososphaeraceae; g__Nitrososphaera; GAAAAGAACGCTGGCGATGGTCGTAAATTAATTAAATCAGCAGGTTCTACTGCTCTTGTT	0	0	0	0	0	0	0	0	0	0	0	0	0	0	0	0	0	0	0	0	0	0	1	0	Archaea	Crerchaeota	Nitrososphaeria	Nitrososphaerales	Nitrososphaeraceae	Nitrososphaera
Root; d__Archaea; p__Crenarchaeota; c__Nitrososphaeria; o__Nitrososphaerales; f__Nitrososphaeraceae; g__Nitrososphaera; GAAAAGAACGCTGGCGATGGTGGTAAATTAATTAAATCACCAGGTTCTTCTTCTCTTGTT	0	0	0	0	0	0	0	0	0	0	0	0	0	0	1	0	0	0	0	0	0	0	0	0	Archaea	Crerchaeota	Nitrososphaeria	Nitrososphaerales	Nitrososphaeraceae	Nitrososphaera
Root; d__Archaea; p__Crenarchaeota; c__Nitrososphaeria; o__Nitrososphaerales; f__Nitrososphaeraceae; g__Nitrososphaera; GAAAAGAACGCTGGCGATGGTGGTAAATTAATTAAATCAGAAGGTTCTTCTGCTCTTGTT	0	0	0	0	1	0	0	0	0	0	0	0	0	0	0	0	0	0	0	0	0	0	0	0	Archaea	Crerchaeota	Nitrososphaeria	Nitrososphaerales	Nitrososphaeraceae	Nitrososphaera
Root; d__Archaea; p__Crenarchaeota; c__Nitrososphaeria; o__Nitrososphaerales; f__Nitrososphaeraceae; g__Nitrososphaera; GAAAAGAACGCTGGCGATGGTGGTAAATTAATTAAATCAGCAGGTGCTTCTGCTCTTGTT	0	0	0	0	0	0	1	0	0	0	0	0	0	0	0	0	0	0	0	0	0	0	0	0	Archaea	Crerchaeota	Nitrososphaeria	Nitrososphaerales	Nitrososphaeraceae	Nitrososphaera
Root; d__Archaea; p__Crenarchaeota; c__Nitrososphaeria; o__Nitrososphaerales; f__Nitrososphaeraceae; g__Nitrososphaera; GAAAAGAACGCTGGCGATGGTGGTAAATTAATTAAATCAGCAGGTTCTTCTGCTCTTGGT	0	0	0	1	0	0	0	0	0	0	0	0	0	0	0	0	0	0	0	0	0	0	0	0	Archaea	Crerchaeota	Nitrososphaeria	Nitrososphaerales	Nitrososphaeraceae	Nitrososphaera
Root; d__Archaea; p__Crenarchaeota; c__Nitrososphaeria; o__Nitrososphaerales; f__Nitrososphaeraceae; GAAAAGAACGCTGGCGATGGTGGTAAATTAATTAAATCAGCAGGTTCTTCTGCTCTTGTT	0	0	0	1	0	0	0	0	0	0	0	0	0	0	0	0	0	0	0	0	0	0	0	0	Archaea	Crerchaeota	Nitrososphaeria	Nitrososphaerales	Nitrososphaeraceae
Root; d__Archaea; p__Crenarchaeota; c__Nitrososphaeria; o__Nitrososphaerales; f__Nitrososphaeraceae; g__Nitrososphaera; GAAAAGAACGCTGGCGATGGTGGTAAATTAATTAAATCAGCAGGTTCTTCTGCTCTTGTT	0	1	0	0	5	0	17	12	0	1	0	0	0	0	0	0	0	0	0	0	0	0	2	0	Archaea	Crerchaeota	Nitrososphaeria	Nitrososphaerales	Nitrososphaeraceae	Nitrososphaera
Root; d__Archaea; p__Crenarchaeota; c__Nitrososphaeria; o__Nitrososphaerales; f__Nitrososphaeraceae; g__Nitrososphaera; GAAAAGAACGCTGGCGATGGTGGTAAATTAATTAAATCAGCAGGTTCTTCTGCTCTTTTT	0	0	0	0	0	0	1	0	0	0	0	0	0	0	0	0	0	0	0	0	0	0	0	0	Archaea	Crerchaeota	Nitrososphaeria	Nitrososphaerales	Nitrososphaeraceae	Nitrososphaera
Root; d__Archaea; p__Crenarchaeota; c__Nitrososphaeria; o__Nitrososphaerales; f__Nitrososphaeraceae; g__Nitrososphaera; GAAAAGAACGCTGGCGATGGTGGTAAATTAATTAAATCAGCATGTTCTTCTGCTCTTGTT	0	0	0	0	0	0	1	0	0	0	0	0	0	0	0	0	0	0	0	0	0	0	0	0	Archaea	Crerchaeota	Nitrososphaeria	Nitrososphaerales	Nitrososphaeraceae	Nitrososphaera
Root; d__Archaea; p__Crenarchaeota; c__Nitrososphaeria; o__Nitrososphaerales; f__Nitrososphaeraceae; g__Nitrososphaera; GAAAAGAACGCTGGCGATGGTTGTAAATTAATTAAATCAGCAGGTTCTTCTGCTCTTGTT	0	0	0	0	0	0	2	0	0	0	0	0	0	0	0	0	0	0	0	0	0	0	0	0	Archaea	Crerchaeota	Nitrososphaeria	Nitrososphaerales	Nitrososphaeraceae	Nitrososphaera
Root; d__Archaea; p__Crenarchaeota; c__Nitrososphaeria; o__Nitrososphaerales; f__Nitrososphaeraceae; g__Nitrososphaera; GAAAAGAACGCTGGCGATGGTTGTAAATTAATTAAATCTGCAGGTTCTTCTGCTCTTGTT	0	0	0	0	0	0	0	0	0	1	0	0	0	0	0	0	0	0	0	0	0	0	0	0	Archaea	Crerchaeota	Nitrososphaeria	Nitrososphaerales	Nitrososphaeraceae	Nitrososphaera
Root; d__Archaea; p__Crenarchaeota; c__Nitrososphaeria; o__Nitrososphaerales; f__Nitrososphaeraceae; g__Nitrososphaera; GAAAAGAACGCTGGCGATTGTGGTAAATTAATTAAATCAGCAGGTTCTTCTGCTCTTGTT	0	0	0	0	0	0	0	1	0	0	0	0	0	0	0	0	0	0	0	0	0	0	0	0	Archaea	Crerchaeota	Nitrososphaeria	Nitrososphaerales	Nitrososphaeraceae	Nitrososphaera
Root; d__Archaea; p__Crenarchaeota; c__Nitrososphaeria; o__Nitrososphaerales; f__Nitrososphaeraceae; g__Nitrososphaera; GAAAAGAACGCTGGTGACGGAGGCAAGCTGATAAAGTCAGCTGGCTCATCAGCAGTGGTA	0	0	0	0	0	0	1	0	0	0	0	0	0	0	0	0	0	0	0	0	0	0	0	0	Archaea	Crerchaeota	Nitrososphaeria	Nitrososphaerales	Nitrososphaeraceae	Nitrososphaera
Root; d__Archaea; p__Crenarchaeota; c__Nitrososphaeria; o__Nitrososphaerales; f__Nitrososphaeraceae; g__Nitrososphaera; GAAAAGAACGCTGGTGACGGGGGCAAGCTGATAAAGTCAGCTGGCTCATCCGCAGTGGTA	0	0	0	0	0	0	0	0	1	0	0	0	0	0	0	0	0	0	0	0	0	0	0	0	Archaea	Crerchaeota	Nitrososphaeria	Nitrososphaerales	Nitrososphaeraceae	Nitrososphaera
Root; d__Archaea; p__Crenarchaeota; c__Nitrososphaeria; o__Nitrososphaerales; f__Nitrososphaeraceae; g__Nitrososphaera; GAAAAGAACGCTGGTGACGGTGGTAAGTTAATTAAATCAGCAGGTTCTTCTGCTCTTGTT	0	0	0	0	0	0	0	0	0	0	0	0	0	0	0	0	0	0	0	1	0	0	0	0	Archaea	Crerchaeota	Nitrososphaeria	Nitrososphaerales	Nitrososphaeraceae	Nitrososphaera
Root; d__Archaea; p__Crenarchaeota; c__Nitrososphaeria; o__Nitrososphaerales; f__Nitrososphaeraceae; g__Nitrososphaera; GAAAAGAATACCGGCGACGGGGGCAAGCTGATGAAGTCGGCTGGCTCATCAGCAGGAGTA	0	0	0	0	0	0	0	0	0	0	0	0	0	0	0	0	0	0	0	0	0	0	1	0	Archaea	Crerchaeota	Nitrososphaeria	Nitrososphaerales	Nitrososphaeraceae	Nitrososphaera
Root; d__Archaea; p__Crenarchaeota; c__Nitrososphaeria; o__Nitrososphaerales; f__Nitrososphaeraceae; g__Nitrososphaera; GAAAAGAATACCGGCGACGGGGGCAAGCTGATGAAGTCGGCTGGCTCATCAGCAGTAGTA	0	0	1	0	2	1	0	0	0	0	0	0	0	0	0	0	0	0	0	3	0	0	0	0	Archaea	Crerchaeota	Nitrososphaeria	Nitrososphaerales	Nitrososphaeraceae	Nitrososphaera
Root; d__Archaea; p__Crenarchaeota; c__Nitrososphaeria; o__Nitrososphaerales; f__Nitrososphaeraceae; g__Nitrososphaera; GAAAAGAATACCGGCGACGGGGGCAAGCTGATGAAGTCGGCTGGCTCATCCGCAGTAGTA	0	0	0	0	0	0	0	0	0	0	0	0	0	0	0	0	0	0	0	1	0	0	0	0	Archaea	Crerchaeota	Nitrososphaeria	Nitrososphaerales	Nitrososphaeraceae	Nitrososphaera
Root; d__Archaea; p__Crenarchaeota; c__Nitrososphaeria; o__Nitrososphaerales; f__Nitrososphaeraceae; g__Nitrososphaera; GAAAAGAATACCGGCGCCGGGGGCAAGCTGATGAAGTCGGCTGGCTCATCAGCAGTAGTA	0	0	0	0	1	0	0	0	0	0	0	0	0	0	0	0	0	0	0	0	0	0	0	0	Archaea	Crerchaeota	Nitrososphaeria	Nitrososphaerales	Nitrososphaeraceae	Nitrososphaera
Root; d__Archaea; p__Crenarchaeota; c__Nitrososphaeria; o__Nitrososphaerales; f__Nitrososphaeraceae; g__Nitrososphaera; GAAAAGAATACTGGTGATGGGGGCAAGCTGATAAAATCAGCCGGCTCATCAGCGGTGGTA	0	0	0	1	0	0	0	0	0	0	0	0	0	0	0	0	0	0	0	0	0	0	0	0	Archaea	Crerchaeota	Nitrososphaeria	Nitrososphaerales	Nitrososphaeraceae	Nitrososphaera
Root; d__Archaea; p__Crenarchaeota; c__Nitrososphaeria; o__Nitrososphaerales; f__Nitrososphaeraceae; GAAAAGAATGCACGAGATGGTGGTAAGTTAATCAAATCTGCCGGATCTTCTGCTCTTGTT	0	0	0	0	0	0	0	0	0	0	0	0	0	0	0	0	0	0	1	0	0	0	0	0	Archaea	Crerchaeota	Nitrososphaeria	Nitrososphaerales	Nitrososphaeraceae
Root; d__Archaea; p__Crenarchaeota; c__Nitrososphaeria; o__Nitrososphaerales; f__Nitrososphaeraceae; GAAAAGAATGCAGGAGAGGGTGGTAAATTAATCAAATCTGCTGGATCATCTGATCTTGTT	0	0	0	0	0	0	0	0	0	0	0	0	0	0	0	0	0	0	0	0	0	0	1	0	Archaea	Crerchaeota	Nitrososphaeria	Nitrososphaerales	Nitrososphaeraceae
Root; d__Archaea; p__Crenarchaeota; c__Nitrososphaeria; o__Nitrososphaerales; f__Nitrososphaeraceae; GAAAAGAATGCAGGAGATGGTGGTAAATTAATCAAATCTGCTGGATCATCTGATATTGTT	0	0	0	1	0	0	0	0	0	0	0	0	0	0	0	0	0	0	0	0	0	0	0	0	Archaea	Crerchaeota	Nitrososphaeria	Nitrososphaerales	Nitrososphaeraceae
Root; d__Archaea; p__Crenarchaeota; c__Nitrososphaeria; o__Nitrososphaerales; f__Nitrososphaeraceae; GAAAAGAATGCAGGAGATGGTGGTAAATTAATCAAATCTGCTGGATCATCTGCTCTCGTT	0	0	0	0	0	0	1	0	0	0	0	0	0	0	0	0	0	0	0	0	0	0	0	0	Archaea	Crerchaeota	Nitrososphaeria	Nitrososphaerales	Nitrososphaeraceae
Root; d__Archaea; p__Crenarchaeota; c__Nitrososphaeria; o__Nitrososphaerales; f__Nitrososphaeraceae; GAAAAGAATGCAGGAGATGGTGGTAAATTAATCAAATCTGCTGGATCATCTGCTCTTGTT	0	0	0	5	1	0	0	2	0	0	0	0	0	0	0	0	0	0	0	0	0	0	1	0	Archaea	Crerchaeota	Nitrososphaeria	Nitrososphaerales	Nitrososphaeraceae
Root; d__Archaea; p__Crenarchaeota; c__Nitrososphaeria; o__Nitrososphaerales; f__Nitrososphaeraceae; GAAAAGAATGCAGGAGATGGTGGTAAATTAATCAAATCTGCTGGGTCATCTGCTCTTGTT	0	0	0	0	0	0	0	1	0	0	0	0	0	0	0	0	0	0	0	0	0	0	1	0	Archaea	Crerchaeota	Nitrososphaeria	Nitrososphaerales	Nitrososphaeraceae
Root; d__Archaea; p__Crenarchaeota; c__Nitrososphaeria; o__Nitrososphaerales; f__Nitrososphaeraceae; GAAAAGAATGCAGGAGATGGTGGTAAGGTAATCAAATCTGCCGGATCTTCTGCTCTTGTT	0	0	0	0	0	0	0	0	0	0	0	0	0	0	0	0	0	0	0	0	0	0	1	0	Archaea	Crerchaeota	Nitrososphaeria	Nitrososphaerales	Nitrososphaeraceae
Root; d__Archaea; p__Crenarchaeota; c__Nitrososphaeria; o__Nitrososphaerales; f__Nitrososphaeraceae; GAAAAGAATGCAGGAGATGGTGGTAAGTTAATCAAATCTGCCGGATCTTCTGCTCTTGTT	0	2	2	1	0	2	0	3	0	0	0	0	0	0	0	0	0	0	1	0	0	1	0	0	Archaea	Crerchaeota	Nitrososphaeria	Nitrososphaerales	Nitrososphaeraceae
Root; d__Archaea; p__Crenarchaeota; c__Nitrososphaeria; o__Nitrososphaerales; f__Nitrososphaeraceae; g__Nitrososphaera; GAAAAGAATGCAGGAGATGGTGGTAAGTTAATCAAGTCTGCCGGATCTTCTGCTCTTGTT	0	0	0	0	1	0	0	0	0	0	0	0	0	0	0	0	0	0	0	0	0	0	0	0	Archaea	Crerchaeota	Nitrososphaeria	Nitrososphaerales	Nitrososphaeraceae	Nitrososphaera
Root; d__Archaea; p__Crenarchaeota; c__Nitrososphaeria; o__Nitrososphaerales; f__Nitrososphaeraceae; GAAAAGAATGCAGGAGATGGTGGTGAGTTAATCAAATCTGCCGGATCTTCTGCTCTTGTT	0	0	1	0	0	0	0	0	0	0	0	0	0	0	0	0	0	0	0	0	0	0	0	0	Archaea	Crerchaeota	Nitrososphaeria	Nitrososphaerales	Nitrososphaeraceae
Root; d__Archaea; p__Crenarchaeota; c__Nitrososphaeria; o__Nitrososphaerales; f__Nitrososphaeraceae; GAAAAGAATGCAGGAGATGGTTGTAAGTTAATCAAATCTGCCGGATCTTCTGCTCTTGTT	0	0	0	0	1	0	0	0	0	0	0	0	0	0	0	0	0	0	0	0	0	0	0	0	Archaea	Crerchaeota	Nitrososphaeria	Nitrososphaerales	Nitrososphaeraceae
Root; d__Bacteria; p__Bacteroidetes; c__Bacteroidia; o__Cytophagales; f__Cyclobacteriaceae; GAAAAGATACCTGGAAACGGTGGTGACATCGCAAGAAGCGCTGGAACATTTGTCCAGCGT	1	0	0	0	0	0	0	0	0	0	0	0	0	0	0	0	0	0	0	0	0	0	0	0	Bacteria	Bacteroidetes	Bacteroidia	Cytophagales	Cyclobacteriaceae
Root; d__Archaea; p__Crenarchaeota; c__Nitrososphaeria; o__Nitrososphaerales; f__Nitrososphaeraceae; g__Nitrososphaera; GAAAAGCACACCGGCGATGGGGGCAAACTGATAAAGGCCGCCGGCTCATCAGCAGTGGTA	0	0	0	0	0	0	1	0	0	0	0	0	0	0	0	0	0	0	0	0	0	0	0	0	Archaea	Crerchaeota	Nitrososphaeria	Nitrososphaerales	Nitrososphaeraceae	Nitrososphaera
Root; d__Archaea; p__Crenarchaeota; c__Nitrososphaeria; o__Nitrososphaerales; f__Nitrososphaeraceae; g__Nitrososphaera; GAAAAGCACACCGGCGATGGGGGCAAGCTGATAAACGCCGCCGGCTCATCAGCAGTGGTA	0	0	0	1	0	0	0	0	0	0	0	0	0	0	0	0	0	0	0	0	0	0	0	0	Archaea	Crerchaeota	Nitrososphaeria	Nitrososphaerales	Nitrososphaeraceae	Nitrososphaera
Root; d__Archaea; p__Crenarchaeota; c__Nitrososphaeria; o__Nitrososphaerales; f__Nitrososphaeraceae; g__Nitrososphaera; GAAAAGCACACCGGCGATGGGGGCAAGCTGATAAAGGCCGCCGGCTCATCAGCAGTGGTA	0	0	0	0	0	0	0	1	0	0	0	0	0	0	0	0	0	0	0	0	0	0	2	0	Archaea	Crerchaeota	Nitrososphaeria	Nitrososphaerales	Nitrososphaeraceae	Nitrososphaera
Root; d__Bacteria; p__Bacteroidetes; c__Bacteroidia; o__Chitinophagales; f__Chitinophagaceae; GAAAAGCAGCCGGGACAAGGTGCGAAGTTAGAAAGAAGAGCTGGTGGATCTGCACAGCTA	0	0	0	0	0	1	0	0	0	0	0	0	0	0	0	0	0	0	0	0	0	0	0	0	Bacteria	Bacteroidetes	Bacteroidia	Chitinophagales	Chitinophagaceae
Root; d__Archaea; p__Crenarchaeota; c__Nitrososphaeria; o__Nitrososphaerales; f__Nitrososphaeraceae; g__Nitrososphaera; GAAAATAACACCGGCGATTGGGGCAAGCTGATAAAGGCCGCCGGCTCATCAGCAGTGGTA	0	0	0	1	0	0	0	0	0	0	0	0	0	0	0	0	0	0	0	0	0	0	0	0	Archaea	Crerchaeota	Nitrososphaeria	Nitrososphaerales	Nitrososphaeraceae	Nitrososphaera
Root; d__Bacteria; p__Proteobacteria; c__Alphaproteobacteria; o__Rhizobiales; GAAACGAAGCCCGGCAAGGGCGGCTCGCTCGCCCGCGCCGCCGGCACCTATGCCATGGTG	0	0	0	0	0	0	0	0	0	0	0	1	0	0	0	0	0	0	0	0	0	0	0	0	Bacteria	Proteobacteria	Alphaproteobacteria	Rhizobiales
Root; d__Archaea; p__Crenarchaeota; c__Nitrososphaeria; o__Nitrososphaerales; f__Nitrososphaeraceae; g__Nitrososphaera; GAAAGGAACAGCGGCGATGGGGGTAAGCTGATGAAGGCGGCTGGCTCATCAGCACTGGTA	0	1	0	0	0	0	0	0	0	0	0	0	0	0	0	0	0	0	0	0	0	0	0	0	Archaea	Crerchaeota	Nitrososphaeria	Nitrososphaerales	Nitrososphaeraceae	Nitrososphaera
Root; d__Bacteria; p__Firmicutes; c__Bacilli; o__Lactobacillales; f__Lactobacillaceae; g__Lactobacillus_D; GAAATAAATTTATTAAAAGTTTGTCAATTTGTTAGAGCTGCAGGTACATCTGCTCAATTG	0	0	0	0	0	0	0	0	0	0	0	0	0	0	0	0	0	0	0	0	1	0	0	0	Bacteria	Firmicutes	Bacilli	Lactobacillales	Lactobacillaceae	Lactobacillus_D
Root; d__Bacteria; p__Verrucomicrobia; c__Verrucomicrobiae; GAAATAACTCCCGGTCGTGGCGCGCAGATGGTTCGCACGGCAGGTGGCGCGGCGACTTTG	1	0	0	0	0	0	0	0	0	0	0	0	0	0	0	0	0	0	0	0	0	0	0	0	Bacteria	Verrucomicrobia	Verrucomicrobiae
Root; d__Bacteria; p__Bacteroidetes; c__Bacteroidia; o__Cytophagales; GAAATAAGAACCGACGATGGTGCTGCAATGGCACGTAGTGCAGGTACTTATGCACAGTTA	0	0	0	0	0	0	0	0	0	0	0	0	0	1	0	0	0	0	0	0	0	0	0	0	Bacteria	Bacteroidetes	Bacteroidia	Cytophagales
Root; d__Bacteria; p__Bdellovibrionota; c__Bacteriovoracia; o__UBA1018; f__UBA1018; GAAATAGAGACTGGACATGGTGGAAAATTAGGCCGATCTGCTGGAGGTTTTGCTCAGTTG	0	0	0	1	0	0	0	0	0	0	0	0	0	0	0	0	0	0	0	0	0	0	0	0	Bacteria	Bdellovibrionota	Bacteriovoracia	UBA1018	UBA1018
Root; d__Bacteria; p__Bdellovibrionota; c__Bacteriovoracia; o__UBA1018; f__UBA1018; GAAATAGAGCCTGGACATGGTGGAAAATTAGGCCGATCTGCTGGAGGTTTTGCTCAGTTG	0	0	0	1	0	0	0	0	0	0	0	0	0	0	0	0	0	0	0	0	0	0	0	0	Bacteria	Bdellovibrionota	Bacteriovoracia	UBA1018	UBA1018
Root; d__Bacteria; p__Desulfobacterota; GAAATATACCCAGCTAAAGGCGGAGCAATGGTACGCGGAGCAGGAACCTTCGCAATGGTT	0	0	0	0	0	0	0	0	0	0	0	0	0	0	0	0	0	0	0	1	0	0	0	0	Bacteria	Desulfobacterota
Root; d__Bacteria; p__Firmicutes; c__Bacilli; o__Mycoplasmatales; f__Ureaplasmataceae; g__Mycoplasma_A; GAAATCAAACCAGAGGGTGGATCAAAACTTGTAAGATCAGCTGGTTCATTTGCTCAAGTT	1	0	0	0	0	0	0	0	0	0	0	0	0	0	0	0	0	0	0	0	0	0	0	0	Bacteria	Firmicutes	Bacilli	Mycoplasmatales	Ureaplasmataceae	Mycoplasma_A
Root; d__Bacteria; p__Patescibacteria; GAAATCAACCCCGGGAAGGGTTCTCAGATGGTACGCGCAGCTGGAACAAAGGCGCAGCTC	0	0	0	0	0	0	0	0	0	0	0	0	0	0	0	0	0	1	0	0	0	0	0	0	Bacteria	Patescibacteria
Root; d__Bacteria; p__Bacteroidetes; c__Bacteroidia; o__Cytophagales; f__Cyclobacteriaceae; GAAATCAAGCCAGGTAAAGGAGCTTCTATCTCCCGCAGTGCTGGTTCATTCGTGCAGTTA	2	0	0	0	0	0	0	0	0	0	0	0	0	0	0	0	0	0	0	0	0	0	0	0	Bacteria	Bacteroidetes	Bacteroidia	Cytophagales	Cyclobacteriaceae
Root; d__Bacteria; p__Epsilonbacterota; c__Desulfurellia; o__Desulfurellales; GAAATCAAGCCCCAGGGTGGCGGCAAGATTGCACGTTCGGCCGGTATCTTCGCCCAAGTG	0	2	0	0	0	0	0	0	0	0	0	0	0	0	0	0	0	0	0	0	0	0	0	0	Bacteria	Epsilonbacterota	Desulfurellia	Desulfurellales
Root; d__Bacteria; p__Proteobacteria; c__Gammaproteobacteria; o__Acidithiobacillales; f__Acidithiobacillaceae; GAAATCAAGCCCGGCAAAGGCGGCCAGATGGCGCGCAGCGCGGGTAACTCCGTGCAGTAC	0	0	0	0	0	0	0	0	0	1	0	0	0	0	0	0	0	0	0	0	0	0	0	0	Bacteria	Proteobacteria	Gammaproteobacteria	Acidithiobacillales	Acidithiobacillaceae
Root; d__Bacteria; p__Actinobacteria; c__Acidimicrobiia; GAAATCAAGCCCGGCGCCGGCGGCAAGATGGGTCGAGGCGCCGGTTCGAGCATCCAGTTG	0	0	0	0	0	0	1	0	0	0	0	0	0	0	0	0	0	0	0	0	0	0	0	0	Bacteria	Actinobacteria	Acidimicrobiia
Root; d__Bacteria; p__Actinobacteria; c__Actinobacteria; o__Propionibacteriales; f__Nocardioidaceae; g__Nocardioides; GAAATCAAGCCTCGCGGCGGCGCCAAGATTGGCCGTTCGGCTGGAATCTTTGCCCAAGTG	0	0	0	0	0	0	0	0	0	0	0	0	0	0	0	0	0	1	0	0	0	0	0	0	Bacteria	Actinobacteria	Actinobacteria	Propionibacteriales	Nocardioidaceae	Nocardioides
Root; d__Bacteria; p__Epsilonbacterota; c__Desulfurellia; o__Desulfurellales; GAAATCAAGGCGCGCGGCGGCGCAAAGCTCGTCCGCTCGGCGGGAAGCTTTGCCGAAGTG	0	0	0	0	1	0	0	0	0	0	0	0	0	0	0	0	0	0	0	0	0	0	0	0	Bacteria	Epsilonbacterota	Desulfurellia	Desulfurellales
Root; d__Bacteria; p__Proteobacteria; c__Gammaproteobacteria; GAAATCAATCCCGGTAACGGCGGCCAGCTCGCGCGCAGCGCGGGCGGTTCGGCGCAGCTC	0	0	0	0	0	0	0	0	0	0	0	1	0	0	0	0	0	0	0	0	0	0	0	0	Bacteria	Proteobacteria	Gammaproteobacteria
Root; d__Bacteria; p__Actinobacteria; c__Actinobacteria; o__Corynebacteriales; f__Geodermatophilaceae; g__Geodermatophilus; GAAATCAGTCACTGTGGCGGGGCGAATATCGACCGCTCCTCAGGCACCAGCGTCAAGCTG	0	0	0	0	0	0	0	0	0	0	0	0	0	0	0	0	0	0	1	0	0	0	0	0	Bacteria	Actinobacteria	Actinobacteria	Corynebacteriales	Geodermatophilaceae	Geodermatophilus
Root; d__Bacteria; p__Verrucomicrobia; c__Verrucomicrobiae; o__Chthoniobacterales; GAAATCATGCCGGGCCGCGGAGGCCAGATCGCTCGCAGCGCCGGGCAGCAGGTGATTCTT	0	0	0	0	0	0	0	0	1	0	0	0	0	0	0	0	0	0	0	0	0	0	0	0	Bacteria	Verrucomicrobia	Verrucomicrobiae	Chthoniobacterales
Root; d__Bacteria; p__Desulfuromonadota; c__Desulfuromonadia; o__Desulfuromonadales; GAAATCATTGGCGGCCGCGGCGGCCAAATTGCCCGTGCAGCCGGTACTTATGCCATTATT	0	0	1	0	0	0	0	0	0	0	0	0	0	0	0	0	0	0	0	0	0	0	0	0	Bacteria	Desulfuromodota	Desulfuromodia	Desulfuromodales
Root; d__Bacteria; p__Bacteroidetes; c__Bacteroidia; o__Sphingobacteriales; f__Sphingobacteriaceae; g__Pedobacter; GAAATCCACCCTGGTAAAGGTGCTCAATTGGCACGTAGCGCAGGTGCTTATGCACAGCTT	0	0	0	0	0	1	0	0	0	0	0	0	0	0	0	0	0	0	0	0	0	0	0	0	Bacteria	Bacteroidetes	Bacteroidia	Sphingobacteriales	Sphingobacteriaceae	Pedobacter
Root; d__Bacteria; p__Planctomycetes; c__Planctomycetia; o__Pirellulales; f__Pirellulaceae; GAAATCCAGCCCGGCCGCGGGGCGATGCTCTGCCGCTCGGCCGGCACCTCGGCGGTCCTC	0	0	0	0	0	0	0	0	0	0	0	0	0	0	0	0	0	0	0	0	0	0	1	0	Bacteria	Planctomycetes	Planctomycetia	Pirellulales	Pirellulaceae
Root; d__Bacteria; p__Planctomycetes; c__Planctomycetia; o__Pirellulales; f__Pirellulaceae; GAAATCCAGCCCGGTCGCGGTGCGATGCTGTGTCGCTCGGCCGGTACTTCCGCAGTGCTG	0	0	0	0	0	0	0	0	1	0	0	0	0	0	0	0	0	0	0	0	0	0	0	0	Bacteria	Planctomycetes	Planctomycetia	Pirellulales	Pirellulaceae
Root; d__Bacteria; p__Planctomycetes; c__Planctomycetia; o__Pirellulales; f__Pirellulaceae; GAAATCCAGCCGGGCCGAGGAGCGATGCTCTGCCGCTCGGCCGGCACTTCGGCCGTCCTG	0	0	0	0	0	0	0	0	0	0	0	0	0	0	0	0	0	0	0	0	0	0	0	1	Bacteria	Planctomycetes	Planctomycetia	Pirellulales	Pirellulaceae
Root; d__Bacteria; p__Verrucomicrobia; c__Verrucomicrobiae; GAAATCGCACCGGGCCGCGGGGGGCAGATCGCGCGCAGTGCGGGTCAGCAGGCAACGTTA	0	0	0	0	0	0	0	0	0	0	0	0	0	0	0	0	0	0	0	0	0	1	0	0	Bacteria	Verrucomicrobia	Verrucomicrobiae
Root; d__Bacteria; p__Verrucomicrobia; c__Verrucomicrobiae; o__Chthoniobacterales; GAAATCGCGCCAGGCCGCGGCGGCCAGATCGCTCGCAGCGCGGGCCAGCAGGCTATCCTG	0	0	0	0	0	0	1	0	0	0	0	0	0	0	0	0	0	0	0	0	0	0	0	0	Bacteria	Verrucomicrobia	Verrucomicrobiae	Chthoniobacterales
Root; d__Bacteria; p__Verrucomicrobia; c__Verrucomicrobiae; o__Chthoniobacterales; GAAATCGCGCCGGGCCGCGGCGGCCAGATCGCACGTAGCGCCGGTCAGCAAGCAATCCTG	0	0	0	0	0	1	0	0	0	0	0	0	0	0	0	0	0	0	0	0	0	0	0	0	Bacteria	Verrucomicrobia	Verrucomicrobiae	Chthoniobacterales
Root; d__Bacteria; p__Verrucomicrobia; c__Verrucomicrobiae; o__Chthoniobacterales; GAAATCGCGCCGGGCCGCGGCGGTCAGATCGCACGCAGCGCTGGCCAGCAGGCGATCCTG	0	0	0	0	0	0	0	1	0	0	0	0	0	0	0	0	0	0	0	0	0	0	0	0	Bacteria	Verrucomicrobia	Verrucomicrobiae	Chthoniobacterales
Root; d__Bacteria; p__Verrucomicrobia; c__Verrucomicrobiae; o__Chthoniobacterales; GAAATCGCGCCGGGCCGCGGCGGTCAGATCGCCCGCAGCGCCGGCCAGCAGGCAATCCTG	0	0	0	0	0	0	0	0	0	0	0	0	0	0	1	0	0	0	0	0	0	0	0	0	Bacteria	Verrucomicrobia	Verrucomicrobiae	Chthoniobacterales
Root; d__Bacteria; p__Verrucomicrobia; c__Verrucomicrobiae; o__Verrucomicrobiales; GAAATCGCGCCGGGCCGTGGCGGCCAGATCGCTCGCAGCGCGGGCCAGCAGGCGATCTTG	0	0	0	0	0	0	0	0	0	1	0	0	0	0	0	0	0	0	0	0	0	0	0	0	Bacteria	Verrucomicrobia	Verrucomicrobiae	Verrucomicrobiales
Root; d__Bacteria; p__Chloroflexi; c__Chloroflexia; o__Thermomicrobiales; f__Thermomicrobiaceae; GAAATCTACCCGGGCAAGGGCGGCCAGATGGTCCGTTCTGCCGGCACCTCAGCCCAGCTG	0	0	0	0	0	0	0	0	0	0	0	0	0	0	0	0	0	0	1	0	0	0	0	0	Bacteria	Chloroflexi	Chloroflexia	Thermomicrobiales	Thermomicrobiaceae
Root; d__Bacteria; p__Bdellovibrionota; c__Oligoflexia; GAAATGAAACCAGGCAAAGGTGCGCAACTAGCGCGTTCTGCTGGTGGTTATTGTCAATTG	0	0	0	0	0	0	0	0	0	0	0	0	0	0	0	0	0	1	0	0	0	0	0	0	Bacteria	Bdellovibrionota	Oligoflexia
Root; d__Bacteria; p__Bacteroidetes; c__Bacteroidia; o__Cytophagales; f__Cyclobacteriaceae; GAAATGAAACCAGGCAAAGGTGGCGCTATCGCCCGCTCTGCAGGTTCATTTGTGCAGTTG	1	0	0	0	0	0	0	0	0	0	0	0	0	0	0	0	0	0	0	0	0	0	0	0	Bacteria	Bacteroidetes	Bacteroidia	Cytophagales	Cyclobacteriaceae
Root; d__Bacteria; p__Bacteroidetes; c__Bacteroidia; o__Cytophagales; f__Cyclobacteriaceae; GAAATGAAACCCGGAAAAGGCGGCGCAATTGCACGCAGTGCCGGATCATTTGTTCAGTTG	0	0	0	0	1	0	0	0	0	0	0	0	0	0	0	0	0	0	0	0	0	0	0	0	Bacteria	Bacteroidetes	Bacteroidia	Cytophagales	Cyclobacteriaceae
Root; d__Bacteria; p__Proteobacteria; c__Alphaproteobacteria; o__Sphingomonadales; f__Sphingomonadaceae; GAAATGAAACCCGGCAAGGGCGGCCAGATCGCGCGCGCCGCGGGCACCTATGTGCAGGTC	0	0	0	0	0	0	0	1	0	0	0	0	0	0	0	0	0	0	0	0	0	0	0	0	Bacteria	Proteobacteria	Alphaproteobacteria	Sphingomodales	Sphingomodaceae
Root; d__Bacteria; p__Proteobacteria; c__Alphaproteobacteria; o__Sphingomonadales; f__Sphingomonadaceae; g__Sphingomonas_A; GAAATGAAACCCGGCAAGGGCGGCCAGATCGCGCGCGCCGCGGGCACCTATGTGCAGGTC	0	0	0	0	0	0	1	0	0	0	0	0	0	0	0	0	0	0	0	0	0	0	0	0	Bacteria	Proteobacteria	Alphaproteobacteria	Sphingomodales	Sphingomodaceae	Sphingomos_A
Root; d__Bacteria; p__Bacteroidetes; c__Bacteroidia; o__Chitinophagales; f__Chitinophagaceae; GAAATGAAACCGGGACAAGGTGGTAAAATTGCCCGCAGCGCCGGCGCTTCAGCACAACTA	0	0	0	0	0	0	0	0	0	0	0	0	0	0	0	0	0	1	0	0	0	0	0	0	Bacteria	Bacteroidetes	Bacteroidia	Chitinophagales	Chitinophagaceae
Root; d__Bacteria; p__Bacteroidetes; c__Bacteroidia; o__Cytophagales; f__Cyclobacteriaceae; GAAATGAAACCTGGAAAAGGAGGCGCTAGCGCAAGAAGCGCGGGGACCTTTGTGCAATTG	0	0	0	0	0	0	0	0	0	0	0	0	0	0	0	0	0	1	0	0	0	0	0	0	Bacteria	Bacteroidetes	Bacteroidia	Cytophagales	Cyclobacteriaceae
Root; d__Bacteria; p__Bacteroidetes; c__Bacteroidia; o__Cytophagales; f__Cyclobacteriaceae; GAAATGAAACCTGGAAAAGGAGGCGCTATCGCAAGAAGCGCGGGTACCTTTGTGCAATTG	0	0	0	0	0	0	0	0	0	0	0	0	0	0	0	0	0	1	0	0	0	0	0	0	Bacteria	Bacteroidetes	Bacteroidia	Cytophagales	Cyclobacteriaceae
Root; d__Bacteria; p__Bacteroidetes; c__Bacteroidia; o__Cytophagales; f__Cyclobacteriaceae; GAAATGAAACCTGGAAAAGGTGGTGCCATCGCAAGAAGCGCTGGAACATTTGTTCAGCTG	1	0	0	0	0	0	0	0	0	0	0	0	0	0	0	0	0	0	0	0	0	0	0	0	Bacteria	Bacteroidetes	Bacteroidia	Cytophagales	Cyclobacteriaceae
Root; d__Bacteria; p__Bacteroidetes; c__Bacteroidia; o__Cytophagales; f__Cyclobacteriaceae; GAAATGAAACCTGGAAAAGGTGGTGCCATCGCAAGAAGCGCTGGAACATTTGTTCAGCTT	1	0	0	0	0	0	0	0	0	0	0	0	0	0	0	0	0	0	0	0	0	0	0	0	Bacteria	Bacteroidetes	Bacteroidia	Cytophagales	Cyclobacteriaceae
Root; d__Bacteria; p__Bacteroidetes; c__Bacteroidia; o__Cytophagales; f__Cyclobacteriaceae; GAAATGAAACCTGGAAAGGGTGGTGCCATCGCAAGAAGCGCTGGAACATTTGTTCAGCTA	2	0	0	0	0	0	0	0	0	0	0	0	0	0	0	0	0	0	0	0	0	0	0	0	Bacteria	Bacteroidetes	Bacteroidia	Cytophagales	Cyclobacteriaceae
Root; d__Bacteria; p__Bacteroidetes; c__Bacteroidia; o__Cytophagales; f__Cyclobacteriaceae; GAAATGAAACCTGGTAAAGGGGGTGCAATCGCCCGCAGCGCCGGATCGTTTGTTCAGCTG	1	0	0	0	0	0	0	0	0	0	0	0	0	0	0	0	0	0	0	0	0	0	0	0	Bacteria	Bacteroidetes	Bacteroidia	Cytophagales	Cyclobacteriaceae
Root; d__Bacteria; p__Firmicutes_A; c__Clostridia; GAAATGAAAGTCGGTGGCGGGGCACAGATGGTTCGCAGCGCCGGCAACAGCGCCCAGCTT	1	0	0	0	0	0	0	0	0	0	0	0	0	0	0	0	0	0	0	0	0	0	0	0	Bacteria	Firmicutes_A	Clostridia
Root; d__Bacteria; p__Planctomycetes; c__Phycisphaerae; o__SG8-4; GAAATGAACCCCGGCCAAGGCGGAAAACTGGTTCGCACCGCCGGCGGTGTCGGACGCCTG	0	0	0	0	0	0	0	0	0	0	0	0	0	0	0	0	0	0	0	0	0	0	1	0	Bacteria	Planctomycetes	Phycisphaerae	SG8-4
Root; d__Bacteria; p__Planctomycetes; c__Phycisphaerae; o__SG8-4; GAAATGAACCCCGGCCAAGGCGGCAAGCTGGTTCGCTCGGCGGGCGGCGTCGCTCGACTC	0	0	1	0	0	0	0	0	0	0	0	0	0	0	0	0	0	0	0	0	0	0	0	0	Bacteria	Planctomycetes	Phycisphaerae	SG8-4
Root; d__Bacteria; p__Planctomycetes; c__Phycisphaerae; o__SG8-4; GAAATGAACCCCGGCCAAGGCGGTAAACTCGTCCGCTCCGCCGGCGGCGTCGCCCGACTC	0	0	0	0	0	0	0	0	0	0	0	0	0	0	0	0	0	1	0	0	0	0	0	0	Bacteria	Planctomycetes	Phycisphaerae	SG8-4
Root; d__Bacteria; p__Planctomycetes; c__Phycisphaerae; o__SG8-4; GAAATGAACCCCGGCCAAGGGGGCAAACTGGGCCGCTCCGCCGGCGGCGTGGCCCGCCTG	0	0	0	0	0	0	0	0	0	0	0	1	0	0	0	0	0	0	0	0	0	0	0	0	Bacteria	Planctomycetes	Phycisphaerae	SG8-4
Root; d__Bacteria; p__Planctomycetes; c__Phycisphaerae; o__SG8-4; GAAATGAACCCCGGCCAGGGCGGCAAACTGGTTCGCTCTGCTGGCGGTGTGGCTCGACTT	0	0	0	0	0	0	0	0	0	0	0	0	0	0	0	0	0	1	0	0	0	0	0	0	Bacteria	Planctomycetes	Phycisphaerae	SG8-4
Root; d__Bacteria; p__Planctomycetes; c__Phycisphaerae; o__SG8-4; f__SM-Chi-D1; GAAATGAACCCCGGCCAGGGCGGCAAGATGGTCCGCTCCGCCGGCGGCGTCGCCCGGCTG	0	0	0	0	0	0	0	0	1	0	0	0	0	0	0	0	0	0	0	0	0	0	0	0	Bacteria	Planctomycetes	Phycisphaerae	SG8-4	SM-Chi-D1
Root; d__Bacteria; p__Planctomycetes; c__Phycisphaerae; GAAATGAACCCCGGCCAGGGCGGCAAGCTCGTCCGCTCGGCGGGTGGAGTCGCCCGGTTG	0	0	0	0	0	0	0	0	0	1	0	0	0	0	0	0	0	0	0	0	0	0	0	0	Bacteria	Planctomycetes	Phycisphaerae
Root; d__Bacteria; p__Planctomycetes; c__Brocadiae; o__Brocadiales; GAAATGAACCCCGGCCAGGGCGGCAAGCTCTGCCGGAGCGCGGGCGGCGTGGCACGCTTG	0	0	0	0	0	0	0	0	0	0	0	1	0	0	0	0	0	0	0	0	0	0	0	0	Bacteria	Planctomycetes	Brocadiae	Brocadiales
Root; d__Bacteria; p__Planctomycetes; c__Phycisphaerae; o__SG8-4; GAAATGAACCCCGGCCAGGGCGGCAAGCTGGTCCGCTCGGCCGGCGGCGTGGCCCGACTC	0	0	0	0	0	0	0	0	0	0	0	1	0	0	0	0	0	0	0	0	0	0	0	0	Bacteria	Planctomycetes	Phycisphaerae	SG8-4
Root; d__Bacteria; p__Planctomycetes; c__Phycisphaerae; o__SG8-4; GAAATGAACCCCGGCCAGGGCGGCAAGCTTGTCCGCTCGGCGGGTGGCGTGGCTCGCCTC	0	0	0	0	0	0	0	0	0	0	0	0	0	0	0	0	0	1	0	0	0	0	0	0	Bacteria	Planctomycetes	Phycisphaerae	SG8-4
Root; d__Bacteria; p__Planctomycetes; c__Phycisphaerae; GAAATGAACCCCGGCCAGGGCGGCAAGTTGGTCCGCTCGGCCGGCGGCGTGGCCCGGCTG	0	0	0	0	0	0	0	0	0	0	0	0	1	0	0	0	0	0	0	0	0	0	0	0	Bacteria	Planctomycetes	Phycisphaerae
Root; d__Bacteria; p__Planctomycetes; c__Phycisphaerae; o__SG8-4; GAAATGAACCCCGGCCAGGGCGGGAAGCTCATCCGCTCGGCGGGCGGCGTGGGCCGGCTG	0	0	0	0	0	0	0	0	0	0	0	0	0	1	0	0	0	0	0	0	0	0	0	0	Bacteria	Planctomycetes	Phycisphaerae	SG8-4
Root; d__Bacteria; p__Planctomycetes; c__Phycisphaerae; o__SG8-4; GAAATGAACCCCGGGCAGGGGGGCAAGCTGGTCCGCTCGGCCGGCGGCGTCGCCCGCCTC	1	0	0	0	0	0	0	0	0	0	0	0	0	0	0	0	0	0	0	0	0	0	0	0	Bacteria	Planctomycetes	Phycisphaerae	SG8-4
Root; d__Bacteria; p__Planctomycetes; c__Phycisphaerae; o__SG8-4; GAAATGAACCCTGGCCAAGGCGGCAATCTTTTCCGCTCGGCGGGTGGCGTGGCACGCCTG	0	0	0	0	0	0	0	0	0	0	0	0	0	0	0	0	0	0	0	1	0	0	0	0	Bacteria	Planctomycetes	Phycisphaerae	SG8-4
Root; d__Bacteria; p__Proteobacteria; c__Gammaproteobacteria; GAAATGAAGAAAGGCAAGGGCGCGCAGCTAGCCCGCCGCGCTGGCGGTTCCGCGCAGCTC	1	0	0	0	0	0	0	0	0	0	0	0	0	0	0	0	0	0	0	0	0	0	0	0	Bacteria	Proteobacteria	Gammaproteobacteria
Root; d__Bacteria; p__Bacteroidetes; c__Bacteroidia; o__Cytophagales; f__Cyclobacteriaceae; GAAATGAAGCCAGGCAAACGCGGCGCGAATGCCCGCAATGCCCGAACATTCGATCAAATA	0	0	0	1	0	0	0	0	0	0	0	0	0	0	0	0	0	0	0	0	0	0	0	0	Bacteria	Bacteroidetes	Bacteroidia	Cytophagales	Cyclobacteriaceae
Root; d__Bacteria; p__Bacteroidetes; c__Bacteroidia; o__Cytophagales; f__Cyclobacteriaceae; GAAATGAAGCCAGGCAAAGGCGGGGCGATTGCCCGCAGTGCCGGATCATTCGTTCAGTTG	1	0	0	0	0	0	0	0	0	0	0	0	0	0	0	0	0	0	0	0	0	0	0	0	Bacteria	Bacteroidetes	Bacteroidia	Cytophagales	Cyclobacteriaceae
Root; d__Bacteria; p__Bacteroidetes; c__Bacteroidia; o__Cytophagales; f__Cyclobacteriaceae; GAAATGAAGCCAGGCAAAGGTGGCGCTATCGCCCGCTCTGCCGGATCATTTGTACAGTTG	1	0	0	0	0	0	0	0	0	0	0	0	0	0	0	0	0	0	0	0	0	0	0	0	Bacteria	Bacteroidetes	Bacteroidia	Cytophagales	Cyclobacteriaceae
Root; d__Bacteria; p__Bacteroidetes; c__Bacteroidia; o__Bacteroidales; f__UBA12077; g__UBA12077; GAAATGAAGCCAGGTAAAGGCGGAAGCATCGCACGCAGTGCAGGTAGCTACGCCCAGCTG	0	0	0	0	0	0	0	0	0	0	0	0	0	0	0	0	0	1	0	0	0	0	0	0	Bacteria	Bacteroidetes	Bacteroidia	Bacteroidales	UBA12077	UBA12077
Root; d__Bacteria; p__Proteobacteria; c__Alphaproteobacteria; o__Rhizobiales; f__Devosiaceae; g__Devosia; GAAATGAAGCCCCGCAAGGGGGGCCAGATCGCGCGTTCGGCCGGCGCCTATGCGCAATAT	0	0	0	0	0	0	0	0	0	0	0	0	0	0	0	0	0	0	1	0	0	0	0	0	Bacteria	Proteobacteria	Alphaproteobacteria	Rhizobiales	Devosiaceae	Devosia
Root; d__Bacteria; p__Proteobacteria; c__Alphaproteobacteria; o__Rhizobiales; f__Kaistiaceae; GAAATGAAGCCCGGCAAAGGCGGCCAGATCGCCCGCGCTGCCGGCGCCTATGCGCAATAT	0	2	0	0	0	0	0	0	0	0	0	0	0	0	0	0	0	0	0	0	0	0	0	0	Bacteria	Proteobacteria	Alphaproteobacteria	Rhizobiales	Kaistiaceae
Root; d__Bacteria; p__Proteobacteria; c__Alphaproteobacteria; o__Rhizobiales; f__Rhizobiaceae; g__Mesorhizobium; GAAATGAAGCCCGGCAAGGGCGCGCAGATGGTACGCTCCGCCGGTGGTTACGGCCAGTTG	0	0	1	0	0	0	0	0	0	0	0	0	0	0	0	0	0	0	0	0	0	0	0	0	Bacteria	Proteobacteria	Alphaproteobacteria	Rhizobiales	Rhizobiaceae	Mesorhizobium
Root; d__Bacteria; p__Proteobacteria; c__Gammaproteobacteria; GAAATGAAGCCCGGCAAGGGCGCGCAGCTGGCGCGCAGCGCCGGCGGCTCCGCGCAGCTT	0	0	0	0	0	0	0	0	0	0	0	0	0	0	0	0	0	1	0	0	0	0	0	0	Bacteria	Proteobacteria	Gammaproteobacteria
Root; d__Bacteria; p__Proteobacteria; c__Gammaproteobacteria; GAAATGAAGCCCGGTAAGGGCGGCCAGCTCGCGCGCAGCGCGGGCGGTTCGGCGCAGCGC	0	0	0	0	0	0	0	0	0	0	0	1	0	0	0	0	0	0	0	0	0	0	0	0	Bacteria	Proteobacteria	Gammaproteobacteria
Root; d__Bacteria; p__Proteobacteria; c__Gammaproteobacteria; GAAATGAAGCCCGGTAAGGGCGGCCAGCTGGCTCGCAGCGCCGGCAGCTCCGTGTCGTAC	0	0	0	0	0	0	0	0	0	0	0	1	0	0	0	0	0	0	0	0	0	0	0	0	Bacteria	Proteobacteria	Gammaproteobacteria
Root; d__Bacteria; p__Proteobacteria; c__Alphaproteobacteria; o__Acetobacterales; f__Acetobacteraceae; GAAATGAAGCCCGGTTCCGGCGGTAAGATGTCGCGTTCTGCGGGCACGTATGCGCAGCTG	0	0	0	0	0	0	0	0	0	0	0	0	0	0	0	0	0	1	0	0	0	0	0	0	Bacteria	Proteobacteria	Alphaproteobacteria	Acetobacterales	Acetobacteraceae
Root; d__Bacteria; p__Proteobacteria; c__Alphaproteobacteria; o__Sphingomonadales; f__Sphingomonadaceae; GAAATGAAGCCCGTCAAGGGCGGCCAGATCGCCCGCTCCGCCGGAACCTACGTCCAGGTC	0	0	0	0	0	0	0	0	0	0	0	0	0	0	0	0	0	0	1	0	0	0	0	0	Bacteria	Proteobacteria	Alphaproteobacteria	Sphingomodales	Sphingomodaceae
Root; d__Bacteria; p__Proteobacteria; c__Alphaproteobacteria; o__Acetobacterales; f__Acetobacteraceae; g__Belnapia; GAAATGAAGCCGCTGGCGGGCGGCAAGATTGCGCGCGCGGATGGCACCTACTGCCAGCTC	0	0	0	0	0	0	0	0	0	0	0	0	0	0	0	0	0	0	0	0	1	0	0	0	Bacteria	Proteobacteria	Alphaproteobacteria	Acetobacterales	Acetobacteraceae	Belpia
Root; d__Bacteria; p__Proteobacteria; c__Alphaproteobacteria; o__Acetobacterales; f__Acetobacteraceae; g__Belnapia; GAAATGAAGCCGCTGGCGGGCGGCAAGATTGCGCGCGCGGCTGGCACCTACTGCCAGCTC	0	0	0	0	0	0	0	0	0	0	0	0	0	0	0	0	0	0	0	0	1	0	0	0	Bacteria	Proteobacteria	Alphaproteobacteria	Acetobacterales	Acetobacteraceae	Belpia
Root; d__Bacteria; p__Proteobacteria; c__Alphaproteobacteria; GAAATGAAGCCGCTGGCGGGCGGCAAGATTGCGCGCGCTGCTGGCCCCTACTGCCAGCTC	0	0	0	0	0	0	0	0	0	0	0	0	0	0	0	0	0	0	0	0	1	0	0	0	Bacteria	Proteobacteria	Alphaproteobacteria
Root; d__Bacteria; p__Proteobacteria; c__Alphaproteobacteria; o__Caulobacterales; f__Maricaulaceae; GAAATGAAGCCGGAGAAGGGCGGGCAGATCGCCCGCTCCGCCGGCACCTACGCCCAGCTT	0	0	0	0	0	0	0	0	0	0	0	0	0	0	0	0	0	0	0	0	2	0	0	0	Bacteria	Proteobacteria	Alphaproteobacteria	Caulobacterales	Maricaulaceae
Root; d__Bacteria; p__Proteobacteria; c__Gammaproteobacteria; GAAATGAAGCCGGCGAAAGGCGCGCAGCTTGCGCGCAGCGCCGGGACCTCCGCTCAGCTC	0	0	0	0	0	0	0	0	0	0	0	0	0	0	0	0	0	0	0	0	0	1	0	0	Bacteria	Proteobacteria	Gammaproteobacteria
Root; d__Bacteria; p__Proteobacteria; c__Gammaproteobacteria; o__Pseudomonadales; f__Spongiibacteraceae; GAAATGAAGCCGGCGAAAGGCGCGCAGCTTGCGCGCAGCGCCGGGACCTCTGCTCAGCTC	0	0	0	0	0	0	0	0	0	0	0	0	0	0	0	0	0	0	0	0	0	0	2	0	Bacteria	Proteobacteria	Gammaproteobacteria	Pseudomodales	Spongiibacteraceae
Root; d__Bacteria; p__Proteobacteria; c__Gammaproteobacteria; o__Ectothiorhodospirales; f__Ectothiorhodospiraceae; g__Ectothiorhodospira; GAAATGAAGCCGGCTAAGGGCGCGCAGCTCGCCCGTAGCGCTGGAGCTTCGGTGCAACTG	0	0	0	3	0	0	0	0	0	0	0	0	0	0	0	0	0	0	0	0	0	0	0	0	Bacteria	Proteobacteria	Gammaproteobacteria	Ectothiorhodospirales	Ectothiorhodospiraceae	Ectothiorhodospira
Root; d__Bacteria; p__Proteobacteria; c__Gammaproteobacteria; o__Xanthomonadales; f__Xanthomonadaceae; g__Arenimonas; GAAATGAAGCCGGGCAAGGGCGCCCAGATGGCCCGCGCCGCTGGCGCCGGTGCACAGCTG	0	0	0	0	0	0	0	0	0	0	0	0	0	0	0	0	0	0	1	0	0	0	0	0	Bacteria	Proteobacteria	Gammaproteobacteria	Xanthomodales	Xanthomodaceae	Arenimos
Root; d__Bacteria; p__Proteobacteria; c__Alphaproteobacteria; o__Caulobacterales; f__Caulobacteraceae; g__Brevundimonas; GAAATGAAGCCGGGCAAGGGCGCGCAGAGGGCCCGTTCCGCCGGCACCTACGCCCAGCTG	0	0	0	0	0	0	0	0	0	0	0	0	0	0	0	0	1	0	0	0	0	0	0	0	Bacteria	Proteobacteria	Alphaproteobacteria	Caulobacterales	Caulobacteraceae	Brevundimos
Root; d__Bacteria; p__Proteobacteria; c__Alphaproteobacteria; o__Caulobacterales; f__Caulobacteraceae; g__Brevundimonas; GAAATGAAGCCGGGCAAGGGCGCGCAGATGGCCCGGTCGGCCGGCACCTACGCCCAGCTG	0	0	0	0	0	0	0	0	0	0	0	0	0	0	1	0	0	0	0	0	0	0	0	0	Bacteria	Proteobacteria	Alphaproteobacteria	Caulobacterales	Caulobacteraceae	Brevundimos
Root; d__Bacteria; p__Proteobacteria; c__Alphaproteobacteria; o__Caulobacterales; f__Caulobacteraceae; g__Brevundimonas; GAAATGAAGCCGGGCAAGGGCGCGCTGATGGCCCGCTCCGACGGCACCTACGCCCAGCTG	0	0	0	0	0	0	0	0	0	0	0	0	0	0	0	0	0	0	0	0	0	1	0	0	Bacteria	Proteobacteria	Alphaproteobacteria	Caulobacterales	Caulobacteraceae	Brevundimos
Root; d__Bacteria; p__Proteobacteria; c__Alphaproteobacteria; o__Sphingomonadales; f__Sphingomonadaceae; g__Sphingomonas; GAAATGAAGCCGGGCAAGGGCGGACAGATCGCGCGTTCGGCAGGCACCTACGTTCAGGTC	0	0	0	0	0	0	0	0	0	0	0	0	0	0	0	2	0	0	0	0	0	0	0	0	Bacteria	Proteobacteria	Alphaproteobacteria	Sphingomodales	Sphingomodaceae	Sphingomos
Root; d__Bacteria; p__Proteobacteria; c__Alphaproteobacteria; o__Sphingomonadales; f__Sphingomonadaceae; GAAATGAAGCCGGGCAAGGGCGGCCAGATCGCGCGCGCCGCCGGGACCTACGTCCAGGTC	0	1	0	0	0	0	0	0	0	0	0	0	0	0	0	0	0	0	0	0	0	0	0	0	Bacteria	Proteobacteria	Alphaproteobacteria	Sphingomodales	Sphingomodaceae
[truncated: 13,329 more rows]

## Sheet: Metagenome - 18S gene
	SB6916	SB6917	SB6918	SB6919	SB6920	SB6921	SB6922	SB6923	SB6924	SB6925	SB6926	SB6927	SC2239	SC2240	SC2241	SC2242	SC2243	SC2244	SC2245	SC2246	SC2247	SC2248	SC2249	SC2250	Rank.1	Rank.2	Rank.3	Rank.4	Rank.5	Rank.6	Rank.7	Rank.8	Rank.9	Rank.10	Rank.11	Rank.12	Rank.13	Rank.14	Rank.15	Rank.16	Rank.17	Rank.18	Rank.19
[truncated: 5,104 more rows]

[truncated: 1 more sheets: Metagenome - 16S gene]
