# Supplementary material for: Chemosynthetic and photosynthetic bacteria contribute differentially to primary production across a steep desert aridity gradient
Source: ISME J. 2021 May 25;15(11):3339–56. doi: 10.1038/s41396-021-01001-0 (PMC8528921; doi:10.1038/s41396-021-01001-0)
Supplement: Supplementary file 3 — Table S2 [file 41396_2021_1001_MOESM3_ESM.xlsx]

## Sheet: 16S qPCR cell number
Sample ID	Zone	Copy number per ul	Copy number per g soil	Type			Testing for significant differences in abundance along the aridity gradient
AR.1.C2	Arid	310640	3.72768e+07	Soil			GLM - Negative binominal
AR.2.A1	Arid	894854	1.07382e+08	Soil					Estimate	SE	z value	Pr(>|z|)
AR.2.A3	Arid	583465	7.00158e+07	Soil			Soil	(Intercept)	22.469	0.4199	53.509	2e-16	***
HA.1.C2	Hyper arid	302472	3.62966e+07	Soil				Semi arid	-2.9722	0.5938	-5.005	5.59e-07	***
HA.1.B3	Hyper arid	22875.3	2.74503e+06	Soil				Arid	-4.3847	0.5938	-7.384	1.54e-13	***
HA.2.C2	Hyper arid	306932	3.68318e+07	Soil				Hyper arid	-5.4233	0.5938	-9.133	2e-16	***
SH.1.A3	Sub humid	9.01766e+07	1.08212e+10	Soil				Theta: 1.890
SH.1.C2	Sub humid	2.61923e+07	3.14308e+09	Soil				SE: 0.714
SH.2.C3	Sub humid	2.70516e+07	3.24619e+09	Soil			Crust	(Intercept)	21.7541	0.358	60.764	2e-16	***
SA.1.B1	Semi arid	441475	5.2977e+07	Soil				Semi arid	-0.8471	0.5063	-1.673	0.0943	ns
SA.1.C3	Semi arid	4.69062e+06	5.62875e+08	Soil				Arid	-3.924	0.5063	-7.75	9.17e-15	***
SA.2.B3	Semi arid	2.20143e+06	2.64172e+08	Soil				Hyper arid	-3.1954	0.5063	-6.311	2.77e-10	***
AR.1.C2	Arid	203230	2.43876e+07	Crust				Theta: 2.60
AR.2.A1	Arid	640381	7.68457e+07	Crust				SE: 1.00
AR.2.A3	Arid	541474	6.49769e+07	Crust
HA.1.B1	Hyper arid	224145	2.68974e+07	Crust
HA.1.C1	Hyper arid	470915	5.65097e+07	Crust
HA.2.C2	Hyper arid	2.17189e+06	2.60627e+08	Crust
SH.1.A3	Sub humid	9.44645e+06	1.13357e+09	Crust
SH.1.C2	Sub humid	4.40011e+07	5.28013e+09	Crust
SH.2.C3	Sub humid	1.66727e+07	2.00072e+09	Crust
SA.1.B1	Semi arid	6.70763e+06	8.04915e+08	Crust
SA.1.C3	Semi arid	8.54964e+06	1.02596e+09	Crust
SA.2.B3	Semi arid	1.47332e+07	1.76798e+09	Crust

## Sheet: Alpha diversity 16S
Observed	Chao1	Chao SE	Aridity	Soil	Plot			Testing for significant differences in richness along the aridity gradient
2219	2305.88	16.3763	Sub humid	Crust	SH.1.A			GLM - Negative binominal
1822	1881.16	14.0917	Sub humid	Crust	SH.1.B					Estimate	SE	z value	Pr(>|z|)
1662	1698.3	10.149	Sub humid	Crust	SH.1.C			Soil	(Intercept)	7.8318	0.1246	62.868	<2e-16	***
1207	1214.52	4.07722	Sub humid	Crust	SH.2.A				Semi arid	-0.1841	0.1762	-1.045	0.296	ns
1825	1867.35	10.3426	Sub humid	Crust	SH.2.B				Arid	-0.2428	0.1762	-1.378	0.168	ns
2253	2392.44	23.1646	Sub humid	Crust	SH.2.C				Hyper arid	-0.2967	0.1848	-1.605	0.108	ns
1351	1382.33	9.15035	Semi arid	Crust	SA.1.A				Theta: 10.79
822	834.571	6.00033	Semi arid	Crust	SA.1.B				SE: 3.15
895	898.088	2.4675	Semi arid	Crust	SA.1.C			Crust	(Intercept)	7.5461	0.106	71.172	2e-16	***
803	804.333	1.56022	Semi arid	Crust	SA.2.A				Semi arid	-0.6612	0.1502	-4.401	1.08e-05	***
843	847.136	3.18592	Semi arid	Crust	SA.2.B				Arid	-0.9068	0.1504	-6.03	1.64e-09	***
1088	1097.92	4.80625	Semi arid	Crust	SA.2.C				Hyper arid	-0.8787	0.1504	-5.844	5.09e-09	***
704	713.028	4.92681	Arid	Crust	AR.1.A				Theta:14.94
642	645.621	2.79409	Arid	Crust	AR.1.B				SE:4.34
621	626.2	3.98865	Arid	Crust	AR.1.C
700	700.333	0.700267	Arid	Crust	AR.2.A
871	876.018	3.13833	Arid	Crust	AR.2.B
1006	1026.07	7.43426	Arid	Crust	AR.2.C
931	937.732	3.96161	Hyper arid	Crust	HA.1.A
437	437.273	0.658615	Hyper arid	Crust	HA.1.B
595	595.125	0.443834	Hyper arid	Crust	HA.1.C
618	618	0	Hyper arid	Crust	HA.2.A
670	671.406	1.53212	Hyper arid	Crust	HA.2.B
1397	1458.44	15.249	Hyper arid	Crust	HA.2.C
2586	2771.42	26.8776	Sub humid	Soil	SH.1.A
1838	1894.58	13.8587	Sub humid	Soil	SH.1.B
2096	2147.94	12.0601	Sub humid	Soil	SH.1.C
1891	1952.69	13.9301	Sub humid	Soil	SH.2.A
2661	2833.05	24.7175	Sub humid	Soil	SH.2.B
3216	3517.57	34.183	Sub humid	Soil	SH.2.C
3160	3374.65	27.1145	Semi arid	Soil	SA.1.A
1332	1373.71	12.4862	Semi arid	Soil	SA.1.B
1391	1400.75	4.7417	Semi arid	Soil	SA.1.C
1607	1620.03	5.35579	Semi arid	Soil	SA.2.A
1966	2035.14	15.2765	Semi arid	Soil	SA.2.B
2653	2771.47	19.084	Semi arid	Soil	SA.2.C
2164	2247.61	16.5348	Arid	Soil	AR.1.A
1184	1184.11	0.362562	Arid	Soil	AR.1.B
1643	1676.04	9.32056	Arid	Soil	AR.1.C
1520	1551.93	9.59167	Arid	Soil	AR.2.A
2173	2262.83	16.9101	Arid	Soil	AR.2.B
2760	2936.06	25.0325	Arid	Soil	AR.2.C
2610	2780.62	24.1659	Hyper arid	Soil	HA.1.A
1536	1555.22	7.02812	Hyper arid	Soil	HA.1.C
1364	1378.55	6.12115	Hyper arid	Soil	HA.2.A
1102	1102.62	0.940406	Hyper arid	Soil	HA.2.B
2385	2545.97	24.3224	Hyper arid	Soil	HA.2.C

## Sheet: Beta diversity PERMANOVA 16S
PERMANOVA
	Df	SS	MS	F	R2	pr(>F)
Aridity	3	4.41	1.47	6.13	0.29	0.001	***
Residuals	43	10.3	0.23		0.7
Total	46	14.71			1
BETADISPER
Aridity	Df	SS	MS	F		pr(>F)
Groups	3	0.13	0.04	10.41	999	0.001	***
Residuals	20	0.18	0.004
PERMANOVA
	Df	SS	MS	F	R2	pr(>F)
Soil/Crust	1	1.77	1.77	6.16	0.12	0.001	***
Residuals	45	12.94	0.28		0.87
Total	56	14.71			1
BETADISPER
Soil/Crust	Df	SS	MS	F		pr(>F)
Groups	1	0.008	0.008	1.81	999	0.17	ns
Residuals	45	0.2	0.004
