# Supplementary material for: Chemosynthetic and photosynthetic bacteria contribute differentially to primary production across a steep desert aridity gradient
Source: ISME J. 2021 May 25;15(11):3339–56. doi: 10.1038/s41396-021-01001-0 (PMC8528921; doi:10.1038/s41396-021-01001-0)
Supplement: Supplementary file 4 — Table S3 [file 41396_2021_1001_MOESM4_ESM.xlsx]

## Sheet: SIMPER Aridity 16S Amplicon
Climate	ASV	Class	Average contribution to overall dissimilarity	Standard deviation	Ratio	Ordered cumulative contribution to overall dissimilarity	p value
Semi arid-Arid	db2823e2b449951cc0435c35cfb512e1	Cyanobacteriia	0.0481788	0.044762	1.07633	0.163692	0.267327
Semi arid-Arid	ec69936c17f37d20d7eba29c621126dd	Thermoleophilia	0.0259522	0.0180403	1.43857	0.251868	0.693069
Semi arid-Arid	48ff828bca4063b2270c9831d77c3e85	Alphaproteobacteria	0.0225525	0.0157093	1.43561	0.328492	0.871287
Semi arid-Arid	1c8c37fc5c61833c791a8d666a5bfabd	Chloroflexia	0.0183891	0.0147914	1.24323	0.390971	0.811881
Semi arid-Arid	56b4592c52ffaea44191b3ac8e15cb09	Bacteroidia	0.0175374	0.0133118	1.31743	0.450556	0.118812
Semi arid-Arid	9895b2bc167d0be20b73e5439d9177eb	Planctomycetes	0.0163689	0.011431	1.43198	0.506171	0.267327
Semi arid-Arid	90a9d4d5f86538db13546b1af5a3c12d	Gammaproteobacteria	0.0116295	0.00929148	1.25163	0.545683	0.722772
Semi arid-Arid	2eb0db7791536c64265346c90e7858b0	Actinobacteria	0.0112839	0.00914098	1.23443	0.584021	1
Semi arid-Arid	6e05d903034ee18ab3691c07e330b638	Nitrososphaeria	0.0102145	0.00671	1.52229	0.618726	0.554455
Semi arid-Arid	648e8d0fccbcbea6d9a79d7ca11b2f6a	Acidimicrobiia	0.0101917	0.0090996	1.12002	0.653354	0.990099
Semi arid-Arid	1aa65748c88c1ace9538d63278dd9070	Phycisphaerae	0.00796407	0.0064439	1.23591	0.680413	0.891089
Semi arid-Arid	709da530d4d22c0dc3f2d81846f45ed3	Vicinamibacteria	0.00778067	0.00575428	1.35215	0.706848	0.148515
Semi arid-Arid	7c52a47bde91d08a836b2a242e63ae4b	Rubrobacteria	0.00705123	0.00596628	1.18185	0.730805	0.732673
Semi arid-Arid	586142a4a954ce3b9a70b107f46862fc	Longimicrobia	0.00698709	0.00557131	1.25412	0.754545	0.574257
Semi arid-Arid	55ef77d0e86aaf007f27104f3f0a404a	Blastocatellia	0.00648061	0.00452276	1.43289	0.776563	0.752475
Semi arid-Arid	00b2eb4c0e28813d94f8954243e6a264	MB-A2-108	0.00617067	0.00585503	1.05391	0.797529	0.425743
Semi arid-Arid	db3dfd94aa08aa3f1429b3c3ede3b0e9	Gemmatimonadetes	0.00501739	0.00369798	1.35679	0.814576	0.316832
Semi arid-Arid	624cb753730023ed07fb60e0c2aca00d	Verrucomicrobiae	0.00471016	0.0035161	1.3396	0.830579	0.594059
Semi arid-Arid	3a50c2992cb186946440a114cc2ffe8c	KD4-96	0.00432684	0.00312607	1.38412	0.84528	0.712871
Semi arid-Arid	c3d5f31ee0b3108ca9e38f6b0580b836	Polyangia	0.00406002	0.00275483	1.47378	0.859074	0.940594
Semi arid-Arid	a1739c080c573cba2ed84083b27152ff	Anaerolineae	0.00339076	0.00266788	1.27096	0.870595	0.356436
Semi arid-Arid	b017052a33f30a9a4fda9ea08bb74196	Abditibacteria	0.00335701	0.00287978	1.16572	0.882001	0.00990099
Semi arid-Arid	41ba79019ec453f5fa02e130b0773f91	Gitt-GS-136	0.00297781	0.00266134	1.11891	0.892118	0.881188
Semi arid-Arid	810f8febe7563f017f580e863293c14c	TK10	0.00276139	0.00197044	1.40141	0.9015	0.168317
Semi arid-Arid	abdda42779d27288194481dc893e9930	Armatimonadia	0.00265371	0.00227054	1.16875	0.910516	0.0693069
Semi arid-Arid	08c9926357a5630b9690ef5d0d1ba37b	Thermoanaerobaculia	0.00241828	0.00283407	0.853286	0.918733	0.227723
Semi arid-Arid	737b33135b9c7c636976fee56a6727ad	Deinococci	0.00224661	0.00245692	0.914399	0.926366	0.376238
Semi arid-Arid	497d9a32912f70c605e3a7097d3ffe2a	Halobacteria	0.00204232	0.00679725	0.300463	0.933305	0.485149
Semi arid-Arid	e2fcc92ed4f145071525b58f2f750e39	Bacilli	0.00198611	0.00152587	1.30162	0.940053	0.574257
Semi arid-Arid	69e175115483b536f5473c33d9709427	Acidobacteriae	0.00183885	0.00126717	1.45115	0.9463	0.316832
Semi arid-Arid	b4e8bafdce81273e5a1b5ab028ab5c03	Myxococcia	0.00170638	0.00134772	1.26612	0.952098	1
Semi arid-Arid	db6f5d335f7ca01a57c82e4bbd204f42	uncultured	0.00159591	0.00122513	1.30265	0.95752	0.148515
Semi arid-Arid	b379b1521d1a107507e12b3c376067b0	Holophagae	0.00154826	0.00113538	1.36365	0.962781	0.287129
Semi arid-Arid	ec313b9c7498ddfb440b4e0e41690f90	JG30-KF-CM66	0.00112557	0.00119528	0.941678	0.966605	0.574257
Semi arid-Arid	d33da0a3fa40ea9f6b486f3d1ed15b79	Thermoplasmata	0.00108103	0.00149707	0.722096	0.970278	0.356436
Semi arid-Arid	d8869f52be91c5765e6d92aee40e3f6f	Ktedonobacteria	0.000888477	0.000661905	1.3423	0.973297	0.693069
Semi arid-Arid	1a13a2adb3b14f649814d03edc805f3d	S0134_terrestrial_group	0.00075598	0.000563019	1.34272	0.975865	0.772277
Semi arid-Arid	2b908685573791c6a9a9ad45992902f6	Dehalococcoidia	0.000681077	0.000525712	1.29553	0.978179	0.49505
Semi arid-Arid	3ae4dade06535e4bcce748a842f41044	Saccharimonadia	0.000568077	0.000423248	1.34219	0.980109	0.524752
Semi arid-Arid	3fda5e17224cf029151142e424d41ea6	Methylomirabilia	0.000510808	0.000507138	1.00724	0.981845	0.267327
Semi arid-Arid	74b8570dbc804406258ccd882d9b12d5	BD2-11_terrestrial_group	0.00040724	0.000537874	0.75713	0.983228	0.623762
Semi arid-Arid	9691e52be1d7d66046fcada703322682	Oligoflexia	0.000369611	0.000301744	1.22492	0.984484	0.712871
Semi arid-Arid	6637fce187a2766eadc3041524e31f68	P2-11E	0.000337348	0.000480735	0.701733	0.98563	0.178218
Semi arid-Arid	356d0bddd8ac6342698aad115761cb46	Nitrospiria	0.000328485	0.000240856	1.36382	0.986746	0.60396
Semi arid-Arid	39c427be6b871226380a22285e0eab07	RCP2-54	0.000309725	0.00023971	1.29208	0.987799	0.178218
Semi arid-Arid	a60d03366e29e294ff6e6d588266c3f7	bacteriap25	0.000284218	0.000241552	1.17663	0.988764	0.445545
Semi arid-Arid	70cdad705f3c7369a38b2c80124068d5	Entotheonellia	0.000282232	0.000265923	1.06133	0.989723	0.217822
Semi arid-Arid	d2fceccdcf6af040bed24bd351ffc378	Bdellovibrionia	0.000276054	0.000213188	1.29489	0.990661	0.831683
Semi arid-Arid	34cce3a4f8116c7ca3c77bdc04eb916a	Fimbriimonadia	0.000269239	0.000259822	1.03625	0.991576	0.0693069
Semi arid-Arid	2cae3453b03bebff7752084840f4b955	OM190	0.000261819	0.0003161	0.828279	0.992466	0.277228
Semi arid-Arid	285494b680f4642a2cfb1d04d8877d12	Rhodothermia	0.000224534	0.000336144	0.667969	0.993228	0.326733
Semi arid-Arid	042075e904275a342210879f79f4cbf6	Kapabacteria	0.000182621	0.000146473	1.24679	0.993849	0.138614
Semi arid-Arid	377b2651d3b3c6b1d3242b602e7188a9	Pla4_lineage	0.000171992	0.000183556	0.937	0.994433	0.39604
Semi arid-Arid	3d25e26ce5c2b6a750e0503018cc98fe	Chthonomonadetes	0.000131226	0.000142775	0.919108	0.994879	0.326733
Semi arid-Arid	467636a702352642adb2ce2c6faead8a	OLB14	0.000119969	9.79e-05	1.22508	0.995287	0.544554
Semi arid-Arid	5ba2d9eb2218cca3998536fe7631eec5	Sericytochromatia	9.68e-05	8.28e-05	1.16978	0.995616	0.980198
Semi arid-Arid	5f6159a6e1c59d376d179821be13aebe	uncultured	9.61e-05	0.000146029	0.65842	0.995942	0.584158
Semi arid-Arid	5524d1953f00dbc26274de4da7601857	Fibrobacteria	9.54e-05	8.12e-05	1.17397	0.996266	0.287129
Semi arid-Arid	a0240ff5087aeed6007f0a7daaa34267	Parcubacteria	8.37e-05	0.000115342	0.725425	0.996551	0.0990099
Semi arid-Arid	9fbfed54e11f84f9f0e34cb6e64f622c	vadinHA49	8.26e-05	9.68e-05	0.853125	0.996831	0.455446
Semi arid-Arid	2ad98869ee30b511a4ba1c1471646bcf	Zixibacteria	7.86e-05	0.000182408	0.430899	0.997098	0.39604
Semi arid-Arid	510ab0843e0cb48e08d6d51d97b79c47	Lineage_IIa	6.77e-05	9.39e-05	0.72077	0.997328	0.19802
Semi arid-Arid	f331f10e4387fd22611295fbec8287e4	Lineage_IIb	6.66e-05	7.25e-05	0.918144	0.997554	0.227723
Semi arid-Arid	206c091b36e4cd9aa50131bff2fb7474	uncultured	6.37e-05	0.000112731	0.565199	0.997771	0.118812
Semi arid-Arid	d76b67c87ab381b3952f8866d3deffca	Sumerlaeia	5.71e-05	4.86e-05	1.17583	0.997965	0.861386
Semi arid-Arid	7e24341e0bf0161f8a4bd4d3ce405358	BD7-11	5.41e-05	6.21e-05	0.870729	0.998149	0.207921
Semi arid-Arid	db91c36724a727261515faa02aa81f5d	WS2	5.27e-05	6.11e-05	0.862505	0.998328	0.158416
Semi arid-Arid	7dea520cf7c6645d198bcd3e26a674f5	Desulfuromonadia	5.13e-05	5.26e-05	0.976321	0.998502	0.70297
Semi arid-Arid	58df65aa4bab12e632991783bc4d0872	Babeliae	4.96e-05	5.68e-05	0.87329	0.998671	0.336634
Semi arid-Arid	99d7827b1408aebc1be8c43974d920d2	Gracilibacteria	4.43e-05	4.78e-05	0.927636	0.998821	0.039604
Semi arid-Arid	c1f0e8d25ffabb64d300c12c7a58be6e	Subgroup_5	4.12e-05	7.28e-05	0.565825	0.998961	0.227723
Semi arid-Arid	9fc72fa229067df3ae8fda9e1aa8698c	Elusimicrobia	3.04e-05	3.58e-05	0.849553	0.999065	0.0495049
Semi arid-Arid	72642e7bf0ca4be810c358c0e26ae4d3	Hydrogenedentia	2.62e-05	2.57e-05	1.01956	0.999154	0.475248
Semi arid-Arid	2ed220a4e1fac00a5b847774386a2842	MBNT15	2.54e-05	4.19e-05	0.60611	0.99924	0.0495049
Semi arid-Arid	672c927f5aa99bcbd0971a457da07e8e	AKAU4049	2.51e-05	5.62e-05	0.446762	0.999325	0.524752
Semi arid-Arid	e7f5962a14e059ae6558f29e2c8fb38f	Clostridia	2.5e-05	4.76e-05	0.526596	0.99941	0.831683
Semi arid-Arid	1488a5b7ce4085866e0906471ef98c69	Subgroup_25	2.23e-05	3.89e-05	0.572945	0.999486	0.158416
Semi arid-Arid	a65c773798b7af6c181c19c66bf8f1f8	SAR324_clade(Marine_group_B)	2.17e-05	2.42e-05	0.899307	0.99956	0.584158
Semi arid-Arid	0eccb58c02767e40da5b98058f3e5e8d	Omnitrophia	2.04e-05	3.13e-05	0.649764	0.999629	0.108911
Semi arid-Arid	04df7c824a426f9264e50648410261a9	WPS-2	1.64e-05	2.78e-05	0.590551	0.999685	0.673267
Semi arid-Arid	c5b737c21bb9dc89425c0ab46ec2c0a0	Latescibacterota	1.25e-05	2.77e-05	0.451776	0.999727	0.386139
Semi arid-Arid	0ecf3de578959d9749f98475ebdb7d45	Berkelbacteria	1.22e-05	1.87e-05	0.65551	0.999769	0.326733
Semi arid-Arid	6e50f30cf1af9604b5f72e9b202fabc6	SJA-28	1.09e-05	1.88e-05	0.577572	0.999806	0.455446
Semi arid-Arid	44ae43b70d2993dc9c85b844631a2d3a	Nanoarchaeia	9.2e-06	1.71e-05	0.537684	0.999837	0.425743
Semi arid-Arid	8cf205a883ea4c92b52ffe22e1e887b0	Incertae_Sedis	7.81e-06	1.86e-05	0.420646	0.999864	0.673267
Semi arid-Arid	bb34e8229ced4fed707471dec8ac4e66	NB1-j	7.8e-06	1.85e-05	0.420646	0.99989	0.544554
Semi arid-Arid	dac7c4f915edff2b16fd36d5cf9a6780	Vampirivibrionia	7.54e-06	1.26e-05	0.599971	0.999916	0.970297
Semi arid-Arid	028ac0cc111318da2438ee124a2acbb1	028H05-P-BN-P5	4.73e-06	1.16e-05	0.40765	0.999932	0.257426
Semi arid-Arid	2f8669fb4e54c6c8f39bf4673474d038	Lineage_IIc	3.35e-06	1.11e-05	0.300463	0.999943	0.49505
Semi arid-Arid	7f21404e480454318adb123f942bff52	Subgroup_22	3.35e-06	7.51e-06	0.445658	0.999955	0.623762
Semi arid-Arid	73c30d1050fed289c2fa207f486dac45	AT-s3-28	3.34e-06	1.11e-05	0.300463	0.999966	0.574257
Semi arid-Arid	dff4faa351a127427662dbc5029e3ca9	Chlamydiae	3.34e-06	1.11e-05	0.300463	0.999977	0.930693
Semi arid-Arid	74cbc9dd72d49ea5b1d1bb0c07d10c4b	Microgenomatia	1.67e-06	5.57e-06	0.300463	0.999983	0.70297
Semi arid-Arid	e1fd8543638b2cd6302bcf718dd238f8	GAL15	1.67e-06	5.57e-06	0.300463	0.999989	0.485149
Semi arid-Arid	8407d7cc7f0e950e8b3defb89d8fd3cc	Subgroup_18	1.67e-06	5.56e-06	0.300463	0.999994	0.80198
Semi arid-Arid	311cc2a195a39e16271b0eb72fd2de35	Negativicutes	1.67e-06	5.56e-06	0.300463	1	0.405941
Semi arid-Arid	a40e2f54b1a53385619d31cafb1e5fe9	Dadabacteriia	0	0	NA	1	1
Semi arid-Arid	53d5533a6429e4aa7d6998450efe4a0b	Fusobacteriia	0	0	NA	1	1
Semi arid-Arid	d17b1846686cf89548a65edf7b5e04a3	Dojkabacteria	0	0	NA	1	1
Semi arid-Arid	8e49a4a2f8cad5bbf20a1c22fc726373	Chitinivibrionia	0	0	NA	1	1
Semi arid-Sub humid	db2823e2b449951cc0435c35cfb512e1	Cyanobacteriia	0.0421169	0.0441281	0.954424	0.134314	0.683168
Semi arid-Sub humid	ec69936c17f37d20d7eba29c621126dd	Thermoleophilia	0.0286283	0.0211162	1.35575	0.225612	0.257426
Semi arid-Sub humid	48ff828bca4063b2270c9831d77c3e85	Alphaproteobacteria	0.0265232	0.0182188	1.45582	0.310196	0.514851
Semi arid-Sub humid	2eb0db7791536c64265346c90e7858b0	Actinobacteria	0.0236055	0.0201727	1.17018	0.385476	0.039604
Semi arid-Sub humid	1c8c37fc5c61833c791a8d666a5bfabd	Chloroflexia	0.0197177	0.01485	1.32779	0.448357	0.60396
Semi arid-Sub humid	56b4592c52ffaea44191b3ac8e15cb09	Bacteroidia	0.0178129	0.0124459	1.43123	0.505164	0.118812
Semi arid-Sub humid	9895b2bc167d0be20b73e5439d9177eb	Planctomycetes	0.0153839	0.0110215	1.39581	0.554224	0.653465
Semi arid-Sub humid	648e8d0fccbcbea6d9a79d7ca11b2f6a	Acidimicrobiia	0.0137271	0.010074	1.36263	0.598001	0.524752
Semi arid-Sub humid	6e05d903034ee18ab3691c07e330b638	Nitrososphaeria	0.0104728	0.0075732	1.38288	0.6314	0.524752
Semi arid-Sub humid	90a9d4d5f86538db13546b1af5a3c12d	Gammaproteobacteria	0.00981577	0.00698135	1.406	0.662703	0.940594
Semi arid-Sub humid	1aa65748c88c1ace9538d63278dd9070	Phycisphaerae	0.00941548	0.00732888	1.28471	0.69273	0.376238
Semi arid-Sub humid	7c52a47bde91d08a836b2a242e63ae4b	Rubrobacteria	0.00786001	0.00622167	1.26333	0.717796	0.445545
Semi arid-Sub humid	709da530d4d22c0dc3f2d81846f45ed3	Vicinamibacteria	0.00710213	0.00506141	1.40319	0.740445	0.594059
Semi arid-Sub humid	00b2eb4c0e28813d94f8954243e6a264	MB-A2-108	0.00674285	0.00605164	1.11422	0.761948	0.158416
Semi arid-Sub humid	586142a4a954ce3b9a70b107f46862fc	Longimicrobia	0.0065662	0.00455405	1.44184	0.782889	0.663366
Semi arid-Sub humid	55ef77d0e86aaf007f27104f3f0a404a	Blastocatellia	0.00608705	0.00439563	1.3848	0.802301	0.881188
Semi arid-Sub humid	c3d5f31ee0b3108ca9e38f6b0580b836	Polyangia	0.00533623	0.00426594	1.25089	0.819318	0.227723
Semi arid-Sub humid	db3dfd94aa08aa3f1429b3c3ede3b0e9	Gemmatimonadetes	0.00464934	0.00344567	1.34933	0.834145	0.643564
Semi arid-Sub humid	41ba79019ec453f5fa02e130b0773f91	Gitt-GS-136	0.00448379	0.00388065	1.15542	0.848445	0.029703
Semi arid-Sub humid	3a50c2992cb186946440a114cc2ffe8c	KD4-96	0.00439293	0.00321934	1.36454	0.862454	0.683168
Semi arid-Sub humid	624cb753730023ed07fb60e0c2aca00d	Verrucomicrobiae	0.0043831	0.00319057	1.37377	0.876432	0.732673
Semi arid-Sub humid	a1739c080c573cba2ed84083b27152ff	Anaerolineae	0.0034281	0.00287533	1.19225	0.887364	0.425743
Semi arid-Sub humid	b4e8bafdce81273e5a1b5ab028ab5c03	Myxococcia	0.00322643	0.00349887	0.922135	0.897654	0.465347
Semi arid-Sub humid	497d9a32912f70c605e3a7097d3ffe2a	Halobacteria	0.00276598	0.00665313	0.415741	0.906475	0.0990099
Semi arid-Sub humid	b017052a33f30a9a4fda9ea08bb74196	Abditibacteria	0.00264504	0.00240076	1.10175	0.91491	0.336634
Semi arid-Sub humid	810f8febe7563f017f580e863293c14c	TK10	0.0025599	0.00175151	1.46154	0.923074	0.554455
Semi arid-Sub humid	abdda42779d27288194481dc893e9930	Armatimonadia	0.00218867	0.00161939	1.35154	0.930054	0.49505
Semi arid-Sub humid	737b33135b9c7c636976fee56a6727ad	Deinococci	0.00213728	0.0026149	0.817347	0.936869	0.435644
Semi arid-Sub humid	08c9926357a5630b9690ef5d0d1ba37b	Thermoanaerobaculia	0.00210891	0.00304036	0.693637	0.943595	0.49505
Semi arid-Sub humid	e2fcc92ed4f145071525b58f2f750e39	Bacilli	0.00201004	0.00173529	1.15833	0.950005	0.544554
Semi arid-Sub humid	69e175115483b536f5473c33d9709427	Acidobacteriae	0.00172331	0.00130519	1.32035	0.955501	0.722772
Semi arid-Sub humid	db6f5d335f7ca01a57c82e4bbd204f42	uncultured	0.00153517	0.00120336	1.27573	0.960397	0.178218
Semi arid-Sub humid	d33da0a3fa40ea9f6b486f3d1ed15b79	Thermoplasmata	0.00119883	0.00166201	0.721311	0.96422	0.277228
Semi arid-Sub humid	b379b1521d1a107507e12b3c376067b0	Holophagae	0.00114697	0.000859765	1.33405	0.967878	0.990099
Semi arid-Sub humid	d8869f52be91c5765e6d92aee40e3f6f	Ktedonobacteria	0.00111855	0.00099926	1.11938	0.971445	0.0495049
Semi arid-Sub humid	ec313b9c7498ddfb440b4e0e41690f90	JG30-KF-CM66	0.00101829	0.000798562	1.27516	0.974692	0.70297
Semi arid-Sub humid	1a13a2adb3b14f649814d03edc805f3d	S0134_terrestrial_group	0.000797951	0.00062063	1.28571	0.977237	0.574257
Semi arid-Sub humid	2b908685573791c6a9a9ad45992902f6	Dehalococcoidia	0.000679067	0.000552423	1.22925	0.979402	0.475248
Semi arid-Sub humid	3ae4dade06535e4bcce748a842f41044	Saccharimonadia	0.000596132	0.000465756	1.27992	0.981304	0.386139
Semi arid-Sub humid	74b8570dbc804406258ccd882d9b12d5	BD2-11_terrestrial_group	0.000510035	0.000702973	0.725539	0.98293	0.267327
Semi arid-Sub humid	3fda5e17224cf029151142e424d41ea6	Methylomirabilia	0.000448264	0.000570012	0.786413	0.98436	0.554455
Semi arid-Sub humid	9691e52be1d7d66046fcada703322682	Oligoflexia	0.00044435	0.00045124	0.984732	0.985777	0.376238
Semi arid-Sub humid	6637fce187a2766eadc3041524e31f68	P2-11E	0.000359164	0.000470686	0.763066	0.986922	0.108911
Semi arid-Sub humid	d2fceccdcf6af040bed24bd351ffc378	Bdellovibrionia	0.000315197	0.000361273	0.87246	0.987927	0.70297
Semi arid-Sub humid	356d0bddd8ac6342698aad115761cb46	Nitrospiria	0.000309022	0.000181584	1.70182	0.988913	0.722772
Semi arid-Sub humid	39c427be6b871226380a22285e0eab07	RCP2-54	0.000287818	0.000257446	1.11798	0.989831	0.485149
Semi arid-Sub humid	34cce3a4f8116c7ca3c77bdc04eb916a	Fimbriimonadia	0.000267331	0.000292814	0.912971	0.990683	0.0495049
Semi arid-Sub humid	70cdad705f3c7369a38b2c80124068d5	Entotheonellia	0.000267225	0.000265221	1.00755	0.991535	0.346535
Semi arid-Sub humid	a60d03366e29e294ff6e6d588266c3f7	bacteriap25	0.000251721	0.000227553	1.10621	0.992338	0.782178
Semi arid-Sub humid	285494b680f4642a2cfb1d04d8877d12	Rhodothermia	0.000201029	0.000343545	0.585161	0.992979	0.415842
Semi arid-Sub humid	2cae3453b03bebff7752084840f4b955	OM190	0.000196993	0.00036455	0.540372	0.993607	0.683168
Semi arid-Sub humid	042075e904275a342210879f79f4cbf6	Kapabacteria	0.000172909	0.000143843	1.20207	0.994159	0.336634
Semi arid-Sub humid	5ba2d9eb2218cca3998536fe7631eec5	Sericytochromatia	0.000172789	0.000218654	0.790239	0.99471	0.60396
Semi arid-Sub humid	377b2651d3b3c6b1d3242b602e7188a9	Pla4_lineage	0.000158648	0.000197689	0.802514	0.995216	0.475248
Semi arid-Sub humid	3d25e26ce5c2b6a750e0503018cc98fe	Chthonomonadetes	0.000120906	0.000142183	0.850354	0.995601	0.425743
Semi arid-Sub humid	5f6159a6e1c59d376d179821be13aebe	uncultured	0.000107205	0.000164328	0.652383	0.995943	0.39604
Semi arid-Sub humid	467636a702352642adb2ce2c6faead8a	OLB14	0.000106604	0.000107323	0.993297	0.996283	0.752475
Semi arid-Sub humid	2ad98869ee30b511a4ba1c1471646bcf	Zixibacteria	9.79e-05	0.000173588	0.563872	0.996595	0.118812
Semi arid-Sub humid	5524d1953f00dbc26274de4da7601857	Fibrobacteria	9.44e-05	7.98e-05	1.18276	0.996896	0.376238
Semi arid-Sub humid	7dea520cf7c6645d198bcd3e26a674f5	Desulfuromonadia	9.29e-05	0.000157196	0.590826	0.997193	0.346535
Semi arid-Sub humid	d76b67c87ab381b3952f8866d3deffca	Sumerlaeia	8.44e-05	7.33e-05	1.15163	0.997462	0.0990099
Semi arid-Sub humid	672c927f5aa99bcbd0971a457da07e8e	AKAU4049	7.22e-05	0.000182308	0.396211	0.997692	0.217822
Semi arid-Sub humid	9fbfed54e11f84f9f0e34cb6e64f622c	vadinHA49	6.68e-05	6.1e-05	1.0945	0.997905	0.881188
Semi arid-Sub humid	f331f10e4387fd22611295fbec8287e4	Lineage_IIb	5.91e-05	6.68e-05	0.884583	0.998094	0.554455
Semi arid-Sub humid	510ab0843e0cb48e08d6d51d97b79c47	Lineage_IIa	5.57e-05	9.33e-05	0.596947	0.998271	0.534653
Semi arid-Sub humid	206c091b36e4cd9aa50131bff2fb7474	uncultured	5.34e-05	0.00011618	0.45989	0.998442	0.29703
Semi arid-Sub humid	db91c36724a727261515faa02aa81f5d	WS2	3.52e-05	6.06e-05	0.580684	0.998554	0.673267
Semi arid-Sub humid	a65c773798b7af6c181c19c66bf8f1f8	SAR324_clade(Marine_group_B)	3.46e-05	4.66e-05	0.741204	0.998664	0.0792079
Semi arid-Sub humid	7e24341e0bf0161f8a4bd4d3ce405358	BD7-11	3.46e-05	4.52e-05	0.763821	0.998774	0.811881
Semi arid-Sub humid	58df65aa4bab12e632991783bc4d0872	Babeliae	3.23e-05	4.07e-05	0.794142	0.998877	0.90099
Semi arid-Sub humid	a0240ff5087aeed6007f0a7daaa34267	Parcubacteria	2.83e-05	5.99e-05	0.471974	0.998967	0.920792
Semi arid-Sub humid	c1f0e8d25ffabb64d300c12c7a58be6e	Subgroup_5	2.67e-05	7.18e-05	0.372664	0.999053	0.712871
Semi arid-Sub humid	99d7827b1408aebc1be8c43974d920d2	Gracilibacteria	2.63e-05	4.92e-05	0.533142	0.999136	0.633663
Semi arid-Sub humid	dac7c4f915edff2b16fd36d5cf9a6780	Vampirivibrionia	2.62e-05	4.11e-05	0.63642	0.99922	0.257426
Semi arid-Sub humid	e7f5962a14e059ae6558f29e2c8fb38f	Clostridia	2.54e-05	4.85e-05	0.524783	0.999301	0.762376
Semi arid-Sub humid	9fc72fa229067df3ae8fda9e1aa8698c	Elusimicrobia	2.26e-05	4.06e-05	0.557038	0.999373	0.366337
Semi arid-Sub humid	2ed220a4e1fac00a5b847774386a2842	MBNT15	2.01e-05	3.86e-05	0.520553	0.999437	0.19802
Semi arid-Sub humid	0eccb58c02767e40da5b98058f3e5e8d	Omnitrophia	1.92e-05	3.02e-05	0.636624	0.999498	0.178218
Semi arid-Sub humid	72642e7bf0ca4be810c358c0e26ae4d3	Hydrogenedentia	1.72e-05	2.25e-05	0.765319	0.999553	0.950495
Semi arid-Sub humid	04df7c824a426f9264e50648410261a9	WPS-2	1.68e-05	3.12e-05	0.537281	0.999607	0.60396
Semi arid-Sub humid	53d5533a6429e4aa7d6998450efe4a0b	Fusobacteriia	1.51e-05	3.61e-05	0.418052	0.999655	0.257426
Semi arid-Sub humid	6e50f30cf1af9604b5f72e9b202fabc6	SJA-28	1.51e-05	2.55e-05	0.590109	0.999703	0.138614
Semi arid-Sub humid	1488a5b7ce4085866e0906471ef98c69	Subgroup_25	1.34e-05	3.88e-05	0.344433	0.999746	0.663366
Semi arid-Sub humid	8cf205a883ea4c92b52ffe22e1e887b0	Incertae_Sedis	1.25e-05	3.01e-05	0.416766	0.999786	0.247525
Semi arid-Sub humid	74cbc9dd72d49ea5b1d1bb0c07d10c4b	Microgenomatia	9.8e-06	2.76e-05	0.354891	0.999817	0.227723
Semi arid-Sub humid	0ecf3de578959d9749f98475ebdb7d45	Berkelbacteria	9.8e-06	2.76e-05	0.354862	0.999848	0.574257
Semi arid-Sub humid	c5b737c21bb9dc89425c0ab46ec2c0a0	Latescibacterota	8.35e-06	2.78e-05	0.300463	0.999875	0.673267
Semi arid-Sub humid	44ae43b70d2993dc9c85b844631a2d3a	Nanoarchaeia	7.79e-06	1.69e-05	0.459964	0.9999	0.693069
Semi arid-Sub humid	bb34e8229ced4fed707471dec8ac4e66	NB1-j	5.01e-06	1.67e-05	0.300463	0.999916	0.861386
Semi arid-Sub humid	d17b1846686cf89548a65edf7b5e04a3	Dojkabacteria	5e-06	1.66e-05	0.300463	0.999932	0.50495
Semi arid-Sub humid	dff4faa351a127427662dbc5029e3ca9	Chlamydiae	4.73e-06	1.16e-05	0.407879	0.999947	0.841584
Semi arid-Sub humid	2f8669fb4e54c6c8f39bf4673474d038	Lineage_IIc	3.35e-06	1.11e-05	0.300463	0.999957	0.514851
Semi arid-Sub humid	7f21404e480454318adb123f942bff52	Subgroup_22	3.35e-06	7.51e-06	0.445658	0.999968	0.633663
Semi arid-Sub humid	73c30d1050fed289c2fa207f486dac45	AT-s3-28	3.34e-06	1.11e-05	0.300463	0.999979	0.584158
Semi arid-Sub humid	028ac0cc111318da2438ee124a2acbb1	028H05-P-BN-P5	3.34e-06	1.11e-05	0.300463	0.999989	0.584158
Semi arid-Sub humid	e1fd8543638b2cd6302bcf718dd238f8	GAL15	1.67e-06	5.57e-06	0.300463	0.999995	0.485149
Semi arid-Sub humid	8407d7cc7f0e950e8b3defb89d8fd3cc	Subgroup_18	1.67e-06	5.56e-06	0.300463	1	0.821782
Semi arid-Sub humid	a40e2f54b1a53385619d31cafb1e5fe9	Dadabacteriia	0	0	NA	1	1
Semi arid-Sub humid	311cc2a195a39e16271b0eb72fd2de35	Negativicutes	0	0	NA	1	1
Semi arid-Sub humid	8e49a4a2f8cad5bbf20a1c22fc726373	Chitinivibrionia	0	0	NA	1	1
Semi arid-Hyper arid	db2823e2b449951cc0435c35cfb512e1	Cyanobacteriia	0.0515846	0.0472192	1.09245	0.153372	0.178218
Semi arid-Hyper arid	48ff828bca4063b2270c9831d77c3e85	Alphaproteobacteria	0.030756	0.0257527	1.19428	0.244816	0.148515
Semi arid-Hyper arid	ec69936c17f37d20d7eba29c621126dd	Thermoleophilia	0.0299428	0.0229163	1.30662	0.333843	0.148515
Semi arid-Hyper arid	1c8c37fc5c61833c791a8d666a5bfabd	Chloroflexia	0.0230067	0.0221335	1.03945	0.402247	0.366337
Semi arid-Hyper arid	56b4592c52ffaea44191b3ac8e15cb09	Bacteroidia	0.0190045	0.0142262	1.33588	0.458751	0.039604
Semi arid-Hyper arid	2eb0db7791536c64265346c90e7858b0	Actinobacteria	0.0156796	0.0153743	1.01985	0.50537	0.851485
Semi arid-Hyper arid	9895b2bc167d0be20b73e5439d9177eb	Planctomycetes	0.0156795	0.0110716	1.41619	0.551989	0.485149
Semi arid-Hyper arid	90a9d4d5f86538db13546b1af5a3c12d	Gammaproteobacteria	0.0152422	0.0122658	1.24266	0.597307	0.0495049
Semi arid-Hyper arid	648e8d0fccbcbea6d9a79d7ca11b2f6a	Acidimicrobiia	0.0150521	0.014239	1.0571	0.64206	0.356436
Semi arid-Hyper arid	6e05d903034ee18ab3691c07e330b638	Nitrososphaeria	0.0108448	0.00819231	1.32377	0.674304	0.227723
Semi arid-Hyper arid	1aa65748c88c1ace9538d63278dd9070	Phycisphaerae	0.00963155	0.00768873	1.25268	0.702941	0.356436
Semi arid-Hyper arid	7c52a47bde91d08a836b2a242e63ae4b	Rubrobacteria	0.00830253	0.00624703	1.32904	0.727626	0.19802
Semi arid-Hyper arid	709da530d4d22c0dc3f2d81846f45ed3	Vicinamibacteria	0.00796507	0.00638195	1.24806	0.751308	0.0891089
Semi arid-Hyper arid	586142a4a954ce3b9a70b107f46862fc	Longimicrobia	0.00690713	0.00598024	1.15499	0.771844	0.50495
Semi arid-Hyper arid	00b2eb4c0e28813d94f8954243e6a264	MB-A2-108	0.0068974	0.0062142	1.10994	0.792352	0.128713
Semi arid-Hyper arid	55ef77d0e86aaf007f27104f3f0a404a	Blastocatellia	0.00670935	0.00464039	1.44586	0.8123	0.683168
Semi arid-Hyper arid	db3dfd94aa08aa3f1429b3c3ede3b0e9	Gemmatimonadetes	0.0053488	0.00404842	1.3212	0.828203	0.0891089
Semi arid-Hyper arid	624cb753730023ed07fb60e0c2aca00d	Verrucomicrobiae	0.00492009	0.00356898	1.37857	0.842832	0.405941
Semi arid-Hyper arid	3a50c2992cb186946440a114cc2ffe8c	KD4-96	0.00480305	0.003519	1.36489	0.857112	0.257426
Semi arid-Hyper arid	c3d5f31ee0b3108ca9e38f6b0580b836	Polyangia	0.00448863	0.00326852	1.37329	0.870458	0.811881
Semi arid-Hyper arid	a1739c080c573cba2ed84083b27152ff	Anaerolineae	0.00395345	0.00306709	1.28899	0.882212	0.0792079
Semi arid-Hyper arid	b4e8bafdce81273e5a1b5ab028ab5c03	Myxococcia	0.00355282	0.00351215	1.01158	0.892776	0.247525
Semi arid-Hyper arid	41ba79019ec453f5fa02e130b0773f91	Gitt-GS-136	0.00315411	0.00278694	1.13175	0.902153	0.762376
Semi arid-Hyper arid	810f8febe7563f017f580e863293c14c	TK10	0.00284936	0.0020673	1.3783	0.910625	0.148515
Semi arid-Hyper arid	b017052a33f30a9a4fda9ea08bb74196	Abditibacteria	0.00261464	0.00225959	1.15713	0.918399	0.376238
Semi arid-Hyper arid	abdda42779d27288194481dc893e9930	Armatimonadia	0.00242029	0.00200918	1.20462	0.925595	0.247525
Semi arid-Hyper arid	08c9926357a5630b9690ef5d0d1ba37b	Thermoanaerobaculia	0.00225544	0.00289914	0.77797	0.932301	0.405941
Semi arid-Hyper arid	497d9a32912f70c605e3a7097d3ffe2a	Halobacteria	0.0021338	0.00674751	0.316235	0.938645	0.564356
Semi arid-Hyper arid	e2fcc92ed4f145071525b58f2f750e39	Bacilli	0.002024	0.00167198	1.21054	0.944663	0.485149
Semi arid-Hyper arid	69e175115483b536f5473c33d9709427	Acidobacteriae	0.00185156	0.00137013	1.35137	0.950168	0.415842
Semi arid-Hyper arid	b379b1521d1a107507e12b3c376067b0	Holophagae	0.001577	0.00136486	1.15543	0.954857	0.415842
Semi arid-Hyper arid	db6f5d335f7ca01a57c82e4bbd204f42	uncultured	0.00154477	0.00131451	1.17517	0.95945	0.237624
Semi arid-Hyper arid	737b33135b9c7c636976fee56a6727ad	Deinococci	0.00147327	0.00110353	1.33506	0.96383	0.841584
Semi arid-Hyper arid	d33da0a3fa40ea9f6b486f3d1ed15b79	Thermoplasmata	0.0012409	0.00146955	0.84441	0.96752	0.128713
Semi arid-Hyper arid	ec313b9c7498ddfb440b4e0e41690f90	JG30-KF-CM66	0.00121183	0.00120948	1.00194	0.971123	0.435644
Semi arid-Hyper arid	d8869f52be91c5765e6d92aee40e3f6f	Ktedonobacteria	0.000949646	0.000735805	1.29062	0.973946	0.49505
Semi arid-Hyper arid	1a13a2adb3b14f649814d03edc805f3d	S0134_terrestrial_group	0.000823858	0.000663913	1.24091	0.976396	0.425743
Semi arid-Hyper arid	2b908685573791c6a9a9ad45992902f6	Dehalococcoidia	0.000739081	0.000579862	1.27458	0.978593	0.118812
Semi arid-Hyper arid	d2fceccdcf6af040bed24bd351ffc378	Bdellovibrionia	0.000603294	0.000966168	0.62442	0.980387	0.19802
Semi arid-Hyper arid	3ae4dade06535e4bcce748a842f41044	Saccharimonadia	0.000579509	0.000447003	1.29643	0.98211	0.455446
Semi arid-Hyper arid	3fda5e17224cf029151142e424d41ea6	Methylomirabilia	0.000545561	0.000603883	0.903421	0.983732	0.168317
Semi arid-Hyper arid	74b8570dbc804406258ccd882d9b12d5	BD2-11_terrestrial_group	0.000479525	0.000562223	0.852909	0.985158	0.534653
Semi arid-Hyper arid	356d0bddd8ac6342698aad115761cb46	Nitrospiria	0.0004268	0.000417309	1.02274	0.986427	0.0990099
Semi arid-Hyper arid	9691e52be1d7d66046fcada703322682	Oligoflexia	0.000424145	0.00042966	0.987165	0.987688	0.485149
Semi arid-Hyper arid	6637fce187a2766eadc3041524e31f68	P2-11E	0.000388399	0.000513755	0.756	0.988843	0.0594059
Semi arid-Hyper arid	a60d03366e29e294ff6e6d588266c3f7	bacteriap25	0.000320551	0.000304463	1.05284	0.989796	0.138614
Semi arid-Hyper arid	2cae3453b03bebff7752084840f4b955	OM190	0.000290763	0.000393873	0.738213	0.99066	0.128713
Semi arid-Hyper arid	39c427be6b871226380a22285e0eab07	RCP2-54	0.000290191	0.000279913	1.03672	0.991523	0.376238
Semi arid-Hyper arid	34cce3a4f8116c7ca3c77bdc04eb916a	Fimbriimonadia	0.000273087	0.000272679	1.0015	0.992335	0.0495049
Semi arid-Hyper arid	70cdad705f3c7369a38b2c80124068d5	Entotheonellia	0.000253024	0.000292974	0.863638	0.993087	0.445545
Semi arid-Hyper arid	285494b680f4642a2cfb1d04d8877d12	Rhodothermia	0.000245581	0.000380866	0.644795	0.993817	0.346535
Semi arid-Hyper arid	5ba2d9eb2218cca3998536fe7631eec5	Sericytochromatia	0.000218281	0.000295698	0.738187	0.994466	0.356436
Semi arid-Hyper arid	377b2651d3b3c6b1d3242b602e7188a9	Pla4_lineage	0.000208758	0.000230549	0.905485	0.995087	0.0594059
Semi arid-Hyper arid	042075e904275a342210879f79f4cbf6	Kapabacteria	0.000177074	0.00015549	1.13881	0.995614	0.158416
Semi arid-Hyper arid	3d25e26ce5c2b6a750e0503018cc98fe	Chthonomonadetes	0.000141751	0.000158801	0.89263	0.996035	0.168317
Semi arid-Hyper arid	467636a702352642adb2ce2c6faead8a	OLB14	0.000110815	0.000120369	0.92063	0.996364	0.683168
Semi arid-Hyper arid	5f6159a6e1c59d376d179821be13aebe	uncultured	0.000105405	0.000188972	0.55778	0.996678	0.405941
Semi arid-Hyper arid	2ad98869ee30b511a4ba1c1471646bcf	Zixibacteria	9e-05	0.00018193	0.494833	0.996946	0.207921
Semi arid-Hyper arid	5524d1953f00dbc26274de4da7601857	Fibrobacteria	7.61e-05	6.07e-05	1.2532	0.997172	0.841584
Semi arid-Hyper arid	9fbfed54e11f84f9f0e34cb6e64f622c	vadinHA49	6.78e-05	6.7e-05	1.01228	0.997373	0.831683
Semi arid-Hyper arid	d76b67c87ab381b3952f8866d3deffca	Sumerlaeia	6.53e-05	5.62e-05	1.16165	0.997568	0.643564
Semi arid-Hyper arid	206c091b36e4cd9aa50131bff2fb7474	uncultured	6.38e-05	0.000113642	0.561091	0.997757	0.108911
Semi arid-Hyper arid	f331f10e4387fd22611295fbec8287e4	Lineage_IIb	6.27e-05	7.59e-05	0.826581	0.997944	0.415842
Semi arid-Hyper arid	510ab0843e0cb48e08d6d51d97b79c47	Lineage_IIa	6.22e-05	9e-05	0.690784	0.998129	0.287129
Semi arid-Hyper arid	7dea520cf7c6645d198bcd3e26a674f5	Desulfuromonadia	5.66e-05	6e-05	0.943416	0.998297	0.574257
Semi arid-Hyper arid	e7f5962a14e059ae6558f29e2c8fb38f	Clostridia	5.46e-05	0.000116598	0.468055	0.998459	0.346535
Semi arid-Hyper arid	58df65aa4bab12e632991783bc4d0872	Babeliae	4.88e-05	5.05e-05	0.967015	0.998604	0.415842
Semi arid-Hyper arid	db91c36724a727261515faa02aa81f5d	WS2	4.75e-05	6.29e-05	0.755046	0.998746	0.316832
Semi arid-Hyper arid	7e24341e0bf0161f8a4bd4d3ce405358	BD7-11	4.61e-05	5.37e-05	0.858157	0.998882	0.435644
Semi arid-Hyper arid	c1f0e8d25ffabb64d300c12c7a58be6e	Subgroup_5	4.32e-05	7.59e-05	0.5683	0.999011	0.168317
Semi arid-Hyper arid	a0240ff5087aeed6007f0a7daaa34267	Parcubacteria	2.68e-05	5.38e-05	0.498858	0.999091	0.950495
Semi arid-Hyper arid	9fc72fa229067df3ae8fda9e1aa8698c	Elusimicrobia	2.54e-05	3.91e-05	0.650617	0.999166	0.207921
Semi arid-Hyper arid	99d7827b1408aebc1be8c43974d920d2	Gracilibacteria	2.41e-05	4.92e-05	0.488983	0.999238	0.60396
Semi arid-Hyper arid	72642e7bf0ca4be810c358c0e26ae4d3	Hydrogenedentia	2.37e-05	3.5e-05	0.675444	0.999308	0.643564
Semi arid-Hyper arid	672c927f5aa99bcbd0971a457da07e8e	AKAU4049	2.01e-05	5.58e-05	0.359674	0.999368	0.693069
Semi arid-Hyper arid	2ed220a4e1fac00a5b847774386a2842	MBNT15	2.01e-05	3.86e-05	0.520388	0.999427	0.138614
Semi arid-Hyper arid	1488a5b7ce4085866e0906471ef98c69	Subgroup_25	1.88e-05	3.88e-05	0.486108	0.999483	0.29703
Semi arid-Hyper arid	dac7c4f915edff2b16fd36d5cf9a6780	Vampirivibrionia	1.85e-05	2.2e-05	0.843947	0.999539	0.693069
Semi arid-Hyper arid	0eccb58c02767e40da5b98058f3e5e8d	Omnitrophia	1.76e-05	3.08e-05	0.572869	0.999591	0.227723
Semi arid-Hyper arid	a65c773798b7af6c181c19c66bf8f1f8	SAR324_clade(Marine_group_B)	1.67e-05	2.26e-05	0.74231	0.999641	0.762376
Semi arid-Hyper arid	dff4faa351a127427662dbc5029e3ca9	Chlamydiae	1.46e-05	2.46e-05	0.591401	0.999684	0.019802
Semi arid-Hyper arid	c5b737c21bb9dc89425c0ab46ec2c0a0	Latescibacterota	1.44e-05	2.84e-05	0.508396	0.999727	0.237624
Semi arid-Hyper arid	04df7c824a426f9264e50648410261a9	WPS-2	1.41e-05	1.69e-05	0.833351	0.999769	0.772277
Semi arid-Hyper arid	bb34e8229ced4fed707471dec8ac4e66	NB1-j	1.11e-05	2.18e-05	0.509006	0.999802	0.108911
Semi arid-Hyper arid	6e50f30cf1af9604b5f72e9b202fabc6	SJA-28	1.09e-05	1.88e-05	0.582834	0.999835	0.376238
Semi arid-Hyper arid	7f21404e480454318adb123f942bff52	Subgroup_22	9.43e-06	1.73e-05	0.546128	0.999863	0.039604
Semi arid-Hyper arid	8407d7cc7f0e950e8b3defb89d8fd3cc	Subgroup_18	6.84e-06	1.73e-05	0.394816	0.999883	0.118812
Semi arid-Hyper arid	d17b1846686cf89548a65edf7b5e04a3	Dojkabacteria	5.48e-06	1.24e-05	0.440255	0.999899	0.455446
Semi arid-Hyper arid	53d5533a6429e4aa7d6998450efe4a0b	Fusobacteriia	5.45e-06	1.24e-05	0.440639	0.999915	0.683168
Semi arid-Hyper arid	8cf205a883ea4c92b52ffe22e1e887b0	Incertae_Sedis	5.02e-06	1.67e-05	0.300367	0.99993	0.831683
Semi arid-Hyper arid	2f8669fb4e54c6c8f39bf4673474d038	Lineage_IIc	4.87e-06	1.17e-05	0.416956	0.999945	0.237624
Semi arid-Hyper arid	73c30d1050fed289c2fa207f486dac45	AT-s3-28	3.34e-06	1.11e-05	0.300367	0.999955	0.475248
Semi arid-Hyper arid	028ac0cc111318da2438ee124a2acbb1	028H05-P-BN-P5	3.34e-06	1.11e-05	0.300367	0.999965	0.475248
Semi arid-Hyper arid	44ae43b70d2993dc9c85b844631a2d3a	Nanoarchaeia	3.19e-06	7.37e-06	0.43334	0.999974	0.940594
Semi arid-Hyper arid	a40e2f54b1a53385619d31cafb1e5fe9	Dadabacteriia	1.83e-06	5.81e-06	0.315028	0.99998	0.19802
Semi arid-Hyper arid	8e49a4a2f8cad5bbf20a1c22fc726373	Chitinivibrionia	1.83e-06	5.79e-06	0.315028	0.999985	0.267327
Semi arid-Hyper arid	74cbc9dd72d49ea5b1d1bb0c07d10c4b	Microgenomatia	1.67e-06	5.57e-06	0.300367	0.99999	0.811881
Semi arid-Hyper arid	e1fd8543638b2cd6302bcf718dd238f8	GAL15	1.67e-06	5.57e-06	0.300367	0.999995	0.584158
Semi arid-Hyper arid	0ecf3de578959d9749f98475ebdb7d45	Berkelbacteria	1.67e-06	5.57e-06	0.300367	1	0.990099
Semi arid-Hyper arid	311cc2a195a39e16271b0eb72fd2de35	Negativicutes	0	0	NA	1	1
Arid-Sub humid	db2823e2b449951cc0435c35cfb512e1	Cyanobacteriia	0.0352207	0.0358904	0.981338	0.124006	0.90099
Arid-Sub humid	ec69936c17f37d20d7eba29c621126dd	Thermoleophilia	0.023615	0.0183664	1.28577	0.20715	0.881188
Arid-Sub humid	2eb0db7791536c64265346c90e7858b0	Actinobacteria	0.0229832	0.0196299	1.17082	0.28807	0.0594059
Arid-Sub humid	48ff828bca4063b2270c9831d77c3e85	Alphaproteobacteria	0.0228531	0.0152093	1.50257	0.368531	0.881188
Arid-Sub humid	1c8c37fc5c61833c791a8d666a5bfabd	Chloroflexia	0.0214601	0.0176227	1.21775	0.444089	0.524752
Arid-Sub humid	9895b2bc167d0be20b73e5439d9177eb	Planctomycetes	0.0158961	0.0112709	1.41037	0.500056	0.415842
Arid-Sub humid	648e8d0fccbcbea6d9a79d7ca11b2f6a	Acidimicrobiia	0.0134874	0.0100967	1.33583	0.547543	0.564356
Arid-Sub humid	56b4592c52ffaea44191b3ac8e15cb09	Bacteroidia	0.0119406	0.00791515	1.50858	0.589584	0.980198
Arid-Sub humid	90a9d4d5f86538db13546b1af5a3c12d	Gammaproteobacteria	0.00960104	0.00784021	1.22459	0.623387	0.910891
Arid-Sub humid	6e05d903034ee18ab3691c07e330b638	Nitrososphaeria	0.00926256	0.00620522	1.4927	0.655999	0.930693
Arid-Sub humid	1aa65748c88c1ace9538d63278dd9070	Phycisphaerae	0.00916019	0.0065854	1.39098	0.688251	0.485149
Arid-Sub humid	55ef77d0e86aaf007f27104f3f0a404a	Blastocatellia	0.00807032	0.00568194	1.42035	0.716665	0.0495049
Arid-Sub humid	7c52a47bde91d08a836b2a242e63ae4b	Rubrobacteria	0.00724094	0.00524021	1.3818	0.742159	0.712871
Arid-Sub humid	586142a4a954ce3b9a70b107f46862fc	Longimicrobia	0.00694026	0.00664611	1.04426	0.766594	0.554455
Arid-Sub humid	709da530d4d22c0dc3f2d81846f45ed3	Vicinamibacteria	0.00626738	0.00408049	1.53594	0.788661	0.930693
Arid-Sub humid	c3d5f31ee0b3108ca9e38f6b0580b836	Polyangia	0.00549454	0.00349334	1.57286	0.808006	0.0990099
Arid-Sub humid	00b2eb4c0e28813d94f8954243e6a264	MB-A2-108	0.00473507	0.00503001	0.941364	0.824677	0.90099
Arid-Sub humid	624cb753730023ed07fb60e0c2aca00d	Verrucomicrobiae	0.00453729	0.00346272	1.31032	0.840652	0.683168
Arid-Sub humid	3a50c2992cb186946440a114cc2ffe8c	KD4-96	0.00413588	0.00296496	1.39492	0.855214	0.940594
Arid-Sub humid	db3dfd94aa08aa3f1429b3c3ede3b0e9	Gemmatimonadetes	0.00412623	0.00309452	1.3334	0.869742	0.920792
Arid-Sub humid	41ba79019ec453f5fa02e130b0773f91	Gitt-GS-136	0.00408214	0.00403074	1.01275	0.884114	0.207921
Arid-Sub humid	b4e8bafdce81273e5a1b5ab028ab5c03	Myxococcia	0.00304403	0.00318741	0.955014	0.894832	0.70297
Arid-Sub humid	737b33135b9c7c636976fee56a6727ad	Deinococci	0.00264151	0.00333141	0.79291	0.904132	0.168317
Arid-Sub humid	b017052a33f30a9a4fda9ea08bb74196	Abditibacteria	0.00243156	0.00297914	0.816194	0.912693	0.524752
Arid-Sub humid	a1739c080c573cba2ed84083b27152ff	Anaerolineae	0.00229825	0.00165168	1.39146	0.920785	0.990099
Arid-Sub humid	810f8febe7563f017f580e863293c14c	TK10	0.00222435	0.00156716	1.41935	0.928616	0.950495
Arid-Sub humid	abdda42779d27288194481dc893e9930	Armatimonadia	0.00198485	0.00190341	1.04279	0.935605	0.712871
Arid-Sub humid	e2fcc92ed4f145071525b58f2f750e39	Bacilli	0.00189665	0.00154689	1.22611	0.942282	0.613861
Arid-Sub humid	69e175115483b536f5473c33d9709427	Acidobacteriae	0.00174462	0.00124347	1.40303	0.948425	0.574257
Arid-Sub humid	08c9926357a5630b9690ef5d0d1ba37b	Thermoanaerobaculia	0.00163362	0.00148732	1.09837	0.954177	0.673267
Arid-Sub humid	b379b1521d1a107507e12b3c376067b0	Holophagae	0.0014745	0.00100527	1.46676	0.959368	0.584158
Arid-Sub humid	db6f5d335f7ca01a57c82e4bbd204f42	uncultured	0.00127036	0.000917772	1.38418	0.963841	0.811881
Arid-Sub humid	ec313b9c7498ddfb440b4e0e41690f90	JG30-KF-CM66	0.00105197	0.000896764	1.17308	0.967544	0.584158
Arid-Sub humid	d8869f52be91c5765e6d92aee40e3f6f	Ktedonobacteria	0.000907516	0.000996793	0.910436	0.97074	0.623762
Arid-Sub humid	497d9a32912f70c605e3a7097d3ffe2a	Halobacteria	0.000868393	0.00209234	0.415033	0.973797	0.475248
Arid-Sub humid	1a13a2adb3b14f649814d03edc805f3d	S0134_terrestrial_group	0.000755914	0.000594613	1.27127	0.976459	0.762376
Arid-Sub humid	d33da0a3fa40ea9f6b486f3d1ed15b79	Thermoplasmata	0.00073493	0.000952058	0.771938	0.979046	0.90099
Arid-Sub humid	2b908685573791c6a9a9ad45992902f6	Dehalococcoidia	0.000580129	0.000498552	1.16363	0.981089	0.960396
Arid-Sub humid	3ae4dade06535e4bcce748a842f41044	Saccharimonadia	0.000552781	0.000420139	1.31571	0.983035	0.663366
Arid-Sub humid	9691e52be1d7d66046fcada703322682	Oligoflexia	0.000410289	0.000383686	1.06934	0.984479	0.643564
Arid-Sub humid	74b8570dbc804406258ccd882d9b12d5	BD2-11_terrestrial_group	0.000399407	0.000556375	0.717873	0.985886	0.643564
Arid-Sub humid	3fda5e17224cf029151142e424d41ea6	Methylomirabilia	0.000335354	0.000357414	0.93828	0.987066	0.891089
Arid-Sub humid	d2fceccdcf6af040bed24bd351ffc378	Bdellovibrionia	0.000296955	0.000340267	0.872711	0.988112	0.831683
Arid-Sub humid	39c427be6b871226380a22285e0eab07	RCP2-54	0.000256179	0.000198967	1.28754	0.989014	0.811881
Arid-Sub humid	356d0bddd8ac6342698aad115761cb46	Nitrospiria	0.000256119	0.000179472	1.42707	0.989916	1
Arid-Sub humid	70cdad705f3c7369a38b2c80124068d5	Entotheonellia	0.000238096	0.000211183	1.12744	0.990754	0.752475
Arid-Sub humid	a60d03366e29e294ff6e6d588266c3f7	bacteriap25	0.000222369	0.000187699	1.18471	0.991537	0.910891
Arid-Sub humid	5ba2d9eb2218cca3998536fe7631eec5	Sericytochromatia	0.000186685	0.000194236	0.961125	0.992194	0.564356
Arid-Sub humid	2cae3453b03bebff7752084840f4b955	OM190	0.000155347	0.000169436	0.916842	0.992741	0.811881
Arid-Sub humid	6637fce187a2766eadc3041524e31f68	P2-11E	0.000143752	0.000177727	0.808834	0.993247	0.940594
Arid-Sub humid	042075e904275a342210879f79f4cbf6	Kapabacteria	0.000143477	0.000107224	1.3381	0.993752	0.871287
Arid-Sub humid	34cce3a4f8116c7ca3c77bdc04eb916a	Fimbriimonadia	0.000134591	9.63e-05	1.39788	0.994226	0.970297
Arid-Sub humid	467636a702352642adb2ce2c6faead8a	OLB14	0.000132763	0.000112221	1.18305	0.994694	0.386139
Arid-Sub humid	285494b680f4642a2cfb1d04d8877d12	Rhodothermia	0.000128594	0.000123516	1.04111	0.995146	0.712871
Arid-Sub humid	5524d1953f00dbc26274de4da7601857	Fibrobacteria	9.98e-05	8.46e-05	1.17963	0.995498	0.217822
Arid-Sub humid	9fbfed54e11f84f9f0e34cb6e64f622c	vadinHA49	9.6e-05	9.39e-05	1.02219	0.995836	0.237624
Arid-Sub humid	377b2651d3b3c6b1d3242b602e7188a9	Pla4_lineage	9.22e-05	8.51e-05	1.08367	0.996161	0.980198
Arid-Sub humid	3d25e26ce5c2b6a750e0503018cc98fe	Chthonomonadetes	9.01e-05	0.000106733	0.843784	0.996478	0.90099
Arid-Sub humid	a0240ff5087aeed6007f0a7daaa34267	Parcubacteria	8.96e-05	0.000113627	0.788785	0.996793	0.0693069
Arid-Sub humid	7dea520cf7c6645d198bcd3e26a674f5	Desulfuromonadia	8.47e-05	0.000160081	0.529231	0.997092	0.465347
Arid-Sub humid	5f6159a6e1c59d376d179821be13aebe	uncultured	8.26e-05	0.000102369	0.807199	0.997382	0.722772
Arid-Sub humid	d76b67c87ab381b3952f8866d3deffca	Sumerlaeia	7.69e-05	7.42e-05	1.03542	0.997653	0.316832
Arid-Sub humid	672c927f5aa99bcbd0971a457da07e8e	AKAU4049	6.11e-05	0.000182343	0.334946	0.997868	0.39604
Arid-Sub humid	f331f10e4387fd22611295fbec8287e4	Lineage_IIb	5.38e-05	5.92e-05	0.908649	0.998057	0.752475
Arid-Sub humid	510ab0843e0cb48e08d6d51d97b79c47	Lineage_IIa	4.37e-05	5.37e-05	0.813495	0.998211	0.732673
Arid-Sub humid	58df65aa4bab12e632991783bc4d0872	Babeliae	4.18e-05	5.73e-05	0.729638	0.998358	0.623762
Arid-Sub humid	7e24341e0bf0161f8a4bd4d3ce405358	BD7-11	4.15e-05	6.3e-05	0.658727	0.998505	0.613861
Arid-Sub humid	2ad98869ee30b511a4ba1c1471646bcf	Zixibacteria	3.86e-05	6.35e-05	0.607554	0.99864	0.80198
Arid-Sub humid	db91c36724a727261515faa02aa81f5d	WS2	3.68e-05	4.76e-05	0.77222	0.99877	0.70297
Arid-Sub humid	99d7827b1408aebc1be8c43974d920d2	Gracilibacteria	3.56e-05	3.92e-05	0.909782	0.998895	0.306931
Arid-Sub humid	e7f5962a14e059ae6558f29e2c8fb38f	Clostridia	3.27e-05	6.27e-05	0.520395	0.99901	0.673267
Arid-Sub humid	a65c773798b7af6c181c19c66bf8f1f8	SAR324_clade(Marine_group_B)	3.2e-05	4.92e-05	0.650274	0.999123	0.237624
Arid-Sub humid	72642e7bf0ca4be810c358c0e26ae4d3	Hydrogenedentia	2.67e-05	2.54e-05	1.05103	0.999217	0.356436
Arid-Sub humid	dac7c4f915edff2b16fd36d5cf9a6780	Vampirivibrionia	2.39e-05	4.33e-05	0.553399	0.999301	0.257426
Arid-Sub humid	04df7c824a426f9264e50648410261a9	WPS-2	2.23e-05	3.32e-05	0.672663	0.99938	0.237624
Arid-Sub humid	c1f0e8d25ffabb64d300c12c7a58be6e	Subgroup_5	2e-05	4.27e-05	0.469664	0.99945	0.881188
Arid-Sub humid	0ecf3de578959d9749f98475ebdb7d45	Berkelbacteria	1.81e-05	2.88e-05	0.629672	0.999514	0.039604
Arid-Sub humid	9fc72fa229067df3ae8fda9e1aa8698c	Elusimicrobia	1.7e-05	2.07e-05	0.820048	0.999574	0.782178
Arid-Sub humid	206c091b36e4cd9aa50131bff2fb7474	uncultured	1.67e-05	4.4e-05	0.378855	0.999633	0.920792
Arid-Sub humid	53d5533a6429e4aa7d6998450efe4a0b	Fusobacteriia	1.51e-05	3.61e-05	0.418052	0.999686	0.277228
Arid-Sub humid	44ae43b70d2993dc9c85b844631a2d3a	Nanoarchaeia	1.28e-05	2.08e-05	0.617082	0.999731	0.128713
Arid-Sub humid	1488a5b7ce4085866e0906471ef98c69	Subgroup_25	1.17e-05	2.25e-05	0.521376	0.999772	0.742574
Arid-Sub humid	8cf205a883ea4c92b52ffe22e1e887b0	Incertae_Sedis	1.11e-05	2.82e-05	0.394667	0.999812	0.326733
Arid-Sub humid	0eccb58c02767e40da5b98058f3e5e8d	Omnitrophia	1.03e-05	1.82e-05	0.565787	0.999848	0.792079
Arid-Sub humid	74cbc9dd72d49ea5b1d1bb0c07d10c4b	Microgenomatia	8.41e-06	2.8e-05	0.300463	0.999877	0.534653
Arid-Sub humid	2ed220a4e1fac00a5b847774386a2842	MBNT15	8.37e-06	2.79e-05	0.300463	0.999907	0.881188
Arid-Sub humid	6e50f30cf1af9604b5f72e9b202fabc6	SJA-28	8.08e-06	2.2e-05	0.366497	0.999935	0.712871
Arid-Sub humid	c5b737c21bb9dc89425c0ab46ec2c0a0	Latescibacterota	5.02e-06	1.2e-05	0.418557	0.999953	0.792079
Arid-Sub humid	d17b1846686cf89548a65edf7b5e04a3	Dojkabacteria	5e-06	1.66e-05	0.300463	0.999971	0.534653
Arid-Sub humid	bb34e8229ced4fed707471dec8ac4e66	NB1-j	3.34e-06	1.11e-05	0.300463	0.999982	0.950495
Arid-Sub humid	dff4faa351a127427662dbc5029e3ca9	Chlamydiae	1.67e-06	5.57e-06	0.300463	0.999988	1
Arid-Sub humid	028ac0cc111318da2438ee124a2acbb1	028H05-P-BN-P5	1.67e-06	5.56e-06	0.300463	0.999994	0.861386
Arid-Sub humid	311cc2a195a39e16271b0eb72fd2de35	Negativicutes	1.67e-06	5.56e-06	0.300463	1	0.574257
Arid-Sub humid	a40e2f54b1a53385619d31cafb1e5fe9	Dadabacteriia	0	0	NA	1	1
Arid-Sub humid	7f21404e480454318adb123f942bff52	Subgroup_22	0	0	NA	1	1
Arid-Sub humid	73c30d1050fed289c2fa207f486dac45	AT-s3-28	0	0	NA	1	1
Arid-Sub humid	2f8669fb4e54c6c8f39bf4673474d038	Lineage_IIc	0	0	NA	1	1
Arid-Sub humid	8407d7cc7f0e950e8b3defb89d8fd3cc	Subgroup_18	0	0	NA	1	1
Arid-Sub humid	e1fd8543638b2cd6302bcf718dd238f8	GAL15	0	0	NA	1	1
Arid-Sub humid	8e49a4a2f8cad5bbf20a1c22fc726373	Chitinivibrionia	0	0	NA	1	1
Arid-Hyper arid	db2823e2b449951cc0435c35cfb512e1	Cyanobacteriia	0.0469359	0.0431145	1.08863	0.152474	0.346535
Arid-Hyper arid	48ff828bca4063b2270c9831d77c3e85	Alphaproteobacteria	0.0273795	0.0208143	1.31542	0.241418	0.435644
Arid-Hyper arid	ec69936c17f37d20d7eba29c621126dd	Thermoleophilia	0.0257385	0.0187469	1.37295	0.325032	0.772277
Arid-Hyper arid	1c8c37fc5c61833c791a8d666a5bfabd	Chloroflexia	0.0215903	0.025496	0.84681	0.395169	0.475248
Arid-Hyper arid	9895b2bc167d0be20b73e5439d9177eb	Planctomycetes	0.0159069	0.0108774	1.46239	0.446844	0.405941
Arid-Hyper arid	2eb0db7791536c64265346c90e7858b0	Actinobacteria	0.015852	0.0151926	1.04341	0.49834	0.792079
Arid-Hyper arid	90a9d4d5f86538db13546b1af5a3c12d	Gammaproteobacteria	0.0147804	0.011649	1.26881	0.546355	0.029703
Arid-Hyper arid	648e8d0fccbcbea6d9a79d7ca11b2f6a	Acidimicrobiia	0.0147248	0.0141243	1.04251	0.59419	0.415842
Arid-Hyper arid	56b4592c52ffaea44191b3ac8e15cb09	Bacteroidia	0.0144239	0.0108874	1.32482	0.641047	0.772277
Arid-Hyper arid	6e05d903034ee18ab3691c07e330b638	Nitrososphaeria	0.0101832	0.00697345	1.46029	0.674128	0.524752
Arid-Hyper arid	1aa65748c88c1ace9538d63278dd9070	Phycisphaerae	0.00937465	0.00699828	1.33957	0.704582	0.49505
Arid-Hyper arid	55ef77d0e86aaf007f27104f3f0a404a	Blastocatellia	0.00836674	0.00587163	1.42494	0.731762	0.0495049
Arid-Hyper arid	7c52a47bde91d08a836b2a242e63ae4b	Rubrobacteria	0.00749082	0.00520151	1.44013	0.756096	0.554455
Arid-Hyper arid	709da530d4d22c0dc3f2d81846f45ed3	Vicinamibacteria	0.00738991	0.00533481	1.38522	0.780103	0.316832
Arid-Hyper arid	586142a4a954ce3b9a70b107f46862fc	Longimicrobia	0.0072557	0.00768822	0.943743	0.803673	0.435644
Arid-Hyper arid	624cb753730023ed07fb60e0c2aca00d	Verrucomicrobiae	0.00521844	0.00374286	1.39424	0.820626	0.217822
Arid-Hyper arid	db3dfd94aa08aa3f1429b3c3ede3b0e9	Gemmatimonadetes	0.00474774	0.00350881	1.35309	0.836049	0.49505
Arid-Hyper arid	3a50c2992cb186946440a114cc2ffe8c	KD4-96	0.00468979	0.00330182	1.42037	0.851284	0.376238
Arid-Hyper arid	00b2eb4c0e28813d94f8954243e6a264	MB-A2-108	0.00453589	0.0053956	0.840665	0.866019	0.920792
Arid-Hyper arid	c3d5f31ee0b3108ca9e38f6b0580b836	Polyangia	0.00416334	0.00279444	1.48986	0.879544	0.910891
Arid-Hyper arid	b4e8bafdce81273e5a1b5ab028ab5c03	Myxococcia	0.00328866	0.00322781	1.01885	0.890228	0.39604
Arid-Hyper arid	a1739c080c573cba2ed84083b27152ff	Anaerolineae	0.00308777	0.00201494	1.53244	0.900258	0.584158
Arid-Hyper arid	810f8febe7563f017f580e863293c14c	TK10	0.00263927	0.00188782	1.39805	0.908832	0.425743
Arid-Hyper arid	b017052a33f30a9a4fda9ea08bb74196	Abditibacteria	0.00247914	0.00284512	0.871366	0.916886	0.50495
Arid-Hyper arid	41ba79019ec453f5fa02e130b0773f91	Gitt-GS-136	0.00234879	0.00192676	1.21904	0.924516	0.980198
Arid-Hyper arid	737b33135b9c7c636976fee56a6727ad	Deinococci	0.00210882	0.0024379	0.865015	0.931367	0.60396
Arid-Hyper arid	abdda42779d27288194481dc893e9930	Armatimonadia	0.00210142	0.00234673	0.895466	0.938193	0.574257
Arid-Hyper arid	e2fcc92ed4f145071525b58f2f750e39	Bacilli	0.00195455	0.00145727	1.34124	0.944543	0.514851
Arid-Hyper arid	b379b1521d1a107507e12b3c376067b0	Holophagae	0.00178613	0.00133742	1.3355	0.950345	0.039604
Arid-Hyper arid	69e175115483b536f5473c33d9709427	Acidobacteriae	0.00176037	0.00129585	1.35847	0.956064	0.613861
Arid-Hyper arid	08c9926357a5630b9690ef5d0d1ba37b	Thermoanaerobaculia	0.00169347	0.00141044	1.20067	0.961565	0.534653
Arid-Hyper arid	db6f5d335f7ca01a57c82e4bbd204f42	uncultured	0.00128381	0.00100247	1.28065	0.965736	0.841584
Arid-Hyper arid	ec313b9c7498ddfb440b4e0e41690f90	JG30-KF-CM66	0.00122319	0.00129432	0.94505	0.969709	0.386139
Arid-Hyper arid	1a13a2adb3b14f649814d03edc805f3d	S0134_terrestrial_group	0.000805003	0.00061554	1.3078	0.972325	0.544554
Arid-Hyper arid	d33da0a3fa40ea9f6b486f3d1ed15b79	Thermoplasmata	0.000756443	0.00071203	1.06237	0.974782	0.811881
Arid-Hyper arid	d8869f52be91c5765e6d92aee40e3f6f	Ktedonobacteria	0.000728938	0.000585017	1.24601	0.97715	0.940594
Arid-Hyper arid	2b908685573791c6a9a9ad45992902f6	Dehalococcoidia	0.000667818	0.000541478	1.23332	0.979319	0.584158
Arid-Hyper arid	d2fceccdcf6af040bed24bd351ffc378	Bdellovibrionia	0.000611203	0.000920321	0.66412	0.981305	0.237624
Arid-Hyper arid	3ae4dade06535e4bcce748a842f41044	Saccharimonadia	0.000529533	0.000406807	1.30168	0.983025	0.70297
Arid-Hyper arid	3fda5e17224cf029151142e424d41ea6	Methylomirabilia	0.000461972	0.000452222	1.02156	0.984526	0.435644
Arid-Hyper arid	356d0bddd8ac6342698aad115761cb46	Nitrospiria	0.000407729	0.000399229	1.02129	0.98585	0.178218
Arid-Hyper arid	9691e52be1d7d66046fcada703322682	Oligoflexia	0.000398413	0.000366139	1.08815	0.987145	0.683168
Arid-Hyper arid	74b8570dbc804406258ccd882d9b12d5	BD2-11_terrestrial_group	0.000356257	0.000357838	0.995583	0.988302	0.792079
Arid-Hyper arid	a60d03366e29e294ff6e6d588266c3f7	bacteriap25	0.000306062	0.000271213	1.12849	0.989296	0.237624
Arid-Hyper arid	39c427be6b871226380a22285e0eab07	RCP2-54	0.000268667	0.000216772	1.2394	0.990169	0.60396
Arid-Hyper arid	2cae3453b03bebff7752084840f4b955	OM190	0.000250276	0.00026527	0.94348	0.990982	0.257426
Arid-Hyper arid	70cdad705f3c7369a38b2c80124068d5	Entotheonellia	0.000235739	0.00023083	1.02127	0.991748	0.693069
Arid-Hyper arid	5ba2d9eb2218cca3998536fe7631eec5	Sericytochromatia	0.000229504	0.000267757	0.857133	0.992493	0.326733
Arid-Hyper arid	6637fce187a2766eadc3041524e31f68	P2-11E	0.000181735	0.000317011	0.573277	0.993084	0.891089
Arid-Hyper arid	285494b680f4642a2cfb1d04d8877d12	Rhodothermia	0.000179728	0.00022709	0.79144	0.993668	0.623762
Arid-Hyper arid	377b2651d3b3c6b1d3242b602e7188a9	Pla4_lineage	0.000162723	0.000181021	0.898916	0.994196	0.455446
Arid-Hyper arid	042075e904275a342210879f79f4cbf6	Kapabacteria	0.000149512	0.000116327	1.28528	0.994682	0.683168
Arid-Hyper arid	467636a702352642adb2ce2c6faead8a	OLB14	0.000142962	0.00012313	1.16106	0.995146	0.158416
Arid-Hyper arid	34cce3a4f8116c7ca3c77bdc04eb916a	Fimbriimonadia	0.000129011	9.81e-05	1.31541	0.995565	0.960396
Arid-Hyper arid	3d25e26ce5c2b6a750e0503018cc98fe	Chthonomonadetes	0.000117417	0.000137216	0.855709	0.995947	0.683168
Arid-Hyper arid	497d9a32912f70c605e3a7097d3ffe2a	Halobacteria	0.000109771	0.00034845	0.315028	0.996304	0.930693
Arid-Hyper arid	9fbfed54e11f84f9f0e34cb6e64f622c	vadinHA49	9.57e-05	9.59e-05	0.997815	0.996614	0.19802
Arid-Hyper arid	a0240ff5087aeed6007f0a7daaa34267	Parcubacteria	8.91e-05	0.00011172	0.797874	0.996904	0.0891089
Arid-Hyper arid	5f6159a6e1c59d376d179821be13aebe	uncultured	8.69e-05	0.000132849	0.654298	0.997186	0.643564
Arid-Hyper arid	5524d1953f00dbc26274de4da7601857	Fibrobacteria	8.25e-05	7.17e-05	1.15138	0.997454	0.722772
Arid-Hyper arid	e7f5962a14e059ae6558f29e2c8fb38f	Clostridia	6.11e-05	0.000119719	0.510204	0.997653	0.237624
Arid-Hyper arid	f331f10e4387fd22611295fbec8287e4	Lineage_IIb	6.01e-05	6.74e-05	0.891839	0.997848	0.524752
Arid-Hyper arid	58df65aa4bab12e632991783bc4d0872	Babeliae	5.61e-05	5.95e-05	0.943712	0.99803	0.158416
Arid-Hyper arid	7e24341e0bf0161f8a4bd4d3ce405358	BD7-11	5.34e-05	6.58e-05	0.810844	0.998204	0.217822
Arid-Hyper arid	d76b67c87ab381b3952f8866d3deffca	Sumerlaeia	5.26e-05	4.67e-05	1.12794	0.998375	0.970297
Arid-Hyper arid	7dea520cf7c6645d198bcd3e26a674f5	Desulfuromonadia	5.05e-05	5.47e-05	0.921786	0.998539	0.722772
Arid-Hyper arid	510ab0843e0cb48e08d6d51d97b79c47	Lineage_IIa	4.83e-05	5.28e-05	0.91408	0.998696	0.514851
Arid-Hyper arid	db91c36724a727261515faa02aa81f5d	WS2	4.76e-05	5.09e-05	0.934851	0.99885	0.346535
Arid-Hyper arid	c1f0e8d25ffabb64d300c12c7a58be6e	Subgroup_5	3.56e-05	5.49e-05	0.647078	0.998966	0.316832
Arid-Hyper arid	99d7827b1408aebc1be8c43974d920d2	Gracilibacteria	3.51e-05	3.92e-05	0.895475	0.99908	0.237624
Arid-Hyper arid	72642e7bf0ca4be810c358c0e26ae4d3	Hydrogenedentia	3.23e-05	3.31e-05	0.974831	0.999185	0.0693069
Arid-Hyper arid	206c091b36e4cd9aa50131bff2fb7474	uncultured	2.92e-05	5.66e-05	0.514668	0.999279	0.693069
Arid-Hyper arid	2ad98869ee30b511a4ba1c1471646bcf	Zixibacteria	2.29e-05	6.3e-05	0.363217	0.999354	0.930693
Arid-Hyper arid	04df7c824a426f9264e50648410261a9	WPS-2	1.91e-05	2.25e-05	0.848335	0.999416	0.445545
Arid-Hyper arid	9fc72fa229067df3ae8fda9e1aa8698c	Elusimicrobia	1.85e-05	2.11e-05	0.878215	0.999476	0.653465
Arid-Hyper arid	dac7c4f915edff2b16fd36d5cf9a6780	Vampirivibrionia	1.68e-05	2.32e-05	0.72645	0.999531	0.722772
Arid-Hyper arid	1488a5b7ce4085866e0906471ef98c69	Subgroup_25	1.6e-05	2.41e-05	0.661504	0.999582	0.425743
Arid-Hyper arid	dff4faa351a127427662dbc5029e3ca9	Chlamydiae	1.27e-05	2.46e-05	0.516998	0.999624	0.148515
Arid-Hyper arid	a65c773798b7af6c181c19c66bf8f1f8	SAR324_clade(Marine_group_B)	1.26e-05	2.18e-05	0.578371	0.999665	0.940594
Arid-Hyper arid	0ecf3de578959d9749f98475ebdb7d45	Berkelbacteria	1.17e-05	1.92e-05	0.608962	0.999703	0.435644
Arid-Hyper arid	c5b737c21bb9dc89425c0ab46ec2c0a0	Latescibacterota	1.05e-05	1.67e-05	0.627398	0.999737	0.415842
Arid-Hyper arid	bb34e8229ced4fed707471dec8ac4e66	NB1-j	9.74e-06	1.9e-05	0.512782	0.999768	0.19802
Arid-Hyper arid	44ae43b70d2993dc9c85b844631a2d3a	Nanoarchaeia	9.28e-06	1.71e-05	0.542891	0.999799	0.50495
Arid-Hyper arid	2ed220a4e1fac00a5b847774386a2842	MBNT15	8.37e-06	2.79e-05	0.300367	0.999826	0.772277
Arid-Hyper arid	0eccb58c02767e40da5b98058f3e5e8d	Omnitrophia	7.89e-06	1.69e-05	0.46628	0.999851	0.861386
Arid-Hyper arid	7f21404e480454318adb123f942bff52	Subgroup_22	7.3e-06	1.78e-05	0.410933	0.999875	0.29703
Arid-Hyper arid	672c927f5aa99bcbd0971a457da07e8e	AKAU4049	6.7e-06	2.23e-05	0.300367	0.999897	0.871287
Arid-Hyper arid	d17b1846686cf89548a65edf7b5e04a3	Dojkabacteria	5.48e-06	1.24e-05	0.440255	0.999915	0.366337
Arid-Hyper arid	8407d7cc7f0e950e8b3defb89d8fd3cc	Subgroup_18	5.47e-06	1.74e-05	0.315028	0.999932	0.326733
Arid-Hyper arid	53d5533a6429e4aa7d6998450efe4a0b	Fusobacteriia	5.45e-06	1.24e-05	0.440639	0.99995	0.732673
Arid-Hyper arid	8cf205a883ea4c92b52ffe22e1e887b0	Incertae_Sedis	3.35e-06	1.11e-05	0.300367	0.999961	0.871287
Arid-Hyper arid	6e50f30cf1af9604b5f72e9b202fabc6	SJA-28	3.19e-06	7.36e-06	0.433334	0.999971	0.930693
Arid-Hyper arid	a40e2f54b1a53385619d31cafb1e5fe9	Dadabacteriia	1.83e-06	5.81e-06	0.315028	0.999977	0.19802
Arid-Hyper arid	8e49a4a2f8cad5bbf20a1c22fc726373	Chitinivibrionia	1.83e-06	5.79e-06	0.315028	0.999983	0.267327
Arid-Hyper arid	2f8669fb4e54c6c8f39bf4673474d038	Lineage_IIc	1.82e-06	5.78e-06	0.315028	0.999989	0.663366
Arid-Hyper arid	028ac0cc111318da2438ee124a2acbb1	028H05-P-BN-P5	1.67e-06	5.56e-06	0.300367	0.999995	0.70297
Arid-Hyper arid	311cc2a195a39e16271b0eb72fd2de35	Negativicutes	1.67e-06	5.56e-06	0.300367	1	0.49505
Arid-Hyper arid	73c30d1050fed289c2fa207f486dac45	AT-s3-28	0	0	NA	1	1
Arid-Hyper arid	74cbc9dd72d49ea5b1d1bb0c07d10c4b	Microgenomatia	0	0	NA	1	1
Arid-Hyper arid	e1fd8543638b2cd6302bcf718dd238f8	GAL15	0	0	NA	1	1
Sub humid-Hyper arid	db2823e2b449951cc0435c35cfb512e1	Cyanobacteriia	0.0407509	0.0412538	0.98781	0.126899	0.742574
Sub humid-Hyper arid	48ff828bca4063b2270c9831d77c3e85	Alphaproteobacteria	0.0315211	0.0241528	1.30507	0.225056	0.0693069
Sub humid-Hyper arid	ec69936c17f37d20d7eba29c621126dd	Thermoleophilia	0.0291511	0.0213614	1.36466	0.315833	0.217822
Sub humid-Hyper arid	1c8c37fc5c61833c791a8d666a5bfabd	Chloroflexia	0.0258932	0.0233106	1.11079	0.396465	0.138614
Sub humid-Hyper arid	2eb0db7791536c64265346c90e7858b0	Actinobacteria	0.0231895	0.0200671	1.1556	0.468677	0.108911
Sub humid-Hyper arid	648e8d0fccbcbea6d9a79d7ca11b2f6a	Acidimicrobiia	0.0176368	0.0134624	1.31008	0.523598	0.019802
Sub humid-Hyper arid	9895b2bc167d0be20b73e5439d9177eb	Planctomycetes	0.0140792	0.00996424	1.41297	0.567441	0.851485
Sub humid-Hyper arid	56b4592c52ffaea44191b3ac8e15cb09	Bacteroidia	0.0140391	0.0104227	1.34698	0.611159	0.891089
Sub humid-Hyper arid	90a9d4d5f86538db13546b1af5a3c12d	Gammaproteobacteria	0.0136433	0.0111659	1.22188	0.653645	0.207921
Sub humid-Hyper arid	6e05d903034ee18ab3691c07e330b638	Nitrososphaeria	0.0105876	0.00760882	1.39149	0.686614	0.346535
Sub humid-Hyper arid	1aa65748c88c1ace9538d63278dd9070	Phycisphaerae	0.00940333	0.00691286	1.36027	0.715897	0.435644
Sub humid-Hyper arid	7c52a47bde91d08a836b2a242e63ae4b	Rubrobacteria	0.00768632	0.00585569	1.31263	0.739832	0.50495
Sub humid-Hyper arid	586142a4a954ce3b9a70b107f46862fc	Longimicrobia	0.00687843	0.00692811	0.99283	0.761251	0.534653
Sub humid-Hyper arid	55ef77d0e86aaf007f27104f3f0a404a	Blastocatellia	0.00637624	0.00488996	1.30395	0.781107	0.811881
Sub humid-Hyper arid	709da530d4d22c0dc3f2d81846f45ed3	Vicinamibacteria	0.00621833	0.0044733	1.3901	0.800471	0.910891
Sub humid-Hyper arid	00b2eb4c0e28813d94f8954243e6a264	MB-A2-108	0.00587023	0.00585964	1.00181	0.818751	0.514851
Sub humid-Hyper arid	c3d5f31ee0b3108ca9e38f6b0580b836	Polyangia	0.00572114	0.00408246	1.40139	0.836567	0.039604
Sub humid-Hyper arid	db3dfd94aa08aa3f1429b3c3ede3b0e9	Gemmatimonadetes	0.00485948	0.00341738	1.42199	0.851699	0.425743
Sub humid-Hyper arid	3a50c2992cb186946440a114cc2ffe8c	KD4-96	0.00478629	0.00333266	1.43618	0.866604	0.336634
Sub humid-Hyper arid	624cb753730023ed07fb60e0c2aca00d	Verrucomicrobiae	0.00453681	0.0032835	1.3817	0.880732	0.673267
Sub humid-Hyper arid	41ba79019ec453f5fa02e130b0773f91	Gitt-GS-136	0.00427137	0.00387183	1.10319	0.894033	0.0990099
Sub humid-Hyper arid	b4e8bafdce81273e5a1b5ab028ab5c03	Myxococcia	0.00425881	0.00379517	1.12216	0.907295	0.029703
Sub humid-Hyper arid	a1739c080c573cba2ed84083b27152ff	Anaerolineae	0.00321603	0.00217111	1.48128	0.917309	0.50495
Sub humid-Hyper arid	810f8febe7563f017f580e863293c14c	TK10	0.00242273	0.00162445	1.49141	0.924854	0.821782
Sub humid-Hyper arid	737b33135b9c7c636976fee56a6727ad	Deinococci	0.00193951	0.00264981	0.731944	0.930894	0.663366
Sub humid-Hyper arid	e2fcc92ed4f145071525b58f2f750e39	Bacilli	0.00189095	0.00174102	1.08611	0.936782	0.623762
Sub humid-Hyper arid	69e175115483b536f5473c33d9709427	Acidobacteriae	0.0018212	0.00136941	1.32992	0.942453	0.455446
Sub humid-Hyper arid	b379b1521d1a107507e12b3c376067b0	Holophagae	0.001523	0.00125873	1.20995	0.947196	0.564356
Sub humid-Hyper arid	abdda42779d27288194481dc893e9930	Armatimonadia	0.00151337	0.00156428	0.967452	0.951908	0.970297
Sub humid-Hyper arid	08c9926357a5630b9690ef5d0d1ba37b	Thermoanaerobaculia	0.00140694	0.0013227	1.06369	0.95629	0.80198
Sub humid-Hyper arid	db6f5d335f7ca01a57c82e4bbd204f42	uncultured	0.0011925	0.000876364	1.36074	0.960003	0.881188
Sub humid-Hyper arid	ec313b9c7498ddfb440b4e0e41690f90	JG30-KF-CM66	0.0011492	0.000906765	1.26736	0.963582	0.39604
Sub humid-Hyper arid	b017052a33f30a9a4fda9ea08bb74196	Abditibacteria	0.00110911	0.00120618	0.919525	0.967036	1
Sub humid-Hyper arid	d8869f52be91c5765e6d92aee40e3f6f	Ktedonobacteria	0.000994793	0.00100825	0.986652	0.970133	0.405941
Sub humid-Hyper arid	497d9a32912f70c605e3a7097d3ffe2a	Halobacteria	0.000940045	0.00204733	0.459156	0.973061	0.544554
Sub humid-Hyper arid	d33da0a3fa40ea9f6b486f3d1ed15b79	Thermoplasmata	0.000924791	0.00104067	0.888652	0.975941	0.653465
Sub humid-Hyper arid	1a13a2adb3b14f649814d03edc805f3d	S0134_terrestrial_group	0.000838917	0.000675196	1.24248	0.978553	0.316832
Sub humid-Hyper arid	2b908685573791c6a9a9ad45992902f6	Dehalococcoidia	0.000674111	0.000556071	1.21227	0.980652	0.514851
Sub humid-Hyper arid	d2fceccdcf6af040bed24bd351ffc378	Bdellovibrionia	0.00064764	0.000950515	0.681357	0.982669	0.0990099
Sub humid-Hyper arid	3ae4dade06535e4bcce748a842f41044	Saccharimonadia	0.000560954	0.000440431	1.27365	0.984416	0.574257
Sub humid-Hyper arid	74b8570dbc804406258ccd882d9b12d5	BD2-11_terrestrial_group	0.000479053	0.000579895	0.826104	0.985907	0.39604
Sub humid-Hyper arid	9691e52be1d7d66046fcada703322682	Oligoflexia	0.000476303	0.000484803	0.982466	0.987391	0.287129
Sub humid-Hyper arid	3fda5e17224cf029151142e424d41ea6	Methylomirabilia	0.000387494	0.000501911	0.772038	0.988597	0.712871
Sub humid-Hyper arid	356d0bddd8ac6342698aad115761cb46	Nitrospiria	0.000379695	0.000366489	1.03603	0.98978	0.346535
Sub humid-Hyper arid	5ba2d9eb2218cca3998536fe7631eec5	Sericytochromatia	0.000277694	0.000297478	0.933493	0.990644	0.0495049
Sub humid-Hyper arid	a60d03366e29e294ff6e6d588266c3f7	bacteriap25	0.000268567	0.000256458	1.04722	0.991481	0.554455
Sub humid-Hyper arid	39c427be6b871226380a22285e0eab07	RCP2-54	0.00023726	0.000224856	1.05516	0.99222	0.841584
Sub humid-Hyper arid	6637fce187a2766eadc3041524e31f68	P2-11E	0.000217922	0.000329333	0.661707	0.992898	0.811881
Sub humid-Hyper arid	70cdad705f3c7369a38b2c80124068d5	Entotheonellia	0.000215121	0.000221901	0.969448	0.993568	0.80198
Sub humid-Hyper arid	2cae3453b03bebff7752084840f4b955	OM190	0.000161615	0.000315074	0.512944	0.994071	0.762376
Sub humid-Hyper arid	285494b680f4642a2cfb1d04d8877d12	Rhodothermia	0.000152719	0.000222946	0.685004	0.994547	0.683168
Sub humid-Hyper arid	377b2651d3b3c6b1d3242b602e7188a9	Pla4_lineage	0.000144228	0.000193522	0.745281	0.994996	0.653465
Sub humid-Hyper arid	34cce3a4f8116c7ca3c77bdc04eb916a	Fimbriimonadia	0.000132758	9.73e-05	1.3651	0.99541	0.920792
Sub humid-Hyper arid	042075e904275a342210879f79f4cbf6	Kapabacteria	0.000126953	9.36e-05	1.35634	0.995805	0.950495
Sub humid-Hyper arid	467636a702352642adb2ce2c6faead8a	OLB14	0.000124069	0.000139048	0.892274	0.996191	0.554455
Sub humid-Hyper arid	3d25e26ce5c2b6a750e0503018cc98fe	Chthonomonadetes	0.000104657	0.00013369	0.782828	0.996517	0.722772
Sub humid-Hyper arid	5f6159a6e1c59d376d179821be13aebe	uncultured	9.76e-05	0.00015503	0.62952	0.996821	0.435644
Sub humid-Hyper arid	7dea520cf7c6645d198bcd3e26a674f5	Desulfuromonadia	9.15e-05	0.000159024	0.575345	0.997106	0.405941
Sub humid-Hyper arid	d76b67c87ab381b3952f8866d3deffca	Sumerlaeia	8.23e-05	7.74e-05	1.06353	0.997362	0.158416
Sub humid-Hyper arid	9fbfed54e11f84f9f0e34cb6e64f622c	vadinHA49	8.19e-05	7.14e-05	1.14675	0.997617	0.49505
Sub humid-Hyper arid	5524d1953f00dbc26274de4da7601857	Fibrobacteria	7.77e-05	7.41e-05	1.04901	0.997859	0.841584
Sub humid-Hyper arid	e7f5962a14e059ae6558f29e2c8fb38f	Clostridia	6.15e-05	0.000119928	0.512683	0.998051	0.178218
Sub humid-Hyper arid	672c927f5aa99bcbd0971a457da07e8e	AKAU4049	5.55e-05	0.00018475	0.300367	0.998224	0.534653
Sub humid-Hyper arid	f331f10e4387fd22611295fbec8287e4	Lineage_IIb	5.14e-05	5.96e-05	0.861332	0.998384	0.811881
Sub humid-Hyper arid	2ad98869ee30b511a4ba1c1471646bcf	Zixibacteria	5.03e-05	7.8e-05	0.644817	0.99854	0.633663
Sub humid-Hyper arid	a0240ff5087aeed6007f0a7daaa34267	Parcubacteria	4.25e-05	6.99e-05	0.607791	0.998672	0.811881
Sub humid-Hyper arid	58df65aa4bab12e632991783bc4d0872	Babeliae	4.25e-05	5.03e-05	0.843964	0.998805	0.623762
Sub humid-Hyper arid	510ab0843e0cb48e08d6d51d97b79c47	Lineage_IIa	3.63e-05	4.02e-05	0.901404	0.998918	0.871287
Sub humid-Hyper arid	7e24341e0bf0161f8a4bd4d3ce405358	BD7-11	3.3e-05	4.89e-05	0.674063	0.99902	0.851485
Sub humid-Hyper arid	dac7c4f915edff2b16fd36d5cf9a6780	Vampirivibrionia	3.19e-05	3.93e-05	0.81125	0.999119	0.0792079
Sub humid-Hyper arid	db91c36724a727261515faa02aa81f5d	WS2	2.87e-05	4.53e-05	0.635196	0.999209	0.861386
Sub humid-Hyper arid	a65c773798b7af6c181c19c66bf8f1f8	SAR324_clade(Marine_group_B)	2.6e-05	5.17e-05	0.502318	0.99929	0.50495
Sub humid-Hyper arid	72642e7bf0ca4be810c358c0e26ae4d3	Hydrogenedentia	2.47e-05	3.49e-05	0.70886	0.999367	0.50495
Sub humid-Hyper arid	c1f0e8d25ffabb64d300c12c7a58be6e	Subgroup_5	2.19e-05	4.97e-05	0.440715	0.999435	0.782178
Sub humid-Hyper arid	04df7c824a426f9264e50648410261a9	WPS-2	2.07e-05	2.56e-05	0.808899	0.999499	0.366337
Sub humid-Hyper arid	53d5533a6429e4aa7d6998450efe4a0b	Fusobacteriia	1.87e-05	3.46e-05	0.541222	0.999558	0.0693069
Sub humid-Hyper arid	206c091b36e4cd9aa50131bff2fb7474	uncultured	1.64e-05	4.61e-05	0.356116	0.999609	0.861386
Sub humid-Hyper arid	dff4faa351a127427662dbc5029e3ca9	Chlamydiae	1.35e-05	2.4e-05	0.561639	0.999651	0.0792079
Sub humid-Hyper arid	d17b1846686cf89548a65edf7b5e04a3	Dojkabacteria	9.57e-06	1.84e-05	0.518746	0.999681	0.0693069
Sub humid-Hyper arid	74cbc9dd72d49ea5b1d1bb0c07d10c4b	Microgenomatia	8.41e-06	2.8e-05	0.300367	0.999707	0.534653
Sub humid-Hyper arid	0ecf3de578959d9749f98475ebdb7d45	Berkelbacteria	8.41e-06	2.8e-05	0.300367	0.999733	0.693069
Sub humid-Hyper arid	9fc72fa229067df3ae8fda9e1aa8698c	Elusimicrobia	8.37e-06	1.53e-05	0.546766	0.999759	0.980198
Sub humid-Hyper arid	8cf205a883ea4c92b52ffe22e1e887b0	Incertae_Sedis	8.35e-06	2.78e-05	0.300367	0.999785	0.524752
Sub humid-Hyper arid	6e50f30cf1af9604b5f72e9b202fabc6	SJA-28	8.21e-06	2.2e-05	0.372584	0.999811	0.564356
Sub humid-Hyper arid	44ae43b70d2993dc9c85b844631a2d3a	Nanoarchaeia	7.89e-06	1.69e-05	0.466359	0.999835	0.693069
Sub humid-Hyper arid	bb34e8229ced4fed707471dec8ac4e66	NB1-j	7.31e-06	1.78e-05	0.41073	0.999858	0.475248
Sub humid-Hyper arid	7f21404e480454318adb123f942bff52	Subgroup_22	7.3e-06	1.78e-05	0.410933	0.999881	0.316832
Sub humid-Hyper arid	c5b737c21bb9dc89425c0ab46ec2c0a0	Latescibacterota	7.3e-06	1.55e-05	0.469615	0.999903	0.653465
Sub humid-Hyper arid	1488a5b7ce4085866e0906471ef98c69	Subgroup_25	7.3e-06	1.77e-05	0.411072	0.999926	0.871287
Sub humid-Hyper arid	99d7827b1408aebc1be8c43974d920d2	Gracilibacteria	6.56e-06	1.68e-05	0.390275	0.999947	1
Sub humid-Hyper arid	0eccb58c02767e40da5b98058f3e5e8d	Omnitrophia	6.22e-06	1.21e-05	0.51183	0.999966	0.920792
Sub humid-Hyper arid	8407d7cc7f0e950e8b3defb89d8fd3cc	Subgroup_18	5.47e-06	1.74e-05	0.315028	0.999983	0.336634
Sub humid-Hyper arid	a40e2f54b1a53385619d31cafb1e5fe9	Dadabacteriia	1.83e-06	5.81e-06	0.315028	0.999989	0.19802
Sub humid-Hyper arid	8e49a4a2f8cad5bbf20a1c22fc726373	Chitinivibrionia	1.83e-06	5.79e-06	0.315028	0.999994	0.267327
Sub humid-Hyper arid	2f8669fb4e54c6c8f39bf4673474d038	Lineage_IIc	1.82e-06	5.78e-06	0.315028	1	0.60396
Sub humid-Hyper arid	2ed220a4e1fac00a5b847774386a2842	MBNT15	0	0	NA	1	1
Sub humid-Hyper arid	73c30d1050fed289c2fa207f486dac45	AT-s3-28	0	0	NA	1	1
Sub humid-Hyper arid	028ac0cc111318da2438ee124a2acbb1	028H05-P-BN-P5	0	0	NA	1	1
Sub humid-Hyper arid	311cc2a195a39e16271b0eb72fd2de35	Negativicutes	0	0	NA	1	1
Sub humid-Hyper arid	e1fd8543638b2cd6302bcf718dd238f8	GAL15	0	0	NA	1	1

## Sheet: SIMPER Crust Soil 16S Amplicon
Climate	ASV	Class	Average contribution to overall dissimilarity	Standard deviation	Ratio	Ordered cumulative contribution to overall dissimilarity	p value
Crust-Soil	db2823e2b449951cc0435c35cfb512e1	Cyanobacteriia	0.0435787	0.0427629	1.01908	0.142256	0.772277
Crust-Soil	ec69936c17f37d20d7eba29c621126dd	Thermoleophilia	0.0268675	0.0204355	1.31475	0.229961	0.950495
Crust-Soil	48ff828bca4063b2270c9831d77c3e85	Alphaproteobacteria	0.0264328	0.0199111	1.32754	0.316247	0.623762
Crust-Soil	1c8c37fc5c61833c791a8d666a5bfabd	Chloroflexia	0.0216838	0.0194074	1.1173	0.387031	0.247525
Crust-Soil	2eb0db7791536c64265346c90e7858b0	Actinobacteria	0.0182984	0.0167866	1.09006	0.446763	0.465347
Crust-Soil	56b4592c52ffaea44191b3ac8e15cb09	Bacteroidia	0.015844	0.01221	1.29762	0.498484	0.306931
Crust-Soil	9895b2bc167d0be20b73e5439d9177eb	Planctomycetes	0.0156371	0.0110109	1.42014	0.549529	0.356436
Crust-Soil	648e8d0fccbcbea6d9a79d7ca11b2f6a	Acidimicrobiia	0.013826	0.0120106	1.15115	0.594662	0.851485
Crust-Soil	90a9d4d5f86538db13546b1af5a3c12d	Gammaproteobacteria	0.0121567	0.0101499	1.19771	0.634345	0.960396
Crust-Soil	6e05d903034ee18ab3691c07e330b638	Nitrososphaeria	0.0101387	0.00731155	1.38666	0.667441	1
Crust-Soil	1aa65748c88c1ace9538d63278dd9070	Phycisphaerae	0.00897994	0.00694388	1.29322	0.696755	1
Crust-Soil	7c52a47bde91d08a836b2a242e63ae4b	Rubrobacteria	0.00758181	0.00593719	1.277	0.721505	0.465347
Crust-Soil	709da530d4d22c0dc3f2d81846f45ed3	Vicinamibacteria	0.00703083	0.00531943	1.32173	0.744456	0.851485
Crust-Soil	586142a4a954ce3b9a70b107f46862fc	Longimicrobia	0.00688642	0.00624769	1.10223	0.766935	0.673267
Crust-Soil	55ef77d0e86aaf007f27104f3f0a404a	Blastocatellia	0.00682471	0.00493978	1.38158	0.789214	0.772277
Crust-Soil	00b2eb4c0e28813d94f8954243e6a264	MB-A2-108	0.00574452	0.00576753	0.99601	0.807966	0.811881
Crust-Soil	c3d5f31ee0b3108ca9e38f6b0580b836	Polyangia	0.0047927	0.00363118	1.31987	0.823611	0.980198
Crust-Soil	db3dfd94aa08aa3f1429b3c3ede3b0e9	Gemmatimonadetes	0.00477178	0.00348539	1.36908	0.839188	0.386139
Crust-Soil	624cb753730023ed07fb60e0c2aca00d	Verrucomicrobiae	0.00476738	0.0034275	1.39092	0.85475	0.415842
Crust-Soil	3a50c2992cb186946440a114cc2ffe8c	KD4-96	0.00449633	0.00325157	1.38282	0.869428	0.930693
Crust-Soil	41ba79019ec453f5fa02e130b0773f91	Gitt-GS-136	0.00352003	0.0033211	1.0599	0.880918	0.762376
Crust-Soil	a1739c080c573cba2ed84083b27152ff	Anaerolineae	0.00319221	0.00254085	1.25635	0.891339	0.861386
Crust-Soil	b4e8bafdce81273e5a1b5ab028ab5c03	Myxococcia	0.00310243	0.00322732	0.961302	0.901466	0.722772
Crust-Soil	810f8febe7563f017f580e863293c14c	TK10	0.00255471	0.00182944	1.39644	0.909806	0.980198
Crust-Soil	b017052a33f30a9a4fda9ea08bb74196	Abditibacteria	0.00242406	0.0025793	0.939816	0.917719	0.405941
Crust-Soil	abdda42779d27288194481dc893e9930	Armatimonadia	0.00214606	0.00202985	1.05725	0.924724	0.405941
Crust-Soil	737b33135b9c7c636976fee56a6727ad	Deinococci	0.00213666	0.00258743	0.825785	0.931699	0.316832
Crust-Soil	e2fcc92ed4f145071525b58f2f750e39	Bacilli	0.00196735	0.00161453	1.21853	0.938121	0.524752
Crust-Soil	08c9926357a5630b9690ef5d0d1ba37b	Thermoanaerobaculia	0.00192032	0.00234668	0.818316	0.94439	0.712871
Crust-Soil	69e175115483b536f5473c33d9709427	Acidobacteriae	0.00176627	0.00130646	1.35195	0.950155	0.910891
Crust-Soil	b379b1521d1a107507e12b3c376067b0	Holophagae	0.00150596	0.00117118	1.28584	0.955071	0.346535
Crust-Soil	497d9a32912f70c605e3a7097d3ffe2a	Halobacteria	0.00148369	0.0049565	0.299342	0.959915	0.683168
Crust-Soil	db6f5d335f7ca01a57c82e4bbd204f42	uncultured	0.00139469	0.00110538	1.26174	0.964467	0.970297
Crust-Soil	ec313b9c7498ddfb440b4e0e41690f90	JG30-KF-CM66	0.00112077	0.00106535	1.05202	0.968126	0.653465
Crust-Soil	d33da0a3fa40ea9f6b486f3d1ed15b79	Thermoplasmata	0.00100888	0.00131101	0.769544	0.971419	0.138614
Crust-Soil	d8869f52be91c5765e6d92aee40e3f6f	Ktedonobacteria	0.000939298	0.000863822	1.08737	0.974486	0.435644
Crust-Soil	1a13a2adb3b14f649814d03edc805f3d	S0134_terrestrial_group	0.000794206	0.000622098	1.27666	0.977078	0.722772
Crust-Soil	2b908685573791c6a9a9ad45992902f6	Dehalococcoidia	0.000667543	0.000544922	1.22502	0.979257	0.762376
Crust-Soil	3ae4dade06535e4bcce748a842f41044	Saccharimonadia	0.000592725	0.000389856	1.52037	0.981192	0.039604
Crust-Soil	d2fceccdcf6af040bed24bd351ffc378	Bdellovibrionia	0.00045936	0.000725523	0.633143	0.982692	0.0693069
Crust-Soil	3fda5e17224cf029151142e424d41ea6	Methylomirabilia	0.000447679	0.000504234	0.887839	0.984153	0.386139
Crust-Soil	74b8570dbc804406258ccd882d9b12d5	BD2-11_terrestrial_group	0.000441328	0.000567696	0.777403	0.985594	0.584158
Crust-Soil	9691e52be1d7d66046fcada703322682	Oligoflexia	0.00043454	0.000420053	1.03449	0.987012	0.0495049
Crust-Soil	356d0bddd8ac6342698aad115761cb46	Nitrospiria	0.000343285	0.000315424	1.08833	0.988133	0.970297
Crust-Soil	a60d03366e29e294ff6e6d588266c3f7	bacteriap25	0.000277576	0.000256671	1.08145	0.989039	0.247525
Crust-Soil	39c427be6b871226380a22285e0eab07	RCP2-54	0.000272373	0.00024	1.13489	0.989928	1
Crust-Soil	6637fce187a2766eadc3041524e31f68	P2-11E	0.000271427	0.000407959	0.665328	0.990814	0.435644
Crust-Soil	70cdad705f3c7369a38b2c80124068d5	Entotheonellia	0.00024813	0.000249778	0.993402	0.991624	0.920792
Crust-Soil	2cae3453b03bebff7752084840f4b955	OM190	0.000216601	0.000313927	0.689972	0.992331	0.316832
Crust-Soil	34cce3a4f8116c7ca3c77bdc04eb916a	Fimbriimonadia	0.000200022	0.000217125	0.921227	0.992984	0.544554
Crust-Soil	5ba2d9eb2218cca3998536fe7631eec5	Sericytochromatia	0.000198827	0.000243029	0.818122	0.993633	0.0594059
Crust-Soil	285494b680f4642a2cfb1d04d8877d12	Rhodothermia	0.000187579	0.000286907	0.653795	0.994245	0.871287
Crust-Soil	042075e904275a342210879f79f4cbf6	Kapabacteria	0.000160069	0.000130801	1.22376	0.994768	0.485149
Crust-Soil	377b2651d3b3c6b1d3242b602e7188a9	Pla4_lineage	0.000153497	0.000185017	0.829639	0.995269	0.841584
Crust-Soil	467636a702352642adb2ce2c6faead8a	OLB14	0.000127832	0.000120707	1.05902	0.995686	0.0792079
Crust-Soil	3d25e26ce5c2b6a750e0503018cc98fe	Chthonomonadetes	0.000117701	0.000137844	0.853871	0.99607	0.594059
Crust-Soil	5f6159a6e1c59d376d179821be13aebe	uncultured	9.62e-05	0.000151109	0.636932	0.996385	0.534653
Crust-Soil	5524d1953f00dbc26274de4da7601857	Fibrobacteria	8.81e-05	7.66e-05	1.14962	0.996672	0.554455
Crust-Soil	9fbfed54e11f84f9f0e34cb6e64f622c	vadinHA49	8.13e-05	8.22e-05	0.988766	0.996937	0.891089
Crust-Soil	7dea520cf7c6645d198bcd3e26a674f5	Desulfuromonadia	7.11e-05	0.000120752	0.589041	0.99717	0.90099
Crust-Soil	d76b67c87ab381b3952f8866d3deffca	Sumerlaeia	7.05e-05	6.38e-05	1.10502	0.9974	0.237624
Crust-Soil	2ad98869ee30b511a4ba1c1471646bcf	Zixibacteria	6.32e-05	0.000138596	0.456357	0.997606	0.60396
Crust-Soil	f331f10e4387fd22611295fbec8287e4	Lineage_IIb	5.96e-05	6.77e-05	0.880877	0.997801	0.435644
Crust-Soil	a0240ff5087aeed6007f0a7daaa34267	Parcubacteria	5.85e-05	9.35e-05	0.626024	0.997992	0.871287
Crust-Soil	510ab0843e0cb48e08d6d51d97b79c47	Lineage_IIa	5.26e-05	7.51e-05	0.700362	0.998164	0.60396
Crust-Soil	58df65aa4bab12e632991783bc4d0872	Babeliae	4.52e-05	5.3e-05	0.853074	0.998311	0.356436
Crust-Soil	7e24341e0bf0161f8a4bd4d3ce405358	BD7-11	4.35e-05	5.75e-05	0.756874	0.998453	0.613861
Crust-Soil	e7f5962a14e059ae6558f29e2c8fb38f	Clostridia	4.27e-05	9.09e-05	0.469123	0.998593	0.445545
Crust-Soil	db91c36724a727261515faa02aa81f5d	WS2	4.06e-05	5.54e-05	0.731553	0.998725	0.960396
Crust-Soil	672c927f5aa99bcbd0971a457da07e8e	AKAU4049	4.05e-05	0.000136111	0.297439	0.998857	0.782178
Crust-Soil	206c091b36e4cd9aa50131bff2fb7474	uncultured	4.02e-05	8.97e-05	0.448419	0.998988	0.673267
Crust-Soil	c1f0e8d25ffabb64d300c12c7a58be6e	Subgroup_5	3.1e-05	6.3e-05	0.492781	0.99909	0.821782
Crust-Soil	99d7827b1408aebc1be8c43974d920d2	Gracilibacteria	2.79e-05	4.31e-05	0.64728	0.999181	0.871287
Crust-Soil	a65c773798b7af6c181c19c66bf8f1f8	SAR324_clade(Marine_group_B)	2.5e-05	4.04e-05	0.619097	0.999263	0.0792079
Crust-Soil	72642e7bf0ca4be810c358c0e26ae4d3	Hydrogenedentia	2.46e-05	2.98e-05	0.826482	0.999343	0.940594
Crust-Soil	dac7c4f915edff2b16fd36d5cf9a6780	Vampirivibrionia	2.1e-05	3.39e-05	0.619413	0.999412	0.138614
Crust-Soil	9fc72fa229067df3ae8fda9e1aa8698c	Elusimicrobia	2e-05	3.1e-05	0.646191	0.999477	0.881188
Crust-Soil	04df7c824a426f9264e50648410261a9	WPS-2	1.8e-05	2.72e-05	0.66186	0.999536	0.722772
Crust-Soil	1488a5b7ce4085866e0906471ef98c69	Subgroup_25	1.49e-05	3.18e-05	0.46914	0.999585	0.50495
Crust-Soil	2ed220a4e1fac00a5b847774386a2842	MBNT15	1.37e-05	3.35e-05	0.410575	0.999629	0.564356
Crust-Soil	0eccb58c02767e40da5b98058f3e5e8d	Omnitrophia	1.37e-05	2.49e-05	0.551979	0.999674	0.524752
Crust-Soil	0ecf3de578959d9749f98475ebdb7d45	Berkelbacteria	1.06e-05	2.38e-05	0.44419	0.999709	0.188119
Crust-Soil	53d5533a6429e4aa7d6998450efe4a0b	Fusobacteriia	9.72e-06	2.67e-05	0.363411	0.99974	0.930693
Crust-Soil	c5b737c21bb9dc89425c0ab46ec2c0a0	Latescibacterota	9.7e-06	2.26e-05	0.429262	0.999772	0.257426
Crust-Soil	6e50f30cf1af9604b5f72e9b202fabc6	SJA-28	9.41e-06	2.03e-05	0.463117	0.999803	0.821782
Crust-Soil	44ae43b70d2993dc9c85b844631a2d3a	Nanoarchaeia	8.61e-06	1.71e-05	0.504278	0.999831	0.277228
Crust-Soil	8cf205a883ea4c92b52ffe22e1e887b0	Incertae_Sedis	8.25e-06	2.37e-05	0.348538	0.999858	0.415842
Crust-Soil	dff4faa351a127427662dbc5029e3ca9	Chlamydiae	8.01e-06	1.88e-05	0.425387	0.999884	0.465347
Crust-Soil	bb34e8229ced4fed707471dec8ac4e66	NB1-j	7.2e-06	1.78e-05	0.405497	0.999908	0.910891
Crust-Soil	d17b1846686cf89548a65edf7b5e04a3	Dojkabacteria	5.05e-06	1.45e-05	0.347239	0.999924	0.158416
Crust-Soil	74cbc9dd72d49ea5b1d1bb0c07d10c4b	Microgenomatia	5.04e-06	2.04e-05	0.24706	0.999941	0.772277
Crust-Soil	7f21404e480454318adb123f942bff52	Subgroup_22	4.84e-06	1.31e-05	0.368934	0.999956	0.732673
Crust-Soil	8407d7cc7f0e950e8b3defb89d8fd3cc	Subgroup_18	3.31e-06	1.24e-05	0.267021	0.999967	1
Crust-Soil	028ac0cc111318da2438ee124a2acbb1	028H05-P-BN-P5	2.51e-06	8.81e-06	0.284488	0.999975	0.831683
Crust-Soil	2f8669fb4e54c6c8f39bf4673474d038	Lineage_IIc	2.47e-06	8.71e-06	0.283936	0.999983	1
Crust-Soil	73c30d1050fed289c2fa207f486dac45	AT-s3-28	1.74e-06	8.19e-06	0.213008	0.999989	0.544554
Crust-Soil	a40e2f54b1a53385619d31cafb1e5fe9	Dadabacteriia	8.39e-07	4.03e-06	0.208325	0.999992	1
Crust-Soil	e1fd8543638b2cd6302bcf718dd238f8	GAL15	8.37e-07	4.02e-06	0.208325	0.999995	1
Crust-Soil	8e49a4a2f8cad5bbf20a1c22fc726373	Chitinivibrionia	8.37e-07	4.02e-06	0.208325	0.999997	1
Crust-Soil	311cc2a195a39e16271b0eb72fd2de35	Negativicutes	8.35e-07	4.01e-06	0.208325	1	1

## Sheet: 16S Amplicon Phylum
ASV	Sample	Abundance	Plot	Type	Domain	Phylum
b017052a33f30a9a4fda9ea08bb74196	SD5749	2.09157	AR.2.C	Arid	Bacteria	Abditibacteriota
b017052a33f30a9a4fda9ea08bb74196	SD5746	1.62353	AR.1.C	Arid	Bacteria	Abditibacteriota
b017052a33f30a9a4fda9ea08bb74196	SD5739	1.52428	SA.1.B	Semi arid	Bacteria	Abditibacteriota
b017052a33f30a9a4fda9ea08bb74196	SD5748	1.34592	AR.2.B	Arid	Bacteria	Abditibacteriota
b017052a33f30a9a4fda9ea08bb74196	SD5743	1.08923	SA.2.C	Semi arid	Bacteria	Abditibacteriota
b017052a33f30a9a4fda9ea08bb74196	SD5741	0.995096	SA.2.A	Semi arid	Bacteria	Abditibacteriota
b017052a33f30a9a4fda9ea08bb74196	SD5770	0.915397	AR.1.C	Arid	Bacteria	Abditibacteriota
b017052a33f30a9a4fda9ea08bb74196	SD5773	0.886047	AR.2.C	Arid	Bacteria	Abditibacteriota
b017052a33f30a9a4fda9ea08bb74196	SD5742	0.841067	SA.2.B	Semi arid	Bacteria	Abditibacteriota
b017052a33f30a9a4fda9ea08bb74196	SD5744	0.808598	AR.1.A	Arid	Bacteria	Abditibacteriota
b017052a33f30a9a4fda9ea08bb74196	SD5745	0.732698	AR.1.B	Arid	Bacteria	Abditibacteriota
b017052a33f30a9a4fda9ea08bb74196	SD5763	0.517897	SA.1.B	Semi arid	Bacteria	Abditibacteriota
b017052a33f30a9a4fda9ea08bb74196	SD5738	0.467677	SA.1.A	Semi arid	Bacteria	Abditibacteriota
b017052a33f30a9a4fda9ea08bb74196	SD5776	0.34769	HA.1.C	Hyper arid	Bacteria	Abditibacteriota
b017052a33f30a9a4fda9ea08bb74196	SD5772	0.344163	AR.2.B	Arid	Bacteria	Abditibacteriota
b017052a33f30a9a4fda9ea08bb74196	SD5755	0.311649	HA.2.C	Hyper arid	Bacteria	Abditibacteriota
b017052a33f30a9a4fda9ea08bb74196	SD5736	0.301895	SH.2.B	Sub humid	Bacteria	Abditibacteriota
b017052a33f30a9a4fda9ea08bb74196	SD5768	0.288026	AR.1.A	Arid	Bacteria	Abditibacteriota
b017052a33f30a9a4fda9ea08bb74196	SD5771	0.284367	AR.2.A	Arid	Bacteria	Abditibacteriota
b017052a33f30a9a4fda9ea08bb74196	SD5779	0.230155	HA.2.C	Hyper arid	Bacteria	Abditibacteriota
b017052a33f30a9a4fda9ea08bb74196	SD5747	0.209224	AR.2.A	Arid	Bacteria	Abditibacteriota
b017052a33f30a9a4fda9ea08bb74196	SD5753	0.202939	HA.2.A	Hyper arid	Bacteria	Abditibacteriota
b017052a33f30a9a4fda9ea08bb74196	SD5767	0.201403	SA.2.C	Semi arid	Bacteria	Abditibacteriota
b017052a33f30a9a4fda9ea08bb74196	SD5766	0.180958	SA.2.B	Semi arid	Bacteria	Abditibacteriota
b017052a33f30a9a4fda9ea08bb74196	SD5740	0.159782	SA.1.C	Semi arid	Bacteria	Abditibacteriota
b017052a33f30a9a4fda9ea08bb74196	SD5752	0.137955	HA.1.C	Hyper arid	Bacteria	Abditibacteriota
b017052a33f30a9a4fda9ea08bb74196	SD5765	0.136884	SA.2.A	Semi arid	Bacteria	Abditibacteriota
b017052a33f30a9a4fda9ea08bb74196	SD5751	0.128267	HA.1.B	Hyper arid	Bacteria	Abditibacteriota
b017052a33f30a9a4fda9ea08bb74196	SD5774	0.125929	HA.1.A	Hyper arid	Bacteria	Abditibacteriota
b017052a33f30a9a4fda9ea08bb74196	SD5762	0.113298	SA.1.A	Semi arid	Bacteria	Abditibacteriota
b017052a33f30a9a4fda9ea08bb74196	SD5759	0.105332	SH.2.A	Sub humid	Bacteria	Abditibacteriota
b017052a33f30a9a4fda9ea08bb74196	SD5769	0.0931099	AR.1.B	Arid	Bacteria	Abditibacteriota
b017052a33f30a9a4fda9ea08bb74196	SD5737	0.090217	SH.2.C	Sub humid	Bacteria	Abditibacteriota
b017052a33f30a9a4fda9ea08bb74196	SD5757	0.0857973	SH.1.B	Sub humid	Bacteria	Abditibacteriota
b017052a33f30a9a4fda9ea08bb74196	SD5777	0.0735124	HA.2.A	Hyper arid	Bacteria	Abditibacteriota
b017052a33f30a9a4fda9ea08bb74196	SD5734	0.0713567	SH.1.C	Sub humid	Bacteria	Abditibacteriota
b017052a33f30a9a4fda9ea08bb74196	SD5778	0.0713244	HA.2.B	Hyper arid	Bacteria	Abditibacteriota
b017052a33f30a9a4fda9ea08bb74196	SD5761	0.0609952	SH.2.C	Sub humid	Bacteria	Abditibacteriota
b017052a33f30a9a4fda9ea08bb74196	SD5735	0.0581316	SH.2.A	Sub humid	Bacteria	Abditibacteriota
b017052a33f30a9a4fda9ea08bb74196	SD5760	0.0561524	SH.2.B	Sub humid	Bacteria	Abditibacteriota
b017052a33f30a9a4fda9ea08bb74196	SD5732	0.0556867	SH.1.A	Sub humid	Bacteria	Abditibacteriota
b017052a33f30a9a4fda9ea08bb74196	SD5764	0.0526616	SA.1.C	Semi arid	Bacteria	Abditibacteriota
b017052a33f30a9a4fda9ea08bb74196	SD5750	0.0510975	HA.1.A	Hyper arid	Bacteria	Abditibacteriota
b017052a33f30a9a4fda9ea08bb74196	SD5758	0.0382413	SH.1.C	Sub humid	Bacteria	Abditibacteriota
b017052a33f30a9a4fda9ea08bb74196	SD5733	0.0320066	SH.1.B	Sub humid	Bacteria	Abditibacteriota
b017052a33f30a9a4fda9ea08bb74196	SD5754	0.0229971	HA.2.B	Hyper arid	Bacteria	Abditibacteriota
b017052a33f30a9a4fda9ea08bb74196	SD5756	0.0219051	SH.1.A	Sub humid	Bacteria	Abditibacteriota
b017052a33f30a9a4fda9ea08bb74196	SD5775	0	HA.1.B	Hyper arid	Bacteria	Abditibacteriota
33d9a363d3c3f32ba94e443996f39064	SD5758	9.99519	SH.1.C	Sub humid	Bacteria	Acidobacteriota
33d9a363d3c3f32ba94e443996f39064	SD5756	9.99071	SH.1.A	Sub humid	Bacteria	Acidobacteriota
33d9a363d3c3f32ba94e443996f39064	SD5757	9.49578	SH.1.B	Sub humid	Bacteria	Acidobacteriota
33d9a363d3c3f32ba94e443996f39064	SD5733	9.36142	SH.1.B	Sub humid	Bacteria	Acidobacteriota
33d9a363d3c3f32ba94e443996f39064	SD5759	8.96739	SH.2.A	Sub humid	Bacteria	Acidobacteriota
33d9a363d3c3f32ba94e443996f39064	SD5762	8.66038	SA.1.A	Semi arid	Bacteria	Acidobacteriota
33d9a363d3c3f32ba94e443996f39064	SD5760	8.64947	SH.2.B	Sub humid	Bacteria	Acidobacteriota
33d9a363d3c3f32ba94e443996f39064	SD5764	8.6014	SA.1.C	Semi arid	Bacteria	Acidobacteriota
33d9a363d3c3f32ba94e443996f39064	SD5732	8.56391	SH.1.A	Sub humid	Bacteria	Acidobacteriota
33d9a363d3c3f32ba94e443996f39064	SD5761	8.48039	SH.2.C	Sub humid	Bacteria	Acidobacteriota
33d9a363d3c3f32ba94e443996f39064	SD5737	6.82159	SH.2.C	Sub humid	Bacteria	Acidobacteriota
33d9a363d3c3f32ba94e443996f39064	SD5765	6.80999	SA.2.A	Semi arid	Bacteria	Acidobacteriota
33d9a363d3c3f32ba94e443996f39064	SD5735	6.79947	SH.2.A	Sub humid	Bacteria	Acidobacteriota
33d9a363d3c3f32ba94e443996f39064	SD5772	6.21596	AR.2.B	Arid	Bacteria	Acidobacteriota
33d9a363d3c3f32ba94e443996f39064	SD5734	5.26285	SH.1.C	Sub humid	Bacteria	Acidobacteriota
33d9a363d3c3f32ba94e443996f39064	SD5767	5.20861	SA.2.C	Semi arid	Bacteria	Acidobacteriota
33d9a363d3c3f32ba94e443996f39064	SD5749	5.13307	AR.2.C	Arid	Bacteria	Acidobacteriota
33d9a363d3c3f32ba94e443996f39064	SD5766	5.03563	SA.2.B	Semi arid	Bacteria	Acidobacteriota
33d9a363d3c3f32ba94e443996f39064	SD5773	4.85687	AR.2.C	Arid	Bacteria	Acidobacteriota
33d9a363d3c3f32ba94e443996f39064	SD5768	4.83865	AR.1.A	Arid	Bacteria	Acidobacteriota
33d9a363d3c3f32ba94e443996f39064	SD5736	4.47982	SH.2.B	Sub humid	Bacteria	Acidobacteriota
33d9a363d3c3f32ba94e443996f39064	SD5763	4.02267	SA.1.B	Semi arid	Bacteria	Acidobacteriota
33d9a363d3c3f32ba94e443996f39064	SD5771	3.94827	AR.2.A	Arid	Bacteria	Acidobacteriota
33d9a363d3c3f32ba94e443996f39064	SD5747	3.53588	AR.2.A	Arid	Bacteria	Acidobacteriota
33d9a363d3c3f32ba94e443996f39064	SD5738	3.37734	SA.1.A	Semi arid	Bacteria	Acidobacteriota
33d9a363d3c3f32ba94e443996f39064	SD5746	3.26077	AR.1.C	Arid	Bacteria	Acidobacteriota
33d9a363d3c3f32ba94e443996f39064	SD5779	3.15102	HA.2.C	Hyper arid	Bacteria	Acidobacteriota
33d9a363d3c3f32ba94e443996f39064	SD5770	2.83366	AR.1.C	Arid	Bacteria	Acidobacteriota
33d9a363d3c3f32ba94e443996f39064	SD5774	2.80679	HA.1.A	Hyper arid	Bacteria	Acidobacteriota
33d9a363d3c3f32ba94e443996f39064	SD5778	2.8011	HA.2.B	Hyper arid	Bacteria	Acidobacteriota
33d9a363d3c3f32ba94e443996f39064	SD5748	2.77197	AR.2.B	Arid	Bacteria	Acidobacteriota
33d9a363d3c3f32ba94e443996f39064	SD5741	2.67558	SA.2.A	Semi arid	Bacteria	Acidobacteriota
33d9a363d3c3f32ba94e443996f39064	SD5776	2.64493	HA.1.C	Hyper arid	Bacteria	Acidobacteriota
33d9a363d3c3f32ba94e443996f39064	SD5745	2.59331	AR.1.B	Arid	Bacteria	Acidobacteriota
33d9a363d3c3f32ba94e443996f39064	SD5744	2.46527	AR.1.A	Arid	Bacteria	Acidobacteriota
33d9a363d3c3f32ba94e443996f39064	SD5740	2.45312	SA.1.C	Semi arid	Bacteria	Acidobacteriota
33d9a363d3c3f32ba94e443996f39064	SD5769	2.41713	AR.1.B	Arid	Bacteria	Acidobacteriota
33d9a363d3c3f32ba94e443996f39064	SD5739	2.26195	SA.1.B	Semi arid	Bacteria	Acidobacteriota
33d9a363d3c3f32ba94e443996f39064	SD5777	1.93233	HA.2.A	Hyper arid	Bacteria	Acidobacteriota
33d9a363d3c3f32ba94e443996f39064	SD5743	1.76337	SA.2.C	Semi arid	Bacteria	Acidobacteriota
33d9a363d3c3f32ba94e443996f39064	SD5752	1.54227	HA.1.C	Hyper arid	Bacteria	Acidobacteriota
33d9a363d3c3f32ba94e443996f39064	SD5750	1.40305	HA.1.A	Hyper arid	Bacteria	Acidobacteriota
33d9a363d3c3f32ba94e443996f39064	SD5742	1.16232	SA.2.B	Semi arid	Bacteria	Acidobacteriota
33d9a363d3c3f32ba94e443996f39064	SD5755	1.01089	HA.2.C	Hyper arid	Bacteria	Acidobacteriota
33d9a363d3c3f32ba94e443996f39064	SD5754	0.75603	HA.2.B	Hyper arid	Bacteria	Acidobacteriota
33d9a363d3c3f32ba94e443996f39064	SD5753	0.749566	HA.2.A	Hyper arid	Bacteria	Acidobacteriota
33d9a363d3c3f32ba94e443996f39064	SD5775	0.469823	HA.1.B	Hyper arid	Bacteria	Acidobacteriota
33d9a363d3c3f32ba94e443996f39064	SD5751	0.228801	HA.1.B	Hyper arid	Bacteria	Acidobacteriota
2eb0db7791536c64265346c90e7858b0	SD5775	73.7622	HA.1.B	Hyper arid	Bacteria	Actinobacteriota
2eb0db7791536c64265346c90e7858b0	SD5769	58.2682	AR.1.B	Arid	Bacteria	Actinobacteriota
2eb0db7791536c64265346c90e7858b0	SD5778	51.0488	HA.2.B	Hyper arid	Bacteria	Actinobacteriota
2eb0db7791536c64265346c90e7858b0	SD5751	44.1309	HA.1.B	Hyper arid	Bacteria	Actinobacteriota
2eb0db7791536c64265346c90e7858b0	SD5774	43.6227	HA.1.A	Hyper arid	Bacteria	Actinobacteriota
2eb0db7791536c64265346c90e7858b0	SD5776	43.4028	HA.1.C	Hyper arid	Bacteria	Actinobacteriota
2eb0db7791536c64265346c90e7858b0	SD5771	42.3435	AR.2.A	Arid	Bacteria	Actinobacteriota
2eb0db7791536c64265346c90e7858b0	SD5770	41.8606	AR.1.C	Arid	Bacteria	Actinobacteriota
2eb0db7791536c64265346c90e7858b0	SD5777	41.3455	HA.2.A	Hyper arid	Bacteria	Actinobacteriota
2eb0db7791536c64265346c90e7858b0	SD5754	40.4375	HA.2.B	Hyper arid	Bacteria	Actinobacteriota
2eb0db7791536c64265346c90e7858b0	SD5768	38.9683	AR.1.A	Arid	Bacteria	Actinobacteriota
2eb0db7791536c64265346c90e7858b0	SD5765	38.6638	SA.2.A	Semi arid	Bacteria	Actinobacteriota
2eb0db7791536c64265346c90e7858b0	SD5766	36.2553	SA.2.B	Semi arid	Bacteria	Actinobacteriota
2eb0db7791536c64265346c90e7858b0	SD5767	34.8371	SA.2.C	Semi arid	Bacteria	Actinobacteriota
2eb0db7791536c64265346c90e7858b0	SD5750	34.2524	HA.1.A	Hyper arid	Bacteria	Actinobacteriota
2eb0db7791536c64265346c90e7858b0	SD5747	34.1154	AR.2.A	Arid	Bacteria	Actinobacteriota
2eb0db7791536c64265346c90e7858b0	SD5773	32.9899	AR.2.C	Arid	Bacteria	Actinobacteriota
2eb0db7791536c64265346c90e7858b0	SD5752	32.8829	HA.1.C	Hyper arid	Bacteria	Actinobacteriota
2eb0db7791536c64265346c90e7858b0	SD5764	31.6803	SA.1.C	Semi arid	Bacteria	Actinobacteriota
2eb0db7791536c64265346c90e7858b0	SD5762	31.5636	SA.1.A	Semi arid	Bacteria	Actinobacteriota
2eb0db7791536c64265346c90e7858b0	SD5757	31.3833	SH.1.B	Sub humid	Bacteria	Actinobacteriota
2eb0db7791536c64265346c90e7858b0	SD5756	31.1245	SH.1.A	Sub humid	Bacteria	Actinobacteriota
2eb0db7791536c64265346c90e7858b0	SD5753	31.1152	HA.2.A	Hyper arid	Bacteria	Actinobacteriota
2eb0db7791536c64265346c90e7858b0	SD5772	30.9353	AR.2.B	Arid	Bacteria	Actinobacteriota
2eb0db7791536c64265346c90e7858b0	SD5734	30.2155	SH.1.C	Sub humid	Bacteria	Actinobacteriota
2eb0db7791536c64265346c90e7858b0	SD5758	30.0959	SH.1.C	Sub humid	Bacteria	Actinobacteriota
2eb0db7791536c64265346c90e7858b0	SD5744	29.826	AR.1.A	Arid	Bacteria	Actinobacteriota
2eb0db7791536c64265346c90e7858b0	SD5761	29.7388	SH.2.C	Sub humid	Bacteria	Actinobacteriota
2eb0db7791536c64265346c90e7858b0	SD5759	29.0076	SH.2.A	Sub humid	Bacteria	Actinobacteriota
2eb0db7791536c64265346c90e7858b0	SD5779	28.7411	HA.2.C	Hyper arid	Bacteria	Actinobacteriota
2eb0db7791536c64265346c90e7858b0	SD5735	28.438	SH.2.A	Sub humid	Bacteria	Actinobacteriota
2eb0db7791536c64265346c90e7858b0	SD5760	28.4091	SH.2.B	Sub humid	Bacteria	Actinobacteriota
2eb0db7791536c64265346c90e7858b0	SD5733	28.1317	SH.1.B	Sub humid	Bacteria	Actinobacteriota
2eb0db7791536c64265346c90e7858b0	SD5737	26.7115	SH.2.C	Sub humid	Bacteria	Actinobacteriota
2eb0db7791536c64265346c90e7858b0	SD5743	26.221	SA.2.C	Semi arid	Bacteria	Actinobacteriota
2eb0db7791536c64265346c90e7858b0	SD5741	25.97	SA.2.A	Semi arid	Bacteria	Actinobacteriota
2eb0db7791536c64265346c90e7858b0	SD5763	25.8834	SA.1.B	Semi arid	Bacteria	Actinobacteriota
2eb0db7791536c64265346c90e7858b0	SD5732	25.2191	SH.1.A	Sub humid	Bacteria	Actinobacteriota
2eb0db7791536c64265346c90e7858b0	SD5736	24.3563	SH.2.B	Sub humid	Bacteria	Actinobacteriota
2eb0db7791536c64265346c90e7858b0	SD5740	23.8404	SA.1.C	Semi arid	Bacteria	Actinobacteriota
2eb0db7791536c64265346c90e7858b0	SD5749	23.4714	AR.2.C	Arid	Bacteria	Actinobacteriota
2eb0db7791536c64265346c90e7858b0	SD5746	22.5121	AR.1.C	Arid	Bacteria	Actinobacteriota
2eb0db7791536c64265346c90e7858b0	SD5755	21.9959	HA.2.C	Hyper arid	Bacteria	Actinobacteriota
2eb0db7791536c64265346c90e7858b0	SD5742	21.8343	SA.2.B	Semi arid	Bacteria	Actinobacteriota
2eb0db7791536c64265346c90e7858b0	SD5745	20.953	AR.1.B	Arid	Bacteria	Actinobacteriota
2eb0db7791536c64265346c90e7858b0	SD5748	19.5343	AR.2.B	Arid	Bacteria	Actinobacteriota
2eb0db7791536c64265346c90e7858b0	SD5738	19.378	SA.1.A	Semi arid	Bacteria	Actinobacteriota
2eb0db7791536c64265346c90e7858b0	SD5739	17.2583	SA.1.B	Semi arid	Bacteria	Actinobacteriota
db6f5d335f7ca01a57c82e4bbd204f42	SD5749	1.74407	AR.2.C	Arid	Bacteria	Armatimonadota
db6f5d335f7ca01a57c82e4bbd204f42	SD5744	1.62743	AR.1.A	Arid	Bacteria	Armatimonadota
db6f5d335f7ca01a57c82e4bbd204f42	SD5774	1.49038	HA.1.A	Hyper arid	Bacteria	Armatimonadota
db6f5d335f7ca01a57c82e4bbd204f42	SD5750	1.46054	HA.1.A	Hyper arid	Bacteria	Armatimonadota
db6f5d335f7ca01a57c82e4bbd204f42	SD5770	1.44763	AR.1.C	Arid	Bacteria	Armatimonadota
db6f5d335f7ca01a57c82e4bbd204f42	SD5746	1.44059	AR.1.C	Arid	Bacteria	Armatimonadota
db6f5d335f7ca01a57c82e4bbd204f42	SD5745	1.38769	AR.1.B	Arid	Bacteria	Armatimonadota
db6f5d335f7ca01a57c82e4bbd204f42	SD5751	1.38321	HA.1.B	Hyper arid	Bacteria	Armatimonadota
db6f5d335f7ca01a57c82e4bbd204f42	SD5769	1.25512	AR.1.B	Arid	Bacteria	Armatimonadota
db6f5d335f7ca01a57c82e4bbd204f42	SD5739	1.20187	SA.1.B	Semi arid	Bacteria	Armatimonadota
db6f5d335f7ca01a57c82e4bbd204f42	SD5776	1.18676	HA.1.C	Hyper arid	Bacteria	Armatimonadota
db6f5d335f7ca01a57c82e4bbd204f42	SD5747	1.11486	AR.2.A	Arid	Bacteria	Armatimonadota
db6f5d335f7ca01a57c82e4bbd204f42	SD5768	0.993192	AR.1.A	Arid	Bacteria	Armatimonadota
db6f5d335f7ca01a57c82e4bbd204f42	SD5762	0.990099	SA.1.A	Semi arid	Bacteria	Armatimonadota
db6f5d335f7ca01a57c82e4bbd204f42	SD5779	0.985966	HA.2.C	Hyper arid	Bacteria	Armatimonadota
db6f5d335f7ca01a57c82e4bbd204f42	SD5778	0.972605	HA.2.B	Hyper arid	Bacteria	Armatimonadota
db6f5d335f7ca01a57c82e4bbd204f42	SD5773	0.958742	AR.2.C	Arid	Bacteria	Armatimonadota
db6f5d335f7ca01a57c82e4bbd204f42	SD5766	0.894807	SA.2.B	Semi arid	Bacteria	Armatimonadota
db6f5d335f7ca01a57c82e4bbd204f42	SD5741	0.894726	SA.2.A	Semi arid	Bacteria	Armatimonadota
db6f5d335f7ca01a57c82e4bbd204f42	SD5765	0.847475	SA.2.A	Semi arid	Bacteria	Armatimonadota
db6f5d335f7ca01a57c82e4bbd204f42	SD5767	0.847006	SA.2.C	Semi arid	Bacteria	Armatimonadota
db6f5d335f7ca01a57c82e4bbd204f42	SD5771	0.831666	AR.2.A	Arid	Bacteria	Armatimonadota
db6f5d335f7ca01a57c82e4bbd204f42	SD5748	0.810221	AR.2.B	Arid	Bacteria	Armatimonadota
db6f5d335f7ca01a57c82e4bbd204f42	SD5772	0.79429	AR.2.B	Arid	Bacteria	Armatimonadota
db6f5d335f7ca01a57c82e4bbd204f42	SD5777	0.785533	HA.2.A	Hyper arid	Bacteria	Armatimonadota
db6f5d335f7ca01a57c82e4bbd204f42	SD5742	0.774139	SA.2.B	Semi arid	Bacteria	Armatimonadota
db6f5d335f7ca01a57c82e4bbd204f42	SD5764	0.702155	SA.1.C	Semi arid	Bacteria	Armatimonadota
db6f5d335f7ca01a57c82e4bbd204f42	SD5743	0.684448	SA.2.C	Semi arid	Bacteria	Armatimonadota
db6f5d335f7ca01a57c82e4bbd204f42	SD5752	0.650867	HA.1.C	Hyper arid	Bacteria	Armatimonadota
db6f5d335f7ca01a57c82e4bbd204f42	SD5759	0.646192	SH.2.A	Sub humid	Bacteria	Armatimonadota
db6f5d335f7ca01a57c82e4bbd204f42	SD5761	0.590309	SH.2.C	Sub humid	Bacteria	Armatimonadota
db6f5d335f7ca01a57c82e4bbd204f42	SD5738	0.590023	SA.1.A	Semi arid	Bacteria	Armatimonadota
db6f5d335f7ca01a57c82e4bbd204f42	SD5763	0.575282	SA.1.B	Semi arid	Bacteria	Armatimonadota
db6f5d335f7ca01a57c82e4bbd204f42	SD5757	0.534583	SH.1.B	Sub humid	Bacteria	Armatimonadota
db6f5d335f7ca01a57c82e4bbd204f42	SD5736	0.507519	SH.2.B	Sub humid	Bacteria	Armatimonadota
db6f5d335f7ca01a57c82e4bbd204f42	SD5754	0.459942	HA.2.B	Hyper arid	Bacteria	Armatimonadota
db6f5d335f7ca01a57c82e4bbd204f42	SD5740	0.458198	SA.1.C	Semi arid	Bacteria	Armatimonadota
db6f5d335f7ca01a57c82e4bbd204f42	SD5758	0.439229	SH.1.C	Sub humid	Bacteria	Armatimonadota
db6f5d335f7ca01a57c82e4bbd204f42	SD5760	0.433175	SH.2.B	Sub humid	Bacteria	Armatimonadota
db6f5d335f7ca01a57c82e4bbd204f42	SD5755	0.382658	HA.2.C	Hyper arid	Bacteria	Armatimonadota
db6f5d335f7ca01a57c82e4bbd204f42	SD5756	0.349154	SH.1.A	Sub humid	Bacteria	Armatimonadota
db6f5d335f7ca01a57c82e4bbd204f42	SD5737	0.339137	SH.2.C	Sub humid	Bacteria	Armatimonadota
db6f5d335f7ca01a57c82e4bbd204f42	SD5733	0.337618	SH.1.B	Sub humid	Bacteria	Armatimonadota
db6f5d335f7ca01a57c82e4bbd204f42	SD5775	0.325262	HA.1.B	Hyper arid	Bacteria	Armatimonadota
db6f5d335f7ca01a57c82e4bbd204f42	SD5734	0.325199	SH.1.C	Sub humid	Bacteria	Armatimonadota
db6f5d335f7ca01a57c82e4bbd204f42	SD5735	0.279032	SH.2.A	Sub humid	Bacteria	Armatimonadota
db6f5d335f7ca01a57c82e4bbd204f42	SD5732	0.23806	SH.1.A	Sub humid	Bacteria	Armatimonadota
db6f5d335f7ca01a57c82e4bbd204f42	SD5753	0.232398	HA.2.A	Hyper arid	Bacteria	Armatimonadota
21f8cc7e38845d6e9f1c59426bb41d8c	SD5748	11.5137	AR.2.B	Arid	Bacteria	Bacteroidota
21f8cc7e38845d6e9f1c59426bb41d8c	SD5744	10.5746	AR.1.A	Arid	Bacteria	Bacteroidota
21f8cc7e38845d6e9f1c59426bb41d8c	SD5745	9.92917	AR.1.B	Arid	Bacteria	Bacteroidota
21f8cc7e38845d6e9f1c59426bb41d8c	SD5753	9.80328	HA.2.A	Hyper arid	Bacteria	Bacteroidota
21f8cc7e38845d6e9f1c59426bb41d8c	SD5755	9.46783	HA.2.C	Hyper arid	Bacteria	Bacteroidota
21f8cc7e38845d6e9f1c59426bb41d8c	SD5746	8.96369	AR.1.C	Arid	Bacteria	Bacteroidota
21f8cc7e38845d6e9f1c59426bb41d8c	SD5749	8.95127	AR.2.C	Arid	Bacteria	Bacteroidota
21f8cc7e38845d6e9f1c59426bb41d8c	SD5734	8.73008	SH.1.C	Sub humid	Bacteria	Bacteroidota
21f8cc7e38845d6e9f1c59426bb41d8c	SD5743	6.28956	SA.2.C	Semi arid	Bacteria	Bacteroidota
21f8cc7e38845d6e9f1c59426bb41d8c	SD5736	6.10612	SH.2.B	Sub humid	Bacteria	Bacteroidota
21f8cc7e38845d6e9f1c59426bb41d8c	SD5740	6.05527	SA.1.C	Semi arid	Bacteria	Bacteroidota
21f8cc7e38845d6e9f1c59426bb41d8c	SD5737	5.81604	SH.2.C	Sub humid	Bacteria	Bacteroidota
21f8cc7e38845d6e9f1c59426bb41d8c	SD5741	5.81572	SA.2.A	Semi arid	Bacteria	Bacteroidota
21f8cc7e38845d6e9f1c59426bb41d8c	SD5742	5.78485	SA.2.B	Semi arid	Bacteria	Bacteroidota
21f8cc7e38845d6e9f1c59426bb41d8c	SD5773	5.64997	AR.2.C	Arid	Bacteria	Bacteroidota
21f8cc7e38845d6e9f1c59426bb41d8c	SD5738	5.49964	SA.1.A	Semi arid	Bacteria	Bacteroidota
21f8cc7e38845d6e9f1c59426bb41d8c	SD5754	5.48768	HA.2.B	Hyper arid	Bacteria	Bacteroidota
21f8cc7e38845d6e9f1c59426bb41d8c	SD5752	5.16449	HA.1.C	Hyper arid	Bacteria	Bacteroidota
21f8cc7e38845d6e9f1c59426bb41d8c	SD5779	5.03293	HA.2.C	Hyper arid	Bacteria	Bacteroidota
21f8cc7e38845d6e9f1c59426bb41d8c	SD5732	5.0111	SH.1.A	Sub humid	Bacteria	Bacteroidota
21f8cc7e38845d6e9f1c59426bb41d8c	SD5735	5.0032	SH.2.A	Sub humid	Bacteria	Bacteroidota
21f8cc7e38845d6e9f1c59426bb41d8c	SD5747	4.53418	AR.2.A	Arid	Bacteria	Bacteroidota
21f8cc7e38845d6e9f1c59426bb41d8c	SD5739	4.52896	SA.1.B	Semi arid	Bacteria	Bacteroidota
21f8cc7e38845d6e9f1c59426bb41d8c	SD5733	4.50261	SH.1.B	Sub humid	Bacteria	Bacteroidota
21f8cc7e38845d6e9f1c59426bb41d8c	SD5763	3.81608	SA.1.B	Semi arid	Bacteria	Bacteroidota
21f8cc7e38845d6e9f1c59426bb41d8c	SD5772	3.75865	AR.2.B	Arid	Bacteria	Bacteroidota
21f8cc7e38845d6e9f1c59426bb41d8c	SD5758	3.59032	SH.1.C	Sub humid	Bacteria	Bacteroidota
21f8cc7e38845d6e9f1c59426bb41d8c	SD5757	3.40153	SH.1.B	Sub humid	Bacteria	Bacteroidota
21f8cc7e38845d6e9f1c59426bb41d8c	SD5759	3.40138	SH.2.A	Sub humid	Bacteria	Bacteroidota
21f8cc7e38845d6e9f1c59426bb41d8c	SD5756	3.35546	SH.1.A	Sub humid	Bacteria	Bacteroidota
21f8cc7e38845d6e9f1c59426bb41d8c	SD5761	3.31338	SH.2.C	Sub humid	Bacteria	Bacteroidota
21f8cc7e38845d6e9f1c59426bb41d8c	SD5760	3.2555	SH.2.B	Sub humid	Bacteria	Bacteroidota
21f8cc7e38845d6e9f1c59426bb41d8c	SD5767	2.59754	SA.2.C	Semi arid	Bacteria	Bacteroidota
21f8cc7e38845d6e9f1c59426bb41d8c	SD5770	2.3889	AR.1.C	Arid	Bacteria	Bacteroidota
21f8cc7e38845d6e9f1c59426bb41d8c	SD5764	2.32808	SA.1.C	Semi arid	Bacteria	Bacteroidota
21f8cc7e38845d6e9f1c59426bb41d8c	SD5750	2.32707	HA.1.A	Hyper arid	Bacteria	Bacteroidota
21f8cc7e38845d6e9f1c59426bb41d8c	SD5762	2.19924	SA.1.A	Semi arid	Bacteria	Bacteroidota
21f8cc7e38845d6e9f1c59426bb41d8c	SD5777	2.10246	HA.2.A	Hyper arid	Bacteria	Bacteroidota
21f8cc7e38845d6e9f1c59426bb41d8c	SD5776	1.95487	HA.1.C	Hyper arid	Bacteria	Bacteroidota
21f8cc7e38845d6e9f1c59426bb41d8c	SD5771	1.75336	AR.2.A	Arid	Bacteria	Bacteroidota
21f8cc7e38845d6e9f1c59426bb41d8c	SD5751	1.57734	HA.1.B	Hyper arid	Bacteria	Bacteroidota
21f8cc7e38845d6e9f1c59426bb41d8c	SD5774	1.55594	HA.1.A	Hyper arid	Bacteria	Bacteroidota
21f8cc7e38845d6e9f1c59426bb41d8c	SD5768	1.48347	AR.1.A	Arid	Bacteria	Bacteroidota
21f8cc7e38845d6e9f1c59426bb41d8c	SD5775	1.48175	HA.1.B	Hyper arid	Bacteria	Bacteroidota
21f8cc7e38845d6e9f1c59426bb41d8c	SD5765	1.39501	SA.2.A	Semi arid	Bacteria	Bacteroidota
21f8cc7e38845d6e9f1c59426bb41d8c	SD5778	1.22548	HA.2.B	Hyper arid	Bacteria	Bacteroidota
21f8cc7e38845d6e9f1c59426bb41d8c	SD5766	1.15314	SA.2.B	Semi arid	Bacteria	Bacteroidota
21f8cc7e38845d6e9f1c59426bb41d8c	SD5769	0.860335	AR.1.B	Arid	Bacteria	Bacteroidota
9691e52be1d7d66046fcada703322682	SD5755	1.04245	HA.2.C	Hyper arid	Bacteria	Bdellovibrionota
9691e52be1d7d66046fcada703322682	SD5779	0.678124	HA.2.C	Hyper arid	Bacteria	Bdellovibrionota
9691e52be1d7d66046fcada703322682	SD5749	0.387812	AR.2.C	Arid	Bacteria	Bdellovibrionota
9691e52be1d7d66046fcada703322682	SD5772	0.366932	AR.2.B	Arid	Bacteria	Bdellovibrionota
9691e52be1d7d66046fcada703322682	SD5745	0.357468	AR.1.B	Arid	Bacteria	Bdellovibrionota
9691e52be1d7d66046fcada703322682	SD5773	0.353346	AR.2.C	Arid	Bacteria	Bdellovibrionota
9691e52be1d7d66046fcada703322682	SD5753	0.350234	HA.2.A	Hyper arid	Bacteria	Bdellovibrionota
9691e52be1d7d66046fcada703322682	SD5748	0.308656	AR.2.B	Arid	Bacteria	Bdellovibrionota
9691e52be1d7d66046fcada703322682	SD5763	0.296966	SA.1.B	Semi arid	Bacteria	Bdellovibrionota
9691e52be1d7d66046fcada703322682	SD5734	0.256182	SH.1.C	Sub humid	Bacteria	Bdellovibrionota
9691e52be1d7d66046fcada703322682	SD5777	0.23944	HA.2.A	Hyper arid	Bacteria	Bdellovibrionota
9691e52be1d7d66046fcada703322682	SD5776	0.223515	HA.1.C	Hyper arid	Bacteria	Bdellovibrionota
9691e52be1d7d66046fcada703322682	SD5769	0.223464	AR.1.B	Arid	Bacteria	Bdellovibrionota
9691e52be1d7d66046fcada703322682	SD5762	0.22219	SA.1.A	Semi arid	Bacteria	Bdellovibrionota
9691e52be1d7d66046fcada703322682	SD5739	0.216067	SA.1.B	Semi arid	Bacteria	Bdellovibrionota
9691e52be1d7d66046fcada703322682	SD5767	0.209363	SA.2.C	Semi arid	Bacteria	Bdellovibrionota
9691e52be1d7d66046fcada703322682	SD5738	0.192399	SA.1.A	Semi arid	Bacteria	Bdellovibrionota
9691e52be1d7d66046fcada703322682	SD5761	0.182469	SH.2.C	Sub humid	Bacteria	Bdellovibrionota
9691e52be1d7d66046fcada703322682	SD5760	0.181827	SH.2.B	Sub humid	Bacteria	Bdellovibrionota
9691e52be1d7d66046fcada703322682	SD5758	0.179188	SH.1.C	Sub humid	Bacteria	Bdellovibrionota
9691e52be1d7d66046fcada703322682	SD5735	0.162769	SH.2.A	Sub humid	Bacteria	Bdellovibrionota
9691e52be1d7d66046fcada703322682	SD5768	0.159814	AR.1.A	Arid	Bacteria	Bdellovibrionota
9691e52be1d7d66046fcada703322682	SD5764	0.153596	SA.1.C	Semi arid	Bacteria	Bdellovibrionota
9691e52be1d7d66046fcada703322682	SD5737	0.14224	SH.2.C	Sub humid	Bacteria	Bdellovibrionota
9691e52be1d7d66046fcada703322682	SD5754	0.140857	HA.2.B	Hyper arid	Bacteria	Bdellovibrionota
9691e52be1d7d66046fcada703322682	SD5759	0.13847	SH.2.A	Sub humid	Bacteria	Bdellovibrionota
9691e52be1d7d66046fcada703322682	SD5756	0.126784	SH.1.A	Sub humid	Bacteria	Bdellovibrionota
9691e52be1d7d66046fcada703322682	SD5774	0.125929	HA.1.A	Hyper arid	Bacteria	Bdellovibrionota
9691e52be1d7d66046fcada703322682	SD5732	0.123207	SH.1.A	Sub humid	Bacteria	Bdellovibrionota
9691e52be1d7d66046fcada703322682	SD5743	0.12217	SA.2.C	Semi arid	Bacteria	Bdellovibrionota
9691e52be1d7d66046fcada703322682	SD5750	0.117099	HA.1.A	Hyper arid	Bacteria	Bdellovibrionota
9691e52be1d7d66046fcada703322682	SD5736	0.114963	SH.2.B	Sub humid	Bacteria	Bdellovibrionota
9691e52be1d7d66046fcada703322682	SD5747	0.11059	AR.2.A	Arid	Bacteria	Bdellovibrionota
9691e52be1d7d66046fcada703322682	SD5757	0.105597	SH.1.B	Sub humid	Bacteria	Bdellovibrionota
9691e52be1d7d66046fcada703322682	SD5778	0.0972605	HA.2.B	Hyper arid	Bacteria	Bdellovibrionota
9691e52be1d7d66046fcada703322682	SD5733	0.0970523	SH.1.B	Sub humid	Bacteria	Bdellovibrionota
9691e52be1d7d66046fcada703322682	SD5752	0.0955076	HA.1.C	Hyper arid	Bacteria	Bdellovibrionota
9691e52be1d7d66046fcada703322682	SD5766	0.0935991	SA.2.B	Semi arid	Bacteria	Bdellovibrionota
9691e52be1d7d66046fcada703322682	SD5771	0.0843098	AR.2.A	Arid	Bacteria	Bdellovibrionota
9691e52be1d7d66046fcada703322682	SD5765	0.0805202	SA.2.A	Semi arid	Bacteria	Bdellovibrionota
9691e52be1d7d66046fcada703322682	SD5741	0.0774282	SA.2.A	Semi arid	Bacteria	Bdellovibrionota
9691e52be1d7d66046fcada703322682	SD5740	0.0751915	SA.1.C	Semi arid	Bacteria	Bdellovibrionota
9691e52be1d7d66046fcada703322682	SD5744	0.0614125	AR.1.A	Arid	Bacteria	Bdellovibrionota
9691e52be1d7d66046fcada703322682	SD5770	0.044353	AR.1.C	Arid	Bacteria	Bdellovibrionota
9691e52be1d7d66046fcada703322682	SD5742	0.0379261	SA.2.B	Semi arid	Bacteria	Bdellovibrionota
9691e52be1d7d66046fcada703322682	SD5751	0.0277335	HA.1.B	Hyper arid	Bacteria	Bdellovibrionota
9691e52be1d7d66046fcada703322682	SD5746	0.00914662	AR.1.C	Arid	Bacteria	Bdellovibrionota
9691e52be1d7d66046fcada703322682	SD5775	0	HA.1.B	Hyper arid	Bacteria	Bdellovibrionota
1c8c37fc5c61833c791a8d666a5bfabd	SD5751	28.458	HA.1.B	Hyper arid	Bacteria	Chloroflexi
1c8c37fc5c61833c791a8d666a5bfabd	SD5750	21.6803	HA.1.A	Hyper arid	Bacteria	Chloroflexi
1c8c37fc5c61833c791a8d666a5bfabd	SD5774	19.9708	HA.1.A	Hyper arid	Bacteria	Chloroflexi
1c8c37fc5c61833c791a8d666a5bfabd	SD5770	19.6755	AR.1.C	Arid	Bacteria	Chloroflexi
1c8c37fc5c61833c791a8d666a5bfabd	SD5771	19.1783	AR.2.A	Arid	Bacteria	Chloroflexi
1c8c37fc5c61833c791a8d666a5bfabd	SD5752	19.0768	HA.1.C	Hyper arid	Bacteria	Chloroflexi
1c8c37fc5c61833c791a8d666a5bfabd	SD5777	18.6238	HA.2.A	Hyper arid	Bacteria	Chloroflexi
1c8c37fc5c61833c791a8d666a5bfabd	SD5776	17.6311	HA.1.C	Hyper arid	Bacteria	Chloroflexi
1c8c37fc5c61833c791a8d666a5bfabd	SD5747	16.9471	AR.2.A	Arid	Bacteria	Chloroflexi
1c8c37fc5c61833c791a8d666a5bfabd	SD5778	16.8423	HA.2.B	Hyper arid	Bacteria	Chloroflexi
1c8c37fc5c61833c791a8d666a5bfabd	SD5754	16.8224	HA.2.B	Hyper arid	Bacteria	Chloroflexi
1c8c37fc5c61833c791a8d666a5bfabd	SD5768	15.8622	AR.1.A	Arid	Bacteria	Chloroflexi
1c8c37fc5c61833c791a8d666a5bfabd	SD5766	15.1318	SA.2.B	Semi arid	Bacteria	Chloroflexi
1c8c37fc5c61833c791a8d666a5bfabd	SD5772	13.8821	AR.2.B	Arid	Bacteria	Chloroflexi
1c8c37fc5c61833c791a8d666a5bfabd	SD5769	13.8771	AR.1.B	Arid	Bacteria	Chloroflexi
1c8c37fc5c61833c791a8d666a5bfabd	SD5765	13.5012	SA.2.A	Semi arid	Bacteria	Chloroflexi
1c8c37fc5c61833c791a8d666a5bfabd	SD5779	13.2975	HA.2.C	Hyper arid	Bacteria	Chloroflexi
1c8c37fc5c61833c791a8d666a5bfabd	SD5773	12.9457	AR.2.C	Arid	Bacteria	Chloroflexi
1c8c37fc5c61833c791a8d666a5bfabd	SD5746	12.8716	AR.1.C	Arid	Bacteria	Chloroflexi
1c8c37fc5c61833c791a8d666a5bfabd	SD5744	12.8308	AR.1.A	Arid	Bacteria	Chloroflexi
1c8c37fc5c61833c791a8d666a5bfabd	SD5762	12.7429	SA.1.A	Semi arid	Bacteria	Chloroflexi
1c8c37fc5c61833c791a8d666a5bfabd	SD5732	12.6778	SH.1.A	Sub humid	Bacteria	Chloroflexi
1c8c37fc5c61833c791a8d666a5bfabd	SD5767	12.1853	SA.2.C	Semi arid	Bacteria	Chloroflexi
1c8c37fc5c61833c791a8d666a5bfabd	SD5764	11.9871	SA.1.C	Semi arid	Bacteria	Chloroflexi
1c8c37fc5c61833c791a8d666a5bfabd	SD5745	11.8564	AR.1.B	Arid	Bacteria	Chloroflexi
1c8c37fc5c61833c791a8d666a5bfabd	SD5757	11.7318	SH.1.B	Sub humid	Bacteria	Chloroflexi
1c8c37fc5c61833c791a8d666a5bfabd	SD5743	11.7151	SA.2.C	Semi arid	Bacteria	Chloroflexi
1c8c37fc5c61833c791a8d666a5bfabd	SD5775	11.5649	HA.1.B	Hyper arid	Bacteria	Chloroflexi
1c8c37fc5c61833c791a8d666a5bfabd	SD5759	11.4243	SH.2.A	Sub humid	Bacteria	Chloroflexi
1c8c37fc5c61833c791a8d666a5bfabd	SD5761	11.3534	SH.2.C	Sub humid	Bacteria	Chloroflexi
1c8c37fc5c61833c791a8d666a5bfabd	SD5760	11.2144	SH.2.B	Sub humid	Bacteria	Chloroflexi
1c8c37fc5c61833c791a8d666a5bfabd	SD5749	11.0265	AR.2.C	Arid	Bacteria	Chloroflexi
1c8c37fc5c61833c791a8d666a5bfabd	SD5741	10.6536	SA.2.A	Semi arid	Bacteria	Chloroflexi
1c8c37fc5c61833c791a8d666a5bfabd	SD5763	10.2934	SA.1.B	Semi arid	Bacteria	Chloroflexi
1c8c37fc5c61833c791a8d666a5bfabd	SD5756	10.2111	SH.1.A	Sub humid	Bacteria	Chloroflexi
1c8c37fc5c61833c791a8d666a5bfabd	SD5758	10.1569	SH.1.C	Sub humid	Bacteria	Chloroflexi
1c8c37fc5c61833c791a8d666a5bfabd	SD5742	10.1508	SA.2.B	Semi arid	Bacteria	Chloroflexi
1c8c37fc5c61833c791a8d666a5bfabd	SD5733	9.88075	SH.1.B	Sub humid	Bacteria	Chloroflexi
1c8c37fc5c61833c791a8d666a5bfabd	SD5735	9.50065	SH.2.A	Sub humid	Bacteria	Chloroflexi
1c8c37fc5c61833c791a8d666a5bfabd	SD5737	9.03751	SH.2.C	Sub humid	Bacteria	Chloroflexi
1c8c37fc5c61833c791a8d666a5bfabd	SD5736	8.71475	SH.2.B	Sub humid	Bacteria	Chloroflexi
1c8c37fc5c61833c791a8d666a5bfabd	SD5739	8.60721	SA.1.B	Semi arid	Bacteria	Chloroflexi
1c8c37fc5c61833c791a8d666a5bfabd	SD5740	7.82462	SA.1.C	Semi arid	Bacteria	Chloroflexi
1c8c37fc5c61833c791a8d666a5bfabd	SD5753	7.29272	HA.2.A	Hyper arid	Bacteria	Chloroflexi
1c8c37fc5c61833c791a8d666a5bfabd	SD5734	7.24212	SH.1.C	Sub humid	Bacteria	Chloroflexi
1c8c37fc5c61833c791a8d666a5bfabd	SD5738	6.18044	SA.1.A	Semi arid	Bacteria	Chloroflexi
1c8c37fc5c61833c791a8d666a5bfabd	SD5748	6.00692	AR.2.B	Arid	Bacteria	Chloroflexi
1c8c37fc5c61833c791a8d666a5bfabd	SD5755	5.56038	HA.2.C	Hyper arid	Bacteria	Chloroflexi
6e05d903034ee18ab3691c07e330b638	SD5766	6.31357	SA.2.B	Semi arid	Archaea	Crenarchaeota
6e05d903034ee18ab3691c07e330b638	SD5771	5.63875	AR.2.A	Arid	Archaea	Crenarchaeota
6e05d903034ee18ab3691c07e330b638	SD5765	5.32641	SA.2.A	Semi arid	Archaea	Crenarchaeota
6e05d903034ee18ab3691c07e330b638	SD5747	5.22761	AR.2.A	Arid	Archaea	Crenarchaeota
6e05d903034ee18ab3691c07e330b638	SD5762	5.08582	SA.1.A	Semi arid	Archaea	Crenarchaeota
6e05d903034ee18ab3691c07e330b638	SD5768	5.02465	AR.1.A	Arid	Archaea	Crenarchaeota
6e05d903034ee18ab3691c07e330b638	SD5759	4.71034	SH.2.A	Sub humid	Archaea	Crenarchaeota
6e05d903034ee18ab3691c07e330b638	SD5764	4.69127	SA.1.C	Semi arid	Archaea	Crenarchaeota
6e05d903034ee18ab3691c07e330b638	SD5767	4.64739	SA.2.C	Semi arid	Archaea	Crenarchaeota
6e05d903034ee18ab3691c07e330b638	SD5751	4.30909	HA.1.B	Hyper arid	Archaea	Crenarchaeota
6e05d903034ee18ab3691c07e330b638	SD5750	4.06438	HA.1.A	Hyper arid	Archaea	Crenarchaeota
6e05d903034ee18ab3691c07e330b638	SD5776	3.96651	HA.1.C	Hyper arid	Archaea	Crenarchaeota
6e05d903034ee18ab3691c07e330b638	SD5761	3.80341	SH.2.C	Sub humid	Archaea	Crenarchaeota
6e05d903034ee18ab3691c07e330b638	SD5772	3.75777	AR.2.B	Arid	Archaea	Crenarchaeota
6e05d903034ee18ab3691c07e330b638	SD5760	3.69068	SH.2.B	Sub humid	Archaea	Crenarchaeota
6e05d903034ee18ab3691c07e330b638	SD5770	3.48541	AR.1.C	Arid	Archaea	Crenarchaeota
6e05d903034ee18ab3691c07e330b638	SD5777	3.08332	HA.2.A	Hyper arid	Archaea	Crenarchaeota
6e05d903034ee18ab3691c07e330b638	SD5773	3.01268	AR.2.C	Arid	Archaea	Crenarchaeota
6e05d903034ee18ab3691c07e330b638	SD5758	2.89432	SH.1.C	Sub humid	Archaea	Crenarchaeota
6e05d903034ee18ab3691c07e330b638	SD5735	2.88333	SH.2.A	Sub humid	Archaea	Crenarchaeota
6e05d903034ee18ab3691c07e330b638	SD5774	2.79251	HA.1.A	Hyper arid	Archaea	Crenarchaeota
6e05d903034ee18ab3691c07e330b638	SD5778	2.77192	HA.2.B	Hyper arid	Archaea	Crenarchaeota
6e05d903034ee18ab3691c07e330b638	SD5757	2.51056	SH.1.B	Sub humid	Archaea	Crenarchaeota
6e05d903034ee18ab3691c07e330b638	SD5756	2.41952	SH.1.A	Sub humid	Archaea	Crenarchaeota
6e05d903034ee18ab3691c07e330b638	SD5763	2.2337	SA.1.B	Semi arid	Archaea	Crenarchaeota
6e05d903034ee18ab3691c07e330b638	SD5733	2.10727	SH.1.B	Sub humid	Archaea	Crenarchaeota
6e05d903034ee18ab3691c07e330b638	SD5754	2.03524	HA.2.B	Hyper arid	Archaea	Crenarchaeota
6e05d903034ee18ab3691c07e330b638	SD5734	1.99799	SH.1.C	Sub humid	Archaea	Crenarchaeota
6e05d903034ee18ab3691c07e330b638	SD5752	1.99505	HA.1.C	Hyper arid	Archaea	Crenarchaeota
6e05d903034ee18ab3691c07e330b638	SD5779	1.48258	HA.2.C	Hyper arid	Archaea	Crenarchaeota
6e05d903034ee18ab3691c07e330b638	SD5736	1.44124	SH.2.B	Sub humid	Archaea	Crenarchaeota
6e05d903034ee18ab3691c07e330b638	SD5743	1.27911	SA.2.C	Semi arid	Archaea	Crenarchaeota
6e05d903034ee18ab3691c07e330b638	SD5737	1.25777	SH.2.C	Sub humid	Archaea	Crenarchaeota
6e05d903034ee18ab3691c07e330b638	SD5749	1.12204	AR.2.C	Arid	Archaea	Crenarchaeota
6e05d903034ee18ab3691c07e330b638	SD5741	1.03811	SA.2.A	Semi arid	Archaea	Crenarchaeota
6e05d903034ee18ab3691c07e330b638	SD5775	0.686664	HA.1.B	Hyper arid	Archaea	Crenarchaeota
6e05d903034ee18ab3691c07e330b638	SD5746	0.674563	AR.1.C	Arid	Archaea	Crenarchaeota
6e05d903034ee18ab3691c07e330b638	SD5769	0.651769	AR.1.B	Arid	Archaea	Crenarchaeota
6e05d903034ee18ab3691c07e330b638	SD5745	0.639446	AR.1.B	Arid	Archaea	Crenarchaeota
6e05d903034ee18ab3691c07e330b638	SD5732	0.605592	SH.1.A	Sub humid	Archaea	Crenarchaeota
6e05d903034ee18ab3691c07e330b638	SD5740	0.603882	SA.1.C	Semi arid	Archaea	Crenarchaeota
6e05d903034ee18ab3691c07e330b638	SD5753	0.45825	HA.2.A	Hyper arid	Archaea	Crenarchaeota
6e05d903034ee18ab3691c07e330b638	SD5755	0.258393	HA.2.C	Hyper arid	Archaea	Crenarchaeota
6e05d903034ee18ab3691c07e330b638	SD5748	0.225556	AR.2.B	Arid	Archaea	Crenarchaeota
6e05d903034ee18ab3691c07e330b638	SD5742	0.185169	SA.2.B	Semi arid	Archaea	Crenarchaeota
6e05d903034ee18ab3691c07e330b638	SD5739	0.148546	SA.1.B	Semi arid	Archaea	Crenarchaeota
6e05d903034ee18ab3691c07e330b638	SD5738	0.124319	SA.1.A	Semi arid	Archaea	Crenarchaeota
6e05d903034ee18ab3691c07e330b638	SD5744	0.0979675	AR.1.A	Arid	Archaea	Crenarchaeota
db2823e2b449951cc0435c35cfb512e1	SD5738	25.9502	SA.1.A	Semi arid	Bacteria	Cyanobacteria
db2823e2b449951cc0435c35cfb512e1	SD5748	25.9315	AR.2.B	Arid	Bacteria	Cyanobacteria
db2823e2b449951cc0435c35cfb512e1	SD5739	25.5921	SA.1.B	Semi arid	Bacteria	Cyanobacteria
db2823e2b449951cc0435c35cfb512e1	SD5746	25.5122	AR.1.C	Arid	Bacteria	Cyanobacteria
db2823e2b449951cc0435c35cfb512e1	SD5745	23.7172	AR.1.B	Arid	Bacteria	Cyanobacteria
db2823e2b449951cc0435c35cfb512e1	SD5742	22.9721	SA.2.B	Semi arid	Bacteria	Cyanobacteria
db2823e2b449951cc0435c35cfb512e1	SD5763	17.6544	SA.1.B	Semi arid	Bacteria	Cyanobacteria
db2823e2b449951cc0435c35cfb512e1	SD5740	17.2658	SA.1.C	Semi arid	Bacteria	Cyanobacteria
db2823e2b449951cc0435c35cfb512e1	SD5755	16.7393	HA.2.C	Hyper arid	Bacteria	Cyanobacteria
db2823e2b449951cc0435c35cfb512e1	SD5741	13.6733	SA.2.A	Semi arid	Bacteria	Cyanobacteria
db2823e2b449951cc0435c35cfb512e1	SD5749	12.5995	AR.2.C	Arid	Bacteria	Cyanobacteria
db2823e2b449951cc0435c35cfb512e1	SD5736	12.4524	SH.2.B	Sub humid	Bacteria	Cyanobacteria
db2823e2b449951cc0435c35cfb512e1	SD5743	11.325	SA.2.C	Semi arid	Bacteria	Cyanobacteria
db2823e2b449951cc0435c35cfb512e1	SD5744	8.02749	AR.1.A	Arid	Bacteria	Cyanobacteria
db2823e2b449951cc0435c35cfb512e1	SD5747	7.25708	AR.2.A	Arid	Bacteria	Cyanobacteria
db2823e2b449951cc0435c35cfb512e1	SD5750	6.14874	HA.1.A	Hyper arid	Bacteria	Cyanobacteria
db2823e2b449951cc0435c35cfb512e1	SD5735	5.2706	SH.2.A	Sub humid	Bacteria	Cyanobacteria
db2823e2b449951cc0435c35cfb512e1	SD5766	4.54018	SA.2.B	Semi arid	Bacteria	Cyanobacteria
db2823e2b449951cc0435c35cfb512e1	SD5752	4.20941	HA.1.C	Hyper arid	Bacteria	Cyanobacteria
db2823e2b449951cc0435c35cfb512e1	SD5768	2.67169	AR.1.A	Arid	Bacteria	Cyanobacteria
db2823e2b449951cc0435c35cfb512e1	SD5759	2.27706	SH.2.A	Sub humid	Bacteria	Cyanobacteria
db2823e2b449951cc0435c35cfb512e1	SD5774	2.15702	HA.1.A	Hyper arid	Bacteria	Cyanobacteria
db2823e2b449951cc0435c35cfb512e1	SD5772	1.93274	AR.2.B	Arid	Bacteria	Cyanobacteria
db2823e2b449951cc0435c35cfb512e1	SD5770	1.71129	AR.1.C	Arid	Bacteria	Cyanobacteria
db2823e2b449951cc0435c35cfb512e1	SD5773	1.68212	AR.2.C	Arid	Bacteria	Cyanobacteria
db2823e2b449951cc0435c35cfb512e1	SD5737	1.52974	SH.2.C	Sub humid	Bacteria	Cyanobacteria
db2823e2b449951cc0435c35cfb512e1	SD5779	1.51017	HA.2.C	Hyper arid	Bacteria	Cyanobacteria
db2823e2b449951cc0435c35cfb512e1	SD5767	1.03408	SA.2.C	Semi arid	Bacteria	Cyanobacteria
db2823e2b449951cc0435c35cfb512e1	SD5764	0.820643	SA.1.C	Semi arid	Bacteria	Cyanobacteria
db2823e2b449951cc0435c35cfb512e1	SD5762	0.708742	SA.1.A	Semi arid	Bacteria	Cyanobacteria
db2823e2b449951cc0435c35cfb512e1	SD5761	0.664227	SH.2.C	Sub humid	Bacteria	Cyanobacteria
db2823e2b449951cc0435c35cfb512e1	SD5765	0.613966	SA.2.A	Semi arid	Bacteria	Cyanobacteria
db2823e2b449951cc0435c35cfb512e1	SD5732	0.515102	SH.1.A	Sub humid	Bacteria	Cyanobacteria
db2823e2b449951cc0435c35cfb512e1	SD5776	0.51444	HA.1.C	Hyper arid	Bacteria	Cyanobacteria
db2823e2b449951cc0435c35cfb512e1	SD5733	0.472872	SH.1.B	Sub humid	Bacteria	Cyanobacteria
db2823e2b449951cc0435c35cfb512e1	SD5753	0.399332	HA.2.A	Hyper arid	Bacteria	Cyanobacteria
db2823e2b449951cc0435c35cfb512e1	SD5754	0.330583	HA.2.B	Hyper arid	Bacteria	Cyanobacteria
db2823e2b449951cc0435c35cfb512e1	SD5775	0.216841	HA.1.B	Hyper arid	Bacteria	Cyanobacteria
db2823e2b449951cc0435c35cfb512e1	SD5769	0.141527	AR.1.B	Arid	Bacteria	Cyanobacteria
db2823e2b449951cc0435c35cfb512e1	SD5778	0.100503	HA.2.B	Hyper arid	Bacteria	Cyanobacteria
db2823e2b449951cc0435c35cfb512e1	SD5760	0.0989351	SH.2.B	Sub humid	Bacteria	Cyanobacteria
db2823e2b449951cc0435c35cfb512e1	SD5757	0.0897571	SH.1.B	Sub humid	Bacteria	Cyanobacteria
db2823e2b449951cc0435c35cfb512e1	SD5777	0.0819138	HA.2.A	Hyper arid	Bacteria	Cyanobacteria
db2823e2b449951cc0435c35cfb512e1	SD5758	0.0393339	SH.1.C	Sub humid	Bacteria	Cyanobacteria
db2823e2b449951cc0435c35cfb512e1	SD5756	0.0351809	SH.1.A	Sub humid	Bacteria	Cyanobacteria
db2823e2b449951cc0435c35cfb512e1	SD5751	0.0312002	HA.1.B	Hyper arid	Bacteria	Cyanobacteria
db2823e2b449951cc0435c35cfb512e1	SD5771	0.0300086	AR.2.A	Arid	Bacteria	Cyanobacteria
db2823e2b449951cc0435c35cfb512e1	SD5734	0.00935826	SH.1.C	Sub humid	Bacteria	Cyanobacteria
a40e2f54b1a53385619d31cafb1e5fe9	SD5766	0.0112319	SA.2.B	Semi arid	Bacteria	Dadabacteria
a40e2f54b1a53385619d31cafb1e5fe9	SD5762	0	SA.1.A	Semi arid	Bacteria	Dadabacteria
a40e2f54b1a53385619d31cafb1e5fe9	SD5765	0	SA.2.A	Semi arid	Bacteria	Dadabacteria
a40e2f54b1a53385619d31cafb1e5fe9	SD5735	0	SH.2.A	Sub humid	Bacteria	Dadabacteria
a40e2f54b1a53385619d31cafb1e5fe9	SD5736	0	SH.2.B	Sub humid	Bacteria	Dadabacteria
a40e2f54b1a53385619d31cafb1e5fe9	SD5752	0	HA.1.C	Hyper arid	Bacteria	Dadabacteria
a40e2f54b1a53385619d31cafb1e5fe9	SD5756	0	SH.1.A	Sub humid	Bacteria	Dadabacteria
a40e2f54b1a53385619d31cafb1e5fe9	SD5753	0	HA.2.A	Hyper arid	Bacteria	Dadabacteria
a40e2f54b1a53385619d31cafb1e5fe9	SD5761	0	SH.2.C	Sub humid	Bacteria	Dadabacteria
a40e2f54b1a53385619d31cafb1e5fe9	SD5764	0	SA.1.C	Semi arid	Bacteria	Dadabacteria
a40e2f54b1a53385619d31cafb1e5fe9	SD5773	0	AR.2.C	Arid	Bacteria	Dadabacteria
a40e2f54b1a53385619d31cafb1e5fe9	SD5770	0	AR.1.C	Arid	Bacteria	Dadabacteria
a40e2f54b1a53385619d31cafb1e5fe9	SD5763	0	SA.1.B	Semi arid	Bacteria	Dadabacteria
a40e2f54b1a53385619d31cafb1e5fe9	SD5755	0	HA.2.C	Hyper arid	Bacteria	Dadabacteria
a40e2f54b1a53385619d31cafb1e5fe9	SD5734	0	SH.1.C	Sub humid	Bacteria	Dadabacteria
a40e2f54b1a53385619d31cafb1e5fe9	SD5739	0	SA.1.B	Semi arid	Bacteria	Dadabacteria
a40e2f54b1a53385619d31cafb1e5fe9	SD5740	0	SA.1.C	Semi arid	Bacteria	Dadabacteria
a40e2f54b1a53385619d31cafb1e5fe9	SD5767	0	SA.2.C	Semi arid	Bacteria	Dadabacteria
a40e2f54b1a53385619d31cafb1e5fe9	SD5768	0	AR.1.A	Arid	Bacteria	Dadabacteria
a40e2f54b1a53385619d31cafb1e5fe9	SD5769	0	AR.1.B	Arid	Bacteria	Dadabacteria
a40e2f54b1a53385619d31cafb1e5fe9	SD5757	0	SH.1.B	Sub humid	Bacteria	Dadabacteria
a40e2f54b1a53385619d31cafb1e5fe9	SD5754	0	HA.2.B	Hyper arid	Bacteria	Dadabacteria
a40e2f54b1a53385619d31cafb1e5fe9	SD5746	0	AR.1.C	Arid	Bacteria	Dadabacteria
a40e2f54b1a53385619d31cafb1e5fe9	SD5743	0	SA.2.C	Semi arid	Bacteria	Dadabacteria
a40e2f54b1a53385619d31cafb1e5fe9	SD5774	0	HA.1.A	Hyper arid	Bacteria	Dadabacteria
a40e2f54b1a53385619d31cafb1e5fe9	SD5771	0	AR.2.A	Arid	Bacteria	Dadabacteria
a40e2f54b1a53385619d31cafb1e5fe9	SD5737	0	SH.2.C	Sub humid	Bacteria	Dadabacteria
a40e2f54b1a53385619d31cafb1e5fe9	SD5738	0	SA.1.A	Semi arid	Bacteria	Dadabacteria
a40e2f54b1a53385619d31cafb1e5fe9	SD5778	0	HA.2.B	Hyper arid	Bacteria	Dadabacteria
a40e2f54b1a53385619d31cafb1e5fe9	SD5779	0	HA.2.C	Hyper arid	Bacteria	Dadabacteria
a40e2f54b1a53385619d31cafb1e5fe9	SD5741	0	SA.2.A	Semi arid	Bacteria	Dadabacteria
a40e2f54b1a53385619d31cafb1e5fe9	SD5742	0	SA.2.B	Semi arid	Bacteria	Dadabacteria
a40e2f54b1a53385619d31cafb1e5fe9	SD5747	0	AR.2.A	Arid	Bacteria	Dadabacteria
a40e2f54b1a53385619d31cafb1e5fe9	SD5744	0	AR.1.A	Arid	Bacteria	Dadabacteria
a40e2f54b1a53385619d31cafb1e5fe9	SD5758	0	SH.1.C	Sub humid	Bacteria	Dadabacteria
a40e2f54b1a53385619d31cafb1e5fe9	SD5759	0	SH.2.A	Sub humid	Bacteria	Dadabacteria
a40e2f54b1a53385619d31cafb1e5fe9	SD5777	0	HA.2.A	Hyper arid	Bacteria	Dadabacteria
a40e2f54b1a53385619d31cafb1e5fe9	SD5760	0	SH.2.B	Sub humid	Bacteria	Dadabacteria
a40e2f54b1a53385619d31cafb1e5fe9	SD5775	0	HA.1.B	Hyper arid	Bacteria	Dadabacteria
a40e2f54b1a53385619d31cafb1e5fe9	SD5772	0	AR.2.B	Arid	Bacteria	Dadabacteria
a40e2f54b1a53385619d31cafb1e5fe9	SD5733	0	SH.1.B	Sub humid	Bacteria	Dadabacteria
a40e2f54b1a53385619d31cafb1e5fe9	SD5751	0	HA.1.B	Hyper arid	Bacteria	Dadabacteria
a40e2f54b1a53385619d31cafb1e5fe9	SD5748	0	AR.2.B	Arid	Bacteria	Dadabacteria
a40e2f54b1a53385619d31cafb1e5fe9	SD5732	0	SH.1.A	Sub humid	Bacteria	Dadabacteria
a40e2f54b1a53385619d31cafb1e5fe9	SD5776	0	HA.1.C	Hyper arid	Bacteria	Dadabacteria
a40e2f54b1a53385619d31cafb1e5fe9	SD5750	0	HA.1.A	Hyper arid	Bacteria	Dadabacteria
a40e2f54b1a53385619d31cafb1e5fe9	SD5745	0	AR.1.B	Arid	Bacteria	Dadabacteria
a40e2f54b1a53385619d31cafb1e5fe9	SD5749	0	AR.2.C	Arid	Bacteria	Dadabacteria
737b33135b9c7c636976fee56a6727ad	SD5754	2.26521	HA.2.B	Hyper arid	Bacteria	Deinococcota
737b33135b9c7c636976fee56a6727ad	SD5750	1.93319	HA.1.A	Hyper arid	Bacteria	Deinococcota
737b33135b9c7c636976fee56a6727ad	SD5749	1.1874	AR.2.C	Arid	Bacteria	Deinococcota
737b33135b9c7c636976fee56a6727ad	SD5746	0.73173	AR.1.C	Arid	Bacteria	Deinococcota
737b33135b9c7c636976fee56a6727ad	SD5751	0.672537	HA.1.B	Hyper arid	Bacteria	Deinococcota
737b33135b9c7c636976fee56a6727ad	SD5748	0.669249	AR.2.B	Arid	Bacteria	Deinococcota
737b33135b9c7c636976fee56a6727ad	SD5745	0.652768	AR.1.B	Arid	Bacteria	Deinococcota
737b33135b9c7c636976fee56a6727ad	SD5744	0.609738	AR.1.A	Arid	Bacteria	Deinococcota
737b33135b9c7c636976fee56a6727ad	SD5755	0.557221	HA.2.C	Hyper arid	Bacteria	Deinococcota
737b33135b9c7c636976fee56a6727ad	SD5747	0.54996	AR.2.A	Arid	Bacteria	Deinococcota
737b33135b9c7c636976fee56a6727ad	SD5753	0.500802	HA.2.A	Hyper arid	Bacteria	Deinococcota
737b33135b9c7c636976fee56a6727ad	SD5741	0.481776	SA.2.A	Semi arid	Bacteria	Deinococcota
737b33135b9c7c636976fee56a6727ad	SD5752	0.466926	HA.1.C	Hyper arid	Bacteria	Deinococcota
737b33135b9c7c636976fee56a6727ad	SD5742	0.417187	SA.2.B	Semi arid	Bacteria	Deinococcota
737b33135b9c7c636976fee56a6727ad	SD5778	0.411736	HA.2.B	Hyper arid	Bacteria	Deinococcota
737b33135b9c7c636976fee56a6727ad	SD5773	0.389098	AR.2.C	Arid	Bacteria	Deinococcota
737b33135b9c7c636976fee56a6727ad	SD5774	0.377138	HA.1.A	Hyper arid	Bacteria	Deinococcota
737b33135b9c7c636976fee56a6727ad	SD5779	0.359391	HA.2.C	Hyper arid	Bacteria	Deinococcota
737b33135b9c7c636976fee56a6727ad	SD5777	0.321354	HA.2.A	Hyper arid	Bacteria	Deinococcota
737b33135b9c7c636976fee56a6727ad	SD5775	0.289122	HA.1.B	Hyper arid	Bacteria	Deinococcota
737b33135b9c7c636976fee56a6727ad	SD5770	0.213141	AR.1.C	Arid	Bacteria	Deinococcota
737b33135b9c7c636976fee56a6727ad	SD5772	0.206673	AR.2.B	Arid	Bacteria	Deinococcota
737b33135b9c7c636976fee56a6727ad	SD5743	0.166328	SA.2.C	Semi arid	Bacteria	Deinococcota
737b33135b9c7c636976fee56a6727ad	SD5776	0.163202	HA.1.C	Hyper arid	Bacteria	Deinococcota
737b33135b9c7c636976fee56a6727ad	SD5739	0.156986	SA.1.B	Semi arid	Bacteria	Deinococcota
737b33135b9c7c636976fee56a6727ad	SD5738	0.120373	SA.1.A	Semi arid	Bacteria	Deinococcota
737b33135b9c7c636976fee56a6727ad	SD5763	0.104727	SA.1.B	Semi arid	Bacteria	Deinococcota
737b33135b9c7c636976fee56a6727ad	SD5771	0.071449	AR.2.A	Arid	Bacteria	Deinococcota
737b33135b9c7c636976fee56a6727ad	SD5768	0.0632031	AR.1.A	Arid	Bacteria	Deinococcota
737b33135b9c7c636976fee56a6727ad	SD5769	0.0595903	AR.1.B	Arid	Bacteria	Deinococcota
737b33135b9c7c636976fee56a6727ad	SD5736	0.0429943	SH.2.B	Sub humid	Bacteria	Deinococcota
737b33135b9c7c636976fee56a6727ad	SD5740	0.0399455	SA.1.C	Semi arid	Bacteria	Deinococcota
737b33135b9c7c636976fee56a6727ad	SD5766	0.0174718	SA.2.B	Semi arid	Bacteria	Deinococcota
737b33135b9c7c636976fee56a6727ad	SD5767	0.0159212	SA.2.C	Semi arid	Bacteria	Deinococcota
737b33135b9c7c636976fee56a6727ad	SD5765	0.012078	SA.2.A	Semi arid	Bacteria	Deinococcota
737b33135b9c7c636976fee56a6727ad	SD5764	0.0109712	SA.1.C	Semi arid	Bacteria	Deinococcota
737b33135b9c7c636976fee56a6727ad	SD5735	0.00968861	SH.2.A	Sub humid	Bacteria	Deinococcota
737b33135b9c7c636976fee56a6727ad	SD5761	0.0067198	SH.2.C	Sub humid	Bacteria	Deinococcota
737b33135b9c7c636976fee56a6727ad	SD5762	0.00629434	SA.1.A	Semi arid	Bacteria	Deinococcota
737b33135b9c7c636976fee56a6727ad	SD5759	0.00591751	SH.2.A	Sub humid	Bacteria	Deinococcota
737b33135b9c7c636976fee56a6727ad	SD5760	0.0033424	SH.2.B	Sub humid	Bacteria	Deinococcota
737b33135b9c7c636976fee56a6727ad	SD5737	0.00329259	SH.2.C	Sub humid	Bacteria	Deinococcota
737b33135b9c7c636976fee56a6727ad	SD5732	0.00208825	SH.1.A	Sub humid	Bacteria	Deinococcota
737b33135b9c7c636976fee56a6727ad	SD5734	0	SH.1.C	Sub humid	Bacteria	Deinococcota
737b33135b9c7c636976fee56a6727ad	SD5733	0	SH.1.B	Sub humid	Bacteria	Deinococcota
737b33135b9c7c636976fee56a6727ad	SD5756	0	SH.1.A	Sub humid	Bacteria	Deinococcota
737b33135b9c7c636976fee56a6727ad	SD5757	0	SH.1.B	Sub humid	Bacteria	Deinococcota
737b33135b9c7c636976fee56a6727ad	SD5758	0	SH.1.C	Sub humid	Bacteria	Deinococcota
58df65aa4bab12e632991783bc4d0872	SD5757	0.0250792	SH.1.B	Sub humid	Bacteria	Dependentiae
58df65aa4bab12e632991783bc4d0872	SD5759	0.0248535	SH.2.A	Sub humid	Bacteria	Dependentiae
58df65aa4bab12e632991783bc4d0872	SD5762	0.0245479	SA.1.A	Semi arid	Bacteria	Dependentiae
58df65aa4bab12e632991783bc4d0872	SD5761	0.0206763	SH.2.C	Sub humid	Bacteria	Dependentiae
58df65aa4bab12e632991783bc4d0872	SD5765	0.02013	SA.2.A	Semi arid	Bacteria	Dependentiae
58df65aa4bab12e632991783bc4d0872	SD5778	0.0194521	HA.2.B	Hyper arid	Bacteria	Dependentiae
58df65aa4bab12e632991783bc4d0872	SD5760	0.016712	SH.2.B	Sub humid	Bacteria	Dependentiae
58df65aa4bab12e632991783bc4d0872	SD5766	0.0149759	SA.2.B	Semi arid	Bacteria	Dependentiae
58df65aa4bab12e632991783bc4d0872	SD5773	0.013109	AR.2.C	Arid	Bacteria	Dependentiae
58df65aa4bab12e632991783bc4d0872	SD5732	0.0118334	SH.1.A	Sub humid	Bacteria	Dependentiae
58df65aa4bab12e632991783bc4d0872	SD5756	0.0112844	SH.1.A	Sub humid	Bacteria	Dependentiae
58df65aa4bab12e632991783bc4d0872	SD5758	0.0109261	SH.1.C	Sub humid	Bacteria	Dependentiae
58df65aa4bab12e632991783bc4d0872	SD5733	0.00929224	SH.1.B	Sub humid	Bacteria	Dependentiae
58df65aa4bab12e632991783bc4d0872	SD5777	0.00840142	HA.2.A	Hyper arid	Bacteria	Dependentiae
58df65aa4bab12e632991783bc4d0872	SD5734	0.00818848	SH.1.C	Sub humid	Bacteria	Dependentiae
58df65aa4bab12e632991783bc4d0872	SD5767	0.00716452	SA.2.C	Semi arid	Bacteria	Dependentiae
58df65aa4bab12e632991783bc4d0872	SD5779	0.00653438	HA.2.C	Hyper arid	Bacteria	Dependentiae
58df65aa4bab12e632991783bc4d0872	SD5772	0.00613013	AR.2.B	Arid	Bacteria	Dependentiae
58df65aa4bab12e632991783bc4d0872	SD5776	0.00532179	HA.1.C	Hyper arid	Bacteria	Dependentiae
58df65aa4bab12e632991783bc4d0872	SD5737	0.00460963	SH.2.C	Sub humid	Bacteria	Dependentiae
58df65aa4bab12e632991783bc4d0872	SD5738	0.00394664	SA.1.A	Semi arid	Bacteria	Dependentiae
58df65aa4bab12e632991783bc4d0872	SD5735	0	SH.2.A	Sub humid	Bacteria	Dependentiae
58df65aa4bab12e632991783bc4d0872	SD5736	0	SH.2.B	Sub humid	Bacteria	Dependentiae
58df65aa4bab12e632991783bc4d0872	SD5739	0	SA.1.B	Semi arid	Bacteria	Dependentiae
58df65aa4bab12e632991783bc4d0872	SD5740	0	SA.1.C	Semi arid	Bacteria	Dependentiae
58df65aa4bab12e632991783bc4d0872	SD5742	0	SA.2.B	Semi arid	Bacteria	Dependentiae
58df65aa4bab12e632991783bc4d0872	SD5752	0	HA.1.C	Hyper arid	Bacteria	Dependentiae
58df65aa4bab12e632991783bc4d0872	SD5741	0	SA.2.A	Semi arid	Bacteria	Dependentiae
58df65aa4bab12e632991783bc4d0872	SD5755	0	HA.2.C	Hyper arid	Bacteria	Dependentiae
58df65aa4bab12e632991783bc4d0872	SD5753	0	HA.2.A	Hyper arid	Bacteria	Dependentiae
58df65aa4bab12e632991783bc4d0872	SD5754	0	HA.2.B	Hyper arid	Bacteria	Dependentiae
58df65aa4bab12e632991783bc4d0872	SD5746	0	AR.1.C	Arid	Bacteria	Dependentiae
58df65aa4bab12e632991783bc4d0872	SD5743	0	SA.2.C	Semi arid	Bacteria	Dependentiae
58df65aa4bab12e632991783bc4d0872	SD5750	0	HA.1.A	Hyper arid	Bacteria	Dependentiae
58df65aa4bab12e632991783bc4d0872	SD5751	0	HA.1.B	Hyper arid	Bacteria	Dependentiae
58df65aa4bab12e632991783bc4d0872	SD5768	0	AR.1.A	Arid	Bacteria	Dependentiae
58df65aa4bab12e632991783bc4d0872	SD5769	0	AR.1.B	Arid	Bacteria	Dependentiae
58df65aa4bab12e632991783bc4d0872	SD5770	0	AR.1.C	Arid	Bacteria	Dependentiae
58df65aa4bab12e632991783bc4d0872	SD5747	0	AR.2.A	Arid	Bacteria	Dependentiae
58df65aa4bab12e632991783bc4d0872	SD5744	0	AR.1.A	Arid	Bacteria	Dependentiae
58df65aa4bab12e632991783bc4d0872	SD5745	0	AR.1.B	Arid	Bacteria	Dependentiae
58df65aa4bab12e632991783bc4d0872	SD5763	0	SA.1.B	Semi arid	Bacteria	Dependentiae
58df65aa4bab12e632991783bc4d0872	SD5764	0	SA.1.C	Semi arid	Bacteria	Dependentiae
58df65aa4bab12e632991783bc4d0872	SD5771	0	AR.2.A	Arid	Bacteria	Dependentiae
58df65aa4bab12e632991783bc4d0872	SD5748	0	AR.2.B	Arid	Bacteria	Dependentiae
58df65aa4bab12e632991783bc4d0872	SD5749	0	AR.2.C	Arid	Bacteria	Dependentiae
58df65aa4bab12e632991783bc4d0872	SD5774	0	HA.1.A	Hyper arid	Bacteria	Dependentiae
58df65aa4bab12e632991783bc4d0872	SD5775	0	HA.1.B	Hyper arid	Bacteria	Dependentiae
7dea520cf7c6645d198bcd3e26a674f5	SD5769	0.122905	AR.1.B	Arid	Bacteria	Desulfobacterota
7dea520cf7c6645d198bcd3e26a674f5	SD5756	0.0942582	SH.1.A	Sub humid	Bacteria	Desulfobacterota
7dea520cf7c6645d198bcd3e26a674f5	SD5758	0.0513527	SH.1.C	Sub humid	Bacteria	Desulfobacterota
7dea520cf7c6645d198bcd3e26a674f5	SD5732	0.0452454	SH.1.A	Sub humid	Bacteria	Desulfobacterota
7dea520cf7c6645d198bcd3e26a674f5	SD5757	0.0422386	SH.1.B	Sub humid	Bacteria	Desulfobacterota
7dea520cf7c6645d198bcd3e26a674f5	SD5733	0.0320066	SH.1.B	Sub humid	Bacteria	Desulfobacterota
7dea520cf7c6645d198bcd3e26a674f5	SD5760	0.0314186	SH.2.B	Sub humid	Bacteria	Desulfobacterota
7dea520cf7c6645d198bcd3e26a674f5	SD5765	0.0281821	SA.2.A	Semi arid	Bacteria	Desulfobacterota
7dea520cf7c6645d198bcd3e26a674f5	SD5762	0.0251773	SA.1.A	Semi arid	Bacteria	Desulfobacterota
7dea520cf7c6645d198bcd3e26a674f5	SD5767	0.0191054	SA.2.C	Semi arid	Bacteria	Desulfobacterota
7dea520cf7c6645d198bcd3e26a674f5	SD5759	0.016569	SH.2.A	Sub humid	Bacteria	Desulfobacterota
7dea520cf7c6645d198bcd3e26a674f5	SD5768	0.0162522	AR.1.A	Arid	Bacteria	Desulfobacterota
7dea520cf7c6645d198bcd3e26a674f5	SD5761	0.0155072	SH.2.C	Sub humid	Bacteria	Desulfobacterota
7dea520cf7c6645d198bcd3e26a674f5	SD5779	0.0145208	HA.2.C	Hyper arid	Bacteria	Desulfobacterota
7dea520cf7c6645d198bcd3e26a674f5	SD5772	0.0140117	AR.2.B	Arid	Bacteria	Desulfobacterota
7dea520cf7c6645d198bcd3e26a674f5	SD5766	0.0112319	SA.2.B	Semi arid	Bacteria	Desulfobacterota
7dea520cf7c6645d198bcd3e26a674f5	SD5777	0.00840142	HA.2.A	Hyper arid	Bacteria	Desulfobacterota
7dea520cf7c6645d198bcd3e26a674f5	SD5764	0.0065827	SA.1.C	Semi arid	Bacteria	Desulfobacterota
7dea520cf7c6645d198bcd3e26a674f5	SD5773	0.00536276	AR.2.C	Arid	Bacteria	Desulfobacterota
7dea520cf7c6645d198bcd3e26a674f5	SD5734	0.00467913	SH.1.C	Sub humid	Bacteria	Desulfobacterota
7dea520cf7c6645d198bcd3e26a674f5	SD5763	0.00430385	SA.1.B	Semi arid	Bacteria	Desulfobacterota
7dea520cf7c6645d198bcd3e26a674f5	SD5737	0.00395111	SH.2.C	Sub humid	Bacteria	Desulfobacterota
7dea520cf7c6645d198bcd3e26a674f5	SD5741	0	SA.2.A	Semi arid	Bacteria	Desulfobacterota
7dea520cf7c6645d198bcd3e26a674f5	SD5742	0	SA.2.B	Semi arid	Bacteria	Desulfobacterota
7dea520cf7c6645d198bcd3e26a674f5	SD5735	0	SH.2.A	Sub humid	Bacteria	Desulfobacterota
7dea520cf7c6645d198bcd3e26a674f5	SD5736	0	SH.2.B	Sub humid	Bacteria	Desulfobacterota
7dea520cf7c6645d198bcd3e26a674f5	SD5743	0	SA.2.C	Semi arid	Bacteria	Desulfobacterota
7dea520cf7c6645d198bcd3e26a674f5	SD5744	0	AR.1.A	Arid	Bacteria	Desulfobacterota
7dea520cf7c6645d198bcd3e26a674f5	SD5749	0	AR.2.C	Arid	Bacteria	Desulfobacterota
7dea520cf7c6645d198bcd3e26a674f5	SD5750	0	HA.1.A	Hyper arid	Bacteria	Desulfobacterota
7dea520cf7c6645d198bcd3e26a674f5	SD5738	0	SA.1.A	Semi arid	Bacteria	Desulfobacterota
7dea520cf7c6645d198bcd3e26a674f5	SD5739	0	SA.1.B	Semi arid	Bacteria	Desulfobacterota
7dea520cf7c6645d198bcd3e26a674f5	SD5740	0	SA.1.C	Semi arid	Bacteria	Desulfobacterota
7dea520cf7c6645d198bcd3e26a674f5	SD5754	0	HA.2.B	Hyper arid	Bacteria	Desulfobacterota
7dea520cf7c6645d198bcd3e26a674f5	SD5755	0	HA.2.C	Hyper arid	Bacteria	Desulfobacterota
7dea520cf7c6645d198bcd3e26a674f5	SD5745	0	AR.1.B	Arid	Bacteria	Desulfobacterota
7dea520cf7c6645d198bcd3e26a674f5	SD5746	0	AR.1.C	Arid	Bacteria	Desulfobacterota
7dea520cf7c6645d198bcd3e26a674f5	SD5747	0	AR.2.A	Arid	Bacteria	Desulfobacterota
7dea520cf7c6645d198bcd3e26a674f5	SD5748	0	AR.2.B	Arid	Bacteria	Desulfobacterota
7dea520cf7c6645d198bcd3e26a674f5	SD5751	0	HA.1.B	Hyper arid	Bacteria	Desulfobacterota
7dea520cf7c6645d198bcd3e26a674f5	SD5752	0	HA.1.C	Hyper arid	Bacteria	Desulfobacterota
7dea520cf7c6645d198bcd3e26a674f5	SD5753	0	HA.2.A	Hyper arid	Bacteria	Desulfobacterota
7dea520cf7c6645d198bcd3e26a674f5	SD5770	0	AR.1.C	Arid	Bacteria	Desulfobacterota
7dea520cf7c6645d198bcd3e26a674f5	SD5775	0	HA.1.B	Hyper arid	Bacteria	Desulfobacterota
7dea520cf7c6645d198bcd3e26a674f5	SD5776	0	HA.1.C	Hyper arid	Bacteria	Desulfobacterota
7dea520cf7c6645d198bcd3e26a674f5	SD5771	0	AR.2.A	Arid	Bacteria	Desulfobacterota
7dea520cf7c6645d198bcd3e26a674f5	SD5774	0	HA.1.A	Hyper arid	Bacteria	Desulfobacterota
7dea520cf7c6645d198bcd3e26a674f5	SD5778	0	HA.2.B	Hyper arid	Bacteria	Desulfobacterota
f331f10e4387fd22611295fbec8287e4	SD5762	0.0805675	SA.1.A	Semi arid	Bacteria	Elusimicrobiota
f331f10e4387fd22611295fbec8287e4	SD5756	0.0643877	SH.1.A	Sub humid	Bacteria	Elusimicrobiota
f331f10e4387fd22611295fbec8287e4	SD5761	0.0630628	SH.2.C	Sub humid	Bacteria	Elusimicrobiota
f331f10e4387fd22611295fbec8287e4	SD5757	0.0607181	SH.1.B	Sub humid	Bacteria	Elusimicrobiota
f331f10e4387fd22611295fbec8287e4	SD5772	0.0586741	AR.2.B	Arid	Bacteria	Elusimicrobiota
f331f10e4387fd22611295fbec8287e4	SD5732	0.058471	SH.1.A	Sub humid	Bacteria	Elusimicrobiota
f331f10e4387fd22611295fbec8287e4	SD5760	0.0574893	SH.2.B	Sub humid	Bacteria	Elusimicrobiota
f331f10e4387fd22611295fbec8287e4	SD5764	0.0504674	SA.1.C	Semi arid	Bacteria	Elusimicrobiota
f331f10e4387fd22611295fbec8287e4	SD5737	0.0428037	SH.2.C	Sub humid	Bacteria	Elusimicrobiota
f331f10e4387fd22611295fbec8287e4	SD5733	0.0392339	SH.1.B	Sub humid	Bacteria	Elusimicrobiota
f331f10e4387fd22611295fbec8287e4	SD5738	0.0325598	SA.1.A	Semi arid	Bacteria	Elusimicrobiota
f331f10e4387fd22611295fbec8287e4	SD5758	0.02513	SH.1.C	Sub humid	Bacteria	Elusimicrobiota
f331f10e4387fd22611295fbec8287e4	SD5769	0.0223464	AR.1.B	Arid	Bacteria	Elusimicrobiota
f331f10e4387fd22611295fbec8287e4	SD5735	0.0213149	SH.2.A	Sub humid	Bacteria	Elusimicrobiota
f331f10e4387fd22611295fbec8287e4	SD5773	0.0178759	AR.2.C	Arid	Bacteria	Elusimicrobiota
f331f10e4387fd22611295fbec8287e4	SD5740	0.0140984	SA.1.C	Semi arid	Bacteria	Elusimicrobiota
f331f10e4387fd22611295fbec8287e4	SD5734	0.010528	SH.1.C	Sub humid	Bacteria	Elusimicrobiota
f331f10e4387fd22611295fbec8287e4	SD5759	0.00828451	SH.2.A	Sub humid	Bacteria	Elusimicrobiota
f331f10e4387fd22611295fbec8287e4	SD5779	0.00798647	HA.2.C	Hyper arid	Bacteria	Elusimicrobiota
f331f10e4387fd22611295fbec8287e4	SD5768	0.00541741	AR.1.A	Arid	Bacteria	Elusimicrobiota
f331f10e4387fd22611295fbec8287e4	SD5766	0.00499195	SA.2.B	Semi arid	Bacteria	Elusimicrobiota
f331f10e4387fd22611295fbec8287e4	SD5745	0.0044406	AR.1.B	Arid	Bacteria	Elusimicrobiota
f331f10e4387fd22611295fbec8287e4	SD5765	0.00402601	SA.2.A	Semi arid	Bacteria	Elusimicrobiota
f331f10e4387fd22611295fbec8287e4	SD5767	0.00238817	SA.2.C	Semi arid	Bacteria	Elusimicrobiota
f331f10e4387fd22611295fbec8287e4	SD5752	0	HA.1.C	Hyper arid	Bacteria	Elusimicrobiota
f331f10e4387fd22611295fbec8287e4	SD5753	0	HA.2.A	Hyper arid	Bacteria	Elusimicrobiota
f331f10e4387fd22611295fbec8287e4	SD5739	0	SA.1.B	Semi arid	Bacteria	Elusimicrobiota
f331f10e4387fd22611295fbec8287e4	SD5736	0	SH.2.B	Sub humid	Bacteria	Elusimicrobiota
f331f10e4387fd22611295fbec8287e4	SD5754	0	HA.2.B	Hyper arid	Bacteria	Elusimicrobiota
f331f10e4387fd22611295fbec8287e4	SD5755	0	HA.2.C	Hyper arid	Bacteria	Elusimicrobiota
f331f10e4387fd22611295fbec8287e4	SD5743	0	SA.2.C	Semi arid	Bacteria	Elusimicrobiota
f331f10e4387fd22611295fbec8287e4	SD5744	0	AR.1.A	Arid	Bacteria	Elusimicrobiota
f331f10e4387fd22611295fbec8287e4	SD5741	0	SA.2.A	Semi arid	Bacteria	Elusimicrobiota
f331f10e4387fd22611295fbec8287e4	SD5742	0	SA.2.B	Semi arid	Bacteria	Elusimicrobiota
f331f10e4387fd22611295fbec8287e4	SD5748	0	AR.2.B	Arid	Bacteria	Elusimicrobiota
f331f10e4387fd22611295fbec8287e4	SD5749	0	AR.2.C	Arid	Bacteria	Elusimicrobiota
f331f10e4387fd22611295fbec8287e4	SD5750	0	HA.1.A	Hyper arid	Bacteria	Elusimicrobiota
f331f10e4387fd22611295fbec8287e4	SD5751	0	HA.1.B	Hyper arid	Bacteria	Elusimicrobiota
f331f10e4387fd22611295fbec8287e4	SD5778	0	HA.2.B	Hyper arid	Bacteria	Elusimicrobiota
f331f10e4387fd22611295fbec8287e4	SD5746	0	AR.1.C	Arid	Bacteria	Elusimicrobiota
f331f10e4387fd22611295fbec8287e4	SD5747	0	AR.2.A	Arid	Bacteria	Elusimicrobiota
f331f10e4387fd22611295fbec8287e4	SD5763	0	SA.1.B	Semi arid	Bacteria	Elusimicrobiota
f331f10e4387fd22611295fbec8287e4	SD5770	0	AR.1.C	Arid	Bacteria	Elusimicrobiota
f331f10e4387fd22611295fbec8287e4	SD5774	0	HA.1.A	Hyper arid	Bacteria	Elusimicrobiota
f331f10e4387fd22611295fbec8287e4	SD5775	0	HA.1.B	Hyper arid	Bacteria	Elusimicrobiota
f331f10e4387fd22611295fbec8287e4	SD5776	0	HA.1.C	Hyper arid	Bacteria	Elusimicrobiota
f331f10e4387fd22611295fbec8287e4	SD5777	0	HA.2.A	Hyper arid	Bacteria	Elusimicrobiota
f331f10e4387fd22611295fbec8287e4	SD5771	0	AR.2.A	Arid	Bacteria	Elusimicrobiota
70cdad705f3c7369a38b2c80124068d5	SD5766	0.180958	SA.2.B	Semi arid	Bacteria	Entotheonellaeota
70cdad705f3c7369a38b2c80124068d5	SD5765	0.177144	SA.2.A	Semi arid	Bacteria	Entotheonellaeota
70cdad705f3c7369a38b2c80124068d5	SD5762	0.174983	SA.1.A	Semi arid	Bacteria	Entotheonellaeota
70cdad705f3c7369a38b2c80124068d5	SD5759	0.133736	SH.2.A	Sub humid	Bacteria	Entotheonellaeota
70cdad705f3c7369a38b2c80124068d5	SD5761	0.122507	SH.2.C	Sub humid	Bacteria	Entotheonellaeota
70cdad705f3c7369a38b2c80124068d5	SD5768	0.113766	AR.1.A	Arid	Bacteria	Entotheonellaeota
70cdad705f3c7369a38b2c80124068d5	SD5776	0.113532	HA.1.C	Hyper arid	Bacteria	Entotheonellaeota
70cdad705f3c7369a38b2c80124068d5	SD5767	0.108264	SA.2.C	Semi arid	Bacteria	Entotheonellaeota
70cdad705f3c7369a38b2c80124068d5	SD5773	0.0852083	AR.2.C	Arid	Bacteria	Entotheonellaeota
70cdad705f3c7369a38b2c80124068d5	SD5771	0.071449	AR.2.A	Arid	Bacteria	Entotheonellaeota
70cdad705f3c7369a38b2c80124068d5	SD5760	0.0701905	SH.2.B	Sub humid	Bacteria	Entotheonellaeota
70cdad705f3c7369a38b2c80124068d5	SD5764	0.0680212	SA.1.C	Semi arid	Bacteria	Entotheonellaeota
70cdad705f3c7369a38b2c80124068d5	SD5774	0.0519295	HA.1.A	Hyper arid	Bacteria	Entotheonellaeota
70cdad705f3c7369a38b2c80124068d5	SD5778	0.0453882	HA.2.B	Hyper arid	Bacteria	Entotheonellaeota
70cdad705f3c7369a38b2c80124068d5	SD5757	0.0435586	SH.1.B	Sub humid	Bacteria	Entotheonellaeota
70cdad705f3c7369a38b2c80124068d5	SD5756	0.041155	SH.1.A	Sub humid	Bacteria	Entotheonellaeota
70cdad705f3c7369a38b2c80124068d5	SD5758	0.0305931	SH.1.C	Sub humid	Bacteria	Entotheonellaeota
70cdad705f3c7369a38b2c80124068d5	SD5769	0.0297952	AR.1.B	Arid	Bacteria	Entotheonellaeota
70cdad705f3c7369a38b2c80124068d5	SD5735	0.0290658	SH.2.A	Sub humid	Bacteria	Entotheonellaeota
70cdad705f3c7369a38b2c80124068d5	SD5734	0.0198863	SH.1.C	Sub humid	Bacteria	Entotheonellaeota
70cdad705f3c7369a38b2c80124068d5	SD5737	0.0184385	SH.2.C	Sub humid	Bacteria	Entotheonellaeota
70cdad705f3c7369a38b2c80124068d5	SD5770	0.0147843	AR.1.C	Arid	Bacteria	Entotheonellaeota
70cdad705f3c7369a38b2c80124068d5	SD5736	0.0121506	SH.2.B	Sub humid	Bacteria	Entotheonellaeota
70cdad705f3c7369a38b2c80124068d5	SD5777	0.0105018	HA.2.A	Hyper arid	Bacteria	Entotheonellaeota
70cdad705f3c7369a38b2c80124068d5	SD5733	0.00929224	SH.1.B	Sub humid	Bacteria	Entotheonellaeota
70cdad705f3c7369a38b2c80124068d5	SD5772	0.0052544	AR.2.B	Arid	Bacteria	Entotheonellaeota
70cdad705f3c7369a38b2c80124068d5	SD5763	0.00286923	SA.1.B	Semi arid	Bacteria	Entotheonellaeota
70cdad705f3c7369a38b2c80124068d5	SD5740	0	SA.1.C	Semi arid	Bacteria	Entotheonellaeota
70cdad705f3c7369a38b2c80124068d5	SD5739	0	SA.1.B	Semi arid	Bacteria	Entotheonellaeota
70cdad705f3c7369a38b2c80124068d5	SD5752	0	HA.1.C	Hyper arid	Bacteria	Entotheonellaeota
70cdad705f3c7369a38b2c80124068d5	SD5732	0	SH.1.A	Sub humid	Bacteria	Entotheonellaeota
70cdad705f3c7369a38b2c80124068d5	SD5738	0	SA.1.A	Semi arid	Bacteria	Entotheonellaeota
70cdad705f3c7369a38b2c80124068d5	SD5743	0	SA.2.C	Semi arid	Bacteria	Entotheonellaeota
70cdad705f3c7369a38b2c80124068d5	SD5753	0	HA.2.A	Hyper arid	Bacteria	Entotheonellaeota
70cdad705f3c7369a38b2c80124068d5	SD5741	0	SA.2.A	Semi arid	Bacteria	Entotheonellaeota
70cdad705f3c7369a38b2c80124068d5	SD5742	0	SA.2.B	Semi arid	Bacteria	Entotheonellaeota
70cdad705f3c7369a38b2c80124068d5	SD5748	0	AR.2.B	Arid	Bacteria	Entotheonellaeota
70cdad705f3c7369a38b2c80124068d5	SD5751	0	HA.1.B	Hyper arid	Bacteria	Entotheonellaeota
70cdad705f3c7369a38b2c80124068d5	SD5754	0	HA.2.B	Hyper arid	Bacteria	Entotheonellaeota
70cdad705f3c7369a38b2c80124068d5	SD5755	0	HA.2.C	Hyper arid	Bacteria	Entotheonellaeota
70cdad705f3c7369a38b2c80124068d5	SD5744	0	AR.1.A	Arid	Bacteria	Entotheonellaeota
70cdad705f3c7369a38b2c80124068d5	SD5745	0	AR.1.B	Arid	Bacteria	Entotheonellaeota
70cdad705f3c7369a38b2c80124068d5	SD5746	0	AR.1.C	Arid	Bacteria	Entotheonellaeota
70cdad705f3c7369a38b2c80124068d5	SD5747	0	AR.2.A	Arid	Bacteria	Entotheonellaeota
70cdad705f3c7369a38b2c80124068d5	SD5749	0	AR.2.C	Arid	Bacteria	Entotheonellaeota
70cdad705f3c7369a38b2c80124068d5	SD5750	0	HA.1.A	Hyper arid	Bacteria	Entotheonellaeota
70cdad705f3c7369a38b2c80124068d5	SD5779	0	HA.2.C	Hyper arid	Bacteria	Entotheonellaeota
70cdad705f3c7369a38b2c80124068d5	SD5775	0	HA.1.B	Hyper arid	Bacteria	Entotheonellaeota
5524d1953f00dbc26274de4da7601857	SD5769	0.0558659	AR.1.B	Arid	Bacteria	Fibrobacterota
5524d1953f00dbc26274de4da7601857	SD5762	0.0509841	SA.1.A	Semi arid	Bacteria	Fibrobacterota
5524d1953f00dbc26274de4da7601857	SD5764	0.0504674	SA.1.C	Semi arid	Bacteria	Fibrobacterota
5524d1953f00dbc26274de4da7601857	SD5740	0.0422952	SA.1.C	Semi arid	Bacteria	Fibrobacterota
5524d1953f00dbc26274de4da7601857	SD5741	0.0372803	SA.2.A	Semi arid	Bacteria	Fibrobacterota
5524d1953f00dbc26274de4da7601857	SD5765	0.0362341	SA.2.A	Semi arid	Bacteria	Fibrobacterota
5524d1953f00dbc26274de4da7601857	SD5738	0.0345331	SA.1.A	Semi arid	Bacteria	Fibrobacterota
5524d1953f00dbc26274de4da7601857	SD5772	0.0341536	AR.2.B	Arid	Bacteria	Fibrobacterota
5524d1953f00dbc26274de4da7601857	SD5767	0.0318423	SA.2.C	Semi arid	Bacteria	Fibrobacterota
5524d1953f00dbc26274de4da7601857	SD5760	0.0300816	SH.2.B	Sub humid	Bacteria	Fibrobacterota
5524d1953f00dbc26274de4da7601857	SD5737	0.0296333	SH.2.C	Sub humid	Bacteria	Fibrobacterota
5524d1953f00dbc26274de4da7601857	SD5756	0.0278792	SH.1.A	Sub humid	Bacteria	Fibrobacterota
5524d1953f00dbc26274de4da7601857	SD5777	0.0252043	HA.2.A	Hyper arid	Bacteria	Fibrobacterota
5524d1953f00dbc26274de4da7601857	SD5759	0.0248535	SH.2.A	Sub humid	Bacteria	Fibrobacterota
5524d1953f00dbc26274de4da7601857	SD5779	0.0246854	HA.2.C	Hyper arid	Bacteria	Fibrobacterota
5524d1953f00dbc26274de4da7601857	SD5761	0.022744	SH.2.C	Sub humid	Bacteria	Fibrobacterota
5524d1953f00dbc26274de4da7601857	SD5757	0.0211193	SH.1.B	Sub humid	Bacteria	Fibrobacterota
5524d1953f00dbc26274de4da7601857	SD5734	0.0175467	SH.1.C	Sub humid	Bacteria	Fibrobacterota
5524d1953f00dbc26274de4da7601857	SD5768	0.0171551	AR.1.A	Arid	Bacteria	Fibrobacterota
5524d1953f00dbc26274de4da7601857	SD5766	0.0162238	SA.2.B	Semi arid	Bacteria	Fibrobacterota
5524d1953f00dbc26274de4da7601857	SD5773	0.0143007	AR.2.C	Arid	Bacteria	Fibrobacterota
5524d1953f00dbc26274de4da7601857	SD5732	0.0132256	SH.1.A	Sub humid	Bacteria	Fibrobacterota
5524d1953f00dbc26274de4da7601857	SD5758	0.0131113	SH.1.C	Sub humid	Bacteria	Fibrobacterota
5524d1953f00dbc26274de4da7601857	SD5735	0.0116263	SH.2.A	Sub humid	Bacteria	Fibrobacterota
5524d1953f00dbc26274de4da7601857	SD5755	0.00887609	HA.2.C	Hyper arid	Bacteria	Fibrobacterota
5524d1953f00dbc26274de4da7601857	SD5736	0.00747726	SH.2.B	Sub humid	Bacteria	Fibrobacterota
5524d1953f00dbc26274de4da7601857	SD5748	0.00741961	AR.2.B	Arid	Bacteria	Fibrobacterota
5524d1953f00dbc26274de4da7601857	SD5733	0.00516236	SH.1.B	Sub humid	Bacteria	Fibrobacterota
5524d1953f00dbc26274de4da7601857	SD5749	0	AR.2.C	Arid	Bacteria	Fibrobacterota
5524d1953f00dbc26274de4da7601857	SD5753	0	HA.2.A	Hyper arid	Bacteria	Fibrobacterota
5524d1953f00dbc26274de4da7601857	SD5739	0	SA.1.B	Semi arid	Bacteria	Fibrobacterota
5524d1953f00dbc26274de4da7601857	SD5747	0	AR.2.A	Arid	Bacteria	Fibrobacterota
5524d1953f00dbc26274de4da7601857	SD5750	0	HA.1.A	Hyper arid	Bacteria	Fibrobacterota
5524d1953f00dbc26274de4da7601857	SD5751	0	HA.1.B	Hyper arid	Bacteria	Fibrobacterota
5524d1953f00dbc26274de4da7601857	SD5752	0	HA.1.C	Hyper arid	Bacteria	Fibrobacterota
5524d1953f00dbc26274de4da7601857	SD5754	0	HA.2.B	Hyper arid	Bacteria	Fibrobacterota
5524d1953f00dbc26274de4da7601857	SD5742	0	SA.2.B	Semi arid	Bacteria	Fibrobacterota
5524d1953f00dbc26274de4da7601857	SD5743	0	SA.2.C	Semi arid	Bacteria	Fibrobacterota
5524d1953f00dbc26274de4da7601857	SD5744	0	AR.1.A	Arid	Bacteria	Fibrobacterota
5524d1953f00dbc26274de4da7601857	SD5745	0	AR.1.B	Arid	Bacteria	Fibrobacterota
5524d1953f00dbc26274de4da7601857	SD5746	0	AR.1.C	Arid	Bacteria	Fibrobacterota
5524d1953f00dbc26274de4da7601857	SD5774	0	HA.1.A	Hyper arid	Bacteria	Fibrobacterota
5524d1953f00dbc26274de4da7601857	SD5775	0	HA.1.B	Hyper arid	Bacteria	Fibrobacterota
5524d1953f00dbc26274de4da7601857	SD5763	0	SA.1.B	Semi arid	Bacteria	Fibrobacterota
5524d1953f00dbc26274de4da7601857	SD5778	0	HA.2.B	Hyper arid	Bacteria	Fibrobacterota
5524d1953f00dbc26274de4da7601857	SD5770	0	AR.1.C	Arid	Bacteria	Fibrobacterota
5524d1953f00dbc26274de4da7601857	SD5776	0	HA.1.C	Hyper arid	Bacteria	Fibrobacterota
5524d1953f00dbc26274de4da7601857	SD5771	0	AR.2.A	Arid	Bacteria	Fibrobacterota
8b0766d107153c82e4ab5f287749c893	SD5777	1.27702	HA.2.A	Hyper arid	Bacteria	Firmicutes
8b0766d107153c82e4ab5f287749c893	SD5756	1.27315	SH.1.A	Sub humid	Bacteria	Firmicutes
8b0766d107153c82e4ab5f287749c893	SD5753	1.27001	HA.2.A	Hyper arid	Bacteria	Firmicutes
8b0766d107153c82e4ab5f287749c893	SD5732	0.921614	SH.1.A	Sub humid	Bacteria	Firmicutes
8b0766d107153c82e4ab5f287749c893	SD5778	0.862376	HA.2.B	Hyper arid	Bacteria	Firmicutes
8b0766d107153c82e4ab5f287749c893	SD5764	0.822838	SA.1.C	Semi arid	Bacteria	Firmicutes
8b0766d107153c82e4ab5f287749c893	SD5733	0.81049	SH.1.B	Sub humid	Bacteria	Firmicutes
8b0766d107153c82e4ab5f287749c893	SD5734	0.763868	SH.1.C	Sub humid	Bacteria	Firmicutes
8b0766d107153c82e4ab5f287749c893	SD5759	0.745606	SH.2.A	Sub humid	Bacteria	Firmicutes
8b0766d107153c82e4ab5f287749c893	SD5737	0.738858	SH.2.C	Sub humid	Bacteria	Firmicutes
8b0766d107153c82e4ab5f287749c893	SD5767	0.723617	SA.2.C	Semi arid	Bacteria	Firmicutes
8b0766d107153c82e4ab5f287749c893	SD5761	0.6787	SH.2.C	Sub humid	Bacteria	Firmicutes
8b0766d107153c82e4ab5f287749c893	SD5758	0.666492	SH.1.C	Sub humid	Bacteria	Firmicutes
8b0766d107153c82e4ab5f287749c893	SD5779	0.561957	HA.2.C	Hyper arid	Bacteria	Firmicutes
8b0766d107153c82e4ab5f287749c893	SD5770	0.561805	AR.1.C	Arid	Bacteria	Firmicutes
8b0766d107153c82e4ab5f287749c893	SD5762	0.557049	SA.1.A	Semi arid	Bacteria	Firmicutes
8b0766d107153c82e4ab5f287749c893	SD5760	0.549491	SH.2.B	Sub humid	Bacteria	Firmicutes
8b0766d107153c82e4ab5f287749c893	SD5769	0.521415	AR.1.B	Arid	Bacteria	Firmicutes
8b0766d107153c82e4ab5f287749c893	SD5755	0.381672	HA.2.C	Hyper arid	Bacteria	Firmicutes
8b0766d107153c82e4ab5f287749c893	SD5774	0.369349	HA.1.A	Hyper arid	Bacteria	Firmicutes
8b0766d107153c82e4ab5f287749c893	SD5765	0.32812	SA.2.A	Semi arid	Bacteria	Firmicutes
8b0766d107153c82e4ab5f287749c893	SD5766	0.300765	SA.2.B	Semi arid	Bacteria	Firmicutes
8b0766d107153c82e4ab5f287749c893	SD5735	0.298409	SH.2.A	Sub humid	Bacteria	Firmicutes
8b0766d107153c82e4ab5f287749c893	SD5751	0.294668	HA.1.B	Hyper arid	Bacteria	Firmicutes
8b0766d107153c82e4ab5f287749c893	SD5757	0.269271	SH.1.B	Sub humid	Bacteria	Firmicutes
8b0766d107153c82e4ab5f287749c893	SD5775	0.252982	HA.1.B	Hyper arid	Bacteria	Firmicutes
8b0766d107153c82e4ab5f287749c893	SD5748	0.210717	AR.2.B	Arid	Bacteria	Firmicutes
8b0766d107153c82e4ab5f287749c893	SD5773	0.193059	AR.2.C	Arid	Bacteria	Firmicutes
8b0766d107153c82e4ab5f287749c893	SD5736	0.181324	SH.2.B	Sub humid	Bacteria	Firmicutes
8b0766d107153c82e4ab5f287749c893	SD5776	0.14901	HA.1.C	Hyper arid	Bacteria	Firmicutes
8b0766d107153c82e4ab5f287749c893	SD5768	0.148076	AR.1.A	Arid	Bacteria	Firmicutes
8b0766d107153c82e4ab5f287749c893	SD5772	0.146247	AR.2.B	Arid	Bacteria	Firmicutes
8b0766d107153c82e4ab5f287749c893	SD5743	0.141305	SA.2.C	Semi arid	Bacteria	Firmicutes
8b0766d107153c82e4ab5f287749c893	SD5763	0.134854	SA.1.B	Semi arid	Bacteria	Firmicutes
8b0766d107153c82e4ab5f287749c893	SD5740	0.117487	SA.1.C	Semi arid	Bacteria	Firmicutes
8b0766d107153c82e4ab5f287749c893	SD5750	0.110711	HA.1.A	Hyper arid	Bacteria	Firmicutes
8b0766d107153c82e4ab5f287749c893	SD5745	0.0954728	AR.1.B	Arid	Bacteria	Firmicutes
8b0766d107153c82e4ab5f287749c893	SD5752	0.0919703	HA.1.C	Hyper arid	Bacteria	Firmicutes
8b0766d107153c82e4ab5f287749c893	SD5749	0.081702	AR.2.C	Arid	Bacteria	Firmicutes
8b0766d107153c82e4ab5f287749c893	SD5771	0.0800229	AR.2.A	Arid	Bacteria	Firmicutes
8b0766d107153c82e4ab5f287749c893	SD5754	0.0776152	HA.2.B	Hyper arid	Bacteria	Firmicutes
8b0766d107153c82e4ab5f287749c893	SD5746	0.0640263	AR.1.C	Arid	Bacteria	Firmicutes
8b0766d107153c82e4ab5f287749c893	SD5742	0.0513118	SA.2.B	Semi arid	Bacteria	Firmicutes
8b0766d107153c82e4ab5f287749c893	SD5739	0.0472646	SA.1.B	Semi arid	Bacteria	Firmicutes
8b0766d107153c82e4ab5f287749c893	SD5747	0.0418448	AR.2.A	Arid	Bacteria	Firmicutes
8b0766d107153c82e4ab5f287749c893	SD5738	0.0325598	SA.1.A	Semi arid	Bacteria	Firmicutes
8b0766d107153c82e4ab5f287749c893	SD5741	0.0315448	SA.2.A	Semi arid	Bacteria	Firmicutes
8b0766d107153c82e4ab5f287749c893	SD5744	0	AR.1.A	Arid	Bacteria	Firmicutes
0ba69916408235bd25b65a622f5a2260	SD5775	0.216841	HA.1.B	Hyper arid	Bacteria	Fusobacteriota
0ba69916408235bd25b65a622f5a2260	SD5769	0.0260708	AR.1.B	Arid	Bacteria	Fusobacteriota
0ba69916408235bd25b65a622f5a2260	SD5752	0.010612	HA.1.C	Hyper arid	Bacteria	Fusobacteriota
0ba69916408235bd25b65a622f5a2260	SD5738	0.0098666	SA.1.A	Semi arid	Bacteria	Fusobacteriota
0ba69916408235bd25b65a622f5a2260	SD5755	0.00986232	HA.2.C	Hyper arid	Bacteria	Fusobacteriota
0ba69916408235bd25b65a622f5a2260	SD5754	0	HA.2.B	Hyper arid	Bacteria	Fusobacteriota
0ba69916408235bd25b65a622f5a2260	SD5766	0	SA.2.B	Semi arid	Bacteria	Fusobacteriota
0ba69916408235bd25b65a622f5a2260	SD5770	0	AR.1.C	Arid	Bacteria	Fusobacteriota
0ba69916408235bd25b65a622f5a2260	SD5758	0	SH.1.C	Sub humid	Bacteria	Fusobacteriota
0ba69916408235bd25b65a622f5a2260	SD5753	0	HA.2.A	Hyper arid	Bacteria	Fusobacteriota
0ba69916408235bd25b65a622f5a2260	SD5761	0	SH.2.C	Sub humid	Bacteria	Fusobacteriota
0ba69916408235bd25b65a622f5a2260	SD5762	0	SA.1.A	Semi arid	Bacteria	Fusobacteriota
0ba69916408235bd25b65a622f5a2260	SD5763	0	SA.1.B	Semi arid	Bacteria	Fusobacteriota
0ba69916408235bd25b65a622f5a2260	SD5765	0	SA.2.A	Semi arid	Bacteria	Fusobacteriota
0ba69916408235bd25b65a622f5a2260	SD5779	0	HA.2.C	Hyper arid	Bacteria	Fusobacteriota
0ba69916408235bd25b65a622f5a2260	SD5732	0	SH.1.A	Sub humid	Bacteria	Fusobacteriota
0ba69916408235bd25b65a622f5a2260	SD5764	0	SA.1.C	Semi arid	Bacteria	Fusobacteriota
0ba69916408235bd25b65a622f5a2260	SD5743	0	SA.2.C	Semi arid	Bacteria	Fusobacteriota
0ba69916408235bd25b65a622f5a2260	SD5744	0	AR.1.A	Arid	Bacteria	Fusobacteriota
0ba69916408235bd25b65a622f5a2260	SD5771	0	AR.2.A	Arid	Bacteria	Fusobacteriota
0ba69916408235bd25b65a622f5a2260	SD5734	0	SH.1.C	Sub humid	Bacteria	Fusobacteriota
0ba69916408235bd25b65a622f5a2260	SD5735	0	SH.2.A	Sub humid	Bacteria	Fusobacteriota
0ba69916408235bd25b65a622f5a2260	SD5736	0	SH.2.B	Sub humid	Bacteria	Fusobacteriota
0ba69916408235bd25b65a622f5a2260	SD5767	0	SA.2.C	Semi arid	Bacteria	Fusobacteriota
0ba69916408235bd25b65a622f5a2260	SD5768	0	AR.1.A	Arid	Bacteria	Fusobacteriota
0ba69916408235bd25b65a622f5a2260	SD5739	0	SA.1.B	Semi arid	Bacteria	Fusobacteriota
0ba69916408235bd25b65a622f5a2260	SD5757	0	SH.1.B	Sub humid	Bacteria	Fusobacteriota
0ba69916408235bd25b65a622f5a2260	SD5745	0	AR.1.B	Arid	Bacteria	Fusobacteriota
0ba69916408235bd25b65a622f5a2260	SD5759	0	SH.2.A	Sub humid	Bacteria	Fusobacteriota
0ba69916408235bd25b65a622f5a2260	SD5756	0	SH.1.A	Sub humid	Bacteria	Fusobacteriota
0ba69916408235bd25b65a622f5a2260	SD5774	0	HA.1.A	Hyper arid	Bacteria	Fusobacteriota
0ba69916408235bd25b65a622f5a2260	SD5740	0	SA.1.C	Semi arid	Bacteria	Fusobacteriota
0ba69916408235bd25b65a622f5a2260	SD5772	0	AR.2.B	Arid	Bacteria	Fusobacteriota
0ba69916408235bd25b65a622f5a2260	SD5773	0	AR.2.C	Arid	Bacteria	Fusobacteriota
0ba69916408235bd25b65a622f5a2260	SD5778	0	HA.2.B	Hyper arid	Bacteria	Fusobacteriota
0ba69916408235bd25b65a622f5a2260	SD5748	0	AR.2.B	Arid	Bacteria	Fusobacteriota
0ba69916408235bd25b65a622f5a2260	SD5737	0	SH.2.C	Sub humid	Bacteria	Fusobacteriota
0ba69916408235bd25b65a622f5a2260	SD5760	0	SH.2.B	Sub humid	Bacteria	Fusobacteriota
0ba69916408235bd25b65a622f5a2260	SD5751	0	HA.1.B	Hyper arid	Bacteria	Fusobacteriota
0ba69916408235bd25b65a622f5a2260	SD5749	0	AR.2.C	Arid	Bacteria	Fusobacteriota
0ba69916408235bd25b65a622f5a2260	SD5733	0	SH.1.B	Sub humid	Bacteria	Fusobacteriota
0ba69916408235bd25b65a622f5a2260	SD5747	0	AR.2.A	Arid	Bacteria	Fusobacteriota
0ba69916408235bd25b65a622f5a2260	SD5777	0	HA.2.A	Hyper arid	Bacteria	Fusobacteriota
0ba69916408235bd25b65a622f5a2260	SD5746	0	AR.1.C	Arid	Bacteria	Fusobacteriota
0ba69916408235bd25b65a622f5a2260	SD5742	0	SA.2.B	Semi arid	Bacteria	Fusobacteriota
0ba69916408235bd25b65a622f5a2260	SD5741	0	SA.2.A	Semi arid	Bacteria	Fusobacteriota
0ba69916408235bd25b65a622f5a2260	SD5750	0	HA.1.A	Hyper arid	Bacteria	Fusobacteriota
0ba69916408235bd25b65a622f5a2260	SD5776	0	HA.1.C	Hyper arid	Bacteria	Fusobacteriota
e1fd8543638b2cd6302bcf718dd238f8	SD5774	0.00194736	HA.1.A	Hyper arid	Bacteria	GAL15
e1fd8543638b2cd6302bcf718dd238f8	SD5770	0	AR.1.C	Arid	Bacteria	GAL15
e1fd8543638b2cd6302bcf718dd238f8	SD5761	0	SH.2.C	Sub humid	Bacteria	GAL15
e1fd8543638b2cd6302bcf718dd238f8	SD5765	0	SA.2.A	Semi arid	Bacteria	GAL15
e1fd8543638b2cd6302bcf718dd238f8	SD5740	0	SA.1.C	Semi arid	Bacteria	GAL15
e1fd8543638b2cd6302bcf718dd238f8	SD5764	0	SA.1.C	Semi arid	Bacteria	GAL15
e1fd8543638b2cd6302bcf718dd238f8	SD5773	0	AR.2.C	Arid	Bacteria	GAL15
e1fd8543638b2cd6302bcf718dd238f8	SD5743	0	SA.2.C	Semi arid	Bacteria	GAL15
e1fd8543638b2cd6302bcf718dd238f8	SD5767	0	SA.2.C	Semi arid	Bacteria	GAL15
e1fd8543638b2cd6302bcf718dd238f8	SD5734	0	SH.1.C	Sub humid	Bacteria	GAL15
e1fd8543638b2cd6302bcf718dd238f8	SD5768	0	AR.1.A	Arid	Bacteria	GAL15
e1fd8543638b2cd6302bcf718dd238f8	SD5735	0	SH.2.A	Sub humid	Bacteria	GAL15
e1fd8543638b2cd6302bcf718dd238f8	SD5771	0	AR.2.A	Arid	Bacteria	GAL15
e1fd8543638b2cd6302bcf718dd238f8	SD5737	0	SH.2.C	Sub humid	Bacteria	GAL15
e1fd8543638b2cd6302bcf718dd238f8	SD5755	0	HA.2.C	Hyper arid	Bacteria	GAL15
e1fd8543638b2cd6302bcf718dd238f8	SD5752	0	HA.1.C	Hyper arid	Bacteria	GAL15
e1fd8543638b2cd6302bcf718dd238f8	SD5762	0	SA.1.A	Semi arid	Bacteria	GAL15
e1fd8543638b2cd6302bcf718dd238f8	SD5758	0	SH.1.C	Sub humid	Bacteria	GAL15
e1fd8543638b2cd6302bcf718dd238f8	SD5776	0	HA.1.C	Hyper arid	Bacteria	GAL15
e1fd8543638b2cd6302bcf718dd238f8	SD5777	0	HA.2.A	Hyper arid	Bacteria	GAL15
e1fd8543638b2cd6302bcf718dd238f8	SD5744	0	AR.1.A	Arid	Bacteria	GAL15
e1fd8543638b2cd6302bcf718dd238f8	SD5775	0	HA.1.B	Hyper arid	Bacteria	GAL15
e1fd8543638b2cd6302bcf718dd238f8	SD5741	0	SA.2.A	Semi arid	Bacteria	GAL15
e1fd8543638b2cd6302bcf718dd238f8	SD5738	0	SA.1.A	Semi arid	Bacteria	GAL15
e1fd8543638b2cd6302bcf718dd238f8	SD5769	0	AR.1.B	Arid	Bacteria	GAL15
e1fd8543638b2cd6302bcf718dd238f8	SD5766	0	SA.2.B	Semi arid	Bacteria	GAL15
e1fd8543638b2cd6302bcf718dd238f8	SD5732	0	SH.1.A	Sub humid	Bacteria	GAL15
e1fd8543638b2cd6302bcf718dd238f8	SD5759	0	SH.2.A	Sub humid	Bacteria	GAL15
e1fd8543638b2cd6302bcf718dd238f8	SD5756	0	SH.1.A	Sub humid	Bacteria	GAL15
e1fd8543638b2cd6302bcf718dd238f8	SD5753	0	HA.2.A	Hyper arid	Bacteria	GAL15
e1fd8543638b2cd6302bcf718dd238f8	SD5749	0	AR.2.C	Arid	Bacteria	GAL15
e1fd8543638b2cd6302bcf718dd238f8	SD5746	0	AR.1.C	Arid	Bacteria	GAL15
e1fd8543638b2cd6302bcf718dd238f8	SD5747	0	AR.2.A	Arid	Bacteria	GAL15
e1fd8543638b2cd6302bcf718dd238f8	SD5778	0	HA.2.B	Hyper arid	Bacteria	GAL15
e1fd8543638b2cd6302bcf718dd238f8	SD5745	0	AR.1.B	Arid	Bacteria	GAL15
e1fd8543638b2cd6302bcf718dd238f8	SD5772	0	AR.2.B	Arid	Bacteria	GAL15
e1fd8543638b2cd6302bcf718dd238f8	SD5742	0	SA.2.B	Semi arid	Bacteria	GAL15
e1fd8543638b2cd6302bcf718dd238f8	SD5739	0	SA.1.B	Semi arid	Bacteria	GAL15
e1fd8543638b2cd6302bcf718dd238f8	SD5736	0	SH.2.B	Sub humid	Bacteria	GAL15
e1fd8543638b2cd6302bcf718dd238f8	SD5763	0	SA.1.B	Semi arid	Bacteria	GAL15
e1fd8543638b2cd6302bcf718dd238f8	SD5733	0	SH.1.B	Sub humid	Bacteria	GAL15
e1fd8543638b2cd6302bcf718dd238f8	SD5760	0	SH.2.B	Sub humid	Bacteria	GAL15
e1fd8543638b2cd6302bcf718dd238f8	SD5757	0	SH.1.B	Sub humid	Bacteria	GAL15
e1fd8543638b2cd6302bcf718dd238f8	SD5754	0	HA.2.B	Hyper arid	Bacteria	GAL15
e1fd8543638b2cd6302bcf718dd238f8	SD5750	0	HA.1.A	Hyper arid	Bacteria	GAL15
e1fd8543638b2cd6302bcf718dd238f8	SD5751	0	HA.1.B	Hyper arid	Bacteria	GAL15
e1fd8543638b2cd6302bcf718dd238f8	SD5748	0	AR.2.B	Arid	Bacteria	GAL15
e1fd8543638b2cd6302bcf718dd238f8	SD5779	0	HA.2.C	Hyper arid	Bacteria	GAL15
db3dfd94aa08aa3f1429b3c3ede3b0e9	SD5750	8.11812	HA.1.A	Hyper arid	Bacteria	Gemmatimonadota
db3dfd94aa08aa3f1429b3c3ede3b0e9	SD5751	7.96991	HA.1.B	Hyper arid	Bacteria	Gemmatimonadota
db3dfd94aa08aa3f1429b3c3ede3b0e9	SD5754	7.95412	HA.2.B	Hyper arid	Bacteria	Gemmatimonadota
db3dfd94aa08aa3f1429b3c3ede3b0e9	SD5747	7.09866	AR.2.A	Arid	Bacteria	Gemmatimonadota
db3dfd94aa08aa3f1429b3c3ede3b0e9	SD5779	6.42402	HA.2.C	Hyper arid	Bacteria	Gemmatimonadota
db3dfd94aa08aa3f1429b3c3ede3b0e9	SD5774	6.23998	HA.1.A	Hyper arid	Bacteria	Gemmatimonadota
db3dfd94aa08aa3f1429b3c3ede3b0e9	SD5776	6.14489	HA.1.C	Hyper arid	Bacteria	Gemmatimonadota
db3dfd94aa08aa3f1429b3c3ede3b0e9	SD5749	6.10804	AR.2.C	Arid	Bacteria	Gemmatimonadota
db3dfd94aa08aa3f1429b3c3ede3b0e9	SD5778	6.01718	HA.2.B	Hyper arid	Bacteria	Gemmatimonadota
db3dfd94aa08aa3f1429b3c3ede3b0e9	SD5764	5.98587	SA.1.C	Semi arid	Bacteria	Gemmatimonadota
db3dfd94aa08aa3f1429b3c3ede3b0e9	SD5767	5.84466	SA.2.C	Semi arid	Bacteria	Gemmatimonadota
db3dfd94aa08aa3f1429b3c3ede3b0e9	SD5743	5.82001	SA.2.C	Semi arid	Bacteria	Gemmatimonadota
db3dfd94aa08aa3f1429b3c3ede3b0e9	SD5744	5.7757	AR.1.A	Arid	Bacteria	Gemmatimonadota
db3dfd94aa08aa3f1429b3c3ede3b0e9	SD5745	5.75279	AR.1.B	Arid	Bacteria	Gemmatimonadota
db3dfd94aa08aa3f1429b3c3ede3b0e9	SD5766	5.72702	SA.2.B	Semi arid	Bacteria	Gemmatimonadota
db3dfd94aa08aa3f1429b3c3ede3b0e9	SD5768	5.71356	AR.1.A	Arid	Bacteria	Gemmatimonadota
db3dfd94aa08aa3f1429b3c3ede3b0e9	SD5769	5.57914	AR.1.B	Arid	Bacteria	Gemmatimonadota
db3dfd94aa08aa3f1429b3c3ede3b0e9	SD5765	5.46531	SA.2.A	Semi arid	Bacteria	Gemmatimonadota
db3dfd94aa08aa3f1429b3c3ede3b0e9	SD5771	5.44298	AR.2.A	Arid	Bacteria	Gemmatimonadota
db3dfd94aa08aa3f1429b3c3ede3b0e9	SD5752	5.38026	HA.1.C	Hyper arid	Bacteria	Gemmatimonadota
db3dfd94aa08aa3f1429b3c3ede3b0e9	SD5772	5.2868	AR.2.B	Arid	Bacteria	Gemmatimonadota
db3dfd94aa08aa3f1429b3c3ede3b0e9	SD5762	5.27277	SA.1.A	Semi arid	Bacteria	Gemmatimonadota
db3dfd94aa08aa3f1429b3c3ede3b0e9	SD5770	5.23612	AR.1.C	Arid	Bacteria	Gemmatimonadota
db3dfd94aa08aa3f1429b3c3ede3b0e9	SD5748	5.15218	AR.2.B	Arid	Bacteria	Gemmatimonadota
db3dfd94aa08aa3f1429b3c3ede3b0e9	SD5742	5.15126	SA.2.B	Semi arid	Bacteria	Gemmatimonadota
db3dfd94aa08aa3f1429b3c3ede3b0e9	SD5739	4.99654	SA.1.B	Semi arid	Bacteria	Gemmatimonadota
db3dfd94aa08aa3f1429b3c3ede3b0e9	SD5740	4.96029	SA.1.C	Semi arid	Bacteria	Gemmatimonadota
db3dfd94aa08aa3f1429b3c3ede3b0e9	SD5773	4.8962	AR.2.C	Arid	Bacteria	Gemmatimonadota
db3dfd94aa08aa3f1429b3c3ede3b0e9	SD5759	4.8133	SH.2.A	Sub humid	Bacteria	Gemmatimonadota
db3dfd94aa08aa3f1429b3c3ede3b0e9	SD5777	4.7615	HA.2.A	Hyper arid	Bacteria	Gemmatimonadota
db3dfd94aa08aa3f1429b3c3ede3b0e9	SD5758	4.63922	SH.1.C	Sub humid	Bacteria	Gemmatimonadota
db3dfd94aa08aa3f1429b3c3ede3b0e9	SD5761	4.63201	SH.2.C	Sub humid	Bacteria	Gemmatimonadota
db3dfd94aa08aa3f1429b3c3ede3b0e9	SD5738	4.48733	SA.1.A	Semi arid	Bacteria	Gemmatimonadota
db3dfd94aa08aa3f1429b3c3ede3b0e9	SD5732	4.45215	SH.1.A	Sub humid	Bacteria	Gemmatimonadota
db3dfd94aa08aa3f1429b3c3ede3b0e9	SD5737	4.44105	SH.2.C	Sub humid	Bacteria	Gemmatimonadota
db3dfd94aa08aa3f1429b3c3ede3b0e9	SD5775	4.40911	HA.1.B	Hyper arid	Bacteria	Gemmatimonadota
db3dfd94aa08aa3f1429b3c3ede3b0e9	SD5736	4.39102	SH.2.B	Sub humid	Bacteria	Gemmatimonadota
db3dfd94aa08aa3f1429b3c3ede3b0e9	SD5757	4.24894	SH.1.B	Sub humid	Bacteria	Gemmatimonadota
db3dfd94aa08aa3f1429b3c3ede3b0e9	SD5746	4.15485	AR.1.C	Arid	Bacteria	Gemmatimonadota
db3dfd94aa08aa3f1429b3c3ede3b0e9	SD5763	4.13887	SA.1.B	Semi arid	Bacteria	Gemmatimonadota
db3dfd94aa08aa3f1429b3c3ede3b0e9	SD5760	4.10915	SH.2.B	Sub humid	Bacteria	Gemmatimonadota
db3dfd94aa08aa3f1429b3c3ede3b0e9	SD5741	4.06068	SA.2.A	Semi arid	Bacteria	Gemmatimonadota
db3dfd94aa08aa3f1429b3c3ede3b0e9	SD5733	4.04419	SH.1.B	Sub humid	Bacteria	Gemmatimonadota
db3dfd94aa08aa3f1429b3c3ede3b0e9	SD5755	3.94887	HA.2.C	Hyper arid	Bacteria	Gemmatimonadota
db3dfd94aa08aa3f1429b3c3ede3b0e9	SD5735	3.82506	SH.2.A	Sub humid	Bacteria	Gemmatimonadota
db3dfd94aa08aa3f1429b3c3ede3b0e9	SD5734	3.78191	SH.1.C	Sub humid	Bacteria	Gemmatimonadota
db3dfd94aa08aa3f1429b3c3ede3b0e9	SD5756	3.63558	SH.1.A	Sub humid	Bacteria	Gemmatimonadota
db3dfd94aa08aa3f1429b3c3ede3b0e9	SD5753	3.24703	HA.2.A	Hyper arid	Bacteria	Gemmatimonadota
497d9a32912f70c605e3a7097d3ffe2a	SD5774	4.8976	HA.1.A	Hyper arid	Archaea	Halobacterota
497d9a32912f70c605e3a7097d3ffe2a	SD5777	1.47445	HA.2.A	Hyper arid	Archaea	Halobacterota
497d9a32912f70c605e3a7097d3ffe2a	SD5779	0.665055	HA.2.C	Hyper arid	Archaea	Halobacterota
497d9a32912f70c605e3a7097d3ffe2a	SD5775	0.505963	HA.1.B	Hyper arid	Archaea	Halobacterota
497d9a32912f70c605e3a7097d3ffe2a	SD5778	0.239909	HA.2.B	Hyper arid	Archaea	Halobacterota
497d9a32912f70c605e3a7097d3ffe2a	SD5769	0.0260708	AR.1.B	Arid	Archaea	Halobacterota
497d9a32912f70c605e3a7097d3ffe2a	SD5735	0	SH.2.A	Sub humid	Archaea	Halobacterota
497d9a32912f70c605e3a7097d3ffe2a	SD5733	0	SH.1.B	Sub humid	Archaea	Halobacterota
497d9a32912f70c605e3a7097d3ffe2a	SD5734	0	SH.1.C	Sub humid	Archaea	Halobacterota
497d9a32912f70c605e3a7097d3ffe2a	SD5739	0	SA.1.B	Semi arid	Archaea	Halobacterota
497d9a32912f70c605e3a7097d3ffe2a	SD5737	0	SH.2.C	Sub humid	Archaea	Halobacterota
497d9a32912f70c605e3a7097d3ffe2a	SD5738	0	SA.1.A	Semi arid	Archaea	Halobacterota
497d9a32912f70c605e3a7097d3ffe2a	SD5743	0	SA.2.C	Semi arid	Archaea	Halobacterota
497d9a32912f70c605e3a7097d3ffe2a	SD5740	0	SA.1.C	Semi arid	Archaea	Halobacterota
497d9a32912f70c605e3a7097d3ffe2a	SD5732	0	SH.1.A	Sub humid	Archaea	Halobacterota
497d9a32912f70c605e3a7097d3ffe2a	SD5746	0	AR.1.C	Arid	Archaea	Halobacterota
497d9a32912f70c605e3a7097d3ffe2a	SD5747	0	AR.2.A	Arid	Archaea	Halobacterota
497d9a32912f70c605e3a7097d3ffe2a	SD5748	0	AR.2.B	Arid	Archaea	Halobacterota
497d9a32912f70c605e3a7097d3ffe2a	SD5736	0	SH.2.B	Sub humid	Archaea	Halobacterota
497d9a32912f70c605e3a7097d3ffe2a	SD5750	0	HA.1.A	Hyper arid	Archaea	Halobacterota
497d9a32912f70c605e3a7097d3ffe2a	SD5751	0	HA.1.B	Hyper arid	Archaea	Halobacterota
497d9a32912f70c605e3a7097d3ffe2a	SD5752	0	HA.1.C	Hyper arid	Archaea	Halobacterota
497d9a32912f70c605e3a7097d3ffe2a	SD5753	0	HA.2.A	Hyper arid	Archaea	Halobacterota
497d9a32912f70c605e3a7097d3ffe2a	SD5741	0	SA.2.A	Semi arid	Archaea	Halobacterota
497d9a32912f70c605e3a7097d3ffe2a	SD5742	0	SA.2.B	Semi arid	Archaea	Halobacterota
497d9a32912f70c605e3a7097d3ffe2a	SD5756	0	SH.1.A	Sub humid	Archaea	Halobacterota
497d9a32912f70c605e3a7097d3ffe2a	SD5744	0	AR.1.A	Arid	Archaea	Halobacterota
497d9a32912f70c605e3a7097d3ffe2a	SD5745	0	AR.1.B	Arid	Archaea	Halobacterota
497d9a32912f70c605e3a7097d3ffe2a	SD5759	0	SH.2.A	Sub humid	Archaea	Halobacterota
497d9a32912f70c605e3a7097d3ffe2a	SD5760	0	SH.2.B	Sub humid	Archaea	Halobacterota
497d9a32912f70c605e3a7097d3ffe2a	SD5761	0	SH.2.C	Sub humid	Archaea	Halobacterota
497d9a32912f70c605e3a7097d3ffe2a	SD5749	0	AR.2.C	Arid	Archaea	Halobacterota
497d9a32912f70c605e3a7097d3ffe2a	SD5754	0	HA.2.B	Hyper arid	Archaea	Halobacterota
497d9a32912f70c605e3a7097d3ffe2a	SD5755	0	HA.2.C	Hyper arid	Archaea	Halobacterota
497d9a32912f70c605e3a7097d3ffe2a	SD5758	0	SH.1.C	Sub humid	Archaea	Halobacterota
497d9a32912f70c605e3a7097d3ffe2a	SD5763	0	SA.1.B	Semi arid	Archaea	Halobacterota
497d9a32912f70c605e3a7097d3ffe2a	SD5757	0	SH.1.B	Sub humid	Archaea	Halobacterota
497d9a32912f70c605e3a7097d3ffe2a	SD5762	0	SA.1.A	Semi arid	Archaea	Halobacterota
497d9a32912f70c605e3a7097d3ffe2a	SD5764	0	SA.1.C	Semi arid	Archaea	Halobacterota
497d9a32912f70c605e3a7097d3ffe2a	SD5765	0	SA.2.A	Semi arid	Archaea	Halobacterota
497d9a32912f70c605e3a7097d3ffe2a	SD5770	0	AR.1.C	Arid	Archaea	Halobacterota
497d9a32912f70c605e3a7097d3ffe2a	SD5766	0	SA.2.B	Semi arid	Archaea	Halobacterota
497d9a32912f70c605e3a7097d3ffe2a	SD5772	0	AR.2.B	Arid	Archaea	Halobacterota
497d9a32912f70c605e3a7097d3ffe2a	SD5773	0	AR.2.C	Arid	Archaea	Halobacterota
497d9a32912f70c605e3a7097d3ffe2a	SD5767	0	SA.2.C	Semi arid	Archaea	Halobacterota
497d9a32912f70c605e3a7097d3ffe2a	SD5768	0	AR.1.A	Arid	Archaea	Halobacterota
497d9a32912f70c605e3a7097d3ffe2a	SD5771	0	AR.2.A	Arid	Archaea	Halobacterota
497d9a32912f70c605e3a7097d3ffe2a	SD5776	0	HA.1.C	Hyper arid	Archaea	Halobacterota
72642e7bf0ca4be810c358c0e26ae4d3	SD5738	0.0147999	SA.1.A	Semi arid	Bacteria	Hydrogenedentes
72642e7bf0ca4be810c358c0e26ae4d3	SD5736	0.0121506	SH.2.B	Sub humid	Bacteria	Hydrogenedentes
72642e7bf0ca4be810c358c0e26ae4d3	SD5734	0.0116978	SH.1.C	Sub humid	Bacteria	Hydrogenedentes
72642e7bf0ca4be810c358c0e26ae4d3	SD5759	0.0106515	SH.2.A	Sub humid	Bacteria	Hydrogenedentes
72642e7bf0ca4be810c358c0e26ae4d3	SD5772	0.0105088	AR.2.B	Arid	Bacteria	Hydrogenedentes
72642e7bf0ca4be810c358c0e26ae4d3	SD5737	0.00987778	SH.2.C	Sub humid	Bacteria	Hydrogenedentes
72642e7bf0ca4be810c358c0e26ae4d3	SD5733	0.00825977	SH.1.B	Sub humid	Bacteria	Hydrogenedentes
72642e7bf0ca4be810c358c0e26ae4d3	SD5743	0.00735965	SA.2.C	Semi arid	Bacteria	Hydrogenedentes
72642e7bf0ca4be810c358c0e26ae4d3	SD5760	0.00735329	SH.2.B	Sub humid	Bacteria	Hydrogenedentes
72642e7bf0ca4be810c358c0e26ae4d3	SD5763	0.00717309	SA.1.B	Semi arid	Bacteria	Hydrogenedentes
72642e7bf0ca4be810c358c0e26ae4d3	SD5761	0.0067198	SH.2.C	Sub humid	Bacteria	Hydrogenedentes
72642e7bf0ca4be810c358c0e26ae4d3	SD5735	0.00581316	SH.2.A	Sub humid	Bacteria	Hydrogenedentes
72642e7bf0ca4be810c358c0e26ae4d3	SD5779	0.00580834	HA.2.C	Hyper arid	Bacteria	Hydrogenedentes
72642e7bf0ca4be810c358c0e26ae4d3	SD5762	0.00440604	SA.1.A	Semi arid	Bacteria	Hydrogenedentes
72642e7bf0ca4be810c358c0e26ae4d3	SD5764	0.00438847	SA.1.C	Semi arid	Bacteria	Hydrogenedentes
72642e7bf0ca4be810c358c0e26ae4d3	SD5756	0.00398274	SH.1.A	Sub humid	Bacteria	Hydrogenedentes
72642e7bf0ca4be810c358c0e26ae4d3	SD5767	0.00238817	SA.2.C	Semi arid	Bacteria	Hydrogenedentes
72642e7bf0ca4be810c358c0e26ae4d3	SD5732	0.00139217	SH.1.A	Sub humid	Bacteria	Hydrogenedentes
72642e7bf0ca4be810c358c0e26ae4d3	SD5739	0	SA.1.B	Semi arid	Bacteria	Hydrogenedentes
72642e7bf0ca4be810c358c0e26ae4d3	SD5752	0	HA.1.C	Hyper arid	Bacteria	Hydrogenedentes
72642e7bf0ca4be810c358c0e26ae4d3	SD5740	0	SA.1.C	Semi arid	Bacteria	Hydrogenedentes
72642e7bf0ca4be810c358c0e26ae4d3	SD5741	0	SA.2.A	Semi arid	Bacteria	Hydrogenedentes
72642e7bf0ca4be810c358c0e26ae4d3	SD5744	0	AR.1.A	Arid	Bacteria	Hydrogenedentes
72642e7bf0ca4be810c358c0e26ae4d3	SD5745	0	AR.1.B	Arid	Bacteria	Hydrogenedentes
72642e7bf0ca4be810c358c0e26ae4d3	SD5755	0	HA.2.C	Hyper arid	Bacteria	Hydrogenedentes
72642e7bf0ca4be810c358c0e26ae4d3	SD5751	0	HA.1.B	Hyper arid	Bacteria	Hydrogenedentes
72642e7bf0ca4be810c358c0e26ae4d3	SD5765	0	SA.2.A	Semi arid	Bacteria	Hydrogenedentes
72642e7bf0ca4be810c358c0e26ae4d3	SD5766	0	SA.2.B	Semi arid	Bacteria	Hydrogenedentes
72642e7bf0ca4be810c358c0e26ae4d3	SD5750	0	HA.1.A	Hyper arid	Bacteria	Hydrogenedentes
72642e7bf0ca4be810c358c0e26ae4d3	SD5742	0	SA.2.B	Semi arid	Bacteria	Hydrogenedentes
72642e7bf0ca4be810c358c0e26ae4d3	SD5753	0	HA.2.A	Hyper arid	Bacteria	Hydrogenedentes
72642e7bf0ca4be810c358c0e26ae4d3	SD5746	0	AR.1.C	Arid	Bacteria	Hydrogenedentes
72642e7bf0ca4be810c358c0e26ae4d3	SD5747	0	AR.2.A	Arid	Bacteria	Hydrogenedentes
72642e7bf0ca4be810c358c0e26ae4d3	SD5748	0	AR.2.B	Arid	Bacteria	Hydrogenedentes
72642e7bf0ca4be810c358c0e26ae4d3	SD5749	0	AR.2.C	Arid	Bacteria	Hydrogenedentes
72642e7bf0ca4be810c358c0e26ae4d3	SD5778	0	HA.2.B	Hyper arid	Bacteria	Hydrogenedentes
72642e7bf0ca4be810c358c0e26ae4d3	SD5754	0	HA.2.B	Hyper arid	Bacteria	Hydrogenedentes
72642e7bf0ca4be810c358c0e26ae4d3	SD5768	0	AR.1.A	Arid	Bacteria	Hydrogenedentes
72642e7bf0ca4be810c358c0e26ae4d3	SD5769	0	AR.1.B	Arid	Bacteria	Hydrogenedentes
72642e7bf0ca4be810c358c0e26ae4d3	SD5757	0	SH.1.B	Sub humid	Bacteria	Hydrogenedentes
72642e7bf0ca4be810c358c0e26ae4d3	SD5770	0	AR.1.C	Arid	Bacteria	Hydrogenedentes
72642e7bf0ca4be810c358c0e26ae4d3	SD5776	0	HA.1.C	Hyper arid	Bacteria	Hydrogenedentes
72642e7bf0ca4be810c358c0e26ae4d3	SD5777	0	HA.2.A	Hyper arid	Bacteria	Hydrogenedentes
72642e7bf0ca4be810c358c0e26ae4d3	SD5773	0	AR.2.C	Arid	Bacteria	Hydrogenedentes
72642e7bf0ca4be810c358c0e26ae4d3	SD5774	0	HA.1.A	Hyper arid	Bacteria	Hydrogenedentes
72642e7bf0ca4be810c358c0e26ae4d3	SD5758	0	SH.1.C	Sub humid	Bacteria	Hydrogenedentes
72642e7bf0ca4be810c358c0e26ae4d3	SD5775	0	HA.1.B	Hyper arid	Bacteria	Hydrogenedentes
72642e7bf0ca4be810c358c0e26ae4d3	SD5771	0	AR.2.A	Arid	Bacteria	Hydrogenedentes
c5b737c21bb9dc89425c0ab46ec2c0a0	SD5756	0.0292068	SH.1.A	Sub humid	Bacteria	Latescibacterota
c5b737c21bb9dc89425c0ab46ec2c0a0	SD5758	0.0131113	SH.1.C	Sub humid	Bacteria	Latescibacterota
c5b737c21bb9dc89425c0ab46ec2c0a0	SD5757	0.0105597	SH.1.B	Sub humid	Bacteria	Latescibacterota
c5b737c21bb9dc89425c0ab46ec2c0a0	SD5761	0.00361836	SH.2.C	Sub humid	Bacteria	Latescibacterota
c5b737c21bb9dc89425c0ab46ec2c0a0	SD5733	0.00309741	SH.1.B	Sub humid	Bacteria	Latescibacterota
c5b737c21bb9dc89425c0ab46ec2c0a0	SD5759	0.002367	SH.2.A	Sub humid	Bacteria	Latescibacterota
c5b737c21bb9dc89425c0ab46ec2c0a0	SD5765	0	SA.2.A	Semi arid	Bacteria	Latescibacterota
c5b737c21bb9dc89425c0ab46ec2c0a0	SD5752	0	HA.1.C	Hyper arid	Bacteria	Latescibacterota
c5b737c21bb9dc89425c0ab46ec2c0a0	SD5762	0	SA.1.A	Semi arid	Bacteria	Latescibacterota
c5b737c21bb9dc89425c0ab46ec2c0a0	SD5743	0	SA.2.C	Semi arid	Bacteria	Latescibacterota
c5b737c21bb9dc89425c0ab46ec2c0a0	SD5753	0	HA.2.A	Hyper arid	Bacteria	Latescibacterota
c5b737c21bb9dc89425c0ab46ec2c0a0	SD5764	0	SA.1.C	Semi arid	Bacteria	Latescibacterota
c5b737c21bb9dc89425c0ab46ec2c0a0	SD5734	0	SH.1.C	Sub humid	Bacteria	Latescibacterota
c5b737c21bb9dc89425c0ab46ec2c0a0	SD5735	0	SH.2.A	Sub humid	Bacteria	Latescibacterota
c5b737c21bb9dc89425c0ab46ec2c0a0	SD5766	0	SA.2.B	Semi arid	Bacteria	Latescibacterota
c5b737c21bb9dc89425c0ab46ec2c0a0	SD5737	0	SH.2.C	Sub humid	Bacteria	Latescibacterota
c5b737c21bb9dc89425c0ab46ec2c0a0	SD5755	0	HA.2.C	Hyper arid	Bacteria	Latescibacterota
c5b737c21bb9dc89425c0ab46ec2c0a0	SD5754	0	HA.2.B	Hyper arid	Bacteria	Latescibacterota
c5b737c21bb9dc89425c0ab46ec2c0a0	SD5746	0	AR.1.C	Arid	Bacteria	Latescibacterota
c5b737c21bb9dc89425c0ab46ec2c0a0	SD5747	0	AR.2.A	Arid	Bacteria	Latescibacterota
c5b737c21bb9dc89425c0ab46ec2c0a0	SD5744	0	AR.1.A	Arid	Bacteria	Latescibacterota
c5b737c21bb9dc89425c0ab46ec2c0a0	SD5745	0	AR.1.B	Arid	Bacteria	Latescibacterota
c5b737c21bb9dc89425c0ab46ec2c0a0	SD5750	0	HA.1.A	Hyper arid	Bacteria	Latescibacterota
c5b737c21bb9dc89425c0ab46ec2c0a0	SD5738	0	SA.1.A	Semi arid	Bacteria	Latescibacterota
c5b737c21bb9dc89425c0ab46ec2c0a0	SD5739	0	SA.1.B	Semi arid	Bacteria	Latescibacterota
c5b737c21bb9dc89425c0ab46ec2c0a0	SD5736	0	SH.2.B	Sub humid	Bacteria	Latescibacterota
c5b737c21bb9dc89425c0ab46ec2c0a0	SD5763	0	SA.1.B	Semi arid	Bacteria	Latescibacterota
c5b737c21bb9dc89425c0ab46ec2c0a0	SD5768	0	AR.1.A	Arid	Bacteria	Latescibacterota
c5b737c21bb9dc89425c0ab46ec2c0a0	SD5769	0	AR.1.B	Arid	Bacteria	Latescibacterota
c5b737c21bb9dc89425c0ab46ec2c0a0	SD5770	0	AR.1.C	Arid	Bacteria	Latescibacterota
c5b737c21bb9dc89425c0ab46ec2c0a0	SD5760	0	SH.2.B	Sub humid	Bacteria	Latescibacterota
c5b737c21bb9dc89425c0ab46ec2c0a0	SD5748	0	AR.2.B	Arid	Bacteria	Latescibacterota
c5b737c21bb9dc89425c0ab46ec2c0a0	SD5749	0	AR.2.C	Arid	Bacteria	Latescibacterota
c5b737c21bb9dc89425c0ab46ec2c0a0	SD5776	0	HA.1.C	Hyper arid	Bacteria	Latescibacterota
c5b737c21bb9dc89425c0ab46ec2c0a0	SD5751	0	HA.1.B	Hyper arid	Bacteria	Latescibacterota
c5b737c21bb9dc89425c0ab46ec2c0a0	SD5778	0	HA.2.B	Hyper arid	Bacteria	Latescibacterota
c5b737c21bb9dc89425c0ab46ec2c0a0	SD5740	0	SA.1.C	Semi arid	Bacteria	Latescibacterota
c5b737c21bb9dc89425c0ab46ec2c0a0	SD5767	0	SA.2.C	Semi arid	Bacteria	Latescibacterota
c5b737c21bb9dc89425c0ab46ec2c0a0	SD5742	0	SA.2.B	Semi arid	Bacteria	Latescibacterota
c5b737c21bb9dc89425c0ab46ec2c0a0	SD5773	0	AR.2.C	Arid	Bacteria	Latescibacterota
c5b737c21bb9dc89425c0ab46ec2c0a0	SD5774	0	HA.1.A	Hyper arid	Bacteria	Latescibacterota
c5b737c21bb9dc89425c0ab46ec2c0a0	SD5732	0	SH.1.A	Sub humid	Bacteria	Latescibacterota
c5b737c21bb9dc89425c0ab46ec2c0a0	SD5777	0	HA.2.A	Hyper arid	Bacteria	Latescibacterota
c5b737c21bb9dc89425c0ab46ec2c0a0	SD5775	0	HA.1.B	Hyper arid	Bacteria	Latescibacterota
c5b737c21bb9dc89425c0ab46ec2c0a0	SD5741	0	SA.2.A	Semi arid	Bacteria	Latescibacterota
c5b737c21bb9dc89425c0ab46ec2c0a0	SD5772	0	AR.2.B	Arid	Bacteria	Latescibacterota
c5b737c21bb9dc89425c0ab46ec2c0a0	SD5779	0	HA.2.C	Hyper arid	Bacteria	Latescibacterota
c5b737c21bb9dc89425c0ab46ec2c0a0	SD5771	0	AR.2.A	Arid	Bacteria	Latescibacterota
2ed220a4e1fac00a5b847774386a2842	SD5756	0.0172585	SH.1.A	Sub humid	Bacteria	MBNT15
2ed220a4e1fac00a5b847774386a2842	SD5776	0.0159654	HA.1.C	Hyper arid	Bacteria	MBNT15
2ed220a4e1fac00a5b847774386a2842	SD5774	0.0123333	HA.1.A	Hyper arid	Bacteria	MBNT15
2ed220a4e1fac00a5b847774386a2842	SD5770	0.00739217	AR.1.C	Arid	Bacteria	MBNT15
2ed220a4e1fac00a5b847774386a2842	SD5752	0	HA.1.C	Hyper arid	Bacteria	MBNT15
2ed220a4e1fac00a5b847774386a2842	SD5755	0	HA.2.C	Hyper arid	Bacteria	MBNT15
2ed220a4e1fac00a5b847774386a2842	SD5753	0	HA.2.A	Hyper arid	Bacteria	MBNT15
2ed220a4e1fac00a5b847774386a2842	SD5757	0	SH.1.B	Sub humid	Bacteria	MBNT15
2ed220a4e1fac00a5b847774386a2842	SD5749	0	AR.2.C	Arid	Bacteria	MBNT15
2ed220a4e1fac00a5b847774386a2842	SD5746	0	AR.1.C	Arid	Bacteria	MBNT15
2ed220a4e1fac00a5b847774386a2842	SD5761	0	SH.2.C	Sub humid	Bacteria	MBNT15
2ed220a4e1fac00a5b847774386a2842	SD5762	0	SA.1.A	Semi arid	Bacteria	MBNT15
2ed220a4e1fac00a5b847774386a2842	SD5758	0	SH.1.C	Sub humid	Bacteria	MBNT15
2ed220a4e1fac00a5b847774386a2842	SD5759	0	SH.2.A	Sub humid	Bacteria	MBNT15
2ed220a4e1fac00a5b847774386a2842	SD5760	0	SH.2.B	Sub humid	Bacteria	MBNT15
2ed220a4e1fac00a5b847774386a2842	SD5766	0	SA.2.B	Semi arid	Bacteria	MBNT15
2ed220a4e1fac00a5b847774386a2842	SD5754	0	HA.2.B	Hyper arid	Bacteria	MBNT15
2ed220a4e1fac00a5b847774386a2842	SD5750	0	HA.1.A	Hyper arid	Bacteria	MBNT15
2ed220a4e1fac00a5b847774386a2842	SD5743	0	SA.2.C	Semi arid	Bacteria	MBNT15
2ed220a4e1fac00a5b847774386a2842	SD5744	0	AR.1.A	Arid	Bacteria	MBNT15
2ed220a4e1fac00a5b847774386a2842	SD5740	0	SA.1.C	Semi arid	Bacteria	MBNT15
2ed220a4e1fac00a5b847774386a2842	SD5737	0	SH.2.C	Sub humid	Bacteria	MBNT15
2ed220a4e1fac00a5b847774386a2842	SD5734	0	SH.1.C	Sub humid	Bacteria	MBNT15
2ed220a4e1fac00a5b847774386a2842	SD5735	0	SH.2.A	Sub humid	Bacteria	MBNT15
2ed220a4e1fac00a5b847774386a2842	SD5736	0	SH.2.B	Sub humid	Bacteria	MBNT15
2ed220a4e1fac00a5b847774386a2842	SD5732	0	SH.1.A	Sub humid	Bacteria	MBNT15
2ed220a4e1fac00a5b847774386a2842	SD5733	0	SH.1.B	Sub humid	Bacteria	MBNT15
2ed220a4e1fac00a5b847774386a2842	SD5765	0	SA.2.A	Semi arid	Bacteria	MBNT15
2ed220a4e1fac00a5b847774386a2842	SD5779	0	HA.2.C	Hyper arid	Bacteria	MBNT15
2ed220a4e1fac00a5b847774386a2842	SD5767	0	SA.2.C	Semi arid	Bacteria	MBNT15
2ed220a4e1fac00a5b847774386a2842	SD5768	0	AR.1.A	Arid	Bacteria	MBNT15
2ed220a4e1fac00a5b847774386a2842	SD5747	0	AR.2.A	Arid	Bacteria	MBNT15
2ed220a4e1fac00a5b847774386a2842	SD5748	0	AR.2.B	Arid	Bacteria	MBNT15
2ed220a4e1fac00a5b847774386a2842	SD5745	0	AR.1.B	Arid	Bacteria	MBNT15
2ed220a4e1fac00a5b847774386a2842	SD5741	0	SA.2.A	Semi arid	Bacteria	MBNT15
2ed220a4e1fac00a5b847774386a2842	SD5738	0	SA.1.A	Semi arid	Bacteria	MBNT15
2ed220a4e1fac00a5b847774386a2842	SD5739	0	SA.1.B	Semi arid	Bacteria	MBNT15
2ed220a4e1fac00a5b847774386a2842	SD5775	0	HA.1.B	Hyper arid	Bacteria	MBNT15
2ed220a4e1fac00a5b847774386a2842	SD5763	0	SA.1.B	Semi arid	Bacteria	MBNT15
2ed220a4e1fac00a5b847774386a2842	SD5764	0	SA.1.C	Semi arid	Bacteria	MBNT15
2ed220a4e1fac00a5b847774386a2842	SD5778	0	HA.2.B	Hyper arid	Bacteria	MBNT15
2ed220a4e1fac00a5b847774386a2842	SD5771	0	AR.2.A	Arid	Bacteria	MBNT15
2ed220a4e1fac00a5b847774386a2842	SD5772	0	AR.2.B	Arid	Bacteria	MBNT15
2ed220a4e1fac00a5b847774386a2842	SD5751	0	HA.1.B	Hyper arid	Bacteria	MBNT15
2ed220a4e1fac00a5b847774386a2842	SD5742	0	SA.2.B	Semi arid	Bacteria	MBNT15
2ed220a4e1fac00a5b847774386a2842	SD5769	0	AR.1.B	Arid	Bacteria	MBNT15
2ed220a4e1fac00a5b847774386a2842	SD5777	0	HA.2.A	Hyper arid	Bacteria	MBNT15
2ed220a4e1fac00a5b847774386a2842	SD5773	0	AR.2.C	Arid	Bacteria	MBNT15
3fda5e17224cf029151142e424d41ea6	SD5756	0.32924	SH.1.A	Sub humid	Bacteria	Methylomirabilota
3fda5e17224cf029151142e424d41ea6	SD5757	0.274551	SH.1.B	Sub humid	Bacteria	Methylomirabilota
3fda5e17224cf029151142e424d41ea6	SD5765	0.253639	SA.2.A	Semi arid	Bacteria	Methylomirabilota
3fda5e17224cf029151142e424d41ea6	SD5758	0.250208	SH.1.C	Sub humid	Bacteria	Methylomirabilota
3fda5e17224cf029151142e424d41ea6	SD5761	0.22744	SH.2.C	Sub humid	Bacteria	Methylomirabilota
3fda5e17224cf029151142e424d41ea6	SD5766	0.188446	SA.2.B	Semi arid	Bacteria	Methylomirabilota
3fda5e17224cf029151142e424d41ea6	SD5759	0.183443	SH.2.A	Sub humid	Bacteria	Methylomirabilota
3fda5e17224cf029151142e424d41ea6	SD5762	0.171206	SA.1.A	Semi arid	Bacteria	Methylomirabilota
3fda5e17224cf029151142e424d41ea6	SD5768	0.16794	AR.1.A	Arid	Bacteria	Methylomirabilota
3fda5e17224cf029151142e424d41ea6	SD5764	0.155791	SA.1.C	Semi arid	Bacteria	Methylomirabilota
3fda5e17224cf029151142e424d41ea6	SD5767	0.140106	SA.2.C	Semi arid	Bacteria	Methylomirabilota
3fda5e17224cf029151142e424d41ea6	SD5760	0.0788807	SH.2.B	Sub humid	Bacteria	Methylomirabilota
3fda5e17224cf029151142e424d41ea6	SD5769	0.0744879	AR.1.B	Arid	Bacteria	Methylomirabilota
3fda5e17224cf029151142e424d41ea6	SD5733	0.0495586	SH.1.B	Sub humid	Bacteria	Methylomirabilota
3fda5e17224cf029151142e424d41ea6	SD5773	0.0262179	AR.2.C	Arid	Bacteria	Methylomirabilota
3fda5e17224cf029151142e424d41ea6	SD5734	0.0245654	SH.1.C	Sub humid	Bacteria	Methylomirabilota
3fda5e17224cf029151142e424d41ea6	SD5776	0.0159654	HA.1.C	Hyper arid	Bacteria	Methylomirabilota
3fda5e17224cf029151142e424d41ea6	SD5778	0.0129681	HA.2.B	Hyper arid	Bacteria	Methylomirabilota
3fda5e17224cf029151142e424d41ea6	SD5771	0.0114318	AR.2.A	Arid	Bacteria	Methylomirabilota
3fda5e17224cf029151142e424d41ea6	SD5732	0.00487258	SH.1.A	Sub humid	Bacteria	Methylomirabilota
3fda5e17224cf029151142e424d41ea6	SD5736	0.00467329	SH.2.B	Sub humid	Bacteria	Methylomirabilota
3fda5e17224cf029151142e424d41ea6	SD5772	0.0026272	AR.2.B	Arid	Bacteria	Methylomirabilota
3fda5e17224cf029151142e424d41ea6	SD5774	0.00259648	HA.1.A	Hyper arid	Bacteria	Methylomirabilota
3fda5e17224cf029151142e424d41ea6	SD5737	0	SH.2.C	Sub humid	Bacteria	Methylomirabilota
3fda5e17224cf029151142e424d41ea6	SD5738	0	SA.1.A	Semi arid	Bacteria	Methylomirabilota
3fda5e17224cf029151142e424d41ea6	SD5739	0	SA.1.B	Semi arid	Bacteria	Methylomirabilota
3fda5e17224cf029151142e424d41ea6	SD5740	0	SA.1.C	Semi arid	Bacteria	Methylomirabilota
3fda5e17224cf029151142e424d41ea6	SD5745	0	AR.1.B	Arid	Bacteria	Methylomirabilota
3fda5e17224cf029151142e424d41ea6	SD5746	0	AR.1.C	Arid	Bacteria	Methylomirabilota
3fda5e17224cf029151142e424d41ea6	SD5747	0	AR.2.A	Arid	Bacteria	Methylomirabilota
3fda5e17224cf029151142e424d41ea6	SD5735	0	SH.2.A	Sub humid	Bacteria	Methylomirabilota
3fda5e17224cf029151142e424d41ea6	SD5750	0	HA.1.A	Hyper arid	Bacteria	Methylomirabilota
3fda5e17224cf029151142e424d41ea6	SD5751	0	HA.1.B	Hyper arid	Bacteria	Methylomirabilota
3fda5e17224cf029151142e424d41ea6	SD5752	0	HA.1.C	Hyper arid	Bacteria	Methylomirabilota
3fda5e17224cf029151142e424d41ea6	SD5753	0	HA.2.A	Hyper arid	Bacteria	Methylomirabilota
3fda5e17224cf029151142e424d41ea6	SD5741	0	SA.2.A	Semi arid	Bacteria	Methylomirabilota
3fda5e17224cf029151142e424d41ea6	SD5742	0	SA.2.B	Semi arid	Bacteria	Methylomirabilota
3fda5e17224cf029151142e424d41ea6	SD5743	0	SA.2.C	Semi arid	Bacteria	Methylomirabilota
3fda5e17224cf029151142e424d41ea6	SD5744	0	AR.1.A	Arid	Bacteria	Methylomirabilota
3fda5e17224cf029151142e424d41ea6	SD5748	0	AR.2.B	Arid	Bacteria	Methylomirabilota
3fda5e17224cf029151142e424d41ea6	SD5749	0	AR.2.C	Arid	Bacteria	Methylomirabilota
3fda5e17224cf029151142e424d41ea6	SD5763	0	SA.1.B	Semi arid	Bacteria	Methylomirabilota
3fda5e17224cf029151142e424d41ea6	SD5754	0	HA.2.B	Hyper arid	Bacteria	Methylomirabilota
3fda5e17224cf029151142e424d41ea6	SD5755	0	HA.2.C	Hyper arid	Bacteria	Methylomirabilota
3fda5e17224cf029151142e424d41ea6	SD5779	0	HA.2.C	Hyper arid	Bacteria	Methylomirabilota
3fda5e17224cf029151142e424d41ea6	SD5775	0	HA.1.B	Hyper arid	Bacteria	Methylomirabilota
3fda5e17224cf029151142e424d41ea6	SD5770	0	AR.1.C	Arid	Bacteria	Methylomirabilota
3fda5e17224cf029151142e424d41ea6	SD5777	0	HA.2.A	Hyper arid	Bacteria	Methylomirabilota
b4e8bafdce81273e5a1b5ab028ab5c03	SD5740	5.33625	SA.1.C	Semi arid	Bacteria	Myxococcota
b4e8bafdce81273e5a1b5ab028ab5c03	SD5755	3.80981	HA.2.C	Hyper arid	Bacteria	Myxococcota
b4e8bafdce81273e5a1b5ab028ab5c03	SD5738	3.78976	SA.1.A	Semi arid	Bacteria	Myxococcota
b4e8bafdce81273e5a1b5ab028ab5c03	SD5736	3.73115	SH.2.B	Sub humid	Bacteria	Myxococcota
b4e8bafdce81273e5a1b5ab028ab5c03	SD5735	3.72043	SH.2.A	Sub humid	Bacteria	Myxococcota
b4e8bafdce81273e5a1b5ab028ab5c03	SD5737	3.20501	SH.2.C	Sub humid	Bacteria	Myxococcota
b4e8bafdce81273e5a1b5ab028ab5c03	SD5756	3.16694	SH.1.A	Sub humid	Bacteria	Myxococcota
b4e8bafdce81273e5a1b5ab028ab5c03	SD5757	3.15338	SH.1.B	Sub humid	Bacteria	Myxococcota
b4e8bafdce81273e5a1b5ab028ab5c03	SD5760	3.15189	SH.2.B	Sub humid	Bacteria	Myxococcota
b4e8bafdce81273e5a1b5ab028ab5c03	SD5732	3.10523	SH.1.A	Sub humid	Bacteria	Myxococcota
b4e8bafdce81273e5a1b5ab028ab5c03	SD5752	2.75911	HA.1.C	Hyper arid	Bacteria	Myxococcota
b4e8bafdce81273e5a1b5ab028ab5c03	SD5779	2.62682	HA.2.C	Hyper arid	Bacteria	Myxococcota
b4e8bafdce81273e5a1b5ab028ab5c03	SD5734	2.50684	SH.1.C	Sub humid	Bacteria	Myxococcota
b4e8bafdce81273e5a1b5ab028ab5c03	SD5761	2.48581	SH.2.C	Sub humid	Bacteria	Myxococcota
b4e8bafdce81273e5a1b5ab028ab5c03	SD5758	2.39828	SH.1.C	Sub humid	Bacteria	Myxococcota
b4e8bafdce81273e5a1b5ab028ab5c03	SD5748	2.35202	AR.2.B	Arid	Bacteria	Myxococcota
b4e8bafdce81273e5a1b5ab028ab5c03	SD5733	2.28692	SH.1.B	Sub humid	Bacteria	Myxococcota
b4e8bafdce81273e5a1b5ab028ab5c03	SD5762	2.02174	SA.1.A	Semi arid	Bacteria	Myxococcota
b4e8bafdce81273e5a1b5ab028ab5c03	SD5772	2.00718	AR.2.B	Arid	Bacteria	Myxococcota
b4e8bafdce81273e5a1b5ab028ab5c03	SD5764	1.80805	SA.1.C	Semi arid	Bacteria	Myxococcota
b4e8bafdce81273e5a1b5ab028ab5c03	SD5759	1.75987	SH.2.A	Sub humid	Bacteria	Myxococcota
b4e8bafdce81273e5a1b5ab028ab5c03	SD5749	1.6896	AR.2.C	Arid	Bacteria	Myxococcota
b4e8bafdce81273e5a1b5ab028ab5c03	SD5773	1.6124	AR.2.C	Arid	Bacteria	Myxococcota
b4e8bafdce81273e5a1b5ab028ab5c03	SD5739	1.53947	SA.1.B	Semi arid	Bacteria	Myxococcota
b4e8bafdce81273e5a1b5ab028ab5c03	SD5767	1.52604	SA.2.C	Semi arid	Bacteria	Myxococcota
b4e8bafdce81273e5a1b5ab028ab5c03	SD5765	1.4856	SA.2.A	Semi arid	Bacteria	Myxococcota
b4e8bafdce81273e5a1b5ab028ab5c03	SD5753	1.47295	HA.2.A	Hyper arid	Bacteria	Myxococcota
b4e8bafdce81273e5a1b5ab028ab5c03	SD5763	1.46331	SA.1.B	Semi arid	Bacteria	Myxococcota
b4e8bafdce81273e5a1b5ab028ab5c03	SD5741	1.41952	SA.2.A	Semi arid	Bacteria	Myxococcota
b4e8bafdce81273e5a1b5ab028ab5c03	SD5745	1.37214	AR.1.B	Arid	Bacteria	Myxococcota
b4e8bafdce81273e5a1b5ab028ab5c03	SD5777	1.30012	HA.2.A	Hyper arid	Bacteria	Myxococcota
b4e8bafdce81273e5a1b5ab028ab5c03	SD5742	1.1891	SA.2.B	Semi arid	Bacteria	Myxococcota
b4e8bafdce81273e5a1b5ab028ab5c03	SD5766	1.04831	SA.2.B	Semi arid	Bacteria	Myxococcota
b4e8bafdce81273e5a1b5ab028ab5c03	SD5750	0.938917	HA.1.A	Hyper arid	Bacteria	Myxococcota
b4e8bafdce81273e5a1b5ab028ab5c03	SD5743	0.768348	SA.2.C	Semi arid	Bacteria	Myxococcota
b4e8bafdce81273e5a1b5ab028ab5c03	SD5768	0.695234	AR.1.A	Arid	Bacteria	Myxococcota
b4e8bafdce81273e5a1b5ab028ab5c03	SD5776	0.686511	HA.1.C	Hyper arid	Bacteria	Myxococcota
b4e8bafdce81273e5a1b5ab028ab5c03	SD5769	0.64432	AR.1.B	Arid	Bacteria	Myxococcota
b4e8bafdce81273e5a1b5ab028ab5c03	SD5778	0.596531	HA.2.B	Hyper arid	Bacteria	Myxococcota
b4e8bafdce81273e5a1b5ab028ab5c03	SD5746	0.525931	AR.1.C	Arid	Bacteria	Myxococcota
b4e8bafdce81273e5a1b5ab028ab5c03	SD5774	0.494629	HA.1.A	Hyper arid	Bacteria	Myxococcota
b4e8bafdce81273e5a1b5ab028ab5c03	SD5744	0.35824	AR.1.A	Arid	Bacteria	Myxococcota
b4e8bafdce81273e5a1b5ab028ab5c03	SD5770	0.338808	AR.1.C	Arid	Bacteria	Myxococcota
b4e8bafdce81273e5a1b5ab028ab5c03	SD5754	0.24147	HA.2.B	Hyper arid	Bacteria	Myxococcota
b4e8bafdce81273e5a1b5ab028ab5c03	SD5747	0.212213	AR.2.A	Arid	Bacteria	Myxococcota
b4e8bafdce81273e5a1b5ab028ab5c03	SD5771	0.170049	AR.2.A	Arid	Bacteria	Myxococcota
b4e8bafdce81273e5a1b5ab028ab5c03	SD5751	0.0589336	HA.1.B	Hyper arid	Bacteria	Myxococcota
b4e8bafdce81273e5a1b5ab028ab5c03	SD5775	0	HA.1.B	Hyper arid	Bacteria	Myxococcota
c7e6ec03c3fac889734fb78085795bda	SD5779	0.0319459	HA.2.C	Hyper arid	Archaea	Nanoarchaeota
c7e6ec03c3fac889734fb78085795bda	SD5764	0.0109712	SA.1.C	Semi arid	Archaea	Nanoarchaeota
c7e6ec03c3fac889734fb78085795bda	SD5760	0.00534784	SH.2.B	Sub humid	Archaea	Nanoarchaeota
c7e6ec03c3fac889734fb78085795bda	SD5772	0.0052544	AR.2.B	Arid	Archaea	Nanoarchaeota
c7e6ec03c3fac889734fb78085795bda	SD5756	0.00464653	SH.1.A	Sub humid	Archaea	Nanoarchaeota
c7e6ec03c3fac889734fb78085795bda	SD5762	0.00440604	SA.1.A	Semi arid	Archaea	Nanoarchaeota
c7e6ec03c3fac889734fb78085795bda	SD5757	0.00395987	SH.1.B	Sub humid	Archaea	Nanoarchaeota
c7e6ec03c3fac889734fb78085795bda	SD5761	0.00258454	SH.2.C	Sub humid	Archaea	Nanoarchaeota
c7e6ec03c3fac889734fb78085795bda	SD5737	0.00131704	SH.2.C	Sub humid	Archaea	Nanoarchaeota
c7e6ec03c3fac889734fb78085795bda	SD5753	0	HA.2.A	Hyper arid	Archaea	Nanoarchaeota
c7e6ec03c3fac889734fb78085795bda	SD5758	0	SH.1.C	Sub humid	Archaea	Nanoarchaeota
c7e6ec03c3fac889734fb78085795bda	SD5755	0	HA.2.C	Hyper arid	Archaea	Nanoarchaeota
c7e6ec03c3fac889734fb78085795bda	SD5765	0	SA.2.A	Semi arid	Archaea	Nanoarchaeota
c7e6ec03c3fac889734fb78085795bda	SD5749	0	AR.2.C	Arid	Archaea	Nanoarchaeota
c7e6ec03c3fac889734fb78085795bda	SD5746	0	AR.1.C	Arid	Archaea	Nanoarchaeota
c7e6ec03c3fac889734fb78085795bda	SD5752	0	HA.1.C	Hyper arid	Archaea	Nanoarchaeota
c7e6ec03c3fac889734fb78085795bda	SD5740	0	SA.1.C	Semi arid	Archaea	Nanoarchaeota
c7e6ec03c3fac889734fb78085795bda	SD5767	0	SA.2.C	Semi arid	Archaea	Nanoarchaeota
c7e6ec03c3fac889734fb78085795bda	SD5734	0	SH.1.C	Sub humid	Archaea	Nanoarchaeota
c7e6ec03c3fac889734fb78085795bda	SD5735	0	SH.2.A	Sub humid	Archaea	Nanoarchaeota
c7e6ec03c3fac889734fb78085795bda	SD5766	0	SA.2.B	Semi arid	Archaea	Nanoarchaeota
c7e6ec03c3fac889734fb78085795bda	SD5732	0	SH.1.A	Sub humid	Archaea	Nanoarchaeota
c7e6ec03c3fac889734fb78085795bda	SD5759	0	SH.2.A	Sub humid	Archaea	Nanoarchaeota
c7e6ec03c3fac889734fb78085795bda	SD5754	0	HA.2.B	Hyper arid	Archaea	Nanoarchaeota
c7e6ec03c3fac889734fb78085795bda	SD5750	0	HA.1.A	Hyper arid	Archaea	Nanoarchaeota
c7e6ec03c3fac889734fb78085795bda	SD5743	0	SA.2.C	Semi arid	Archaea	Nanoarchaeota
c7e6ec03c3fac889734fb78085795bda	SD5770	0	AR.1.C	Arid	Archaea	Nanoarchaeota
c7e6ec03c3fac889734fb78085795bda	SD5771	0	AR.2.A	Arid	Archaea	Nanoarchaeota
c7e6ec03c3fac889734fb78085795bda	SD5768	0	AR.1.A	Arid	Archaea	Nanoarchaeota
c7e6ec03c3fac889734fb78085795bda	SD5769	0	AR.1.B	Arid	Archaea	Nanoarchaeota
c7e6ec03c3fac889734fb78085795bda	SD5736	0	SH.2.B	Sub humid	Archaea	Nanoarchaeota
c7e6ec03c3fac889734fb78085795bda	SD5763	0	SA.1.B	Semi arid	Archaea	Nanoarchaeota
c7e6ec03c3fac889734fb78085795bda	SD5733	0	SH.1.B	Sub humid	Archaea	Nanoarchaeota
c7e6ec03c3fac889734fb78085795bda	SD5744	0	AR.1.A	Arid	Archaea	Nanoarchaeota
c7e6ec03c3fac889734fb78085795bda	SD5745	0	AR.1.B	Arid	Archaea	Nanoarchaeota
c7e6ec03c3fac889734fb78085795bda	SD5741	0	SA.2.A	Semi arid	Archaea	Nanoarchaeota
c7e6ec03c3fac889734fb78085795bda	SD5747	0	AR.2.A	Arid	Archaea	Nanoarchaeota
c7e6ec03c3fac889734fb78085795bda	SD5739	0	SA.1.B	Semi arid	Archaea	Nanoarchaeota
c7e6ec03c3fac889734fb78085795bda	SD5775	0	HA.1.B	Hyper arid	Archaea	Nanoarchaeota
c7e6ec03c3fac889734fb78085795bda	SD5776	0	HA.1.C	Hyper arid	Archaea	Nanoarchaeota
c7e6ec03c3fac889734fb78085795bda	SD5738	0	SA.1.A	Semi arid	Archaea	Nanoarchaeota
c7e6ec03c3fac889734fb78085795bda	SD5778	0	HA.2.B	Hyper arid	Archaea	Nanoarchaeota
c7e6ec03c3fac889734fb78085795bda	SD5748	0	AR.2.B	Arid	Archaea	Nanoarchaeota
c7e6ec03c3fac889734fb78085795bda	SD5777	0	HA.2.A	Hyper arid	Archaea	Nanoarchaeota
c7e6ec03c3fac889734fb78085795bda	SD5751	0	HA.1.B	Hyper arid	Archaea	Nanoarchaeota
c7e6ec03c3fac889734fb78085795bda	SD5774	0	HA.1.A	Hyper arid	Archaea	Nanoarchaeota
c7e6ec03c3fac889734fb78085795bda	SD5742	0	SA.2.B	Semi arid	Archaea	Nanoarchaeota
c7e6ec03c3fac889734fb78085795bda	SD5773	0	AR.2.C	Arid	Archaea	Nanoarchaeota
52735389ea44e2491e1a66362117e587	SD5756	0.0139396	SH.1.A	Sub humid	Bacteria	NB1-j
52735389ea44e2491e1a66362117e587	SD5766	0.00748793	SA.2.B	Semi arid	Bacteria	NB1-j
52735389ea44e2491e1a66362117e587	SD5761	0.00723671	SH.2.C	Sub humid	Bacteria	NB1-j
52735389ea44e2491e1a66362117e587	SD5758	0.00655566	SH.1.C	Sub humid	Bacteria	NB1-j
52735389ea44e2491e1a66362117e587	SD5743	0	SA.2.C	Semi arid	Bacteria	NB1-j
52735389ea44e2491e1a66362117e587	SD5764	0	SA.1.C	Semi arid	Bacteria	NB1-j
52735389ea44e2491e1a66362117e587	SD5734	0	SH.1.C	Sub humid	Bacteria	NB1-j
52735389ea44e2491e1a66362117e587	SD5765	0	SA.2.A	Semi arid	Bacteria	NB1-j
52735389ea44e2491e1a66362117e587	SD5749	0	AR.2.C	Arid	Bacteria	NB1-j
52735389ea44e2491e1a66362117e587	SD5767	0	SA.2.C	Semi arid	Bacteria	NB1-j
52735389ea44e2491e1a66362117e587	SD5755	0	HA.2.C	Hyper arid	Bacteria	NB1-j
52735389ea44e2491e1a66362117e587	SD5752	0	HA.1.C	Hyper arid	Bacteria	NB1-j
52735389ea44e2491e1a66362117e587	SD5753	0	HA.2.A	Hyper arid	Bacteria	NB1-j
52735389ea44e2491e1a66362117e587	SD5754	0	HA.2.B	Hyper arid	Bacteria	NB1-j
52735389ea44e2491e1a66362117e587	SD5746	0	AR.1.C	Arid	Bacteria	NB1-j
52735389ea44e2491e1a66362117e587	SD5747	0	AR.2.A	Arid	Bacteria	NB1-j
52735389ea44e2491e1a66362117e587	SD5744	0	AR.1.A	Arid	Bacteria	NB1-j
52735389ea44e2491e1a66362117e587	SD5740	0	SA.1.C	Semi arid	Bacteria	NB1-j
52735389ea44e2491e1a66362117e587	SD5737	0	SH.2.C	Sub humid	Bacteria	NB1-j
52735389ea44e2491e1a66362117e587	SD5768	0	AR.1.A	Arid	Bacteria	NB1-j
52735389ea44e2491e1a66362117e587	SD5735	0	SH.2.A	Sub humid	Bacteria	NB1-j
52735389ea44e2491e1a66362117e587	SD5762	0	SA.1.A	Semi arid	Bacteria	NB1-j
52735389ea44e2491e1a66362117e587	SD5759	0	SH.2.A	Sub humid	Bacteria	NB1-j
52735389ea44e2491e1a66362117e587	SD5757	0	SH.1.B	Sub humid	Bacteria	NB1-j
52735389ea44e2491e1a66362117e587	SD5775	0	HA.1.B	Hyper arid	Bacteria	NB1-j
52735389ea44e2491e1a66362117e587	SD5750	0	HA.1.A	Hyper arid	Bacteria	NB1-j
52735389ea44e2491e1a66362117e587	SD5751	0	HA.1.B	Hyper arid	Bacteria	NB1-j
52735389ea44e2491e1a66362117e587	SD5748	0	AR.2.B	Arid	Bacteria	NB1-j
52735389ea44e2491e1a66362117e587	SD5745	0	AR.1.B	Arid	Bacteria	NB1-j
52735389ea44e2491e1a66362117e587	SD5741	0	SA.2.A	Semi arid	Bacteria	NB1-j
52735389ea44e2491e1a66362117e587	SD5738	0	SA.1.A	Semi arid	Bacteria	NB1-j
52735389ea44e2491e1a66362117e587	SD5769	0	AR.1.B	Arid	Bacteria	NB1-j
52735389ea44e2491e1a66362117e587	SD5732	0	SH.1.A	Sub humid	Bacteria	NB1-j
52735389ea44e2491e1a66362117e587	SD5733	0	SH.1.B	Sub humid	Bacteria	NB1-j
52735389ea44e2491e1a66362117e587	SD5760	0	SH.2.B	Sub humid	Bacteria	NB1-j
52735389ea44e2491e1a66362117e587	SD5774	0	HA.1.A	Hyper arid	Bacteria	NB1-j
52735389ea44e2491e1a66362117e587	SD5779	0	HA.2.C	Hyper arid	Bacteria	NB1-j
52735389ea44e2491e1a66362117e587	SD5776	0	HA.1.C	Hyper arid	Bacteria	NB1-j
52735389ea44e2491e1a66362117e587	SD5777	0	HA.2.A	Hyper arid	Bacteria	NB1-j
52735389ea44e2491e1a66362117e587	SD5778	0	HA.2.B	Hyper arid	Bacteria	NB1-j
52735389ea44e2491e1a66362117e587	SD5736	0	SH.2.B	Sub humid	Bacteria	NB1-j
52735389ea44e2491e1a66362117e587	SD5763	0	SA.1.B	Semi arid	Bacteria	NB1-j
52735389ea44e2491e1a66362117e587	SD5742	0	SA.2.B	Semi arid	Bacteria	NB1-j
52735389ea44e2491e1a66362117e587	SD5739	0	SA.1.B	Semi arid	Bacteria	NB1-j
52735389ea44e2491e1a66362117e587	SD5770	0	AR.1.C	Arid	Bacteria	NB1-j
52735389ea44e2491e1a66362117e587	SD5772	0	AR.2.B	Arid	Bacteria	NB1-j
52735389ea44e2491e1a66362117e587	SD5773	0	AR.2.C	Arid	Bacteria	NB1-j
52735389ea44e2491e1a66362117e587	SD5771	0	AR.2.A	Arid	Bacteria	NB1-j
e095540dfece425ab90206cf2666fd9a	SD5751	0.350135	HA.1.B	Hyper arid	Bacteria	Nitrospirota
e095540dfece425ab90206cf2666fd9a	SD5750	0.15968	HA.1.A	Hyper arid	Bacteria	Nitrospirota
e095540dfece425ab90206cf2666fd9a	SD5774	0.15449	HA.1.A	Hyper arid	Bacteria	Nitrospirota
e095540dfece425ab90206cf2666fd9a	SD5778	0.142649	HA.2.B	Hyper arid	Bacteria	Nitrospirota
e095540dfece425ab90206cf2666fd9a	SD5767	0.134534	SA.2.C	Semi arid	Bacteria	Nitrospirota
e095540dfece425ab90206cf2666fd9a	SD5776	0.131271	HA.1.C	Hyper arid	Bacteria	Nitrospirota
e095540dfece425ab90206cf2666fd9a	SD5762	0.123369	SA.1.A	Semi arid	Bacteria	Nitrospirota
e095540dfece425ab90206cf2666fd9a	SD5777	0.121821	HA.2.A	Hyper arid	Bacteria	Nitrospirota
e095540dfece425ab90206cf2666fd9a	SD5768	0.116474	AR.1.A	Arid	Bacteria	Nitrospirota
e095540dfece425ab90206cf2666fd9a	SD5764	0.116294	SA.1.C	Semi arid	Bacteria	Nitrospirota
e095540dfece425ab90206cf2666fd9a	SD5756	0.114836	SH.1.A	Sub humid	Bacteria	Nitrospirota
e095540dfece425ab90206cf2666fd9a	SD5771	0.105744	AR.2.A	Arid	Bacteria	Nitrospirota
e095540dfece425ab90206cf2666fd9a	SD5766	0.104831	SA.2.B	Semi arid	Bacteria	Nitrospirota
e095540dfece425ab90206cf2666fd9a	SD5759	0.102965	SH.2.A	Sub humid	Bacteria	Nitrospirota
e095540dfece425ab90206cf2666fd9a	SD5765	0.10065	SA.2.A	Semi arid	Bacteria	Nitrospirota
e095540dfece425ab90206cf2666fd9a	SD5758	0.0994275	SH.1.C	Sub humid	Bacteria	Nitrospirota
e095540dfece425ab90206cf2666fd9a	SD5772	0.0937035	AR.2.B	Arid	Bacteria	Nitrospirota
e095540dfece425ab90206cf2666fd9a	SD5779	0.0893032	HA.2.C	Hyper arid	Bacteria	Nitrospirota
e095540dfece425ab90206cf2666fd9a	SD5760	0.0822231	SH.2.B	Sub humid	Bacteria	Nitrospirota
e095540dfece425ab90206cf2666fd9a	SD5761	0.0816715	SH.2.C	Sub humid	Bacteria	Nitrospirota
e095540dfece425ab90206cf2666fd9a	SD5773	0.0786538	AR.2.C	Arid	Bacteria	Nitrospirota
e095540dfece425ab90206cf2666fd9a	SD5770	0.0714576	AR.1.C	Arid	Bacteria	Nitrospirota
e095540dfece425ab90206cf2666fd9a	SD5757	0.0712777	SH.1.B	Sub humid	Bacteria	Nitrospirota
e095540dfece425ab90206cf2666fd9a	SD5769	0.0707635	AR.1.B	Arid	Bacteria	Nitrospirota
e095540dfece425ab90206cf2666fd9a	SD5735	0.0658825	SH.2.A	Sub humid	Bacteria	Nitrospirota
e095540dfece425ab90206cf2666fd9a	SD5747	0.0597782	AR.2.A	Arid	Bacteria	Nitrospirota
e095540dfece425ab90206cf2666fd9a	SD5763	0.0559501	SA.1.B	Semi arid	Bacteria	Nitrospirota
e095540dfece425ab90206cf2666fd9a	SD5754	0.0546181	HA.2.B	Hyper arid	Bacteria	Nitrospirota
e095540dfece425ab90206cf2666fd9a	SD5734	0.0421122	SH.1.C	Sub humid	Bacteria	Nitrospirota
e095540dfece425ab90206cf2666fd9a	SD5737	0.0349015	SH.2.C	Sub humid	Bacteria	Nitrospirota
e095540dfece425ab90206cf2666fd9a	SD5736	0.0280397	SH.2.B	Sub humid	Bacteria	Nitrospirota
e095540dfece425ab90206cf2666fd9a	SD5752	0.0247612	HA.1.C	Hyper arid	Bacteria	Nitrospirota
e095540dfece425ab90206cf2666fd9a	SD5733	0.0206494	SH.1.B	Sub humid	Bacteria	Nitrospirota
e095540dfece425ab90206cf2666fd9a	SD5732	0.0125295	SH.1.A	Sub humid	Bacteria	Nitrospirota
e095540dfece425ab90206cf2666fd9a	SD5740	0.0117487	SA.1.C	Semi arid	Bacteria	Nitrospirota
e095540dfece425ab90206cf2666fd9a	SD5749	0.00871488	AR.2.C	Arid	Bacteria	Nitrospirota
e095540dfece425ab90206cf2666fd9a	SD5739	0	SA.1.B	Semi arid	Bacteria	Nitrospirota
e095540dfece425ab90206cf2666fd9a	SD5741	0	SA.2.A	Semi arid	Bacteria	Nitrospirota
e095540dfece425ab90206cf2666fd9a	SD5738	0	SA.1.A	Semi arid	Bacteria	Nitrospirota
e095540dfece425ab90206cf2666fd9a	SD5748	0	AR.2.B	Arid	Bacteria	Nitrospirota
e095540dfece425ab90206cf2666fd9a	SD5753	0	HA.2.A	Hyper arid	Bacteria	Nitrospirota
e095540dfece425ab90206cf2666fd9a	SD5742	0	SA.2.B	Semi arid	Bacteria	Nitrospirota
e095540dfece425ab90206cf2666fd9a	SD5743	0	SA.2.C	Semi arid	Bacteria	Nitrospirota
e095540dfece425ab90206cf2666fd9a	SD5744	0	AR.1.A	Arid	Bacteria	Nitrospirota
e095540dfece425ab90206cf2666fd9a	SD5755	0	HA.2.C	Hyper arid	Bacteria	Nitrospirota
e095540dfece425ab90206cf2666fd9a	SD5745	0	AR.1.B	Arid	Bacteria	Nitrospirota
e095540dfece425ab90206cf2666fd9a	SD5746	0	AR.1.C	Arid	Bacteria	Nitrospirota
e095540dfece425ab90206cf2666fd9a	SD5775	0	HA.1.B	Hyper arid	Bacteria	Nitrospirota
19ee20ce9a856032241c883d295125c1	SD5769	0.554935	AR.1.B	Arid	Bacteria	Patescibacteria
19ee20ce9a856032241c883d295125c1	SD5763	0.414604	SA.1.B	Semi arid	Bacteria	Patescibacteria
19ee20ce9a856032241c883d295125c1	SD5762	0.405985	SA.1.A	Semi arid	Bacteria	Patescibacteria
19ee20ce9a856032241c883d295125c1	SD5774	0.338191	HA.1.A	Hyper arid	Bacteria	Patescibacteria
19ee20ce9a856032241c883d295125c1	SD5770	0.336344	AR.1.C	Arid	Bacteria	Patescibacteria
19ee20ce9a856032241c883d295125c1	SD5753	0.294589	HA.2.A	Hyper arid	Bacteria	Patescibacteria
19ee20ce9a856032241c883d295125c1	SD5776	0.267863	HA.1.C	Hyper arid	Bacteria	Patescibacteria
19ee20ce9a856032241c883d295125c1	SD5772	0.252211	AR.2.B	Arid	Bacteria	Patescibacteria
19ee20ce9a856032241c883d295125c1	SD5755	0.247544	HA.2.C	Hyper arid	Bacteria	Patescibacteria
19ee20ce9a856032241c883d295125c1	SD5754	0.221347	HA.2.B	Hyper arid	Bacteria	Patescibacteria
19ee20ce9a856032241c883d295125c1	SD5739	0.217755	SA.1.B	Semi arid	Bacteria	Patescibacteria
19ee20ce9a856032241c883d295125c1	SD5760	0.210571	SH.2.B	Sub humid	Bacteria	Patescibacteria
19ee20ce9a856032241c883d295125c1	SD5771	0.197199	AR.2.A	Arid	Bacteria	Patescibacteria
19ee20ce9a856032241c883d295125c1	SD5779	0.196031	HA.2.C	Hyper arid	Bacteria	Patescibacteria
19ee20ce9a856032241c883d295125c1	SD5764	0.184316	SA.1.C	Semi arid	Bacteria	Patescibacteria
19ee20ce9a856032241c883d295125c1	SD5761	0.181435	SH.2.C	Sub humid	Bacteria	Patescibacteria
19ee20ce9a856032241c883d295125c1	SD5775	0.180701	HA.1.B	Hyper arid	Bacteria	Patescibacteria
19ee20ce9a856032241c883d295125c1	SD5756	0.174577	SH.1.A	Sub humid	Bacteria	Patescibacteria
19ee20ce9a856032241c883d295125c1	SD5777	0.163828	HA.2.A	Hyper arid	Bacteria	Patescibacteria
19ee20ce9a856032241c883d295125c1	SD5749	0.149242	AR.2.C	Arid	Bacteria	Patescibacteria
19ee20ce9a856032241c883d295125c1	SD5767	0.148067	SA.2.C	Semi arid	Bacteria	Patescibacteria
19ee20ce9a856032241c883d295125c1	SD5741	0.134782	SA.2.A	Semi arid	Bacteria	Patescibacteria
19ee20ce9a856032241c883d295125c1	SD5751	0.131734	HA.1.B	Hyper arid	Bacteria	Patescibacteria
19ee20ce9a856032241c883d295125c1	SD5778	0.129681	HA.2.B	Hyper arid	Bacteria	Patescibacteria
19ee20ce9a856032241c883d295125c1	SD5738	0.119386	SA.1.A	Semi arid	Bacteria	Patescibacteria
19ee20ce9a856032241c883d295125c1	SD5766	0.117311	SA.2.B	Semi arid	Bacteria	Patescibacteria
19ee20ce9a856032241c883d295125c1	SD5750	0.117099	HA.1.A	Hyper arid	Bacteria	Patescibacteria
19ee20ce9a856032241c883d295125c1	SD5773	0.102488	AR.2.C	Arid	Bacteria	Patescibacteria
19ee20ce9a856032241c883d295125c1	SD5736	0.0990738	SH.2.B	Sub humid	Bacteria	Patescibacteria
19ee20ce9a856032241c883d295125c1	SD5747	0.0926562	AR.2.A	Arid	Bacteria	Patescibacteria
19ee20ce9a856032241c883d295125c1	SD5748	0.0860675	AR.2.B	Arid	Bacteria	Patescibacteria
19ee20ce9a856032241c883d295125c1	SD5745	0.082151	AR.1.B	Arid	Bacteria	Patescibacteria
19ee20ce9a856032241c883d295125c1	SD5765	0.0764942	SA.2.A	Semi arid	Bacteria	Patescibacteria
19ee20ce9a856032241c883d295125c1	SD5732	0.0716966	SH.1.A	Sub humid	Bacteria	Patescibacteria
19ee20ce9a856032241c883d295125c1	SD5737	0.0678274	SH.2.C	Sub humid	Bacteria	Patescibacteria
19ee20ce9a856032241c883d295125c1	SD5735	0.0678203	SH.2.A	Sub humid	Bacteria	Patescibacteria
19ee20ce9a856032241c883d295125c1	SD5757	0.0607181	SH.1.B	Sub humid	Bacteria	Patescibacteria
19ee20ce9a856032241c883d295125c1	SD5768	0.0478538	AR.1.A	Arid	Bacteria	Patescibacteria
19ee20ce9a856032241c883d295125c1	SD5759	0.0473401	SH.2.A	Sub humid	Bacteria	Patescibacteria
19ee20ce9a856032241c883d295125c1	SD5758	0.0360561	SH.1.C	Sub humid	Bacteria	Patescibacteria
19ee20ce9a856032241c883d295125c1	SD5746	0.0274399	AR.1.C	Arid	Bacteria	Patescibacteria
19ee20ce9a856032241c883d295125c1	SD5734	0.0233956	SH.1.C	Sub humid	Bacteria	Patescibacteria
19ee20ce9a856032241c883d295125c1	SD5752	0.0176866	HA.1.C	Hyper arid	Bacteria	Patescibacteria
19ee20ce9a856032241c883d295125c1	SD5733	0.017552	SH.1.B	Sub humid	Bacteria	Patescibacteria
19ee20ce9a856032241c883d295125c1	SD5743	0.0161912	SA.2.C	Semi arid	Bacteria	Patescibacteria
19ee20ce9a856032241c883d295125c1	SD5744	0.014622	AR.1.A	Arid	Bacteria	Patescibacteria
19ee20ce9a856032241c883d295125c1	SD5742	0.0111547	SA.2.B	Semi arid	Bacteria	Patescibacteria
19ee20ce9a856032241c883d295125c1	SD5740	0	SA.1.C	Semi arid	Bacteria	Patescibacteria
61050e2a017807c839b342bc5466e0c0	SD5737	13.5675	SH.2.C	Sub humid	Bacteria	Planctomycetota
61050e2a017807c839b342bc5466e0c0	SD5732	13.5207	SH.1.A	Sub humid	Bacteria	Planctomycetota
61050e2a017807c839b342bc5466e0c0	SD5760	13.2713	SH.2.B	Sub humid	Bacteria	Planctomycetota
61050e2a017807c839b342bc5466e0c0	SD5764	12.5049	SA.1.C	Semi arid	Bacteria	Planctomycetota
61050e2a017807c839b342bc5466e0c0	SD5743	12.2214	SA.2.C	Semi arid	Bacteria	Planctomycetota
61050e2a017807c839b342bc5466e0c0	SD5759	12.1948	SH.2.A	Sub humid	Bacteria	Planctomycetota
61050e2a017807c839b342bc5466e0c0	SD5761	12.1417	SH.2.C	Sub humid	Bacteria	Planctomycetota
61050e2a017807c839b342bc5466e0c0	SD5767	12.0802	SA.2.C	Semi arid	Bacteria	Planctomycetota
61050e2a017807c839b342bc5466e0c0	SD5762	11.9448	SA.1.A	Semi arid	Bacteria	Planctomycetota
61050e2a017807c839b342bc5466e0c0	SD5733	11.8941	SH.1.B	Sub humid	Bacteria	Planctomycetota
61050e2a017807c839b342bc5466e0c0	SD5758	11.7827	SH.1.C	Sub humid	Bacteria	Planctomycetota
61050e2a017807c839b342bc5466e0c0	SD5772	11.6192	AR.2.B	Arid	Bacteria	Planctomycetota
61050e2a017807c839b342bc5466e0c0	SD5756	11.2346	SH.1.A	Sub humid	Bacteria	Planctomycetota
61050e2a017807c839b342bc5466e0c0	SD5757	10.9081	SH.1.B	Sub humid	Bacteria	Planctomycetota
61050e2a017807c839b342bc5466e0c0	SD5735	10.8822	SH.2.A	Sub humid	Bacteria	Planctomycetota
61050e2a017807c839b342bc5466e0c0	SD5773	10.113	AR.2.C	Arid	Bacteria	Planctomycetota
61050e2a017807c839b342bc5466e0c0	SD5768	10.0755	AR.1.A	Arid	Bacteria	Planctomycetota
61050e2a017807c839b342bc5466e0c0	SD5741	9.98537	SA.2.A	Semi arid	Bacteria	Planctomycetota
61050e2a017807c839b342bc5466e0c0	SD5765	9.60807	SA.2.A	Semi arid	Bacteria	Planctomycetota
61050e2a017807c839b342bc5466e0c0	SD5766	9.46599	SA.2.B	Semi arid	Bacteria	Planctomycetota
61050e2a017807c839b342bc5466e0c0	SD5740	9.39894	SA.1.C	Semi arid	Bacteria	Planctomycetota
61050e2a017807c839b342bc5466e0c0	SD5738	9.37623	SA.1.A	Semi arid	Bacteria	Planctomycetota
61050e2a017807c839b342bc5466e0c0	SD5742	9.31198	SA.2.B	Semi arid	Bacteria	Planctomycetota
61050e2a017807c839b342bc5466e0c0	SD5734	9.28456	SH.1.C	Sub humid	Bacteria	Planctomycetota
61050e2a017807c839b342bc5466e0c0	SD5736	8.59512	SH.2.B	Sub humid	Bacteria	Planctomycetota
61050e2a017807c839b342bc5466e0c0	SD5739	8.47217	SA.1.B	Semi arid	Bacteria	Planctomycetota
61050e2a017807c839b342bc5466e0c0	SD5763	7.46001	SA.1.B	Semi arid	Bacteria	Planctomycetota
61050e2a017807c839b342bc5466e0c0	SD5749	7.17997	AR.2.C	Arid	Bacteria	Planctomycetota
61050e2a017807c839b342bc5466e0c0	SD5770	6.99792	AR.1.C	Arid	Bacteria	Planctomycetota
61050e2a017807c839b342bc5466e0c0	SD5771	6.94341	AR.2.A	Arid	Bacteria	Planctomycetota
61050e2a017807c839b342bc5466e0c0	SD5744	6.77292	AR.1.A	Arid	Bacteria	Planctomycetota
61050e2a017807c839b342bc5466e0c0	SD5776	6.4234	HA.1.C	Hyper arid	Bacteria	Planctomycetota
61050e2a017807c839b342bc5466e0c0	SD5779	5.5898	HA.2.C	Hyper arid	Bacteria	Planctomycetota
61050e2a017807c839b342bc5466e0c0	SD5777	5.54074	HA.2.A	Hyper arid	Bacteria	Planctomycetota
61050e2a017807c839b342bc5466e0c0	SD5745	4.94682	AR.1.B	Arid	Bacteria	Planctomycetota
61050e2a017807c839b342bc5466e0c0	SD5774	4.68404	HA.1.A	Hyper arid	Bacteria	Planctomycetota
61050e2a017807c839b342bc5466e0c0	SD5748	4.5868	AR.2.B	Arid	Bacteria	Planctomycetota
61050e2a017807c839b342bc5466e0c0	SD5769	4.40968	AR.1.B	Arid	Bacteria	Planctomycetota
61050e2a017807c839b342bc5466e0c0	SD5747	4.31599	AR.2.A	Arid	Bacteria	Planctomycetota
61050e2a017807c839b342bc5466e0c0	SD5746	4.23946	AR.1.C	Arid	Bacteria	Planctomycetota
61050e2a017807c839b342bc5466e0c0	SD5778	3.93581	HA.2.B	Hyper arid	Bacteria	Planctomycetota
61050e2a017807c839b342bc5466e0c0	SD5753	2.82806	HA.2.A	Hyper arid	Bacteria	Planctomycetota
61050e2a017807c839b342bc5466e0c0	SD5750	2.74862	HA.1.A	Hyper arid	Bacteria	Planctomycetota
61050e2a017807c839b342bc5466e0c0	SD5752	2.13654	HA.1.C	Hyper arid	Bacteria	Planctomycetota
61050e2a017807c839b342bc5466e0c0	SD5755	2.06813	HA.2.C	Hyper arid	Bacteria	Planctomycetota
61050e2a017807c839b342bc5466e0c0	SD5754	0.891137	HA.2.B	Hyper arid	Bacteria	Planctomycetota
61050e2a017807c839b342bc5466e0c0	SD5751	0.717604	HA.1.B	Hyper arid	Bacteria	Planctomycetota
61050e2a017807c839b342bc5466e0c0	SD5775	0.505963	HA.1.B	Hyper arid	Bacteria	Planctomycetota
48ff828bca4063b2270c9831d77c3e85	SD5753	38.8432	HA.2.A	Hyper arid	Bacteria	Proteobacteria
48ff828bca4063b2270c9831d77c3e85	SD5755	30.8957	HA.2.C	Hyper arid	Bacteria	Proteobacteria
48ff828bca4063b2270c9831d77c3e85	SD5734	27.3542	SH.1.C	Sub humid	Bacteria	Proteobacteria
48ff828bca4063b2270c9831d77c3e85	SD5779	25.2982	HA.2.C	Hyper arid	Bacteria	Proteobacteria
48ff828bca4063b2270c9831d77c3e85	SD5737	24.0748	SH.2.C	Sub humid	Bacteria	Proteobacteria
48ff828bca4063b2270c9831d77c3e85	SD5733	23.9224	SH.1.B	Sub humid	Bacteria	Proteobacteria
48ff828bca4063b2270c9831d77c3e85	SD5732	22.4034	SH.1.A	Sub humid	Bacteria	Proteobacteria
48ff828bca4063b2270c9831d77c3e85	SD5752	22.3028	HA.1.C	Hyper arid	Bacteria	Proteobacteria
48ff828bca4063b2270c9831d77c3e85	SD5736	22.0757	SH.2.B	Sub humid	Bacteria	Proteobacteria
48ff828bca4063b2270c9831d77c3e85	SD5754	21.3241	HA.2.B	Hyper arid	Bacteria	Proteobacteria
48ff828bca4063b2270c9831d77c3e85	SD5735	20.879	SH.2.A	Sub humid	Bacteria	Proteobacteria
48ff828bca4063b2270c9831d77c3e85	SD5760	20.0431	SH.2.B	Sub humid	Bacteria	Proteobacteria
48ff828bca4063b2270c9831d77c3e85	SD5739	19.819	SA.1.B	Semi arid	Bacteria	Proteobacteria
48ff828bca4063b2270c9831d77c3e85	SD5758	19.6069	SH.1.C	Sub humid	Bacteria	Proteobacteria
48ff828bca4063b2270c9831d77c3e85	SD5756	19.4418	SH.1.A	Sub humid	Bacteria	Proteobacteria
48ff828bca4063b2270c9831d77c3e85	SD5740	19.3454	SA.1.C	Semi arid	Bacteria	Proteobacteria
48ff828bca4063b2270c9831d77c3e85	SD5742	19.0679	SA.2.B	Semi arid	Bacteria	Proteobacteria
48ff828bca4063b2270c9831d77c3e85	SD5757	19.0417	SH.1.B	Sub humid	Bacteria	Proteobacteria
48ff828bca4063b2270c9831d77c3e85	SD5741	18.8294	SA.2.A	Semi arid	Bacteria	Proteobacteria
48ff828bca4063b2270c9831d77c3e85	SD5761	18.739	SH.2.C	Sub humid	Bacteria	Proteobacteria
48ff828bca4063b2270c9831d77c3e85	SD5763	18.31	SA.1.B	Semi arid	Bacteria	Proteobacteria
48ff828bca4063b2270c9831d77c3e85	SD5743	18.3064	SA.2.C	Semi arid	Bacteria	Proteobacteria
48ff828bca4063b2270c9831d77c3e85	SD5744	18.0319	AR.1.A	Arid	Bacteria	Proteobacteria
48ff828bca4063b2270c9831d77c3e85	SD5738	17.2991	SA.1.A	Semi arid	Bacteria	Proteobacteria
48ff828bca4063b2270c9831d77c3e85	SD5759	17.1667	SH.2.A	Sub humid	Bacteria	Proteobacteria
48ff828bca4063b2270c9831d77c3e85	SD5748	16.9954	AR.2.B	Arid	Bacteria	Proteobacteria
48ff828bca4063b2270c9831d77c3e85	SD5773	16.0454	AR.2.C	Arid	Bacteria	Proteobacteria
48ff828bca4063b2270c9831d77c3e85	SD5772	15.2001	AR.2.B	Arid	Bacteria	Proteobacteria
48ff828bca4063b2270c9831d77c3e85	SD5777	14.6143	HA.2.A	Hyper arid	Bacteria	Proteobacteria
48ff828bca4063b2270c9831d77c3e85	SD5764	14.2515	SA.1.C	Semi arid	Bacteria	Proteobacteria
48ff828bca4063b2270c9831d77c3e85	SD5749	14.1497	AR.2.C	Arid	Bacteria	Proteobacteria
48ff828bca4063b2270c9831d77c3e85	SD5750	14.1455	HA.1.A	Hyper arid	Bacteria	Proteobacteria
48ff828bca4063b2270c9831d77c3e85	SD5745	13.8125	AR.1.B	Arid	Bacteria	Proteobacteria
48ff828bca4063b2270c9831d77c3e85	SD5767	13.6596	SA.2.C	Semi arid	Bacteria	Proteobacteria
48ff828bca4063b2270c9831d77c3e85	SD5762	13.1004	SA.1.A	Semi arid	Bacteria	Proteobacteria
48ff828bca4063b2270c9831d77c3e85	SD5746	12.7207	AR.1.C	Arid	Bacteria	Proteobacteria
48ff828bca4063b2270c9831d77c3e85	SD5776	12.5772	HA.1.C	Hyper arid	Bacteria	Proteobacteria
48ff828bca4063b2270c9831d77c3e85	SD5747	12.4339	AR.2.A	Arid	Bacteria	Proteobacteria
48ff828bca4063b2270c9831d77c3e85	SD5765	11.609	SA.2.A	Semi arid	Bacteria	Proteobacteria
48ff828bca4063b2270c9831d77c3e85	SD5766	10.7452	SA.2.B	Semi arid	Bacteria	Proteobacteria
48ff828bca4063b2270c9831d77c3e85	SD5778	10.5852	HA.2.B	Hyper arid	Bacteria	Proteobacteria
48ff828bca4063b2270c9831d77c3e85	SD5771	10.1372	AR.2.A	Arid	Bacteria	Proteobacteria
48ff828bca4063b2270c9831d77c3e85	SD5751	9.43285	HA.1.B	Hyper arid	Bacteria	Proteobacteria
48ff828bca4063b2270c9831d77c3e85	SD5768	9.18071	AR.1.A	Arid	Bacteria	Proteobacteria
48ff828bca4063b2270c9831d77c3e85	SD5769	9.03166	AR.1.B	Arid	Bacteria	Proteobacteria
48ff828bca4063b2270c9831d77c3e85	SD5770	8.54411	AR.1.C	Arid	Bacteria	Proteobacteria
48ff828bca4063b2270c9831d77c3e85	SD5774	6.9209	HA.1.A	Hyper arid	Bacteria	Proteobacteria
48ff828bca4063b2270c9831d77c3e85	SD5775	5.13191	HA.1.B	Hyper arid	Bacteria	Proteobacteria
39c427be6b871226380a22285e0eab07	SD5762	0.146029	SA.1.A	Semi arid	Bacteria	RCP2-54
39c427be6b871226380a22285e0eab07	SD5771	0.145756	AR.2.A	Arid	Bacteria	RCP2-54
39c427be6b871226380a22285e0eab07	SD5765	0.144936	SA.2.A	Semi arid	Bacteria	RCP2-54
39c427be6b871226380a22285e0eab07	SD5766	0.127295	SA.2.B	Semi arid	Bacteria	RCP2-54
39c427be6b871226380a22285e0eab07	SD5758	0.114724	SH.1.C	Sub humid	Bacteria	RCP2-54
39c427be6b871226380a22285e0eab07	SD5761	0.113203	SH.2.C	Sub humid	Bacteria	RCP2-54
39c427be6b871226380a22285e0eab07	SD5759	0.111249	SH.2.A	Sub humid	Bacteria	RCP2-54
39c427be6b871226380a22285e0eab07	SD5764	0.107517	SA.1.C	Semi arid	Bacteria	RCP2-54
39c427be6b871226380a22285e0eab07	SD5767	0.107468	SA.2.C	Semi arid	Bacteria	RCP2-54
39c427be6b871226380a22285e0eab07	SD5756	0.105543	SH.1.A	Sub humid	Bacteria	RCP2-54
39c427be6b871226380a22285e0eab07	SD5768	0.0966105	AR.1.A	Arid	Bacteria	RCP2-54
39c427be6b871226380a22285e0eab07	SD5760	0.0782122	SH.2.B	Sub humid	Bacteria	RCP2-54
39c427be6b871226380a22285e0eab07	SD5734	0.0690171	SH.1.C	Sub humid	Bacteria	RCP2-54
39c427be6b871226380a22285e0eab07	SD5773	0.0619697	AR.2.C	Arid	Bacteria	RCP2-54
39c427be6b871226380a22285e0eab07	SD5769	0.0558659	AR.1.B	Arid	Bacteria	RCP2-54
39c427be6b871226380a22285e0eab07	SD5733	0.0495586	SH.1.B	Sub humid	Bacteria	RCP2-54
39c427be6b871226380a22285e0eab07	SD5778	0.0486302	HA.2.B	Hyper arid	Bacteria	RCP2-54
39c427be6b871226380a22285e0eab07	SD5757	0.0422386	SH.1.B	Sub humid	Bacteria	RCP2-54
39c427be6b871226380a22285e0eab07	SD5776	0.0337047	HA.1.C	Hyper arid	Bacteria	RCP2-54
39c427be6b871226380a22285e0eab07	SD5735	0.0290658	SH.2.A	Sub humid	Bacteria	RCP2-54
39c427be6b871226380a22285e0eab07	SD5763	0.0286923	SA.1.B	Semi arid	Bacteria	RCP2-54
39c427be6b871226380a22285e0eab07	SD5772	0.026272	AR.2.B	Arid	Bacteria	RCP2-54
39c427be6b871226380a22285e0eab07	SD5777	0.0231039	HA.2.A	Hyper arid	Bacteria	RCP2-54
39c427be6b871226380a22285e0eab07	SD5737	0.0223896	SH.2.C	Sub humid	Bacteria	RCP2-54
39c427be6b871226380a22285e0eab07	SD5732	0.0222747	SH.1.A	Sub humid	Bacteria	RCP2-54
39c427be6b871226380a22285e0eab07	SD5736	0.0177585	SH.2.B	Sub humid	Bacteria	RCP2-54
39c427be6b871226380a22285e0eab07	SD5770	0.0172484	AR.1.C	Arid	Bacteria	RCP2-54
39c427be6b871226380a22285e0eab07	SD5740	0.0140984	SA.1.C	Semi arid	Bacteria	RCP2-54
39c427be6b871226380a22285e0eab07	SD5774	0.00584207	HA.1.A	Hyper arid	Bacteria	RCP2-54
39c427be6b871226380a22285e0eab07	SD5754	0.00574927	HA.2.B	Hyper arid	Bacteria	RCP2-54
39c427be6b871226380a22285e0eab07	SD5779	0.00363021	HA.2.C	Hyper arid	Bacteria	RCP2-54
39c427be6b871226380a22285e0eab07	SD5748	0	AR.2.B	Arid	Bacteria	RCP2-54
39c427be6b871226380a22285e0eab07	SD5749	0	AR.2.C	Arid	Bacteria	RCP2-54
39c427be6b871226380a22285e0eab07	SD5739	0	SA.1.B	Semi arid	Bacteria	RCP2-54
39c427be6b871226380a22285e0eab07	SD5741	0	SA.2.A	Semi arid	Bacteria	RCP2-54
39c427be6b871226380a22285e0eab07	SD5738	0	SA.1.A	Semi arid	Bacteria	RCP2-54
39c427be6b871226380a22285e0eab07	SD5751	0	HA.1.B	Hyper arid	Bacteria	RCP2-54
39c427be6b871226380a22285e0eab07	SD5752	0	HA.1.C	Hyper arid	Bacteria	RCP2-54
39c427be6b871226380a22285e0eab07	SD5750	0	HA.1.A	Hyper arid	Bacteria	RCP2-54
39c427be6b871226380a22285e0eab07	SD5742	0	SA.2.B	Semi arid	Bacteria	RCP2-54
39c427be6b871226380a22285e0eab07	SD5743	0	SA.2.C	Semi arid	Bacteria	RCP2-54
39c427be6b871226380a22285e0eab07	SD5753	0	HA.2.A	Hyper arid	Bacteria	RCP2-54
39c427be6b871226380a22285e0eab07	SD5747	0	AR.2.A	Arid	Bacteria	RCP2-54
39c427be6b871226380a22285e0eab07	SD5755	0	HA.2.C	Hyper arid	Bacteria	RCP2-54
39c427be6b871226380a22285e0eab07	SD5744	0	AR.1.A	Arid	Bacteria	RCP2-54
39c427be6b871226380a22285e0eab07	SD5746	0	AR.1.C	Arid	Bacteria	RCP2-54
39c427be6b871226380a22285e0eab07	SD5775	0	HA.1.B	Hyper arid	Bacteria	RCP2-54
39c427be6b871226380a22285e0eab07	SD5745	0	AR.1.B	Arid	Bacteria	RCP2-54
a65c773798b7af6c181c19c66bf8f1f8	SD5779	0.016699	HA.2.C	Hyper arid	Bacteria	SAR324_clade(Marine_group_B)
a65c773798b7af6c181c19c66bf8f1f8	SD5773	0.0137048	AR.2.C	Arid	Bacteria	SAR324_clade(Marine_group_B)
a65c773798b7af6c181c19c66bf8f1f8	SD5763	0.0086077	SA.1.B	Semi arid	Bacteria	SAR324_clade(Marine_group_B)
a65c773798b7af6c181c19c66bf8f1f8	SD5739	0.0084401	SA.1.B	Semi arid	Bacteria	SAR324_clade(Marine_group_B)
a65c773798b7af6c181c19c66bf8f1f8	SD5765	0.00805202	SA.2.A	Semi arid	Bacteria	SAR324_clade(Marine_group_B)
a65c773798b7af6c181c19c66bf8f1f8	SD5760	0.00735329	SH.2.B	Sub humid	Bacteria	SAR324_clade(Marine_group_B)
a65c773798b7af6c181c19c66bf8f1f8	SD5746	0.00685997	AR.1.C	Arid	Bacteria	SAR324_clade(Marine_group_B)
a65c773798b7af6c181c19c66bf8f1f8	SD5755	0.00591739	HA.2.C	Hyper arid	Bacteria	SAR324_clade(Marine_group_B)
a65c773798b7af6c181c19c66bf8f1f8	SD5767	0.00477635	SA.2.C	Semi arid	Bacteria	SAR324_clade(Marine_group_B)
a65c773798b7af6c181c19c66bf8f1f8	SD5748	0.00445177	AR.2.B	Arid	Bacteria	SAR324_clade(Marine_group_B)
a65c773798b7af6c181c19c66bf8f1f8	SD5737	0.00395111	SH.2.C	Sub humid	Bacteria	SAR324_clade(Marine_group_B)
a65c773798b7af6c181c19c66bf8f1f8	SD5738	0.00295998	SA.1.A	Semi arid	Bacteria	SAR324_clade(Marine_group_B)
a65c773798b7af6c181c19c66bf8f1f8	SD5771	0.00285796	AR.2.A	Arid	Bacteria	SAR324_clade(Marine_group_B)
a65c773798b7af6c181c19c66bf8f1f8	SD5756	0.00265516	SH.1.A	Sub humid	Bacteria	SAR324_clade(Marine_group_B)
a65c773798b7af6c181c19c66bf8f1f8	SD5762	0.00251773	SA.1.A	Semi arid	Bacteria	SAR324_clade(Marine_group_B)
a65c773798b7af6c181c19c66bf8f1f8	SD5733	0.00206494	SH.1.B	Sub humid	Bacteria	SAR324_clade(Marine_group_B)
a65c773798b7af6c181c19c66bf8f1f8	SD5761	0.00155072	SH.2.C	Sub humid	Bacteria	SAR324_clade(Marine_group_B)
a65c773798b7af6c181c19c66bf8f1f8	SD5740	0	SA.1.C	Semi arid	Bacteria	SAR324_clade(Marine_group_B)
a65c773798b7af6c181c19c66bf8f1f8	SD5744	0	AR.1.A	Arid	Bacteria	SAR324_clade(Marine_group_B)
a65c773798b7af6c181c19c66bf8f1f8	SD5745	0	AR.1.B	Arid	Bacteria	SAR324_clade(Marine_group_B)
a65c773798b7af6c181c19c66bf8f1f8	SD5743	0	SA.2.C	Semi arid	Bacteria	SAR324_clade(Marine_group_B)
a65c773798b7af6c181c19c66bf8f1f8	SD5747	0	AR.2.A	Arid	Bacteria	SAR324_clade(Marine_group_B)
a65c773798b7af6c181c19c66bf8f1f8	SD5749	0	AR.2.C	Arid	Bacteria	SAR324_clade(Marine_group_B)
a65c773798b7af6c181c19c66bf8f1f8	SD5734	0	SH.1.C	Sub humid	Bacteria	SAR324_clade(Marine_group_B)
a65c773798b7af6c181c19c66bf8f1f8	SD5735	0	SH.2.A	Sub humid	Bacteria	SAR324_clade(Marine_group_B)
a65c773798b7af6c181c19c66bf8f1f8	SD5766	0	SA.2.B	Semi arid	Bacteria	SAR324_clade(Marine_group_B)
a65c773798b7af6c181c19c66bf8f1f8	SD5752	0	HA.1.C	Hyper arid	Bacteria	SAR324_clade(Marine_group_B)
a65c773798b7af6c181c19c66bf8f1f8	SD5753	0	HA.2.A	Hyper arid	Bacteria	SAR324_clade(Marine_group_B)
a65c773798b7af6c181c19c66bf8f1f8	SD5741	0	SA.2.A	Semi arid	Bacteria	SAR324_clade(Marine_group_B)
a65c773798b7af6c181c19c66bf8f1f8	SD5750	0	HA.1.A	Hyper arid	Bacteria	SAR324_clade(Marine_group_B)
a65c773798b7af6c181c19c66bf8f1f8	SD5751	0	HA.1.B	Hyper arid	Bacteria	SAR324_clade(Marine_group_B)
a65c773798b7af6c181c19c66bf8f1f8	SD5754	0	HA.2.B	Hyper arid	Bacteria	SAR324_clade(Marine_group_B)
a65c773798b7af6c181c19c66bf8f1f8	SD5742	0	SA.2.B	Semi arid	Bacteria	SAR324_clade(Marine_group_B)
a65c773798b7af6c181c19c66bf8f1f8	SD5758	0	SH.1.C	Sub humid	Bacteria	SAR324_clade(Marine_group_B)
a65c773798b7af6c181c19c66bf8f1f8	SD5759	0	SH.2.A	Sub humid	Bacteria	SAR324_clade(Marine_group_B)
a65c773798b7af6c181c19c66bf8f1f8	SD5757	0	SH.1.B	Sub humid	Bacteria	SAR324_clade(Marine_group_B)
a65c773798b7af6c181c19c66bf8f1f8	SD5764	0	SA.1.C	Semi arid	Bacteria	SAR324_clade(Marine_group_B)
a65c773798b7af6c181c19c66bf8f1f8	SD5778	0	HA.2.B	Hyper arid	Bacteria	SAR324_clade(Marine_group_B)
a65c773798b7af6c181c19c66bf8f1f8	SD5736	0	SH.2.B	Sub humid	Bacteria	SAR324_clade(Marine_group_B)
a65c773798b7af6c181c19c66bf8f1f8	SD5732	0	SH.1.A	Sub humid	Bacteria	SAR324_clade(Marine_group_B)
a65c773798b7af6c181c19c66bf8f1f8	SD5768	0	AR.1.A	Arid	Bacteria	SAR324_clade(Marine_group_B)
a65c773798b7af6c181c19c66bf8f1f8	SD5769	0	AR.1.B	Arid	Bacteria	SAR324_clade(Marine_group_B)
a65c773798b7af6c181c19c66bf8f1f8	SD5775	0	HA.1.B	Hyper arid	Bacteria	SAR324_clade(Marine_group_B)
a65c773798b7af6c181c19c66bf8f1f8	SD5770	0	AR.1.C	Arid	Bacteria	SAR324_clade(Marine_group_B)
a65c773798b7af6c181c19c66bf8f1f8	SD5776	0	HA.1.C	Hyper arid	Bacteria	SAR324_clade(Marine_group_B)
a65c773798b7af6c181c19c66bf8f1f8	SD5777	0	HA.2.A	Hyper arid	Bacteria	SAR324_clade(Marine_group_B)
a65c773798b7af6c181c19c66bf8f1f8	SD5774	0	HA.1.A	Hyper arid	Bacteria	SAR324_clade(Marine_group_B)
a65c773798b7af6c181c19c66bf8f1f8	SD5772	0	AR.2.B	Arid	Bacteria	SAR324_clade(Marine_group_B)
320c5168a8e4fbf6c12f2d5b9d204e02	SD5779	0.0442886	HA.2.C	Hyper arid	Bacteria	Sumerlaeota
320c5168a8e4fbf6c12f2d5b9d204e02	SD5777	0.035706	HA.2.A	Hyper arid	Bacteria	Sumerlaeota
320c5168a8e4fbf6c12f2d5b9d204e02	SD5753	0.0327322	HA.2.A	Hyper arid	Bacteria	Sumerlaeota
320c5168a8e4fbf6c12f2d5b9d204e02	SD5767	0.0326384	SA.2.C	Semi arid	Bacteria	Sumerlaeota
320c5168a8e4fbf6c12f2d5b9d204e02	SD5770	0.0320327	AR.1.C	Arid	Bacteria	Sumerlaeota
320c5168a8e4fbf6c12f2d5b9d204e02	SD5732	0.0320198	SH.1.A	Sub humid	Bacteria	Sumerlaeota
320c5168a8e4fbf6c12f2d5b9d204e02	SD5737	0.0256822	SH.2.C	Sub humid	Bacteria	Sumerlaeota
320c5168a8e4fbf6c12f2d5b9d204e02	SD5773	0.0250262	AR.2.C	Arid	Bacteria	Sumerlaeota
320c5168a8e4fbf6c12f2d5b9d204e02	SD5774	0.0246665	HA.1.A	Hyper arid	Bacteria	Sumerlaeota
320c5168a8e4fbf6c12f2d5b9d204e02	SD5769	0.0223464	AR.1.B	Arid	Bacteria	Sumerlaeota
320c5168a8e4fbf6c12f2d5b9d204e02	SD5763	0.0215193	SA.1.B	Semi arid	Bacteria	Sumerlaeota
320c5168a8e4fbf6c12f2d5b9d204e02	SD5743	0.020607	SA.2.C	Semi arid	Bacteria	Sumerlaeota
320c5168a8e4fbf6c12f2d5b9d204e02	SD5736	0.0196278	SH.2.B	Sub humid	Bacteria	Sumerlaeota
320c5168a8e4fbf6c12f2d5b9d204e02	SD5733	0.0185845	SH.1.B	Sub humid	Bacteria	Sumerlaeota
320c5168a8e4fbf6c12f2d5b9d204e02	SD5761	0.0180918	SH.2.C	Sub humid	Bacteria	Sumerlaeota
320c5168a8e4fbf6c12f2d5b9d204e02	SD5756	0.0152672	SH.1.A	Sub humid	Bacteria	Sumerlaeota
320c5168a8e4fbf6c12f2d5b9d204e02	SD5741	0.0143386	SA.2.A	Semi arid	Bacteria	Sumerlaeota
320c5168a8e4fbf6c12f2d5b9d204e02	SD5759	0.0130185	SH.2.A	Sub humid	Bacteria	Sumerlaeota
320c5168a8e4fbf6c12f2d5b9d204e02	SD5758	0.0120187	SH.1.C	Sub humid	Bacteria	Sumerlaeota
320c5168a8e4fbf6c12f2d5b9d204e02	SD5762	0.0119592	SA.1.A	Semi arid	Bacteria	Sumerlaeota
320c5168a8e4fbf6c12f2d5b9d204e02	SD5757	0.0105597	SH.1.B	Sub humid	Bacteria	Sumerlaeota
320c5168a8e4fbf6c12f2d5b9d204e02	SD5738	0.0098666	SA.1.A	Semi arid	Bacteria	Sumerlaeota
320c5168a8e4fbf6c12f2d5b9d204e02	SD5755	0.00986232	HA.2.C	Hyper arid	Bacteria	Sumerlaeota
320c5168a8e4fbf6c12f2d5b9d204e02	SD5740	0.00939894	SA.1.C	Semi arid	Bacteria	Sumerlaeota
320c5168a8e4fbf6c12f2d5b9d204e02	SD5768	0.00902902	AR.1.A	Arid	Bacteria	Sumerlaeota
320c5168a8e4fbf6c12f2d5b9d204e02	SD5734	0.00818848	SH.1.C	Sub humid	Bacteria	Sumerlaeota
320c5168a8e4fbf6c12f2d5b9d204e02	SD5760	0.00802177	SH.2.B	Sub humid	Bacteria	Sumerlaeota
320c5168a8e4fbf6c12f2d5b9d204e02	SD5771	0.00428694	AR.2.A	Arid	Bacteria	Sumerlaeota
320c5168a8e4fbf6c12f2d5b9d204e02	SD5739	0.00337604	SA.1.B	Semi arid	Bacteria	Sumerlaeota
320c5168a8e4fbf6c12f2d5b9d204e02	SD5772	0.00175147	AR.2.B	Arid	Bacteria	Sumerlaeota
320c5168a8e4fbf6c12f2d5b9d204e02	SD5752	0	HA.1.C	Hyper arid	Bacteria	Sumerlaeota
320c5168a8e4fbf6c12f2d5b9d204e02	SD5754	0	HA.2.B	Hyper arid	Bacteria	Sumerlaeota
320c5168a8e4fbf6c12f2d5b9d204e02	SD5735	0	SH.2.A	Sub humid	Bacteria	Sumerlaeota
320c5168a8e4fbf6c12f2d5b9d204e02	SD5765	0	SA.2.A	Semi arid	Bacteria	Sumerlaeota
320c5168a8e4fbf6c12f2d5b9d204e02	SD5766	0	SA.2.B	Semi arid	Bacteria	Sumerlaeota
320c5168a8e4fbf6c12f2d5b9d204e02	SD5742	0	SA.2.B	Semi arid	Bacteria	Sumerlaeota
320c5168a8e4fbf6c12f2d5b9d204e02	SD5744	0	AR.1.A	Arid	Bacteria	Sumerlaeota
320c5168a8e4fbf6c12f2d5b9d204e02	SD5745	0	AR.1.B	Arid	Bacteria	Sumerlaeota
320c5168a8e4fbf6c12f2d5b9d204e02	SD5747	0	AR.2.A	Arid	Bacteria	Sumerlaeota
320c5168a8e4fbf6c12f2d5b9d204e02	SD5748	0	AR.2.B	Arid	Bacteria	Sumerlaeota
320c5168a8e4fbf6c12f2d5b9d204e02	SD5764	0	SA.1.C	Semi arid	Bacteria	Sumerlaeota
320c5168a8e4fbf6c12f2d5b9d204e02	SD5778	0	HA.2.B	Hyper arid	Bacteria	Sumerlaeota
320c5168a8e4fbf6c12f2d5b9d204e02	SD5749	0	AR.2.C	Arid	Bacteria	Sumerlaeota
320c5168a8e4fbf6c12f2d5b9d204e02	SD5746	0	AR.1.C	Arid	Bacteria	Sumerlaeota
320c5168a8e4fbf6c12f2d5b9d204e02	SD5751	0	HA.1.B	Hyper arid	Bacteria	Sumerlaeota
320c5168a8e4fbf6c12f2d5b9d204e02	SD5775	0	HA.1.B	Hyper arid	Bacteria	Sumerlaeota
320c5168a8e4fbf6c12f2d5b9d204e02	SD5750	0	HA.1.A	Hyper arid	Bacteria	Sumerlaeota
320c5168a8e4fbf6c12f2d5b9d204e02	SD5776	0	HA.1.C	Hyper arid	Bacteria	Sumerlaeota
d33da0a3fa40ea9f6b486f3d1ed15b79	SD5767	1.12403	SA.2.C	Semi arid	Archaea	Thermoplasmatota
d33da0a3fa40ea9f6b486f3d1ed15b79	SD5779	0.773961	HA.2.C	Hyper arid	Archaea	Thermoplasmatota
d33da0a3fa40ea9f6b486f3d1ed15b79	SD5765	0.718642	SA.2.A	Semi arid	Archaea	Thermoplasmatota
d33da0a3fa40ea9f6b486f3d1ed15b79	SD5772	0.457133	AR.2.B	Arid	Archaea	Thermoplasmatota
d33da0a3fa40ea9f6b486f3d1ed15b79	SD5766	0.413084	SA.2.B	Semi arid	Archaea	Thermoplasmatota
d33da0a3fa40ea9f6b486f3d1ed15b79	SD5758	0.320135	SH.1.C	Sub humid	Archaea	Thermoplasmatota
d33da0a3fa40ea9f6b486f3d1ed15b79	SD5777	0.285648	HA.2.A	Hyper arid	Archaea	Thermoplasmatota
d33da0a3fa40ea9f6b486f3d1ed15b79	SD5764	0.28525	SA.1.C	Semi arid	Archaea	Thermoplasmatota
d33da0a3fa40ea9f6b486f3d1ed15b79	SD5762	0.273174	SA.1.A	Semi arid	Archaea	Thermoplasmatota
d33da0a3fa40ea9f6b486f3d1ed15b79	SD5768	0.233852	AR.1.A	Arid	Archaea	Thermoplasmatota
d33da0a3fa40ea9f6b486f3d1ed15b79	SD5757	0.233633	SH.1.B	Sub humid	Archaea	Thermoplasmatota
d33da0a3fa40ea9f6b486f3d1ed15b79	SD5761	0.196425	SH.2.C	Sub humid	Archaea	Thermoplasmatota
d33da0a3fa40ea9f6b486f3d1ed15b79	SD5763	0.1865	SA.1.B	Semi arid	Archaea	Thermoplasmatota
d33da0a3fa40ea9f6b486f3d1ed15b79	SD5759	0.166874	SH.2.A	Sub humid	Archaea	Thermoplasmatota
d33da0a3fa40ea9f6b486f3d1ed15b79	SD5756	0.124129	SH.1.A	Sub humid	Archaea	Thermoplasmatota
d33da0a3fa40ea9f6b486f3d1ed15b79	SD5778	0.0713244	HA.2.B	Hyper arid	Archaea	Thermoplasmatota
d33da0a3fa40ea9f6b486f3d1ed15b79	SD5760	0.068185	SH.2.B	Sub humid	Archaea	Thermoplasmatota
d33da0a3fa40ea9f6b486f3d1ed15b79	SD5776	0.024835	HA.1.C	Hyper arid	Archaea	Thermoplasmatota
d33da0a3fa40ea9f6b486f3d1ed15b79	SD5774	0.0214209	HA.1.A	Hyper arid	Archaea	Thermoplasmatota
d33da0a3fa40ea9f6b486f3d1ed15b79	SD5769	0.0148976	AR.1.B	Arid	Archaea	Thermoplasmatota
d33da0a3fa40ea9f6b486f3d1ed15b79	SD5770	0.0135523	AR.1.C	Arid	Archaea	Thermoplasmatota
d33da0a3fa40ea9f6b486f3d1ed15b79	SD5733	0.0134221	SH.1.B	Sub humid	Archaea	Thermoplasmatota
d33da0a3fa40ea9f6b486f3d1ed15b79	SD5773	0.0125131	AR.2.C	Arid	Archaea	Thermoplasmatota
d33da0a3fa40ea9f6b486f3d1ed15b79	SD5736	0	SH.2.B	Sub humid	Archaea	Thermoplasmatota
d33da0a3fa40ea9f6b486f3d1ed15b79	SD5737	0	SH.2.C	Sub humid	Archaea	Thermoplasmatota
d33da0a3fa40ea9f6b486f3d1ed15b79	SD5735	0	SH.2.A	Sub humid	Archaea	Thermoplasmatota
d33da0a3fa40ea9f6b486f3d1ed15b79	SD5749	0	AR.2.C	Arid	Archaea	Thermoplasmatota
d33da0a3fa40ea9f6b486f3d1ed15b79	SD5750	0	HA.1.A	Hyper arid	Archaea	Thermoplasmatota
d33da0a3fa40ea9f6b486f3d1ed15b79	SD5738	0	SA.1.A	Semi arid	Archaea	Thermoplasmatota
d33da0a3fa40ea9f6b486f3d1ed15b79	SD5739	0	SA.1.B	Semi arid	Archaea	Thermoplasmatota
d33da0a3fa40ea9f6b486f3d1ed15b79	SD5740	0	SA.1.C	Semi arid	Archaea	Thermoplasmatota
d33da0a3fa40ea9f6b486f3d1ed15b79	SD5741	0	SA.2.A	Semi arid	Archaea	Thermoplasmatota
d33da0a3fa40ea9f6b486f3d1ed15b79	SD5742	0	SA.2.B	Semi arid	Archaea	Thermoplasmatota
d33da0a3fa40ea9f6b486f3d1ed15b79	SD5743	0	SA.2.C	Semi arid	Archaea	Thermoplasmatota
d33da0a3fa40ea9f6b486f3d1ed15b79	SD5744	0	AR.1.A	Arid	Archaea	Thermoplasmatota
d33da0a3fa40ea9f6b486f3d1ed15b79	SD5732	0	SH.1.A	Sub humid	Archaea	Thermoplasmatota
d33da0a3fa40ea9f6b486f3d1ed15b79	SD5734	0	SH.1.C	Sub humid	Archaea	Thermoplasmatota
d33da0a3fa40ea9f6b486f3d1ed15b79	SD5748	0	AR.2.B	Arid	Archaea	Thermoplasmatota
d33da0a3fa40ea9f6b486f3d1ed15b79	SD5751	0	HA.1.B	Hyper arid	Archaea	Thermoplasmatota
d33da0a3fa40ea9f6b486f3d1ed15b79	SD5752	0	HA.1.C	Hyper arid	Archaea	Thermoplasmatota
d33da0a3fa40ea9f6b486f3d1ed15b79	SD5753	0	HA.2.A	Hyper arid	Archaea	Thermoplasmatota
d33da0a3fa40ea9f6b486f3d1ed15b79	SD5754	0	HA.2.B	Hyper arid	Archaea	Thermoplasmatota
d33da0a3fa40ea9f6b486f3d1ed15b79	SD5755	0	HA.2.C	Hyper arid	Archaea	Thermoplasmatota
d33da0a3fa40ea9f6b486f3d1ed15b79	SD5745	0	AR.1.B	Arid	Archaea	Thermoplasmatota
d33da0a3fa40ea9f6b486f3d1ed15b79	SD5746	0	AR.1.C	Arid	Archaea	Thermoplasmatota
d33da0a3fa40ea9f6b486f3d1ed15b79	SD5747	0	AR.2.A	Arid	Archaea	Thermoplasmatota
d33da0a3fa40ea9f6b486f3d1ed15b79	SD5775	0	HA.1.B	Hyper arid	Archaea	Thermoplasmatota
d33da0a3fa40ea9f6b486f3d1ed15b79	SD5771	0	AR.2.A	Arid	Archaea	Thermoplasmatota
624cb753730023ed07fb60e0c2aca00d	SD5739	3.38617	SA.1.B	Semi arid	Bacteria	Verrucomicrobiota
624cb753730023ed07fb60e0c2aca00d	SD5770	3.25255	AR.1.C	Arid	Bacteria	Verrucomicrobiota
624cb753730023ed07fb60e0c2aca00d	SD5762	3.24032	SA.1.A	Semi arid	Bacteria	Verrucomicrobiota
624cb753730023ed07fb60e0c2aca00d	SD5741	3.21184	SA.2.A	Semi arid	Bacteria	Verrucomicrobiota
624cb753730023ed07fb60e0c2aca00d	SD5768	2.94797	AR.1.A	Arid	Bacteria	Verrucomicrobiota
624cb753730023ed07fb60e0c2aca00d	SD5773	2.94714	AR.2.C	Arid	Bacteria	Verrucomicrobiota
624cb753730023ed07fb60e0c2aca00d	SD5749	2.9184	AR.2.C	Arid	Bacteria	Verrucomicrobiota
624cb753730023ed07fb60e0c2aca00d	SD5738	2.90078	SA.1.A	Semi arid	Bacteria	Verrucomicrobiota
624cb753730023ed07fb60e0c2aca00d	SD5772	2.56765	AR.2.B	Arid	Bacteria	Verrucomicrobiota
624cb753730023ed07fb60e0c2aca00d	SD5764	2.53653	SA.1.C	Semi arid	Bacteria	Verrucomicrobiota
624cb753730023ed07fb60e0c2aca00d	SD5771	2.50214	AR.2.A	Arid	Bacteria	Verrucomicrobiota
624cb753730023ed07fb60e0c2aca00d	SD5767	2.48927	SA.2.C	Semi arid	Bacteria	Verrucomicrobiota
624cb753730023ed07fb60e0c2aca00d	SD5758	2.47148	SH.1.C	Sub humid	Bacteria	Verrucomicrobiota
624cb753730023ed07fb60e0c2aca00d	SD5756	2.43146	SH.1.A	Sub humid	Bacteria	Verrucomicrobiota
624cb753730023ed07fb60e0c2aca00d	SD5765	2.42567	SA.2.A	Semi arid	Bacteria	Verrucomicrobiota
624cb753730023ed07fb60e0c2aca00d	SD5763	2.35134	SA.1.B	Semi arid	Bacteria	Verrucomicrobiota
624cb753730023ed07fb60e0c2aca00d	SD5732	2.30404	SH.1.A	Sub humid	Bacteria	Verrucomicrobiota
624cb753730023ed07fb60e0c2aca00d	SD5736	2.30206	SH.2.B	Sub humid	Bacteria	Verrucomicrobiota
624cb753730023ed07fb60e0c2aca00d	SD5779	2.14473	HA.2.C	Hyper arid	Bacteria	Verrucomicrobiota
624cb753730023ed07fb60e0c2aca00d	SD5747	2.14305	AR.2.A	Arid	Bacteria	Verrucomicrobiota
624cb753730023ed07fb60e0c2aca00d	SD5757	2.12513	SH.1.B	Sub humid	Bacteria	Verrucomicrobiota
624cb753730023ed07fb60e0c2aca00d	SD5744	2.11727	AR.1.A	Arid	Bacteria	Verrucomicrobiota
624cb753730023ed07fb60e0c2aca00d	SD5760	2.11641	SH.2.B	Sub humid	Bacteria	Verrucomicrobiota
624cb753730023ed07fb60e0c2aca00d	SD5743	2.04304	SA.2.C	Semi arid	Bacteria	Verrucomicrobiota
624cb753730023ed07fb60e0c2aca00d	SD5761	2.02214	SH.2.C	Sub humid	Bacteria	Verrucomicrobiota
624cb753730023ed07fb60e0c2aca00d	SD5740	1.97378	SA.1.C	Semi arid	Bacteria	Verrucomicrobiota
624cb753730023ed07fb60e0c2aca00d	SD5737	1.95843	SH.2.C	Sub humid	Bacteria	Verrucomicrobiota
624cb753730023ed07fb60e0c2aca00d	SD5734	1.95822	SH.1.C	Sub humid	Bacteria	Verrucomicrobiota
624cb753730023ed07fb60e0c2aca00d	SD5733	1.8378	SH.1.B	Sub humid	Bacteria	Verrucomicrobiota
624cb753730023ed07fb60e0c2aca00d	SD5766	1.83704	SA.2.B	Semi arid	Bacteria	Verrucomicrobiota
624cb753730023ed07fb60e0c2aca00d	SD5759	1.7788	SH.2.A	Sub humid	Bacteria	Verrucomicrobiota
624cb753730023ed07fb60e0c2aca00d	SD5777	1.7601	HA.2.A	Hyper arid	Bacteria	Verrucomicrobiota
624cb753730023ed07fb60e0c2aca00d	SD5735	1.75945	SH.2.A	Sub humid	Bacteria	Verrucomicrobiota
624cb753730023ed07fb60e0c2aca00d	SD5748	1.48689	AR.2.B	Arid	Bacteria	Verrucomicrobiota
624cb753730023ed07fb60e0c2aca00d	SD5776	1.3606	HA.1.C	Hyper arid	Bacteria	Verrucomicrobiota
624cb753730023ed07fb60e0c2aca00d	SD5755	1.28506	HA.2.C	Hyper arid	Bacteria	Verrucomicrobiota
624cb753730023ed07fb60e0c2aca00d	SD5745	1.11459	AR.1.B	Arid	Bacteria	Verrucomicrobiota
624cb753730023ed07fb60e0c2aca00d	SD5742	1.05747	SA.2.B	Semi arid	Bacteria	Verrucomicrobiota
624cb753730023ed07fb60e0c2aca00d	SD5752	1.05412	HA.1.C	Hyper arid	Bacteria	Verrucomicrobiota
624cb753730023ed07fb60e0c2aca00d	SD5778	0.949911	HA.2.B	Hyper arid	Bacteria	Verrucomicrobiota
624cb753730023ed07fb60e0c2aca00d	SD5753	0.906681	HA.2.A	Hyper arid	Bacteria	Verrucomicrobiota
624cb753730023ed07fb60e0c2aca00d	SD5769	0.841713	AR.1.B	Arid	Bacteria	Verrucomicrobiota
624cb753730023ed07fb60e0c2aca00d	SD5774	0.745838	HA.1.A	Hyper arid	Bacteria	Verrucomicrobiota
624cb753730023ed07fb60e0c2aca00d	SD5746	0.660843	AR.1.C	Arid	Bacteria	Verrucomicrobiota
624cb753730023ed07fb60e0c2aca00d	SD5754	0.47144	HA.2.B	Hyper arid	Bacteria	Verrucomicrobiota
624cb753730023ed07fb60e0c2aca00d	SD5750	0.223552	HA.1.A	Hyper arid	Bacteria	Verrucomicrobiota
624cb753730023ed07fb60e0c2aca00d	SD5751	0.0970672	HA.1.B	Hyper arid	Bacteria	Verrucomicrobiota
624cb753730023ed07fb60e0c2aca00d	SD5775	0	HA.1.B	Hyper arid	Bacteria	Verrucomicrobiota
7aaca1933f9902cd3d914071f5465dbd	SD5769	0.018622	AR.1.B	Arid	Bacteria	WPS-2
7aaca1933f9902cd3d914071f5465dbd	SD5739	0.0135042	SA.1.B	Semi arid	Bacteria	WPS-2
7aaca1933f9902cd3d914071f5465dbd	SD5763	0.0129116	SA.1.B	Semi arid	Bacteria	WPS-2
7aaca1933f9902cd3d914071f5465dbd	SD5732	0.00765691	SH.1.A	Sub humid	Bacteria	WPS-2
7aaca1933f9902cd3d914071f5465dbd	SD5762	0.0075532	SA.1.A	Semi arid	Bacteria	WPS-2
7aaca1933f9902cd3d914071f5465dbd	SD5761	0.00723671	SH.2.C	Sub humid	Bacteria	WPS-2
7aaca1933f9902cd3d914071f5465dbd	SD5738	0.00591996	SA.1.A	Semi arid	Bacteria	WPS-2
7aaca1933f9902cd3d914071f5465dbd	SD5772	0.0052544	AR.2.B	Arid	Bacteria	WPS-2
7aaca1933f9902cd3d914071f5465dbd	SD5779	0.0050823	HA.2.C	Hyper arid	Bacteria	WPS-2
7aaca1933f9902cd3d914071f5465dbd	SD5736	0.00467329	SH.2.B	Sub humid	Bacteria	WPS-2
7aaca1933f9902cd3d914071f5465dbd	SD5758	0.00218522	SH.1.C	Sub humid	Bacteria	WPS-2
7aaca1933f9902cd3d914071f5465dbd	SD5755	0.00197246	HA.2.C	Hyper arid	Bacteria	WPS-2
7aaca1933f9902cd3d914071f5465dbd	SD5753	0	HA.2.A	Hyper arid	Bacteria	WPS-2
7aaca1933f9902cd3d914071f5465dbd	SD5754	0	HA.2.B	Hyper arid	Bacteria	WPS-2
7aaca1933f9902cd3d914071f5465dbd	SD5765	0	SA.2.A	Semi arid	Bacteria	WPS-2
7aaca1933f9902cd3d914071f5465dbd	SD5766	0	SA.2.B	Semi arid	Bacteria	WPS-2
7aaca1933f9902cd3d914071f5465dbd	SD5752	0	HA.1.C	Hyper arid	Bacteria	WPS-2
7aaca1933f9902cd3d914071f5465dbd	SD5743	0	SA.2.C	Semi arid	Bacteria	WPS-2
7aaca1933f9902cd3d914071f5465dbd	SD5744	0	AR.1.A	Arid	Bacteria	WPS-2
7aaca1933f9902cd3d914071f5465dbd	SD5745	0	AR.1.B	Arid	Bacteria	WPS-2
7aaca1933f9902cd3d914071f5465dbd	SD5764	0	SA.1.C	Semi arid	Bacteria	WPS-2
7aaca1933f9902cd3d914071f5465dbd	SD5734	0	SH.1.C	Sub humid	Bacteria	WPS-2
7aaca1933f9902cd3d914071f5465dbd	SD5735	0	SH.2.A	Sub humid	Bacteria	WPS-2
7aaca1933f9902cd3d914071f5465dbd	SD5756	0	SH.1.A	Sub humid	Bacteria	WPS-2
7aaca1933f9902cd3d914071f5465dbd	SD5757	0	SH.1.B	Sub humid	Bacteria	WPS-2
7aaca1933f9902cd3d914071f5465dbd	SD5749	0	AR.2.C	Arid	Bacteria	WPS-2
7aaca1933f9902cd3d914071f5465dbd	SD5746	0	AR.1.C	Arid	Bacteria	WPS-2
7aaca1933f9902cd3d914071f5465dbd	SD5747	0	AR.2.A	Arid	Bacteria	WPS-2
7aaca1933f9902cd3d914071f5465dbd	SD5748	0	AR.2.B	Arid	Bacteria	WPS-2
7aaca1933f9902cd3d914071f5465dbd	SD5737	0	SH.2.C	Sub humid	Bacteria	WPS-2
7aaca1933f9902cd3d914071f5465dbd	SD5742	0	SA.2.B	Semi arid	Bacteria	WPS-2
7aaca1933f9902cd3d914071f5465dbd	SD5778	0	HA.2.B	Hyper arid	Bacteria	WPS-2
7aaca1933f9902cd3d914071f5465dbd	SD5770	0	AR.1.C	Arid	Bacteria	WPS-2
7aaca1933f9902cd3d914071f5465dbd	SD5767	0	SA.2.C	Semi arid	Bacteria	WPS-2
7aaca1933f9902cd3d914071f5465dbd	SD5759	0	SH.2.A	Sub humid	Bacteria	WPS-2
7aaca1933f9902cd3d914071f5465dbd	SD5760	0	SH.2.B	Sub humid	Bacteria	WPS-2
7aaca1933f9902cd3d914071f5465dbd	SD5774	0	HA.1.A	Hyper arid	Bacteria	WPS-2
7aaca1933f9902cd3d914071f5465dbd	SD5771	0	AR.2.A	Arid	Bacteria	WPS-2
7aaca1933f9902cd3d914071f5465dbd	SD5750	0	HA.1.A	Hyper arid	Bacteria	WPS-2
7aaca1933f9902cd3d914071f5465dbd	SD5751	0	HA.1.B	Hyper arid	Bacteria	WPS-2
7aaca1933f9902cd3d914071f5465dbd	SD5740	0	SA.1.C	Semi arid	Bacteria	WPS-2
7aaca1933f9902cd3d914071f5465dbd	SD5741	0	SA.2.A	Semi arid	Bacteria	WPS-2
7aaca1933f9902cd3d914071f5465dbd	SD5777	0	HA.2.A	Hyper arid	Bacteria	WPS-2
7aaca1933f9902cd3d914071f5465dbd	SD5773	0	AR.2.C	Arid	Bacteria	WPS-2
7aaca1933f9902cd3d914071f5465dbd	SD5775	0	HA.1.B	Hyper arid	Bacteria	WPS-2
7aaca1933f9902cd3d914071f5465dbd	SD5733	0	SH.1.B	Sub humid	Bacteria	WPS-2
7aaca1933f9902cd3d914071f5465dbd	SD5768	0	AR.1.A	Arid	Bacteria	WPS-2
7aaca1933f9902cd3d914071f5465dbd	SD5776	0	HA.1.C	Hyper arid	Bacteria	WPS-2
db91c36724a727261515faa02aa81f5d	SD5762	0.0346188	SA.1.A	Semi arid	Bacteria	WS2
db91c36724a727261515faa02aa81f5d	SD5764	0.0219423	SA.1.C	Semi arid	Bacteria	WS2
db91c36724a727261515faa02aa81f5d	SD5758	0.0207596	SH.1.C	Sub humid	Bacteria	WS2
db91c36724a727261515faa02aa81f5d	SD5765	0.018117	SA.2.A	Semi arid	Bacteria	WS2
db91c36724a727261515faa02aa81f5d	SD5768	0.0162522	AR.1.A	Arid	Bacteria	WS2
db91c36724a727261515faa02aa81f5d	SD5761	0.0149903	SH.2.C	Sub humid	Bacteria	WS2
db91c36724a727261515faa02aa81f5d	SD5757	0.0145195	SH.1.B	Sub humid	Bacteria	WS2
db91c36724a727261515faa02aa81f5d	SD5760	0.0140381	SH.2.B	Sub humid	Bacteria	WS2
db91c36724a727261515faa02aa81f5d	SD5766	0.0137279	SA.2.B	Semi arid	Bacteria	WS2
db91c36724a727261515faa02aa81f5d	SD5759	0.0106515	SH.2.A	Sub humid	Bacteria	WS2
db91c36724a727261515faa02aa81f5d	SD5767	0.0095527	SA.2.C	Semi arid	Bacteria	WS2
db91c36724a727261515faa02aa81f5d	SD5756	0.00796548	SH.1.A	Sub humid	Bacteria	WS2
db91c36724a727261515faa02aa81f5d	SD5772	0.0052544	AR.2.B	Arid	Bacteria	WS2
db91c36724a727261515faa02aa81f5d	SD5773	0.00417104	AR.2.C	Arid	Bacteria	WS2
db91c36724a727261515faa02aa81f5d	SD5733	0.00309741	SH.1.B	Sub humid	Bacteria	WS2
db91c36724a727261515faa02aa81f5d	SD5735	0	SH.2.A	Sub humid	Bacteria	WS2
db91c36724a727261515faa02aa81f5d	SD5740	0	SA.1.C	Semi arid	Bacteria	WS2
db91c36724a727261515faa02aa81f5d	SD5743	0	SA.2.C	Semi arid	Bacteria	WS2
db91c36724a727261515faa02aa81f5d	SD5744	0	AR.1.A	Arid	Bacteria	WS2
db91c36724a727261515faa02aa81f5d	SD5737	0	SH.2.C	Sub humid	Bacteria	WS2
db91c36724a727261515faa02aa81f5d	SD5734	0	SH.1.C	Sub humid	Bacteria	WS2
db91c36724a727261515faa02aa81f5d	SD5738	0	SA.1.A	Semi arid	Bacteria	WS2
db91c36724a727261515faa02aa81f5d	SD5739	0	SA.1.B	Semi arid	Bacteria	WS2
db91c36724a727261515faa02aa81f5d	SD5745	0	AR.1.B	Arid	Bacteria	WS2
db91c36724a727261515faa02aa81f5d	SD5741	0	SA.2.A	Semi arid	Bacteria	WS2
db91c36724a727261515faa02aa81f5d	SD5746	0	AR.1.C	Arid	Bacteria	WS2
db91c36724a727261515faa02aa81f5d	SD5747	0	AR.2.A	Arid	Bacteria	WS2
db91c36724a727261515faa02aa81f5d	SD5736	0	SH.2.B	Sub humid	Bacteria	WS2
db91c36724a727261515faa02aa81f5d	SD5749	0	AR.2.C	Arid	Bacteria	WS2
db91c36724a727261515faa02aa81f5d	SD5754	0	HA.2.B	Hyper arid	Bacteria	WS2
db91c36724a727261515faa02aa81f5d	SD5742	0	SA.2.B	Semi arid	Bacteria	WS2
db91c36724a727261515faa02aa81f5d	SD5748	0	AR.2.B	Arid	Bacteria	WS2
db91c36724a727261515faa02aa81f5d	SD5753	0	HA.2.A	Hyper arid	Bacteria	WS2
db91c36724a727261515faa02aa81f5d	SD5732	0	SH.1.A	Sub humid	Bacteria	WS2
db91c36724a727261515faa02aa81f5d	SD5750	0	HA.1.A	Hyper arid	Bacteria	WS2
db91c36724a727261515faa02aa81f5d	SD5751	0	HA.1.B	Hyper arid	Bacteria	WS2
db91c36724a727261515faa02aa81f5d	SD5752	0	HA.1.C	Hyper arid	Bacteria	WS2
db91c36724a727261515faa02aa81f5d	SD5755	0	HA.2.C	Hyper arid	Bacteria	WS2
db91c36724a727261515faa02aa81f5d	SD5769	0	AR.1.B	Arid	Bacteria	WS2
db91c36724a727261515faa02aa81f5d	SD5770	0	AR.1.C	Arid	Bacteria	WS2
db91c36724a727261515faa02aa81f5d	SD5775	0	HA.1.B	Hyper arid	Bacteria	WS2
db91c36724a727261515faa02aa81f5d	SD5763	0	SA.1.B	Semi arid	Bacteria	WS2
db91c36724a727261515faa02aa81f5d	SD5779	0	HA.2.C	Hyper arid	Bacteria	WS2
db91c36724a727261515faa02aa81f5d	SD5771	0	AR.2.A	Arid	Bacteria	WS2
db91c36724a727261515faa02aa81f5d	SD5774	0	HA.1.A	Hyper arid	Bacteria	WS2
db91c36724a727261515faa02aa81f5d	SD5777	0	HA.2.A	Hyper arid	Bacteria	WS2
db91c36724a727261515faa02aa81f5d	SD5778	0	HA.2.B	Hyper arid	Bacteria	WS2
db91c36724a727261515faa02aa81f5d	SD5776	0	HA.1.C	Hyper arid	Bacteria	WS2
2ad98869ee30b511a4ba1c1471646bcf	SD5765	0.104676	SA.2.A	Semi arid	Bacteria	Zixibacteria
2ad98869ee30b511a4ba1c1471646bcf	SD5766	0.0474235	SA.2.B	Semi arid	Bacteria	Zixibacteria
2ad98869ee30b511a4ba1c1471646bcf	SD5768	0.0451451	AR.1.A	Arid	Bacteria	Zixibacteria
2ad98869ee30b511a4ba1c1471646bcf	SD5769	0.0297952	AR.1.B	Arid	Bacteria	Zixibacteria
2ad98869ee30b511a4ba1c1471646bcf	SD5762	0.0289539	SA.1.A	Semi arid	Bacteria	Zixibacteria
2ad98869ee30b511a4ba1c1471646bcf	SD5771	0.0214347	AR.2.A	Arid	Bacteria	Zixibacteria
2ad98869ee30b511a4ba1c1471646bcf	SD5767	0.0206975	SA.2.C	Semi arid	Bacteria	Zixibacteria
2ad98869ee30b511a4ba1c1471646bcf	SD5776	0.0141914	HA.1.C	Hyper arid	Bacteria	Zixibacteria
2ad98869ee30b511a4ba1c1471646bcf	SD5774	0.00908766	HA.1.A	Hyper arid	Bacteria	Zixibacteria
2ad98869ee30b511a4ba1c1471646bcf	SD5773	0.00774621	AR.2.C	Arid	Bacteria	Zixibacteria
2ad98869ee30b511a4ba1c1471646bcf	SD5753	0	HA.2.A	Hyper arid	Bacteria	Zixibacteria
2ad98869ee30b511a4ba1c1471646bcf	SD5735	0	SH.2.A	Sub humid	Bacteria	Zixibacteria
2ad98869ee30b511a4ba1c1471646bcf	SD5746	0	AR.1.C	Arid	Bacteria	Zixibacteria
2ad98869ee30b511a4ba1c1471646bcf	SD5743	0	SA.2.C	Semi arid	Bacteria	Zixibacteria
2ad98869ee30b511a4ba1c1471646bcf	SD5752	0	HA.1.C	Hyper arid	Bacteria	Zixibacteria
2ad98869ee30b511a4ba1c1471646bcf	SD5749	0	AR.2.C	Arid	Bacteria	Zixibacteria
2ad98869ee30b511a4ba1c1471646bcf	SD5750	0	HA.1.A	Hyper arid	Bacteria	Zixibacteria
2ad98869ee30b511a4ba1c1471646bcf	SD5747	0	AR.2.A	Arid	Bacteria	Zixibacteria
2ad98869ee30b511a4ba1c1471646bcf	SD5744	0	AR.1.A	Arid	Bacteria	Zixibacteria
2ad98869ee30b511a4ba1c1471646bcf	SD5740	0	SA.1.C	Semi arid	Bacteria	Zixibacteria
2ad98869ee30b511a4ba1c1471646bcf	SD5737	0	SH.2.C	Sub humid	Bacteria	Zixibacteria
2ad98869ee30b511a4ba1c1471646bcf	SD5734	0	SH.1.C	Sub humid	Bacteria	Zixibacteria
2ad98869ee30b511a4ba1c1471646bcf	SD5739	0	SA.1.B	Semi arid	Bacteria	Zixibacteria
2ad98869ee30b511a4ba1c1471646bcf	SD5736	0	SH.2.B	Sub humid	Bacteria	Zixibacteria
2ad98869ee30b511a4ba1c1471646bcf	SD5732	0	SH.1.A	Sub humid	Bacteria	Zixibacteria
2ad98869ee30b511a4ba1c1471646bcf	SD5733	0	SH.1.B	Sub humid	Bacteria	Zixibacteria
2ad98869ee30b511a4ba1c1471646bcf	SD5779	0	HA.2.C	Hyper arid	Bacteria	Zixibacteria
2ad98869ee30b511a4ba1c1471646bcf	SD5754	0	HA.2.B	Hyper arid	Bacteria	Zixibacteria
2ad98869ee30b511a4ba1c1471646bcf	SD5755	0	HA.2.C	Hyper arid	Bacteria	Zixibacteria
2ad98869ee30b511a4ba1c1471646bcf	SD5751	0	HA.1.B	Hyper arid	Bacteria	Zixibacteria
2ad98869ee30b511a4ba1c1471646bcf	SD5748	0	AR.2.B	Arid	Bacteria	Zixibacteria
2ad98869ee30b511a4ba1c1471646bcf	SD5745	0	AR.1.B	Arid	Bacteria	Zixibacteria
2ad98869ee30b511a4ba1c1471646bcf	SD5741	0	SA.2.A	Semi arid	Bacteria	Zixibacteria
2ad98869ee30b511a4ba1c1471646bcf	SD5738	0	SA.1.A	Semi arid	Bacteria	Zixibacteria
2ad98869ee30b511a4ba1c1471646bcf	SD5761	0	SH.2.C	Sub humid	Bacteria	Zixibacteria
2ad98869ee30b511a4ba1c1471646bcf	SD5763	0	SA.1.B	Semi arid	Bacteria	Zixibacteria
2ad98869ee30b511a4ba1c1471646bcf	SD5764	0	SA.1.C	Semi arid	Bacteria	Zixibacteria
2ad98869ee30b511a4ba1c1471646bcf	SD5778	0	HA.2.B	Hyper arid	Bacteria	Zixibacteria
2ad98869ee30b511a4ba1c1471646bcf	SD5757	0	SH.1.B	Sub humid	Bacteria	Zixibacteria
2ad98869ee30b511a4ba1c1471646bcf	SD5756	0	SH.1.A	Sub humid	Bacteria	Zixibacteria
2ad98869ee30b511a4ba1c1471646bcf	SD5758	0	SH.1.C	Sub humid	Bacteria	Zixibacteria
2ad98869ee30b511a4ba1c1471646bcf	SD5759	0	SH.2.A	Sub humid	Bacteria	Zixibacteria
2ad98869ee30b511a4ba1c1471646bcf	SD5742	0	SA.2.B	Semi arid	Bacteria	Zixibacteria
2ad98869ee30b511a4ba1c1471646bcf	SD5775	0	HA.1.B	Hyper arid	Bacteria	Zixibacteria
2ad98869ee30b511a4ba1c1471646bcf	SD5777	0	HA.2.A	Hyper arid	Bacteria	Zixibacteria
2ad98869ee30b511a4ba1c1471646bcf	SD5760	0	SH.2.B	Sub humid	Bacteria	Zixibacteria
2ad98869ee30b511a4ba1c1471646bcf	SD5770	0	AR.1.C	Arid	Bacteria	Zixibacteria
2ad98869ee30b511a4ba1c1471646bcf	SD5772	0	AR.2.B	Arid	Bacteria	Zixibacteria

## Sheet: 16S Amplicon Class
ASV	Sample	Abundance	Plot	Type	Aridity	Domain	Phylum	Class
028ac0cc111318da2438ee124a2acbb1	SD5761	0.00258814	SH.2.C	Soil	Sub humid	Bacteria	Planctomycetota	028H05-P-BN-P5
028ac0cc111318da2438ee124a2acbb1	SD5759	0.00237124	SH.2.A	Soil	Sub humid	Bacteria	Planctomycetota	028H05-P-BN-P5
028ac0cc111318da2438ee124a2acbb1	SD5756	0.00199402	SH.1.A	Soil	Sub humid	Bacteria	Planctomycetota	028H05-P-BN-P5
028ac0cc111318da2438ee124a2acbb1	SD5750	0	HA.1.A	Crust	Hyper arid	Bacteria	Planctomycetota	028H05-P-BN-P5
028ac0cc111318da2438ee124a2acbb1	SD5742	0	SA.2.B	Crust	Semi arid	Bacteria	Planctomycetota	028H05-P-BN-P5
028ac0cc111318da2438ee124a2acbb1	SD5748	0	AR.2.B	Crust	Arid	Bacteria	Planctomycetota	028H05-P-BN-P5
028ac0cc111318da2438ee124a2acbb1	SD5749	0	AR.2.C	Crust	Arid	Bacteria	Planctomycetota	028H05-P-BN-P5
028ac0cc111318da2438ee124a2acbb1	SD5758	0	SH.1.C	Soil	Sub humid	Bacteria	Planctomycetota	028H05-P-BN-P5
028ac0cc111318da2438ee124a2acbb1	SD5739	0	SA.1.B	Crust	Semi arid	Bacteria	Planctomycetota	028H05-P-BN-P5
028ac0cc111318da2438ee124a2acbb1	SD5746	0	AR.1.C	Crust	Arid	Bacteria	Planctomycetota	028H05-P-BN-P5
028ac0cc111318da2438ee124a2acbb1	SD5737	0	SH.2.C	Crust	Sub humid	Bacteria	Planctomycetota	028H05-P-BN-P5
028ac0cc111318da2438ee124a2acbb1	SD5769	0	AR.1.B	Soil	Arid	Bacteria	Planctomycetota	028H05-P-BN-P5
028ac0cc111318da2438ee124a2acbb1	SD5764	0	SA.1.C	Soil	Semi arid	Bacteria	Planctomycetota	028H05-P-BN-P5
028ac0cc111318da2438ee124a2acbb1	SD5753	0	HA.2.A	Crust	Hyper arid	Bacteria	Planctomycetota	028H05-P-BN-P5
028ac0cc111318da2438ee124a2acbb1	SD5767	0	SA.2.C	Soil	Semi arid	Bacteria	Planctomycetota	028H05-P-BN-P5
028ac0cc111318da2438ee124a2acbb1	SD5752	0	HA.1.C	Crust	Hyper arid	Bacteria	Planctomycetota	028H05-P-BN-P5
028ac0cc111318da2438ee124a2acbb1	SD5738	0	SA.1.A	Crust	Semi arid	Bacteria	Planctomycetota	028H05-P-BN-P5
028ac0cc111318da2438ee124a2acbb1	SD5760	0	SH.2.B	Soil	Sub humid	Bacteria	Planctomycetota	028H05-P-BN-P5
028ac0cc111318da2438ee124a2acbb1	SD5757	0	SH.1.B	Soil	Sub humid	Bacteria	Planctomycetota	028H05-P-BN-P5
028ac0cc111318da2438ee124a2acbb1	SD5732	0	SH.1.A	Crust	Sub humid	Bacteria	Planctomycetota	028H05-P-BN-P5
028ac0cc111318da2438ee124a2acbb1	SD5743	0	SA.2.C	Crust	Semi arid	Bacteria	Planctomycetota	028H05-P-BN-P5
028ac0cc111318da2438ee124a2acbb1	SD5770	0	AR.1.C	Soil	Arid	Bacteria	Planctomycetota	028H05-P-BN-P5
028ac0cc111318da2438ee124a2acbb1	SD5745	0	AR.1.B	Crust	Arid	Bacteria	Planctomycetota	028H05-P-BN-P5
028ac0cc111318da2438ee124a2acbb1	SD5778	0	HA.2.B	Soil	Hyper arid	Bacteria	Planctomycetota	028H05-P-BN-P5
028ac0cc111318da2438ee124a2acbb1	SD5734	0	SH.1.C	Crust	Sub humid	Bacteria	Planctomycetota	028H05-P-BN-P5
028ac0cc111318da2438ee124a2acbb1	SD5763	0	SA.1.B	Soil	Semi arid	Bacteria	Planctomycetota	028H05-P-BN-P5
028ac0cc111318da2438ee124a2acbb1	SD5741	0	SA.2.A	Crust	Semi arid	Bacteria	Planctomycetota	028H05-P-BN-P5
028ac0cc111318da2438ee124a2acbb1	SD5736	0	SH.2.B	Crust	Sub humid	Bacteria	Planctomycetota	028H05-P-BN-P5
028ac0cc111318da2438ee124a2acbb1	SD5747	0	AR.2.A	Crust	Arid	Bacteria	Planctomycetota	028H05-P-BN-P5
028ac0cc111318da2438ee124a2acbb1	SD5751	0	HA.1.B	Crust	Hyper arid	Bacteria	Planctomycetota	028H05-P-BN-P5
028ac0cc111318da2438ee124a2acbb1	SD5754	0	HA.2.B	Crust	Hyper arid	Bacteria	Planctomycetota	028H05-P-BN-P5
028ac0cc111318da2438ee124a2acbb1	SD5733	0	SH.1.B	Crust	Sub humid	Bacteria	Planctomycetota	028H05-P-BN-P5
028ac0cc111318da2438ee124a2acbb1	SD5768	0	AR.1.A	Soil	Arid	Bacteria	Planctomycetota	028H05-P-BN-P5
028ac0cc111318da2438ee124a2acbb1	SD5773	0	AR.2.C	Soil	Arid	Bacteria	Planctomycetota	028H05-P-BN-P5
028ac0cc111318da2438ee124a2acbb1	SD5755	0	HA.2.C	Crust	Hyper arid	Bacteria	Planctomycetota	028H05-P-BN-P5
028ac0cc111318da2438ee124a2acbb1	SD5776	0	HA.1.C	Soil	Hyper arid	Bacteria	Planctomycetota	028H05-P-BN-P5
028ac0cc111318da2438ee124a2acbb1	SD5740	0	SA.1.C	Crust	Semi arid	Bacteria	Planctomycetota	028H05-P-BN-P5
028ac0cc111318da2438ee124a2acbb1	SD5744	0	AR.1.A	Crust	Arid	Bacteria	Planctomycetota	028H05-P-BN-P5
028ac0cc111318da2438ee124a2acbb1	SD5735	0	SH.2.A	Crust	Sub humid	Bacteria	Planctomycetota	028H05-P-BN-P5
028ac0cc111318da2438ee124a2acbb1	SD5771	0	AR.2.A	Soil	Arid	Bacteria	Planctomycetota	028H05-P-BN-P5
028ac0cc111318da2438ee124a2acbb1	SD5772	0	AR.2.B	Soil	Arid	Bacteria	Planctomycetota	028H05-P-BN-P5
028ac0cc111318da2438ee124a2acbb1	SD5765	0	SA.2.A	Soil	Semi arid	Bacteria	Planctomycetota	028H05-P-BN-P5
028ac0cc111318da2438ee124a2acbb1	SD5775	0	HA.1.B	Soil	Hyper arid	Bacteria	Planctomycetota	028H05-P-BN-P5
028ac0cc111318da2438ee124a2acbb1	SD5762	0	SA.1.A	Soil	Semi arid	Bacteria	Planctomycetota	028H05-P-BN-P5
028ac0cc111318da2438ee124a2acbb1	SD5777	0	HA.2.A	Soil	Hyper arid	Bacteria	Planctomycetota	028H05-P-BN-P5
028ac0cc111318da2438ee124a2acbb1	SD5774	0	HA.1.A	Soil	Hyper arid	Bacteria	Planctomycetota	028H05-P-BN-P5
028ac0cc111318da2438ee124a2acbb1	SD5779	0	HA.2.C	Soil	Hyper arid	Bacteria	Planctomycetota	028H05-P-BN-P5
028ac0cc111318da2438ee124a2acbb1	SD5766	0	SA.2.B	Soil	Semi arid	Bacteria	Planctomycetota	028H05-P-BN-P5
b017052a33f30a9a4fda9ea08bb74196	SD5749	2.09219	AR.2.C	Crust	Arid	Bacteria	Abditibacteriota	Abditibacteria
b017052a33f30a9a4fda9ea08bb74196	SD5746	1.62419	AR.1.C	Crust	Arid	Bacteria	Abditibacteriota	Abditibacteria
b017052a33f30a9a4fda9ea08bb74196	SD5739	1.52428	SA.1.B	Crust	Semi arid	Bacteria	Abditibacteriota	Abditibacteria
b017052a33f30a9a4fda9ea08bb74196	SD5748	1.346	AR.2.B	Crust	Arid	Bacteria	Abditibacteriota	Abditibacteria
b017052a33f30a9a4fda9ea08bb74196	SD5743	1.08923	SA.2.C	Crust	Semi arid	Bacteria	Abditibacteriota	Abditibacteria
b017052a33f30a9a4fda9ea08bb74196	SD5741	0.995782	SA.2.A	Crust	Semi arid	Bacteria	Abditibacteriota	Abditibacteria
b017052a33f30a9a4fda9ea08bb74196	SD5770	0.916786	AR.1.C	Soil	Arid	Bacteria	Abditibacteriota	Abditibacteria
b017052a33f30a9a4fda9ea08bb74196	SD5773	0.887353	AR.2.C	Soil	Arid	Bacteria	Abditibacteriota	Abditibacteria
b017052a33f30a9a4fda9ea08bb74196	SD5742	0.841593	SA.2.B	Crust	Semi arid	Bacteria	Abditibacteriota	Abditibacteria
b017052a33f30a9a4fda9ea08bb74196	SD5744	0.80874	AR.1.A	Crust	Arid	Bacteria	Abditibacteriota	Abditibacteria
b017052a33f30a9a4fda9ea08bb74196	SD5745	0.732763	AR.1.B	Crust	Arid	Bacteria	Abditibacteriota	Abditibacteria
b017052a33f30a9a4fda9ea08bb74196	SD5763	0.518053	SA.1.B	Soil	Semi arid	Bacteria	Abditibacteriota	Abditibacteria
b017052a33f30a9a4fda9ea08bb74196	SD5738	0.467677	SA.1.A	Crust	Semi arid	Bacteria	Abditibacteriota	Abditibacteria
b017052a33f30a9a4fda9ea08bb74196	SD5776	0.348972	HA.1.C	Soil	Hyper arid	Bacteria	Abditibacteriota	Abditibacteria
b017052a33f30a9a4fda9ea08bb74196	SD5772	0.344453	AR.2.B	Soil	Arid	Bacteria	Abditibacteriota	Abditibacteria
b017052a33f30a9a4fda9ea08bb74196	SD5755	0.311649	HA.2.C	Crust	Hyper arid	Bacteria	Abditibacteriota	Abditibacteria
b017052a33f30a9a4fda9ea08bb74196	SD5736	0.301903	SH.2.B	Crust	Sub humid	Bacteria	Abditibacteriota	Abditibacteria
b017052a33f30a9a4fda9ea08bb74196	SD5768	0.288999	AR.1.A	Soil	Arid	Bacteria	Abditibacteriota	Abditibacteria
b017052a33f30a9a4fda9ea08bb74196	SD5771	0.285055	AR.2.A	Soil	Arid	Bacteria	Abditibacteriota	Abditibacteria
b017052a33f30a9a4fda9ea08bb74196	SD5779	0.230279	HA.2.C	Soil	Hyper arid	Bacteria	Abditibacteriota	Abditibacteria
b017052a33f30a9a4fda9ea08bb74196	SD5747	0.209386	AR.2.A	Crust	Arid	Bacteria	Abditibacteriota	Abditibacteria
b017052a33f30a9a4fda9ea08bb74196	SD5753	0.202939	HA.2.A	Crust	Hyper arid	Bacteria	Abditibacteriota	Abditibacteria
b017052a33f30a9a4fda9ea08bb74196	SD5767	0.202185	SA.2.C	Soil	Semi arid	Bacteria	Abditibacteriota	Abditibacteria
b017052a33f30a9a4fda9ea08bb74196	SD5766	0.181971	SA.2.B	Soil	Semi arid	Bacteria	Abditibacteriota	Abditibacteria
b017052a33f30a9a4fda9ea08bb74196	SD5740	0.159801	SA.1.C	Crust	Semi arid	Bacteria	Abditibacteriota	Abditibacteria
b017052a33f30a9a4fda9ea08bb74196	SD5752	0.137994	HA.1.C	Crust	Hyper arid	Bacteria	Abditibacteriota	Abditibacteria
b017052a33f30a9a4fda9ea08bb74196	SD5765	0.137705	SA.2.A	Soil	Semi arid	Bacteria	Abditibacteriota	Abditibacteria
b017052a33f30a9a4fda9ea08bb74196	SD5751	0.128749	HA.1.B	Crust	Hyper arid	Bacteria	Abditibacteriota	Abditibacteria
b017052a33f30a9a4fda9ea08bb74196	SD5774	0.126468	HA.1.A	Soil	Hyper arid	Bacteria	Abditibacteriota	Abditibacteria
b017052a33f30a9a4fda9ea08bb74196	SD5762	0.113632	SA.1.A	Soil	Semi arid	Bacteria	Abditibacteriota	Abditibacteria
b017052a33f30a9a4fda9ea08bb74196	SD5759	0.10552	SH.2.A	Soil	Sub humid	Bacteria	Abditibacteriota	Abditibacteria
b017052a33f30a9a4fda9ea08bb74196	SD5769	0.093444	AR.1.B	Soil	Arid	Bacteria	Abditibacteriota	Abditibacteria
b017052a33f30a9a4fda9ea08bb74196	SD5737	0.0902254	SH.2.C	Crust	Sub humid	Bacteria	Abditibacteriota	Abditibacteria
b017052a33f30a9a4fda9ea08bb74196	SD5757	0.0859561	SH.1.B	Soil	Sub humid	Bacteria	Abditibacteriota	Abditibacteria
b017052a33f30a9a4fda9ea08bb74196	SD5777	0.0736377	HA.2.A	Soil	Hyper arid	Bacteria	Abditibacteriota	Abditibacteria
b017052a33f30a9a4fda9ea08bb74196	SD5778	0.0714866	HA.2.B	Soil	Hyper arid	Bacteria	Abditibacteriota	Abditibacteria
b017052a33f30a9a4fda9ea08bb74196	SD5734	0.0713826	SH.1.C	Crust	Sub humid	Bacteria	Abditibacteriota	Abditibacteria
b017052a33f30a9a4fda9ea08bb74196	SD5761	0.0610801	SH.2.C	Soil	Sub humid	Bacteria	Abditibacteriota	Abditibacteria
b017052a33f30a9a4fda9ea08bb74196	SD5735	0.0581316	SH.2.A	Crust	Sub humid	Bacteria	Abditibacteriota	Abditibacteria
b017052a33f30a9a4fda9ea08bb74196	SD5760	0.056182	SH.2.B	Soil	Sub humid	Bacteria	Abditibacteriota	Abditibacteria
b017052a33f30a9a4fda9ea08bb74196	SD5732	0.0557119	SH.1.A	Crust	Sub humid	Bacteria	Abditibacteriota	Abditibacteria
b017052a33f30a9a4fda9ea08bb74196	SD5764	0.052832	SA.1.C	Soil	Semi arid	Bacteria	Abditibacteriota	Abditibacteria
b017052a33f30a9a4fda9ea08bb74196	SD5750	0.0511574	HA.1.A	Crust	Hyper arid	Bacteria	Abditibacteriota	Abditibacteria
b017052a33f30a9a4fda9ea08bb74196	SD5758	0.0382857	SH.1.C	Soil	Sub humid	Bacteria	Abditibacteriota	Abditibacteria
b017052a33f30a9a4fda9ea08bb74196	SD5733	0.0320155	SH.1.B	Crust	Sub humid	Bacteria	Abditibacteriota	Abditibacteria
b017052a33f30a9a4fda9ea08bb74196	SD5754	0.023003	HA.2.B	Crust	Hyper arid	Bacteria	Abditibacteriota	Abditibacteria
b017052a33f30a9a4fda9ea08bb74196	SD5756	0.0219342	SH.1.A	Soil	Sub humid	Bacteria	Abditibacteriota	Abditibacteria
b017052a33f30a9a4fda9ea08bb74196	SD5775	0	HA.1.B	Soil	Hyper arid	Bacteria	Abditibacteriota	Abditibacteria
0a2d5c4fc5eb3deea60bc97a97644535	SD5756	0.00132935	SH.1.A	Soil	Sub humid	Bacteria	Patescibacteria	ABY1
0a2d5c4fc5eb3deea60bc97a97644535	SD5770	0	AR.1.C	Soil	Arid	Bacteria	Patescibacteria	ABY1
0a2d5c4fc5eb3deea60bc97a97644535	SD5758	0	SH.1.C	Soil	Sub humid	Bacteria	Patescibacteria	ABY1
0a2d5c4fc5eb3deea60bc97a97644535	SD5759	0	SH.2.A	Soil	Sub humid	Bacteria	Patescibacteria	ABY1
0a2d5c4fc5eb3deea60bc97a97644535	SD5737	0	SH.2.C	Crust	Sub humid	Bacteria	Patescibacteria	ABY1
0a2d5c4fc5eb3deea60bc97a97644535	SD5752	0	HA.1.C	Crust	Hyper arid	Bacteria	Patescibacteria	ABY1
0a2d5c4fc5eb3deea60bc97a97644535	SD5772	0	AR.2.B	Soil	Arid	Bacteria	Patescibacteria	ABY1
0a2d5c4fc5eb3deea60bc97a97644535	SD5732	0	SH.1.A	Crust	Sub humid	Bacteria	Patescibacteria	ABY1
0a2d5c4fc5eb3deea60bc97a97644535	SD5765	0	SA.2.A	Soil	Semi arid	Bacteria	Patescibacteria	ABY1
0a2d5c4fc5eb3deea60bc97a97644535	SD5748	0	AR.2.B	Crust	Arid	Bacteria	Patescibacteria	ABY1
0a2d5c4fc5eb3deea60bc97a97644535	SD5744	0	AR.1.A	Crust	Arid	Bacteria	Patescibacteria	ABY1
0a2d5c4fc5eb3deea60bc97a97644535	SD5769	0	AR.1.B	Soil	Arid	Bacteria	Patescibacteria	ABY1
0a2d5c4fc5eb3deea60bc97a97644535	SD5754	0	HA.2.B	Crust	Hyper arid	Bacteria	Patescibacteria	ABY1
0a2d5c4fc5eb3deea60bc97a97644535	SD5749	0	AR.2.C	Crust	Arid	Bacteria	Patescibacteria	ABY1
0a2d5c4fc5eb3deea60bc97a97644535	SD5776	0	HA.1.C	Soil	Hyper arid	Bacteria	Patescibacteria	ABY1
0a2d5c4fc5eb3deea60bc97a97644535	SD5778	0	HA.2.B	Soil	Hyper arid	Bacteria	Patescibacteria	ABY1
0a2d5c4fc5eb3deea60bc97a97644535	SD5738	0	SA.1.A	Crust	Semi arid	Bacteria	Patescibacteria	ABY1
0a2d5c4fc5eb3deea60bc97a97644535	SD5743	0	SA.2.C	Crust	Semi arid	Bacteria	Patescibacteria	ABY1
0a2d5c4fc5eb3deea60bc97a97644535	SD5745	0	AR.1.B	Crust	Arid	Bacteria	Patescibacteria	ABY1
0a2d5c4fc5eb3deea60bc97a97644535	SD5762	0	SA.1.A	Soil	Semi arid	Bacteria	Patescibacteria	ABY1
0a2d5c4fc5eb3deea60bc97a97644535	SD5742	0	SA.2.B	Crust	Semi arid	Bacteria	Patescibacteria	ABY1
0a2d5c4fc5eb3deea60bc97a97644535	SD5739	0	SA.1.B	Crust	Semi arid	Bacteria	Patescibacteria	ABY1
0a2d5c4fc5eb3deea60bc97a97644535	SD5777	0	HA.2.A	Soil	Hyper arid	Bacteria	Patescibacteria	ABY1
0a2d5c4fc5eb3deea60bc97a97644535	SD5734	0	SH.1.C	Crust	Sub humid	Bacteria	Patescibacteria	ABY1
0a2d5c4fc5eb3deea60bc97a97644535	SD5779	0	HA.2.C	Soil	Hyper arid	Bacteria	Patescibacteria	ABY1
0a2d5c4fc5eb3deea60bc97a97644535	SD5733	0	SH.1.B	Crust	Sub humid	Bacteria	Patescibacteria	ABY1
0a2d5c4fc5eb3deea60bc97a97644535	SD5760	0	SH.2.B	Soil	Sub humid	Bacteria	Patescibacteria	ABY1
0a2d5c4fc5eb3deea60bc97a97644535	SD5751	0	HA.1.B	Crust	Hyper arid	Bacteria	Patescibacteria	ABY1
0a2d5c4fc5eb3deea60bc97a97644535	SD5735	0	SH.2.A	Crust	Sub humid	Bacteria	Patescibacteria	ABY1
0a2d5c4fc5eb3deea60bc97a97644535	SD5773	0	AR.2.C	Soil	Arid	Bacteria	Patescibacteria	ABY1
0a2d5c4fc5eb3deea60bc97a97644535	SD5757	0	SH.1.B	Soil	Sub humid	Bacteria	Patescibacteria	ABY1
0a2d5c4fc5eb3deea60bc97a97644535	SD5740	0	SA.1.C	Crust	Semi arid	Bacteria	Patescibacteria	ABY1
0a2d5c4fc5eb3deea60bc97a97644535	SD5767	0	SA.2.C	Soil	Semi arid	Bacteria	Patescibacteria	ABY1
0a2d5c4fc5eb3deea60bc97a97644535	SD5774	0	HA.1.A	Soil	Hyper arid	Bacteria	Patescibacteria	ABY1
0a2d5c4fc5eb3deea60bc97a97644535	SD5753	0	HA.2.A	Crust	Hyper arid	Bacteria	Patescibacteria	ABY1
0a2d5c4fc5eb3deea60bc97a97644535	SD5750	0	HA.1.A	Crust	Hyper arid	Bacteria	Patescibacteria	ABY1
0a2d5c4fc5eb3deea60bc97a97644535	SD5763	0	SA.1.B	Soil	Semi arid	Bacteria	Patescibacteria	ABY1
0a2d5c4fc5eb3deea60bc97a97644535	SD5755	0	HA.2.C	Crust	Hyper arid	Bacteria	Patescibacteria	ABY1
0a2d5c4fc5eb3deea60bc97a97644535	SD5741	0	SA.2.A	Crust	Semi arid	Bacteria	Patescibacteria	ABY1
0a2d5c4fc5eb3deea60bc97a97644535	SD5747	0	AR.2.A	Crust	Arid	Bacteria	Patescibacteria	ABY1
0a2d5c4fc5eb3deea60bc97a97644535	SD5771	0	AR.2.A	Soil	Arid	Bacteria	Patescibacteria	ABY1
0a2d5c4fc5eb3deea60bc97a97644535	SD5746	0	AR.1.C	Crust	Arid	Bacteria	Patescibacteria	ABY1
0a2d5c4fc5eb3deea60bc97a97644535	SD5766	0	SA.2.B	Soil	Semi arid	Bacteria	Patescibacteria	ABY1
0a2d5c4fc5eb3deea60bc97a97644535	SD5768	0	AR.1.A	Soil	Arid	Bacteria	Patescibacteria	ABY1
0a2d5c4fc5eb3deea60bc97a97644535	SD5736	0	SH.2.B	Crust	Sub humid	Bacteria	Patescibacteria	ABY1
0a2d5c4fc5eb3deea60bc97a97644535	SD5775	0	HA.1.B	Soil	Hyper arid	Bacteria	Patescibacteria	ABY1
0a2d5c4fc5eb3deea60bc97a97644535	SD5764	0	SA.1.C	Soil	Semi arid	Bacteria	Patescibacteria	ABY1
0a2d5c4fc5eb3deea60bc97a97644535	SD5761	0	SH.2.C	Soil	Sub humid	Bacteria	Patescibacteria	ABY1
648e8d0fccbcbea6d9a79d7ca11b2f6a	SD5751	13.3656	HA.1.B	Crust	Hyper arid	Bacteria	Actinobacteriota	Acidimicrobiia
648e8d0fccbcbea6d9a79d7ca11b2f6a	SD5775	13.3357	HA.1.B	Soil	Hyper arid	Bacteria	Actinobacteriota	Acidimicrobiia
648e8d0fccbcbea6d9a79d7ca11b2f6a	SD5769	8.95941	AR.1.B	Soil	Arid	Bacteria	Actinobacteriota	Acidimicrobiia
648e8d0fccbcbea6d9a79d7ca11b2f6a	SD5771	8.63761	AR.2.A	Soil	Arid	Bacteria	Actinobacteriota	Acidimicrobiia
648e8d0fccbcbea6d9a79d7ca11b2f6a	SD5778	7.69131	HA.2.B	Soil	Hyper arid	Bacteria	Actinobacteriota	Acidimicrobiia
648e8d0fccbcbea6d9a79d7ca11b2f6a	SD5776	7.6667	HA.1.C	Soil	Hyper arid	Bacteria	Actinobacteriota	Acidimicrobiia
648e8d0fccbcbea6d9a79d7ca11b2f6a	SD5774	7.66633	HA.1.A	Soil	Hyper arid	Bacteria	Actinobacteriota	Acidimicrobiia
648e8d0fccbcbea6d9a79d7ca11b2f6a	SD5770	7.21583	AR.1.C	Soil	Arid	Bacteria	Actinobacteriota	Acidimicrobiia
648e8d0fccbcbea6d9a79d7ca11b2f6a	SD5750	7.08317	HA.1.A	Crust	Hyper arid	Bacteria	Actinobacteriota	Acidimicrobiia
648e8d0fccbcbea6d9a79d7ca11b2f6a	SD5747	6.76618	AR.2.A	Crust	Arid	Bacteria	Actinobacteriota	Acidimicrobiia
648e8d0fccbcbea6d9a79d7ca11b2f6a	SD5777	6.75994	HA.2.A	Soil	Hyper arid	Bacteria	Actinobacteriota	Acidimicrobiia
648e8d0fccbcbea6d9a79d7ca11b2f6a	SD5754	5.79964	HA.2.B	Crust	Hyper arid	Bacteria	Actinobacteriota	Acidimicrobiia
648e8d0fccbcbea6d9a79d7ca11b2f6a	SD5768	5.43934	AR.1.A	Soil	Arid	Bacteria	Actinobacteriota	Acidimicrobiia
648e8d0fccbcbea6d9a79d7ca11b2f6a	SD5772	4.917	AR.2.B	Soil	Arid	Bacteria	Actinobacteriota	Acidimicrobiia
648e8d0fccbcbea6d9a79d7ca11b2f6a	SD5756	4.80625	SH.1.A	Soil	Sub humid	Bacteria	Actinobacteriota	Acidimicrobiia
648e8d0fccbcbea6d9a79d7ca11b2f6a	SD5757	4.63237	SH.1.B	Soil	Sub humid	Bacteria	Actinobacteriota	Acidimicrobiia
648e8d0fccbcbea6d9a79d7ca11b2f6a	SD5773	4.13183	AR.2.C	Soil	Arid	Bacteria	Actinobacteriota	Acidimicrobiia
648e8d0fccbcbea6d9a79d7ca11b2f6a	SD5766	3.98203	SA.2.B	Soil	Semi arid	Bacteria	Actinobacteriota	Acidimicrobiia
648e8d0fccbcbea6d9a79d7ca11b2f6a	SD5765	3.93471	SA.2.A	Soil	Semi arid	Bacteria	Actinobacteriota	Acidimicrobiia
648e8d0fccbcbea6d9a79d7ca11b2f6a	SD5767	3.7552	SA.2.C	Soil	Semi arid	Bacteria	Actinobacteriota	Acidimicrobiia
648e8d0fccbcbea6d9a79d7ca11b2f6a	SD5779	3.51158	HA.2.C	Soil	Hyper arid	Bacteria	Actinobacteriota	Acidimicrobiia
648e8d0fccbcbea6d9a79d7ca11b2f6a	SD5744	3.46749	AR.1.A	Crust	Arid	Bacteria	Actinobacteriota	Acidimicrobiia
648e8d0fccbcbea6d9a79d7ca11b2f6a	SD5760	3.39099	SH.2.B	Soil	Sub humid	Bacteria	Actinobacteriota	Acidimicrobiia
648e8d0fccbcbea6d9a79d7ca11b2f6a	SD5761	3.38166	SH.2.C	Soil	Sub humid	Bacteria	Actinobacteriota	Acidimicrobiia
648e8d0fccbcbea6d9a79d7ca11b2f6a	SD5752	3.1951	HA.1.C	Crust	Hyper arid	Bacteria	Actinobacteriota	Acidimicrobiia
648e8d0fccbcbea6d9a79d7ca11b2f6a	SD5733	3.10447	SH.1.B	Crust	Sub humid	Bacteria	Actinobacteriota	Acidimicrobiia
648e8d0fccbcbea6d9a79d7ca11b2f6a	SD5732	3.08783	SH.1.A	Crust	Sub humid	Bacteria	Actinobacteriota	Acidimicrobiia
648e8d0fccbcbea6d9a79d7ca11b2f6a	SD5749	3.06418	AR.2.C	Crust	Arid	Bacteria	Actinobacteriota	Acidimicrobiia
648e8d0fccbcbea6d9a79d7ca11b2f6a	SD5762	3.02577	SA.1.A	Soil	Semi arid	Bacteria	Actinobacteriota	Acidimicrobiia
648e8d0fccbcbea6d9a79d7ca11b2f6a	SD5759	3.02333	SH.2.A	Soil	Sub humid	Bacteria	Actinobacteriota	Acidimicrobiia
648e8d0fccbcbea6d9a79d7ca11b2f6a	SD5764	2.81991	SA.1.C	Soil	Semi arid	Bacteria	Actinobacteriota	Acidimicrobiia
648e8d0fccbcbea6d9a79d7ca11b2f6a	SD5758	2.76094	SH.1.C	Soil	Sub humid	Bacteria	Actinobacteriota	Acidimicrobiia
648e8d0fccbcbea6d9a79d7ca11b2f6a	SD5763	2.74812	SA.1.B	Soil	Semi arid	Bacteria	Actinobacteriota	Acidimicrobiia
648e8d0fccbcbea6d9a79d7ca11b2f6a	SD5737	2.11602	SH.2.C	Crust	Sub humid	Bacteria	Actinobacteriota	Acidimicrobiia
648e8d0fccbcbea6d9a79d7ca11b2f6a	SD5735	2.11405	SH.2.A	Crust	Sub humid	Bacteria	Actinobacteriota	Acidimicrobiia
648e8d0fccbcbea6d9a79d7ca11b2f6a	SD5734	2.11105	SH.1.C	Crust	Sub humid	Bacteria	Actinobacteriota	Acidimicrobiia
648e8d0fccbcbea6d9a79d7ca11b2f6a	SD5745	1.83635	AR.1.B	Crust	Arid	Bacteria	Actinobacteriota	Acidimicrobiia
648e8d0fccbcbea6d9a79d7ca11b2f6a	SD5741	1.81651	SA.2.A	Crust	Semi arid	Bacteria	Actinobacteriota	Acidimicrobiia
648e8d0fccbcbea6d9a79d7ca11b2f6a	SD5742	1.61398	SA.2.B	Crust	Semi arid	Bacteria	Actinobacteriota	Acidimicrobiia
648e8d0fccbcbea6d9a79d7ca11b2f6a	SD5743	1.56613	SA.2.C	Crust	Semi arid	Bacteria	Actinobacteriota	Acidimicrobiia
648e8d0fccbcbea6d9a79d7ca11b2f6a	SD5748	1.54782	AR.2.B	Crust	Arid	Bacteria	Actinobacteriota	Acidimicrobiia
648e8d0fccbcbea6d9a79d7ca11b2f6a	SD5736	1.53101	SH.2.B	Crust	Sub humid	Bacteria	Actinobacteriota	Acidimicrobiia
648e8d0fccbcbea6d9a79d7ca11b2f6a	SD5746	1.52583	AR.1.C	Crust	Arid	Bacteria	Actinobacteriota	Acidimicrobiia
648e8d0fccbcbea6d9a79d7ca11b2f6a	SD5739	1.34535	SA.1.B	Crust	Semi arid	Bacteria	Actinobacteriota	Acidimicrobiia
648e8d0fccbcbea6d9a79d7ca11b2f6a	SD5740	1.33716	SA.1.C	Crust	Semi arid	Bacteria	Actinobacteriota	Acidimicrobiia
648e8d0fccbcbea6d9a79d7ca11b2f6a	SD5753	1.30929	HA.2.A	Crust	Hyper arid	Bacteria	Actinobacteriota	Acidimicrobiia
648e8d0fccbcbea6d9a79d7ca11b2f6a	SD5755	1.07105	HA.2.C	Crust	Hyper arid	Bacteria	Actinobacteriota	Acidimicrobiia
648e8d0fccbcbea6d9a79d7ca11b2f6a	SD5738	0.800182	SA.1.A	Crust	Semi arid	Bacteria	Actinobacteriota	Acidimicrobiia
69e175115483b536f5473c33d9709427	SD5736	1.14966	SH.2.B	Crust	Sub humid	Bacteria	Acidobacteriota	Acidobacteriae
69e175115483b536f5473c33d9709427	SD5732	1.02928	SH.1.A	Crust	Sub humid	Bacteria	Acidobacteriota	Acidobacteriae
69e175115483b536f5473c33d9709427	SD5733	1.00901	SH.1.B	Crust	Sub humid	Bacteria	Acidobacteriota	Acidobacteriae
69e175115483b536f5473c33d9709427	SD5740	0.940004	SA.1.C	Crust	Semi arid	Bacteria	Acidobacteriota	Acidobacteriae
69e175115483b536f5473c33d9709427	SD5779	0.925475	HA.2.C	Soil	Hyper arid	Bacteria	Acidobacteriota	Acidobacteriae
69e175115483b536f5473c33d9709427	SD5735	0.825469	SH.2.A	Crust	Sub humid	Bacteria	Acidobacteriota	Acidobacteriae
69e175115483b536f5473c33d9709427	SD5758	0.816032	SH.1.C	Soil	Sub humid	Bacteria	Acidobacteriota	Acidobacteriae
69e175115483b536f5473c33d9709427	SD5737	0.810711	SH.2.C	Crust	Sub humid	Bacteria	Acidobacteriota	Acidobacteriae
69e175115483b536f5473c33d9709427	SD5734	0.807443	SH.1.C	Crust	Sub humid	Bacteria	Acidobacteriota	Acidobacteriae
69e175115483b536f5473c33d9709427	SD5760	0.793906	SH.2.B	Soil	Sub humid	Bacteria	Acidobacteriota	Acidobacteriae
69e175115483b536f5473c33d9709427	SD5756	0.784314	SH.1.A	Soil	Sub humid	Bacteria	Acidobacteriota	Acidobacteriae
69e175115483b536f5473c33d9709427	SD5757	0.781539	SH.1.B	Soil	Sub humid	Bacteria	Acidobacteriota	Acidobacteriae
69e175115483b536f5473c33d9709427	SD5738	0.758742	SA.1.A	Crust	Semi arid	Bacteria	Acidobacteriota	Acidobacteriae
69e175115483b536f5473c33d9709427	SD5761	0.729338	SH.2.C	Soil	Sub humid	Bacteria	Acidobacteriota	Acidobacteriae
69e175115483b536f5473c33d9709427	SD5759	0.70663	SH.2.A	Soil	Sub humid	Bacteria	Acidobacteriota	Acidobacteriae
69e175115483b536f5473c33d9709427	SD5772	0.666994	AR.2.B	Soil	Arid	Bacteria	Acidobacteriota	Acidobacteriae
69e175115483b536f5473c33d9709427	SD5762	0.585205	SA.1.A	Soil	Semi arid	Bacteria	Acidobacteriota	Acidobacteriae
69e175115483b536f5473c33d9709427	SD5764	0.567944	SA.1.C	Soil	Semi arid	Bacteria	Acidobacteriota	Acidobacteriae
69e175115483b536f5473c33d9709427	SD5741	0.513674	SA.2.A	Crust	Semi arid	Bacteria	Acidobacteriota	Acidobacteriae
69e175115483b536f5473c33d9709427	SD5743	0.497512	SA.2.C	Crust	Semi arid	Bacteria	Acidobacteriota	Acidobacteriae
69e175115483b536f5473c33d9709427	SD5763	0.460651	SA.1.B	Soil	Semi arid	Bacteria	Acidobacteriota	Acidobacteriae
69e175115483b536f5473c33d9709427	SD5765	0.429315	SA.2.A	Soil	Semi arid	Bacteria	Acidobacteriota	Acidobacteriae
69e175115483b536f5473c33d9709427	SD5742	0.395125	SA.2.B	Crust	Semi arid	Bacteria	Acidobacteriota	Acidobacteriae
69e175115483b536f5473c33d9709427	SD5773	0.37893	AR.2.C	Soil	Arid	Bacteria	Acidobacteriota	Acidobacteriae
69e175115483b536f5473c33d9709427	SD5767	0.354822	SA.2.C	Soil	Semi arid	Bacteria	Acidobacteriota	Acidobacteriae
69e175115483b536f5473c33d9709427	SD5777	0.347149	HA.2.A	Soil	Hyper arid	Bacteria	Acidobacteriota	Acidobacteriae
69e175115483b536f5473c33d9709427	SD5739	0.335916	SA.1.B	Crust	Semi arid	Bacteria	Acidobacteriota	Acidobacteriae
69e175115483b536f5473c33d9709427	SD5766	0.313743	SA.2.B	Soil	Semi arid	Bacteria	Acidobacteriota	Acidobacteriae
69e175115483b536f5473c33d9709427	SD5752	0.297219	HA.1.C	Crust	Hyper arid	Bacteria	Acidobacteriota	Acidobacteriae
69e175115483b536f5473c33d9709427	SD5771	0.29365	AR.2.A	Soil	Arid	Bacteria	Acidobacteriota	Acidobacteriae
69e175115483b536f5473c33d9709427	SD5748	0.276026	AR.2.B	Crust	Arid	Bacteria	Acidobacteriota	Acidobacteriae
69e175115483b536f5473c33d9709427	SD5749	0.268061	AR.2.C	Crust	Arid	Bacteria	Acidobacteriota	Acidobacteriae
69e175115483b536f5473c33d9709427	SD5768	0.257291	AR.1.A	Soil	Arid	Bacteria	Acidobacteriota	Acidobacteriae
69e175115483b536f5473c33d9709427	SD5747	0.248273	AR.2.A	Crust	Arid	Bacteria	Acidobacteriota	Acidobacteriae
69e175115483b536f5473c33d9709427	SD5753	0.229125	HA.2.A	Crust	Hyper arid	Bacteria	Acidobacteriota	Acidobacteriae
69e175115483b536f5473c33d9709427	SD5755	0.225847	HA.2.C	Crust	Hyper arid	Bacteria	Acidobacteriota	Acidobacteriae
69e175115483b536f5473c33d9709427	SD5775	0.216841	HA.1.B	Soil	Hyper arid	Bacteria	Acidobacteriota	Acidobacteriae
69e175115483b536f5473c33d9709427	SD5776	0.199412	HA.1.C	Soil	Hyper arid	Bacteria	Acidobacteriota	Acidobacteriae
69e175115483b536f5473c33d9709427	SD5778	0.191714	HA.2.B	Soil	Hyper arid	Bacteria	Acidobacteriota	Acidobacteriae
69e175115483b536f5473c33d9709427	SD5750	0.151341	HA.1.A	Crust	Hyper arid	Bacteria	Acidobacteriota	Acidobacteriae
69e175115483b536f5473c33d9709427	SD5774	0.146677	HA.1.A	Soil	Hyper arid	Bacteria	Acidobacteriota	Acidobacteriae
69e175115483b536f5473c33d9709427	SD5769	0.123346	AR.1.B	Soil	Arid	Bacteria	Acidobacteriota	Acidobacteriae
69e175115483b536f5473c33d9709427	SD5746	0.116667	AR.1.C	Crust	Arid	Bacteria	Acidobacteriota	Acidobacteriae
69e175115483b536f5473c33d9709427	SD5770	0.114752	AR.1.C	Soil	Arid	Bacteria	Acidobacteriota	Acidobacteriae
69e175115483b536f5473c33d9709427	SD5745	0.0910403	AR.1.B	Crust	Arid	Bacteria	Acidobacteriota	Acidobacteriae
69e175115483b536f5473c33d9709427	SD5754	0.0862614	HA.2.B	Crust	Hyper arid	Bacteria	Acidobacteriota	Acidobacteriae
69e175115483b536f5473c33d9709427	SD5744	0.0848226	AR.1.A	Crust	Arid	Bacteria	Acidobacteriota	Acidobacteriae
69e175115483b536f5473c33d9709427	SD5751	0	HA.1.B	Crust	Hyper arid	Bacteria	Acidobacteriota	Acidobacteriae
2eb0db7791536c64265346c90e7858b0	SD5775	34.4778	HA.1.B	Soil	Hyper arid	Bacteria	Actinobacteriota	Actinobacteria
2eb0db7791536c64265346c90e7858b0	SD5769	27.3828	AR.1.B	Soil	Arid	Bacteria	Actinobacteriota	Actinobacteria
2eb0db7791536c64265346c90e7858b0	SD5753	25.374	HA.2.A	Crust	Hyper arid	Bacteria	Actinobacteriota	Actinobacteria
2eb0db7791536c64265346c90e7858b0	SD5754	24.9296	HA.2.B	Crust	Hyper arid	Bacteria	Actinobacteriota	Actinobacteria
2eb0db7791536c64265346c90e7858b0	SD5752	19.758	HA.1.C	Crust	Hyper arid	Bacteria	Actinobacteriota	Actinobacteria
2eb0db7791536c64265346c90e7858b0	SD5734	19.663	SH.1.C	Crust	Sub humid	Bacteria	Actinobacteriota	Actinobacteria
2eb0db7791536c64265346c90e7858b0	SD5735	18.2747	SH.2.A	Crust	Sub humid	Bacteria	Actinobacteriota	Actinobacteria
2eb0db7791536c64265346c90e7858b0	SD5743	17.831	SA.2.C	Crust	Semi arid	Bacteria	Actinobacteriota	Actinobacteria
2eb0db7791536c64265346c90e7858b0	SD5737	17.8231	SH.2.C	Crust	Sub humid	Bacteria	Actinobacteriota	Actinobacteria
2eb0db7791536c64265346c90e7858b0	SD5779	17.5521	HA.2.C	Soil	Hyper arid	Bacteria	Actinobacteriota	Actinobacteria
2eb0db7791536c64265346c90e7858b0	SD5740	17.1739	SA.1.C	Crust	Semi arid	Bacteria	Actinobacteriota	Actinobacteria
2eb0db7791536c64265346c90e7858b0	SD5755	16.9198	HA.2.C	Crust	Hyper arid	Bacteria	Actinobacteriota	Actinobacteria
2eb0db7791536c64265346c90e7858b0	SD5736	16.7168	SH.2.B	Crust	Sub humid	Bacteria	Actinobacteriota	Actinobacteria
2eb0db7791536c64265346c90e7858b0	SD5741	16.6643	SA.2.A	Crust	Semi arid	Bacteria	Actinobacteriota	Actinobacteria
2eb0db7791536c64265346c90e7858b0	SD5778	16.5134	HA.2.B	Soil	Hyper arid	Bacteria	Actinobacteriota	Actinobacteria
2eb0db7791536c64265346c90e7858b0	SD5777	16.3476	HA.2.A	Soil	Hyper arid	Bacteria	Actinobacteriota	Actinobacteria
2eb0db7791536c64265346c90e7858b0	SD5732	16.3291	SH.1.A	Crust	Sub humid	Bacteria	Actinobacteriota	Actinobacteria
2eb0db7791536c64265346c90e7858b0	SD5733	16.2783	SH.1.B	Crust	Sub humid	Bacteria	Actinobacteriota	Actinobacteria
2eb0db7791536c64265346c90e7858b0	SD5772	16.0298	AR.2.B	Soil	Arid	Bacteria	Actinobacteriota	Actinobacteria
2eb0db7791536c64265346c90e7858b0	SD5773	15.6424	AR.2.C	Soil	Arid	Bacteria	Actinobacteriota	Actinobacteria
2eb0db7791536c64265346c90e7858b0	SD5744	14.9697	AR.1.A	Crust	Arid	Bacteria	Actinobacteriota	Actinobacteria
2eb0db7791536c64265346c90e7858b0	SD5758	14.7991	SH.1.C	Soil	Sub humid	Bacteria	Actinobacteriota	Actinobacteria
2eb0db7791536c64265346c90e7858b0	SD5738	14.5878	SA.1.A	Crust	Semi arid	Bacteria	Actinobacteriota	Actinobacteria
2eb0db7791536c64265346c90e7858b0	SD5763	14.5198	SA.1.B	Soil	Semi arid	Bacteria	Actinobacteriota	Actinobacteria
2eb0db7791536c64265346c90e7858b0	SD5747	14.5105	AR.2.A	Crust	Arid	Bacteria	Actinobacteriota	Actinobacteria
2eb0db7791536c64265346c90e7858b0	SD5776	14.493	HA.1.C	Soil	Hyper arid	Bacteria	Actinobacteriota	Actinobacteria
2eb0db7791536c64265346c90e7858b0	SD5767	14.4886	SA.2.C	Soil	Semi arid	Bacteria	Actinobacteriota	Actinobacteria
2eb0db7791536c64265346c90e7858b0	SD5760	14.0569	SH.2.B	Soil	Sub humid	Bacteria	Actinobacteriota	Actinobacteria
2eb0db7791536c64265346c90e7858b0	SD5757	13.8522	SH.1.B	Soil	Sub humid	Bacteria	Actinobacteriota	Actinobacteria
2eb0db7791536c64265346c90e7858b0	SD5746	13.7576	AR.1.C	Crust	Arid	Bacteria	Actinobacteriota	Actinobacteria
2eb0db7791536c64265346c90e7858b0	SD5761	13.6814	SH.2.C	Soil	Sub humid	Bacteria	Actinobacteriota	Actinobacteria
2eb0db7791536c64265346c90e7858b0	SD5764	13.525	SA.1.C	Soil	Semi arid	Bacteria	Actinobacteriota	Actinobacteria
2eb0db7791536c64265346c90e7858b0	SD5742	13.3918	SA.2.B	Crust	Semi arid	Bacteria	Actinobacteriota	Actinobacteria
2eb0db7791536c64265346c90e7858b0	SD5756	13.2702	SH.1.A	Soil	Sub humid	Bacteria	Actinobacteriota	Actinobacteria
2eb0db7791536c64265346c90e7858b0	SD5768	13.2061	AR.1.A	Soil	Arid	Bacteria	Actinobacteriota	Actinobacteria
2eb0db7791536c64265346c90e7858b0	SD5748	13.0875	AR.2.B	Crust	Arid	Bacteria	Actinobacteriota	Actinobacteria
2eb0db7791536c64265346c90e7858b0	SD5770	13.0682	AR.1.C	Soil	Arid	Bacteria	Actinobacteriota	Actinobacteria
2eb0db7791536c64265346c90e7858b0	SD5745	12.719	AR.1.B	Crust	Arid	Bacteria	Actinobacteriota	Actinobacteria
2eb0db7791536c64265346c90e7858b0	SD5759	12.7182	SH.2.A	Soil	Sub humid	Bacteria	Actinobacteriota	Actinobacteria
2eb0db7791536c64265346c90e7858b0	SD5765	12.6162	SA.2.A	Soil	Semi arid	Bacteria	Actinobacteriota	Actinobacteria
2eb0db7791536c64265346c90e7858b0	SD5750	12.5677	HA.1.A	Crust	Hyper arid	Bacteria	Actinobacteriota	Actinobacteria
2eb0db7791536c64265346c90e7858b0	SD5771	12.2574	AR.2.A	Soil	Arid	Bacteria	Actinobacteriota	Actinobacteria
2eb0db7791536c64265346c90e7858b0	SD5751	12.2416	HA.1.B	Crust	Hyper arid	Bacteria	Actinobacteriota	Actinobacteria
2eb0db7791536c64265346c90e7858b0	SD5762	12.0949	SA.1.A	Soil	Semi arid	Bacteria	Actinobacteriota	Actinobacteria
2eb0db7791536c64265346c90e7858b0	SD5749	11.8514	AR.2.C	Crust	Arid	Bacteria	Actinobacteriota	Actinobacteria
2eb0db7791536c64265346c90e7858b0	SD5739	11.3604	SA.1.B	Crust	Semi arid	Bacteria	Actinobacteriota	Actinobacteria
2eb0db7791536c64265346c90e7858b0	SD5774	11.0836	HA.1.A	Soil	Hyper arid	Bacteria	Actinobacteriota	Actinobacteria
2eb0db7791536c64265346c90e7858b0	SD5766	10.9772	SA.2.B	Soil	Semi arid	Bacteria	Actinobacteriota	Actinobacteria
101f7caa88b82dc05783d90bd081e72b	SD5758	0.00218775	SH.1.C	Soil	Sub humid	Bacteria	Chloroflexi	AD3
101f7caa88b82dc05783d90bd081e72b	SD5748	0	AR.2.B	Crust	Arid	Bacteria	Chloroflexi	AD3
101f7caa88b82dc05783d90bd081e72b	SD5735	0	SH.2.A	Crust	Sub humid	Bacteria	Chloroflexi	AD3
101f7caa88b82dc05783d90bd081e72b	SD5739	0	SA.1.B	Crust	Semi arid	Bacteria	Chloroflexi	AD3
101f7caa88b82dc05783d90bd081e72b	SD5770	0	AR.1.C	Soil	Arid	Bacteria	Chloroflexi	AD3
101f7caa88b82dc05783d90bd081e72b	SD5734	0	SH.1.C	Crust	Sub humid	Bacteria	Chloroflexi	AD3
101f7caa88b82dc05783d90bd081e72b	SD5759	0	SH.2.A	Soil	Sub humid	Bacteria	Chloroflexi	AD3
101f7caa88b82dc05783d90bd081e72b	SD5732	0	SH.1.A	Crust	Sub humid	Bacteria	Chloroflexi	AD3
101f7caa88b82dc05783d90bd081e72b	SD5750	0	HA.1.A	Crust	Hyper arid	Bacteria	Chloroflexi	AD3
101f7caa88b82dc05783d90bd081e72b	SD5737	0	SH.2.C	Crust	Sub humid	Bacteria	Chloroflexi	AD3
101f7caa88b82dc05783d90bd081e72b	SD5738	0	SA.1.A	Crust	Semi arid	Bacteria	Chloroflexi	AD3
101f7caa88b82dc05783d90bd081e72b	SD5771	0	AR.2.A	Soil	Arid	Bacteria	Chloroflexi	AD3
101f7caa88b82dc05783d90bd081e72b	SD5749	0	AR.2.C	Crust	Arid	Bacteria	Chloroflexi	AD3
101f7caa88b82dc05783d90bd081e72b	SD5741	0	SA.2.A	Crust	Semi arid	Bacteria	Chloroflexi	AD3
101f7caa88b82dc05783d90bd081e72b	SD5757	0	SH.1.B	Soil	Sub humid	Bacteria	Chloroflexi	AD3
101f7caa88b82dc05783d90bd081e72b	SD5751	0	HA.1.B	Crust	Hyper arid	Bacteria	Chloroflexi	AD3
101f7caa88b82dc05783d90bd081e72b	SD5743	0	SA.2.C	Crust	Semi arid	Bacteria	Chloroflexi	AD3
101f7caa88b82dc05783d90bd081e72b	SD5754	0	HA.2.B	Crust	Hyper arid	Bacteria	Chloroflexi	AD3
101f7caa88b82dc05783d90bd081e72b	SD5756	0	SH.1.A	Soil	Sub humid	Bacteria	Chloroflexi	AD3
101f7caa88b82dc05783d90bd081e72b	SD5742	0	SA.2.B	Crust	Semi arid	Bacteria	Chloroflexi	AD3
101f7caa88b82dc05783d90bd081e72b	SD5753	0	HA.2.A	Crust	Hyper arid	Bacteria	Chloroflexi	AD3
101f7caa88b82dc05783d90bd081e72b	SD5769	0	AR.1.B	Soil	Arid	Bacteria	Chloroflexi	AD3
101f7caa88b82dc05783d90bd081e72b	SD5761	0	SH.2.C	Soil	Sub humid	Bacteria	Chloroflexi	AD3
101f7caa88b82dc05783d90bd081e72b	SD5752	0	HA.1.C	Crust	Hyper arid	Bacteria	Chloroflexi	AD3
101f7caa88b82dc05783d90bd081e72b	SD5763	0	SA.1.B	Soil	Semi arid	Bacteria	Chloroflexi	AD3
101f7caa88b82dc05783d90bd081e72b	SD5774	0	HA.1.A	Soil	Hyper arid	Bacteria	Chloroflexi	AD3
101f7caa88b82dc05783d90bd081e72b	SD5746	0	AR.1.C	Crust	Arid	Bacteria	Chloroflexi	AD3
101f7caa88b82dc05783d90bd081e72b	SD5765	0	SA.2.A	Soil	Semi arid	Bacteria	Chloroflexi	AD3
101f7caa88b82dc05783d90bd081e72b	SD5768	0	AR.1.A	Soil	Arid	Bacteria	Chloroflexi	AD3
101f7caa88b82dc05783d90bd081e72b	SD5762	0	SA.1.A	Soil	Semi arid	Bacteria	Chloroflexi	AD3
101f7caa88b82dc05783d90bd081e72b	SD5773	0	AR.2.C	Soil	Arid	Bacteria	Chloroflexi	AD3
101f7caa88b82dc05783d90bd081e72b	SD5745	0	AR.1.B	Crust	Arid	Bacteria	Chloroflexi	AD3
101f7caa88b82dc05783d90bd081e72b	SD5767	0	SA.2.C	Soil	Semi arid	Bacteria	Chloroflexi	AD3
101f7caa88b82dc05783d90bd081e72b	SD5764	0	SA.1.C	Soil	Semi arid	Bacteria	Chloroflexi	AD3
101f7caa88b82dc05783d90bd081e72b	SD5775	0	HA.1.B	Soil	Hyper arid	Bacteria	Chloroflexi	AD3
101f7caa88b82dc05783d90bd081e72b	SD5760	0	SH.2.B	Soil	Sub humid	Bacteria	Chloroflexi	AD3
101f7caa88b82dc05783d90bd081e72b	SD5755	0	HA.2.C	Crust	Hyper arid	Bacteria	Chloroflexi	AD3
101f7caa88b82dc05783d90bd081e72b	SD5736	0	SH.2.B	Crust	Sub humid	Bacteria	Chloroflexi	AD3
101f7caa88b82dc05783d90bd081e72b	SD5747	0	AR.2.A	Crust	Arid	Bacteria	Chloroflexi	AD3
101f7caa88b82dc05783d90bd081e72b	SD5777	0	HA.2.A	Soil	Hyper arid	Bacteria	Chloroflexi	AD3
101f7caa88b82dc05783d90bd081e72b	SD5733	0	SH.1.B	Crust	Sub humid	Bacteria	Chloroflexi	AD3
101f7caa88b82dc05783d90bd081e72b	SD5776	0	HA.1.C	Soil	Hyper arid	Bacteria	Chloroflexi	AD3
101f7caa88b82dc05783d90bd081e72b	SD5779	0	HA.2.C	Soil	Hyper arid	Bacteria	Chloroflexi	AD3
101f7caa88b82dc05783d90bd081e72b	SD5778	0	HA.2.B	Soil	Hyper arid	Bacteria	Chloroflexi	AD3
101f7caa88b82dc05783d90bd081e72b	SD5772	0	AR.2.B	Soil	Arid	Bacteria	Chloroflexi	AD3
101f7caa88b82dc05783d90bd081e72b	SD5744	0	AR.1.A	Crust	Arid	Bacteria	Chloroflexi	AD3
101f7caa88b82dc05783d90bd081e72b	SD5766	0	SA.2.B	Soil	Semi arid	Bacteria	Chloroflexi	AD3
101f7caa88b82dc05783d90bd081e72b	SD5740	0	SA.1.C	Crust	Semi arid	Bacteria	Chloroflexi	AD3
672c927f5aa99bcbd0971a457da07e8e	SD5769	0.145773	AR.1.B	Soil	Arid	Bacteria	Gemmatimonadota	AKAU4049
672c927f5aa99bcbd0971a457da07e8e	SD5762	0.0334583	SA.1.A	Soil	Semi arid	Bacteria	Gemmatimonadota	AKAU4049
672c927f5aa99bcbd0971a457da07e8e	SD5764	0.019812	SA.1.C	Soil	Semi arid	Bacteria	Gemmatimonadota	AKAU4049
672c927f5aa99bcbd0971a457da07e8e	SD5756	0.00864074	SH.1.A	Soil	Sub humid	Bacteria	Gemmatimonadota	AKAU4049
672c927f5aa99bcbd0971a457da07e8e	SD5738	0	SA.1.A	Crust	Semi arid	Bacteria	Gemmatimonadota	AKAU4049
672c927f5aa99bcbd0971a457da07e8e	SD5742	0	SA.2.B	Crust	Semi arid	Bacteria	Gemmatimonadota	AKAU4049
672c927f5aa99bcbd0971a457da07e8e	SD5748	0	AR.2.B	Crust	Arid	Bacteria	Gemmatimonadota	AKAU4049
672c927f5aa99bcbd0971a457da07e8e	SD5741	0	SA.2.A	Crust	Semi arid	Bacteria	Gemmatimonadota	AKAU4049
672c927f5aa99bcbd0971a457da07e8e	SD5778	0	HA.2.B	Soil	Hyper arid	Bacteria	Gemmatimonadota	AKAU4049
672c927f5aa99bcbd0971a457da07e8e	SD5751	0	HA.1.B	Crust	Hyper arid	Bacteria	Gemmatimonadota	AKAU4049
672c927f5aa99bcbd0971a457da07e8e	SD5734	0	SH.1.C	Crust	Sub humid	Bacteria	Gemmatimonadota	AKAU4049
672c927f5aa99bcbd0971a457da07e8e	SD5772	0	AR.2.B	Soil	Arid	Bacteria	Gemmatimonadota	AKAU4049
672c927f5aa99bcbd0971a457da07e8e	SD5753	0	HA.2.A	Crust	Hyper arid	Bacteria	Gemmatimonadota	AKAU4049
672c927f5aa99bcbd0971a457da07e8e	SD5773	0	AR.2.C	Soil	Arid	Bacteria	Gemmatimonadota	AKAU4049
672c927f5aa99bcbd0971a457da07e8e	SD5757	0	SH.1.B	Soil	Sub humid	Bacteria	Gemmatimonadota	AKAU4049
672c927f5aa99bcbd0971a457da07e8e	SD5737	0	SH.2.C	Crust	Sub humid	Bacteria	Gemmatimonadota	AKAU4049
672c927f5aa99bcbd0971a457da07e8e	SD5736	0	SH.2.B	Crust	Sub humid	Bacteria	Gemmatimonadota	AKAU4049
672c927f5aa99bcbd0971a457da07e8e	SD5767	0	SA.2.C	Soil	Semi arid	Bacteria	Gemmatimonadota	AKAU4049
672c927f5aa99bcbd0971a457da07e8e	SD5758	0	SH.1.C	Soil	Sub humid	Bacteria	Gemmatimonadota	AKAU4049
672c927f5aa99bcbd0971a457da07e8e	SD5750	0	HA.1.A	Crust	Hyper arid	Bacteria	Gemmatimonadota	AKAU4049
672c927f5aa99bcbd0971a457da07e8e	SD5755	0	HA.2.C	Crust	Hyper arid	Bacteria	Gemmatimonadota	AKAU4049
672c927f5aa99bcbd0971a457da07e8e	SD5749	0	AR.2.C	Crust	Arid	Bacteria	Gemmatimonadota	AKAU4049
672c927f5aa99bcbd0971a457da07e8e	SD5763	0	SA.1.B	Soil	Semi arid	Bacteria	Gemmatimonadota	AKAU4049
672c927f5aa99bcbd0971a457da07e8e	SD5735	0	SH.2.A	Crust	Sub humid	Bacteria	Gemmatimonadota	AKAU4049
672c927f5aa99bcbd0971a457da07e8e	SD5770	0	AR.1.C	Soil	Arid	Bacteria	Gemmatimonadota	AKAU4049
672c927f5aa99bcbd0971a457da07e8e	SD5768	0	AR.1.A	Soil	Arid	Bacteria	Gemmatimonadota	AKAU4049
672c927f5aa99bcbd0971a457da07e8e	SD5759	0	SH.2.A	Soil	Sub humid	Bacteria	Gemmatimonadota	AKAU4049
672c927f5aa99bcbd0971a457da07e8e	SD5745	0	AR.1.B	Crust	Arid	Bacteria	Gemmatimonadota	AKAU4049
672c927f5aa99bcbd0971a457da07e8e	SD5740	0	SA.1.C	Crust	Semi arid	Bacteria	Gemmatimonadota	AKAU4049
672c927f5aa99bcbd0971a457da07e8e	SD5775	0	HA.1.B	Soil	Hyper arid	Bacteria	Gemmatimonadota	AKAU4049
672c927f5aa99bcbd0971a457da07e8e	SD5777	0	HA.2.A	Soil	Hyper arid	Bacteria	Gemmatimonadota	AKAU4049
672c927f5aa99bcbd0971a457da07e8e	SD5761	0	SH.2.C	Soil	Sub humid	Bacteria	Gemmatimonadota	AKAU4049
672c927f5aa99bcbd0971a457da07e8e	SD5752	0	HA.1.C	Crust	Hyper arid	Bacteria	Gemmatimonadota	AKAU4049
672c927f5aa99bcbd0971a457da07e8e	SD5774	0	HA.1.A	Soil	Hyper arid	Bacteria	Gemmatimonadota	AKAU4049
672c927f5aa99bcbd0971a457da07e8e	SD5732	0	SH.1.A	Crust	Sub humid	Bacteria	Gemmatimonadota	AKAU4049
672c927f5aa99bcbd0971a457da07e8e	SD5760	0	SH.2.B	Soil	Sub humid	Bacteria	Gemmatimonadota	AKAU4049
672c927f5aa99bcbd0971a457da07e8e	SD5746	0	AR.1.C	Crust	Arid	Bacteria	Gemmatimonadota	AKAU4049
672c927f5aa99bcbd0971a457da07e8e	SD5776	0	HA.1.C	Soil	Hyper arid	Bacteria	Gemmatimonadota	AKAU4049
672c927f5aa99bcbd0971a457da07e8e	SD5747	0	AR.2.A	Crust	Arid	Bacteria	Gemmatimonadota	AKAU4049
672c927f5aa99bcbd0971a457da07e8e	SD5743	0	SA.2.C	Crust	Semi arid	Bacteria	Gemmatimonadota	AKAU4049
672c927f5aa99bcbd0971a457da07e8e	SD5771	0	AR.2.A	Soil	Arid	Bacteria	Gemmatimonadota	AKAU4049
672c927f5aa99bcbd0971a457da07e8e	SD5744	0	AR.1.A	Crust	Arid	Bacteria	Gemmatimonadota	AKAU4049
672c927f5aa99bcbd0971a457da07e8e	SD5739	0	SA.1.B	Crust	Semi arid	Bacteria	Gemmatimonadota	AKAU4049
672c927f5aa99bcbd0971a457da07e8e	SD5765	0	SA.2.A	Soil	Semi arid	Bacteria	Gemmatimonadota	AKAU4049
672c927f5aa99bcbd0971a457da07e8e	SD5733	0	SH.1.B	Crust	Sub humid	Bacteria	Gemmatimonadota	AKAU4049
672c927f5aa99bcbd0971a457da07e8e	SD5766	0	SA.2.B	Soil	Semi arid	Bacteria	Gemmatimonadota	AKAU4049
672c927f5aa99bcbd0971a457da07e8e	SD5779	0	HA.2.C	Soil	Hyper arid	Bacteria	Gemmatimonadota	AKAU4049
672c927f5aa99bcbd0971a457da07e8e	SD5754	0	HA.2.B	Crust	Hyper arid	Bacteria	Gemmatimonadota	AKAU4049
48ff828bca4063b2270c9831d77c3e85	SD5753	29.6553	HA.2.A	Crust	Hyper arid	Bacteria	Proteobacteria	Alphaproteobacteria
48ff828bca4063b2270c9831d77c3e85	SD5755	21.8904	HA.2.C	Crust	Hyper arid	Bacteria	Proteobacteria	Alphaproteobacteria
48ff828bca4063b2270c9831d77c3e85	SD5779	20.237	HA.2.C	Soil	Hyper arid	Bacteria	Proteobacteria	Alphaproteobacteria
48ff828bca4063b2270c9831d77c3e85	SD5752	20.2144	HA.1.C	Crust	Hyper arid	Bacteria	Proteobacteria	Alphaproteobacteria
48ff828bca4063b2270c9831d77c3e85	SD5737	20.0373	SH.2.C	Crust	Sub humid	Bacteria	Proteobacteria	Alphaproteobacteria
48ff828bca4063b2270c9831d77c3e85	SD5734	19.3599	SH.1.C	Crust	Sub humid	Bacteria	Proteobacteria	Alphaproteobacteria
48ff828bca4063b2270c9831d77c3e85	SD5736	19.3227	SH.2.B	Crust	Sub humid	Bacteria	Proteobacteria	Alphaproteobacteria
48ff828bca4063b2270c9831d77c3e85	SD5754	18.6325	HA.2.B	Crust	Hyper arid	Bacteria	Proteobacteria	Alphaproteobacteria
48ff828bca4063b2270c9831d77c3e85	SD5742	18.4615	SA.2.B	Crust	Semi arid	Bacteria	Proteobacteria	Alphaproteobacteria
48ff828bca4063b2270c9831d77c3e85	SD5739	18.4366	SA.1.B	Crust	Semi arid	Bacteria	Proteobacteria	Alphaproteobacteria
48ff828bca4063b2270c9831d77c3e85	SD5733	18.3459	SH.1.B	Crust	Sub humid	Bacteria	Proteobacteria	Alphaproteobacteria
48ff828bca4063b2270c9831d77c3e85	SD5741	17.8208	SA.2.A	Crust	Semi arid	Bacteria	Proteobacteria	Alphaproteobacteria
48ff828bca4063b2270c9831d77c3e85	SD5743	17.4438	SA.2.C	Crust	Semi arid	Bacteria	Proteobacteria	Alphaproteobacteria
48ff828bca4063b2270c9831d77c3e85	SD5740	17.1222	SA.1.C	Crust	Semi arid	Bacteria	Proteobacteria	Alphaproteobacteria
48ff828bca4063b2270c9831d77c3e85	SD5744	16.6998	AR.1.A	Crust	Arid	Bacteria	Proteobacteria	Alphaproteobacteria
48ff828bca4063b2270c9831d77c3e85	SD5735	16.5617	SH.2.A	Crust	Sub humid	Bacteria	Proteobacteria	Alphaproteobacteria
48ff828bca4063b2270c9831d77c3e85	SD5732	16.5485	SH.1.A	Crust	Sub humid	Bacteria	Proteobacteria	Alphaproteobacteria
48ff828bca4063b2270c9831d77c3e85	SD5738	16.0036	SA.1.A	Crust	Semi arid	Bacteria	Proteobacteria	Alphaproteobacteria
48ff828bca4063b2270c9831d77c3e85	SD5763	15.8186	SA.1.B	Soil	Semi arid	Bacteria	Proteobacteria	Alphaproteobacteria
48ff828bca4063b2270c9831d77c3e85	SD5760	15.4721	SH.2.B	Soil	Sub humid	Bacteria	Proteobacteria	Alphaproteobacteria
48ff828bca4063b2270c9831d77c3e85	SD5748	15.1621	AR.2.B	Crust	Arid	Bacteria	Proteobacteria	Alphaproteobacteria
48ff828bca4063b2270c9831d77c3e85	SD5761	14.5764	SH.2.C	Soil	Sub humid	Bacteria	Proteobacteria	Alphaproteobacteria
48ff828bca4063b2270c9831d77c3e85	SD5759	14.0437	SH.2.A	Soil	Sub humid	Bacteria	Proteobacteria	Alphaproteobacteria
48ff828bca4063b2270c9831d77c3e85	SD5758	13.2884	SH.1.C	Soil	Sub humid	Bacteria	Proteobacteria	Alphaproteobacteria
48ff828bca4063b2270c9831d77c3e85	SD5749	13.1143	AR.2.C	Crust	Arid	Bacteria	Proteobacteria	Alphaproteobacteria
48ff828bca4063b2270c9831d77c3e85	SD5750	13.0004	HA.1.A	Crust	Hyper arid	Bacteria	Proteobacteria	Alphaproteobacteria
48ff828bca4063b2270c9831d77c3e85	SD5777	12.9771	HA.2.A	Soil	Hyper arid	Bacteria	Proteobacteria	Alphaproteobacteria
48ff828bca4063b2270c9831d77c3e85	SD5757	12.9595	SH.1.B	Soil	Sub humid	Bacteria	Proteobacteria	Alphaproteobacteria
48ff828bca4063b2270c9831d77c3e85	SD5745	12.6435	AR.1.B	Crust	Arid	Bacteria	Proteobacteria	Alphaproteobacteria
48ff828bca4063b2270c9831d77c3e85	SD5756	12.6381	SH.1.A	Soil	Sub humid	Bacteria	Proteobacteria	Alphaproteobacteria
48ff828bca4063b2270c9831d77c3e85	SD5772	12.5283	AR.2.B	Soil	Arid	Bacteria	Proteobacteria	Alphaproteobacteria
48ff828bca4063b2270c9831d77c3e85	SD5773	12.519	AR.2.C	Soil	Arid	Bacteria	Proteobacteria	Alphaproteobacteria
48ff828bca4063b2270c9831d77c3e85	SD5746	12.2478	AR.1.C	Crust	Arid	Bacteria	Proteobacteria	Alphaproteobacteria
48ff828bca4063b2270c9831d77c3e85	SD5747	11.6539	AR.2.A	Crust	Arid	Bacteria	Proteobacteria	Alphaproteobacteria
48ff828bca4063b2270c9831d77c3e85	SD5764	11.0749	SA.1.C	Soil	Semi arid	Bacteria	Proteobacteria	Alphaproteobacteria
48ff828bca4063b2270c9831d77c3e85	SD5776	10.8698	HA.1.C	Soil	Hyper arid	Bacteria	Proteobacteria	Alphaproteobacteria
48ff828bca4063b2270c9831d77c3e85	SD5767	9.84552	SA.2.C	Soil	Semi arid	Bacteria	Proteobacteria	Alphaproteobacteria
48ff828bca4063b2270c9831d77c3e85	SD5762	9.52931	SA.1.A	Soil	Semi arid	Bacteria	Proteobacteria	Alphaproteobacteria
48ff828bca4063b2270c9831d77c3e85	SD5771	9.07737	AR.2.A	Soil	Arid	Bacteria	Proteobacteria	Alphaproteobacteria
48ff828bca4063b2270c9831d77c3e85	SD5751	8.99506	HA.1.B	Crust	Hyper arid	Bacteria	Proteobacteria	Alphaproteobacteria
48ff828bca4063b2270c9831d77c3e85	SD5778	8.41267	HA.2.B	Soil	Hyper arid	Bacteria	Proteobacteria	Alphaproteobacteria
48ff828bca4063b2270c9831d77c3e85	SD5765	7.9808	SA.2.A	Soil	Semi arid	Bacteria	Proteobacteria	Alphaproteobacteria
48ff828bca4063b2270c9831d77c3e85	SD5770	7.85623	AR.1.C	Soil	Arid	Bacteria	Proteobacteria	Alphaproteobacteria
48ff828bca4063b2270c9831d77c3e85	SD5766	7.74569	SA.2.B	Soil	Semi arid	Bacteria	Proteobacteria	Alphaproteobacteria
48ff828bca4063b2270c9831d77c3e85	SD5769	7.27368	AR.1.B	Soil	Arid	Bacteria	Proteobacteria	Alphaproteobacteria
48ff828bca4063b2270c9831d77c3e85	SD5768	7.0773	AR.1.A	Soil	Arid	Bacteria	Proteobacteria	Alphaproteobacteria
48ff828bca4063b2270c9831d77c3e85	SD5774	6.10047	HA.1.A	Soil	Hyper arid	Bacteria	Proteobacteria	Alphaproteobacteria
48ff828bca4063b2270c9831d77c3e85	SD5775	4.62595	HA.1.B	Soil	Hyper arid	Bacteria	Proteobacteria	Alphaproteobacteria
a1739c080c573cba2ed84083b27152ff	SD5732	2.8427	SH.1.A	Crust	Sub humid	Bacteria	Chloroflexi	Anaerolineae
a1739c080c573cba2ed84083b27152ff	SD5778	1.70593	HA.2.B	Soil	Hyper arid	Bacteria	Chloroflexi	Anaerolineae
a1739c080c573cba2ed84083b27152ff	SD5757	1.7059	SH.1.B	Soil	Sub humid	Bacteria	Chloroflexi	Anaerolineae
a1739c080c573cba2ed84083b27152ff	SD5756	1.65636	SH.1.A	Soil	Sub humid	Bacteria	Chloroflexi	Anaerolineae
a1739c080c573cba2ed84083b27152ff	SD5758	1.41329	SH.1.C	Soil	Sub humid	Bacteria	Chloroflexi	Anaerolineae
a1739c080c573cba2ed84083b27152ff	SD5733	1.39732	SH.1.B	Crust	Sub humid	Bacteria	Chloroflexi	Anaerolineae
a1739c080c573cba2ed84083b27152ff	SD5737	1.32243	SH.2.C	Crust	Sub humid	Bacteria	Chloroflexi	Anaerolineae
a1739c080c573cba2ed84083b27152ff	SD5774	1.28359	HA.1.A	Soil	Hyper arid	Bacteria	Chloroflexi	Anaerolineae
a1739c080c573cba2ed84083b27152ff	SD5736	1.23378	SH.2.B	Crust	Sub humid	Bacteria	Chloroflexi	Anaerolineae
a1739c080c573cba2ed84083b27152ff	SD5760	1.21661	SH.2.B	Soil	Sub humid	Bacteria	Chloroflexi	Anaerolineae
a1739c080c573cba2ed84083b27152ff	SD5771	1.21041	AR.2.A	Soil	Arid	Bacteria	Chloroflexi	Anaerolineae
a1739c080c573cba2ed84083b27152ff	SD5734	1.20765	SH.1.C	Crust	Sub humid	Bacteria	Chloroflexi	Anaerolineae
a1739c080c573cba2ed84083b27152ff	SD5761	1.07718	SH.2.C	Soil	Sub humid	Bacteria	Chloroflexi	Anaerolineae
a1739c080c573cba2ed84083b27152ff	SD5770	1.06239	AR.1.C	Soil	Arid	Bacteria	Chloroflexi	Anaerolineae
a1739c080c573cba2ed84083b27152ff	SD5777	1.00989	HA.2.A	Soil	Hyper arid	Bacteria	Chloroflexi	Anaerolineae
a1739c080c573cba2ed84083b27152ff	SD5762	1.00628	SA.1.A	Soil	Semi arid	Bacteria	Chloroflexi	Anaerolineae
a1739c080c573cba2ed84083b27152ff	SD5740	0.975254	SA.1.C	Crust	Semi arid	Bacteria	Chloroflexi	Anaerolineae
a1739c080c573cba2ed84083b27152ff	SD5764	0.950976	SA.1.C	Soil	Semi arid	Bacteria	Chloroflexi	Anaerolineae
a1739c080c573cba2ed84083b27152ff	SD5772	0.900135	AR.2.B	Soil	Arid	Bacteria	Chloroflexi	Anaerolineae
a1739c080c573cba2ed84083b27152ff	SD5766	0.862166	SA.2.B	Soil	Semi arid	Bacteria	Chloroflexi	Anaerolineae
a1739c080c573cba2ed84083b27152ff	SD5750	0.83344	HA.1.A	Crust	Hyper arid	Bacteria	Chloroflexi	Anaerolineae
a1739c080c573cba2ed84083b27152ff	SD5738	0.669942	SA.1.A	Crust	Semi arid	Bacteria	Chloroflexi	Anaerolineae
a1739c080c573cba2ed84083b27152ff	SD5765	0.654098	SA.2.A	Soil	Semi arid	Bacteria	Chloroflexi	Anaerolineae
a1739c080c573cba2ed84083b27152ff	SD5776	0.651651	HA.1.C	Soil	Hyper arid	Bacteria	Chloroflexi	Anaerolineae
a1739c080c573cba2ed84083b27152ff	SD5759	0.647349	SH.2.A	Soil	Sub humid	Bacteria	Chloroflexi	Anaerolineae
a1739c080c573cba2ed84083b27152ff	SD5767	0.60176	SA.2.C	Soil	Semi arid	Bacteria	Chloroflexi	Anaerolineae
a1739c080c573cba2ed84083b27152ff	SD5735	0.596818	SH.2.A	Crust	Sub humid	Bacteria	Chloroflexi	Anaerolineae
a1739c080c573cba2ed84083b27152ff	SD5768	0.527265	AR.1.A	Soil	Arid	Bacteria	Chloroflexi	Anaerolineae
a1739c080c573cba2ed84083b27152ff	SD5741	0.470629	SA.2.A	Crust	Semi arid	Bacteria	Chloroflexi	Anaerolineae
a1739c080c573cba2ed84083b27152ff	SD5769	0.441056	AR.1.B	Soil	Arid	Bacteria	Chloroflexi	Anaerolineae
a1739c080c573cba2ed84083b27152ff	SD5773	0.434427	AR.2.C	Soil	Arid	Bacteria	Chloroflexi	Anaerolineae
a1739c080c573cba2ed84083b27152ff	SD5763	0.390334	SA.1.B	Soil	Semi arid	Bacteria	Chloroflexi	Anaerolineae
a1739c080c573cba2ed84083b27152ff	SD5747	0.373904	AR.2.A	Crust	Arid	Bacteria	Chloroflexi	Anaerolineae
a1739c080c573cba2ed84083b27152ff	SD5779	0.355952	HA.2.C	Soil	Hyper arid	Bacteria	Chloroflexi	Anaerolineae
a1739c080c573cba2ed84083b27152ff	SD5743	0.316465	SA.2.C	Crust	Semi arid	Bacteria	Chloroflexi	Anaerolineae
a1739c080c573cba2ed84083b27152ff	SD5739	0.313972	SA.1.B	Crust	Semi arid	Bacteria	Chloroflexi	Anaerolineae
a1739c080c573cba2ed84083b27152ff	SD5742	0.252255	SA.2.B	Crust	Semi arid	Bacteria	Chloroflexi	Anaerolineae
a1739c080c573cba2ed84083b27152ff	SD5746	0.160132	AR.1.C	Crust	Arid	Bacteria	Chloroflexi	Anaerolineae
a1739c080c573cba2ed84083b27152ff	SD5754	0.155271	HA.2.B	Crust	Hyper arid	Bacteria	Chloroflexi	Anaerolineae
a1739c080c573cba2ed84083b27152ff	SD5775	0.144561	HA.1.B	Soil	Hyper arid	Bacteria	Chloroflexi	Anaerolineae
a1739c080c573cba2ed84083b27152ff	SD5748	0.109817	AR.2.B	Crust	Arid	Bacteria	Chloroflexi	Anaerolineae
a1739c080c573cba2ed84083b27152ff	SD5749	0.10352	AR.2.C	Crust	Arid	Bacteria	Chloroflexi	Anaerolineae
a1739c080c573cba2ed84083b27152ff	SD5753	0.0785572	HA.2.A	Crust	Hyper arid	Bacteria	Chloroflexi	Anaerolineae
a1739c080c573cba2ed84083b27152ff	SD5745	0.0643944	AR.1.B	Crust	Arid	Bacteria	Chloroflexi	Anaerolineae
a1739c080c573cba2ed84083b27152ff	SD5755	0.0572015	HA.2.C	Crust	Hyper arid	Bacteria	Chloroflexi	Anaerolineae
a1739c080c573cba2ed84083b27152ff	SD5752	0.0283066	HA.1.C	Crust	Hyper arid	Bacteria	Chloroflexi	Anaerolineae
a1739c080c573cba2ed84083b27152ff	SD5744	0.016087	AR.1.A	Crust	Arid	Bacteria	Chloroflexi	Anaerolineae
a1739c080c573cba2ed84083b27152ff	SD5751	0	HA.1.B	Crust	Hyper arid	Bacteria	Chloroflexi	Anaerolineae
d24cb523abd6927bfb840281c946df08	SD5749	1.5942	AR.2.C	Crust	Arid	Bacteria	Armatimonadota	Armatimonadia
d24cb523abd6927bfb840281c946df08	SD5746	1.41145	AR.1.C	Crust	Arid	Bacteria	Armatimonadota	Armatimonadia
d24cb523abd6927bfb840281c946df08	SD5751	1.38841	HA.1.B	Crust	Hyper arid	Bacteria	Armatimonadota	Armatimonadia
d24cb523abd6927bfb840281c946df08	SD5750	1.31944	HA.1.A	Crust	Hyper arid	Bacteria	Armatimonadota	Armatimonadia
d24cb523abd6927bfb840281c946df08	SD5745	1.19463	AR.1.B	Crust	Arid	Bacteria	Armatimonadota	Armatimonadia
d24cb523abd6927bfb840281c946df08	SD5744	1.12024	AR.1.A	Crust	Arid	Bacteria	Armatimonadota	Armatimonadia
d24cb523abd6927bfb840281c946df08	SD5747	0.942239	AR.2.A	Crust	Arid	Bacteria	Armatimonadota	Armatimonadia
d24cb523abd6927bfb840281c946df08	SD5748	0.740521	AR.2.B	Crust	Arid	Bacteria	Armatimonadota	Armatimonadia
d24cb523abd6927bfb840281c946df08	SD5770	0.735403	AR.1.C	Soil	Arid	Bacteria	Armatimonadota	Armatimonadia
d24cb523abd6927bfb840281c946df08	SD5769	0.556926	AR.1.B	Soil	Arid	Bacteria	Armatimonadota	Armatimonadia
d24cb523abd6927bfb840281c946df08	SD5741	0.539501	SA.2.A	Crust	Semi arid	Bacteria	Armatimonadota	Armatimonadia
d24cb523abd6927bfb840281c946df08	SD5742	0.526833	SA.2.B	Crust	Semi arid	Bacteria	Armatimonadota	Armatimonadia
d24cb523abd6927bfb840281c946df08	SD5773	0.488134	AR.2.C	Soil	Arid	Bacteria	Armatimonadota	Armatimonadia
d24cb523abd6927bfb840281c946df08	SD5779	0.48671	HA.2.C	Soil	Hyper arid	Bacteria	Armatimonadota	Armatimonadia
d24cb523abd6927bfb840281c946df08	SD5752	0.44229	HA.1.C	Crust	Hyper arid	Bacteria	Armatimonadota	Armatimonadia
d24cb523abd6927bfb840281c946df08	SD5739	0.415253	SA.1.B	Crust	Semi arid	Bacteria	Armatimonadota	Armatimonadia
d24cb523abd6927bfb840281c946df08	SD5774	0.411348	HA.1.A	Soil	Hyper arid	Bacteria	Armatimonadota	Armatimonadia
d24cb523abd6927bfb840281c946df08	SD5743	0.397421	SA.2.C	Crust	Semi arid	Bacteria	Armatimonadota	Armatimonadia
d24cb523abd6927bfb840281c946df08	SD5778	0.334687	HA.2.B	Soil	Hyper arid	Bacteria	Armatimonadota	Armatimonadia
d24cb523abd6927bfb840281c946df08	SD5772	0.331306	AR.2.B	Soil	Arid	Bacteria	Armatimonadota	Armatimonadia
d24cb523abd6927bfb840281c946df08	SD5754	0.296164	HA.2.B	Crust	Hyper arid	Bacteria	Armatimonadota	Armatimonadia
d24cb523abd6927bfb840281c946df08	SD5738	0.279225	SA.1.A	Crust	Semi arid	Bacteria	Armatimonadota	Armatimonadia
d24cb523abd6927bfb840281c946df08	SD5771	0.270731	AR.2.A	Soil	Arid	Bacteria	Armatimonadota	Armatimonadia
d24cb523abd6927bfb840281c946df08	SD5775	0.252982	HA.1.B	Soil	Hyper arid	Bacteria	Armatimonadota	Armatimonadia
d24cb523abd6927bfb840281c946df08	SD5776	0.249266	HA.1.C	Soil	Hyper arid	Bacteria	Armatimonadota	Armatimonadia
d24cb523abd6927bfb840281c946df08	SD5768	0.247325	AR.1.A	Soil	Arid	Bacteria	Armatimonadota	Armatimonadia
d24cb523abd6927bfb840281c946df08	SD5740	0.235001	SA.1.C	Crust	Semi arid	Bacteria	Armatimonadota	Armatimonadia
d24cb523abd6927bfb840281c946df08	SD5736	0.227128	SH.2.B	Crust	Sub humid	Bacteria	Armatimonadota	Armatimonadia
d24cb523abd6927bfb840281c946df08	SD5763	0.218128	SA.1.B	Soil	Semi arid	Bacteria	Armatimonadota	Armatimonadia
d24cb523abd6927bfb840281c946df08	SD5777	0.20829	HA.2.A	Soil	Hyper arid	Bacteria	Armatimonadota	Armatimonadia
d24cb523abd6927bfb840281c946df08	SD5755	0.19626	HA.2.C	Crust	Hyper arid	Bacteria	Armatimonadota	Armatimonadia
d24cb523abd6927bfb840281c946df08	SD5766	0.128007	SA.2.B	Soil	Semi arid	Bacteria	Armatimonadota	Armatimonadia
d24cb523abd6927bfb840281c946df08	SD5734	0.119361	SH.1.C	Crust	Sub humid	Bacteria	Armatimonadota	Armatimonadia
d24cb523abd6927bfb840281c946df08	SD5753	0.0883768	HA.2.A	Crust	Hyper arid	Bacteria	Armatimonadota	Armatimonadia
d24cb523abd6927bfb840281c946df08	SD5767	0.085509	SA.2.C	Soil	Semi arid	Bacteria	Armatimonadota	Armatimonadia
d24cb523abd6927bfb840281c946df08	SD5737	0.0836396	SH.2.C	Crust	Sub humid	Bacteria	Armatimonadota	Armatimonadia
d24cb523abd6927bfb840281c946df08	SD5735	0.0775089	SH.2.A	Crust	Sub humid	Bacteria	Armatimonadota	Armatimonadia
d24cb523abd6927bfb840281c946df08	SD5762	0.0681792	SA.1.A	Soil	Semi arid	Bacteria	Armatimonadota	Armatimonadia
d24cb523abd6927bfb840281c946df08	SD5757	0.0674425	SH.1.B	Soil	Sub humid	Bacteria	Armatimonadota	Armatimonadia
d24cb523abd6927bfb840281c946df08	SD5759	0.0580954	SH.2.A	Soil	Sub humid	Bacteria	Armatimonadota	Armatimonadia
d24cb523abd6927bfb840281c946df08	SD5765	0.056702	SA.2.A	Soil	Semi arid	Bacteria	Armatimonadota	Armatimonadia
d24cb523abd6927bfb840281c946df08	SD5761	0.0507275	SH.2.C	Soil	Sub humid	Bacteria	Armatimonadota	Armatimonadia
d24cb523abd6927bfb840281c946df08	SD5760	0.0474872	SH.2.B	Soil	Sub humid	Bacteria	Armatimonadota	Armatimonadia
d24cb523abd6927bfb840281c946df08	SD5732	0.0466587	SH.1.A	Crust	Sub humid	Bacteria	Armatimonadota	Armatimonadia
d24cb523abd6927bfb840281c946df08	SD5758	0.0448489	SH.1.C	Soil	Sub humid	Bacteria	Armatimonadota	Armatimonadia
d24cb523abd6927bfb840281c946df08	SD5733	0.0413104	SH.1.B	Crust	Sub humid	Bacteria	Armatimonadota	Armatimonadia
d24cb523abd6927bfb840281c946df08	SD5764	0.0374227	SA.1.C	Soil	Semi arid	Bacteria	Armatimonadota	Armatimonadia
d24cb523abd6927bfb840281c946df08	SD5756	0.0159521	SH.1.A	Soil	Sub humid	Bacteria	Armatimonadota	Armatimonadia
73c30d1050fed289c2fa207f486dac45	SD5756	0.00398804	SH.1.A	Soil	Sub humid	Bacteria	Acidobacteriota	AT-s3-28
73c30d1050fed289c2fa207f486dac45	SD5742	0	SA.2.B	Crust	Semi arid	Bacteria	Acidobacteriota	AT-s3-28
73c30d1050fed289c2fa207f486dac45	SD5770	0	AR.1.C	Soil	Arid	Bacteria	Acidobacteriota	AT-s3-28
73c30d1050fed289c2fa207f486dac45	SD5738	0	SA.1.A	Crust	Semi arid	Bacteria	Acidobacteriota	AT-s3-28
73c30d1050fed289c2fa207f486dac45	SD5749	0	AR.2.C	Crust	Arid	Bacteria	Acidobacteriota	AT-s3-28
73c30d1050fed289c2fa207f486dac45	SD5769	0	AR.1.B	Soil	Arid	Bacteria	Acidobacteriota	AT-s3-28
73c30d1050fed289c2fa207f486dac45	SD5734	0	SH.1.C	Crust	Sub humid	Bacteria	Acidobacteriota	AT-s3-28
73c30d1050fed289c2fa207f486dac45	SD5762	0	SA.1.A	Soil	Semi arid	Bacteria	Acidobacteriota	AT-s3-28
73c30d1050fed289c2fa207f486dac45	SD5737	0	SH.2.C	Crust	Sub humid	Bacteria	Acidobacteriota	AT-s3-28
73c30d1050fed289c2fa207f486dac45	SD5759	0	SH.2.A	Soil	Sub humid	Bacteria	Acidobacteriota	AT-s3-28
73c30d1050fed289c2fa207f486dac45	SD5751	0	HA.1.B	Crust	Hyper arid	Bacteria	Acidobacteriota	AT-s3-28
73c30d1050fed289c2fa207f486dac45	SD5745	0	AR.1.B	Crust	Arid	Bacteria	Acidobacteriota	AT-s3-28
73c30d1050fed289c2fa207f486dac45	SD5758	0	SH.1.C	Soil	Sub humid	Bacteria	Acidobacteriota	AT-s3-28
73c30d1050fed289c2fa207f486dac45	SD5772	0	AR.2.B	Soil	Arid	Bacteria	Acidobacteriota	AT-s3-28
73c30d1050fed289c2fa207f486dac45	SD5763	0	SA.1.B	Soil	Semi arid	Bacteria	Acidobacteriota	AT-s3-28
73c30d1050fed289c2fa207f486dac45	SD5774	0	HA.1.A	Soil	Hyper arid	Bacteria	Acidobacteriota	AT-s3-28
73c30d1050fed289c2fa207f486dac45	SD5741	0	SA.2.A	Crust	Semi arid	Bacteria	Acidobacteriota	AT-s3-28
73c30d1050fed289c2fa207f486dac45	SD5752	0	HA.1.C	Crust	Hyper arid	Bacteria	Acidobacteriota	AT-s3-28
73c30d1050fed289c2fa207f486dac45	SD5779	0	HA.2.C	Soil	Hyper arid	Bacteria	Acidobacteriota	AT-s3-28
73c30d1050fed289c2fa207f486dac45	SD5735	0	SH.2.A	Crust	Sub humid	Bacteria	Acidobacteriota	AT-s3-28
73c30d1050fed289c2fa207f486dac45	SD5773	0	AR.2.C	Soil	Arid	Bacteria	Acidobacteriota	AT-s3-28
73c30d1050fed289c2fa207f486dac45	SD5760	0	SH.2.B	Soil	Sub humid	Bacteria	Acidobacteriota	AT-s3-28
73c30d1050fed289c2fa207f486dac45	SD5743	0	SA.2.C	Crust	Semi arid	Bacteria	Acidobacteriota	AT-s3-28
73c30d1050fed289c2fa207f486dac45	SD5754	0	HA.2.B	Crust	Hyper arid	Bacteria	Acidobacteriota	AT-s3-28
73c30d1050fed289c2fa207f486dac45	SD5740	0	SA.1.C	Crust	Semi arid	Bacteria	Acidobacteriota	AT-s3-28
73c30d1050fed289c2fa207f486dac45	SD5753	0	HA.2.A	Crust	Hyper arid	Bacteria	Acidobacteriota	AT-s3-28
73c30d1050fed289c2fa207f486dac45	SD5771	0	AR.2.A	Soil	Arid	Bacteria	Acidobacteriota	AT-s3-28
73c30d1050fed289c2fa207f486dac45	SD5739	0	SA.1.B	Crust	Semi arid	Bacteria	Acidobacteriota	AT-s3-28
73c30d1050fed289c2fa207f486dac45	SD5736	0	SH.2.B	Crust	Sub humid	Bacteria	Acidobacteriota	AT-s3-28
73c30d1050fed289c2fa207f486dac45	SD5747	0	AR.2.A	Crust	Arid	Bacteria	Acidobacteriota	AT-s3-28
73c30d1050fed289c2fa207f486dac45	SD5733	0	SH.1.B	Crust	Sub humid	Bacteria	Acidobacteriota	AT-s3-28
73c30d1050fed289c2fa207f486dac45	SD5755	0	HA.2.C	Crust	Hyper arid	Bacteria	Acidobacteriota	AT-s3-28
73c30d1050fed289c2fa207f486dac45	SD5766	0	SA.2.B	Soil	Semi arid	Bacteria	Acidobacteriota	AT-s3-28
73c30d1050fed289c2fa207f486dac45	SD5746	0	AR.1.C	Crust	Arid	Bacteria	Acidobacteriota	AT-s3-28
73c30d1050fed289c2fa207f486dac45	SD5748	0	AR.2.B	Crust	Arid	Bacteria	Acidobacteriota	AT-s3-28
73c30d1050fed289c2fa207f486dac45	SD5732	0	SH.1.A	Crust	Sub humid	Bacteria	Acidobacteriota	AT-s3-28
73c30d1050fed289c2fa207f486dac45	SD5775	0	HA.1.B	Soil	Hyper arid	Bacteria	Acidobacteriota	AT-s3-28
73c30d1050fed289c2fa207f486dac45	SD5750	0	HA.1.A	Crust	Hyper arid	Bacteria	Acidobacteriota	AT-s3-28
73c30d1050fed289c2fa207f486dac45	SD5767	0	SA.2.C	Soil	Semi arid	Bacteria	Acidobacteriota	AT-s3-28
73c30d1050fed289c2fa207f486dac45	SD5764	0	SA.1.C	Soil	Semi arid	Bacteria	Acidobacteriota	AT-s3-28
73c30d1050fed289c2fa207f486dac45	SD5768	0	AR.1.A	Soil	Arid	Bacteria	Acidobacteriota	AT-s3-28
73c30d1050fed289c2fa207f486dac45	SD5776	0	HA.1.C	Soil	Hyper arid	Bacteria	Acidobacteriota	AT-s3-28
73c30d1050fed289c2fa207f486dac45	SD5777	0	HA.2.A	Soil	Hyper arid	Bacteria	Acidobacteriota	AT-s3-28
73c30d1050fed289c2fa207f486dac45	SD5744	0	AR.1.A	Crust	Arid	Bacteria	Acidobacteriota	AT-s3-28
73c30d1050fed289c2fa207f486dac45	SD5757	0	SH.1.B	Soil	Sub humid	Bacteria	Acidobacteriota	AT-s3-28
73c30d1050fed289c2fa207f486dac45	SD5765	0	SA.2.A	Soil	Semi arid	Bacteria	Acidobacteriota	AT-s3-28
73c30d1050fed289c2fa207f486dac45	SD5778	0	HA.2.B	Soil	Hyper arid	Bacteria	Acidobacteriota	AT-s3-28
73c30d1050fed289c2fa207f486dac45	SD5761	0	SH.2.C	Soil	Sub humid	Bacteria	Acidobacteriota	AT-s3-28
58df65aa4bab12e632991783bc4d0872	SD5757	0.0251256	SH.1.B	Soil	Sub humid	Bacteria	Dependentiae	Babeliae
58df65aa4bab12e632991783bc4d0872	SD5759	0.024898	SH.2.A	Soil	Sub humid	Bacteria	Dependentiae	Babeliae
58df65aa4bab12e632991783bc4d0872	SD5762	0.0246203	SA.1.A	Soil	Semi arid	Bacteria	Dependentiae	Babeliae
58df65aa4bab12e632991783bc4d0872	SD5761	0.0207051	SH.2.C	Soil	Sub humid	Bacteria	Dependentiae	Babeliae
58df65aa4bab12e632991783bc4d0872	SD5765	0.0202507	SA.2.A	Soil	Semi arid	Bacteria	Dependentiae	Babeliae
58df65aa4bab12e632991783bc4d0872	SD5778	0.0194963	HA.2.B	Soil	Hyper arid	Bacteria	Dependentiae	Babeliae
58df65aa4bab12e632991783bc4d0872	SD5760	0.0167208	SH.2.B	Soil	Sub humid	Bacteria	Dependentiae	Babeliae
58df65aa4bab12e632991783bc4d0872	SD5766	0.0150597	SA.2.B	Soil	Semi arid	Bacteria	Dependentiae	Babeliae
58df65aa4bab12e632991783bc4d0872	SD5773	0.0131283	AR.2.C	Soil	Arid	Bacteria	Dependentiae	Babeliae
58df65aa4bab12e632991783bc4d0872	SD5732	0.0118388	SH.1.A	Crust	Sub humid	Bacteria	Dependentiae	Babeliae
58df65aa4bab12e632991783bc4d0872	SD5756	0.0112994	SH.1.A	Soil	Sub humid	Bacteria	Dependentiae	Babeliae
58df65aa4bab12e632991783bc4d0872	SD5758	0.0109388	SH.1.C	Soil	Sub humid	Bacteria	Dependentiae	Babeliae
58df65aa4bab12e632991783bc4d0872	SD5733	0.00929483	SH.1.B	Crust	Sub humid	Bacteria	Dependentiae	Babeliae
58df65aa4bab12e632991783bc4d0872	SD5777	0.00841574	HA.2.A	Soil	Hyper arid	Bacteria	Dependentiae	Babeliae
58df65aa4bab12e632991783bc4d0872	SD5734	0.00819145	SH.1.C	Crust	Sub humid	Bacteria	Dependentiae	Babeliae
58df65aa4bab12e632991783bc4d0872	SD5767	0.00719235	SA.2.C	Soil	Semi arid	Bacteria	Dependentiae	Babeliae
58df65aa4bab12e632991783bc4d0872	SD5779	0.00653789	HA.2.C	Soil	Hyper arid	Bacteria	Dependentiae	Babeliae
58df65aa4bab12e632991783bc4d0872	SD5772	0.00613529	AR.2.B	Soil	Arid	Bacteria	Dependentiae	Babeliae
58df65aa4bab12e632991783bc4d0872	SD5776	0.0053414	HA.1.C	Soil	Hyper arid	Bacteria	Dependentiae	Babeliae
58df65aa4bab12e632991783bc4d0872	SD5737	0.00461006	SH.2.C	Crust	Sub humid	Bacteria	Dependentiae	Babeliae
58df65aa4bab12e632991783bc4d0872	SD5738	0.00394664	SA.1.A	Crust	Semi arid	Bacteria	Dependentiae	Babeliae
58df65aa4bab12e632991783bc4d0872	SD5770	0	AR.1.C	Soil	Arid	Bacteria	Dependentiae	Babeliae
58df65aa4bab12e632991783bc4d0872	SD5750	0	HA.1.A	Crust	Hyper arid	Bacteria	Dependentiae	Babeliae
58df65aa4bab12e632991783bc4d0872	SD5751	0	HA.1.B	Crust	Hyper arid	Bacteria	Dependentiae	Babeliae
58df65aa4bab12e632991783bc4d0872	SD5769	0	AR.1.B	Soil	Arid	Bacteria	Dependentiae	Babeliae
58df65aa4bab12e632991783bc4d0872	SD5741	0	SA.2.A	Crust	Semi arid	Bacteria	Dependentiae	Babeliae
58df65aa4bab12e632991783bc4d0872	SD5743	0	SA.2.C	Crust	Semi arid	Bacteria	Dependentiae	Babeliae
58df65aa4bab12e632991783bc4d0872	SD5754	0	HA.2.B	Crust	Hyper arid	Bacteria	Dependentiae	Babeliae
58df65aa4bab12e632991783bc4d0872	SD5748	0	AR.2.B	Crust	Arid	Bacteria	Dependentiae	Babeliae
58df65aa4bab12e632991783bc4d0872	SD5753	0	HA.2.A	Crust	Hyper arid	Bacteria	Dependentiae	Babeliae
58df65aa4bab12e632991783bc4d0872	SD5744	0	AR.1.A	Crust	Arid	Bacteria	Dependentiae	Babeliae
58df65aa4bab12e632991783bc4d0872	SD5755	0	HA.2.C	Crust	Hyper arid	Bacteria	Dependentiae	Babeliae
58df65aa4bab12e632991783bc4d0872	SD5752	0	HA.1.C	Crust	Hyper arid	Bacteria	Dependentiae	Babeliae
58df65aa4bab12e632991783bc4d0872	SD5763	0	SA.1.B	Soil	Semi arid	Bacteria	Dependentiae	Babeliae
58df65aa4bab12e632991783bc4d0872	SD5749	0	AR.2.C	Crust	Arid	Bacteria	Dependentiae	Babeliae
58df65aa4bab12e632991783bc4d0872	SD5768	0	AR.1.A	Soil	Arid	Bacteria	Dependentiae	Babeliae
58df65aa4bab12e632991783bc4d0872	SD5735	0	SH.2.A	Crust	Sub humid	Bacteria	Dependentiae	Babeliae
58df65aa4bab12e632991783bc4d0872	SD5745	0	AR.1.B	Crust	Arid	Bacteria	Dependentiae	Babeliae
58df65aa4bab12e632991783bc4d0872	SD5764	0	SA.1.C	Soil	Semi arid	Bacteria	Dependentiae	Babeliae
58df65aa4bab12e632991783bc4d0872	SD5740	0	SA.1.C	Crust	Semi arid	Bacteria	Dependentiae	Babeliae
58df65aa4bab12e632991783bc4d0872	SD5742	0	SA.2.B	Crust	Semi arid	Bacteria	Dependentiae	Babeliae
58df65aa4bab12e632991783bc4d0872	SD5771	0	AR.2.A	Soil	Arid	Bacteria	Dependentiae	Babeliae
58df65aa4bab12e632991783bc4d0872	SD5747	0	AR.2.A	Crust	Arid	Bacteria	Dependentiae	Babeliae
58df65aa4bab12e632991783bc4d0872	SD5746	0	AR.1.C	Crust	Arid	Bacteria	Dependentiae	Babeliae
58df65aa4bab12e632991783bc4d0872	SD5774	0	HA.1.A	Soil	Hyper arid	Bacteria	Dependentiae	Babeliae
58df65aa4bab12e632991783bc4d0872	SD5775	0	HA.1.B	Soil	Hyper arid	Bacteria	Dependentiae	Babeliae
58df65aa4bab12e632991783bc4d0872	SD5739	0	SA.1.B	Crust	Semi arid	Bacteria	Dependentiae	Babeliae
58df65aa4bab12e632991783bc4d0872	SD5736	0	SH.2.B	Crust	Sub humid	Bacteria	Dependentiae	Babeliae
8b0766d107153c82e4ab5f287749c893	SD5756	1.27218	SH.1.A	Soil	Sub humid	Bacteria	Firmicutes	Bacilli
8b0766d107153c82e4ab5f287749c893	SD5777	1.25605	HA.2.A	Soil	Hyper arid	Bacteria	Firmicutes	Bacilli
8b0766d107153c82e4ab5f287749c893	SD5753	1.2471	HA.2.A	Crust	Hyper arid	Bacteria	Firmicutes	Bacilli
8b0766d107153c82e4ab5f287749c893	SD5732	0.915067	SH.1.A	Crust	Sub humid	Bacteria	Firmicutes	Bacilli
8b0766d107153c82e4ab5f287749c893	SD5778	0.864338	HA.2.B	Soil	Hyper arid	Bacteria	Firmicutes	Bacilli
8b0766d107153c82e4ab5f287749c893	SD5764	0.8255	SA.1.C	Soil	Semi arid	Bacteria	Firmicutes	Bacilli
8b0766d107153c82e4ab5f287749c893	SD5733	0.779733	SH.1.B	Crust	Sub humid	Bacteria	Firmicutes	Bacilli
8b0766d107153c82e4ab5f287749c893	SD5734	0.757124	SH.1.C	Crust	Sub humid	Bacteria	Firmicutes	Bacilli
8b0766d107153c82e4ab5f287749c893	SD5759	0.746941	SH.2.A	Soil	Sub humid	Bacteria	Firmicutes	Bacilli
8b0766d107153c82e4ab5f287749c893	SD5737	0.735633	SH.2.C	Crust	Sub humid	Bacteria	Firmicutes	Bacilli
8b0766d107153c82e4ab5f287749c893	SD5767	0.722431	SA.2.C	Soil	Semi arid	Bacteria	Firmicutes	Bacilli
8b0766d107153c82e4ab5f287749c893	SD5761	0.674469	SH.2.C	Soil	Sub humid	Bacteria	Firmicutes	Bacilli
8b0766d107153c82e4ab5f287749c893	SD5758	0.660701	SH.1.C	Soil	Sub humid	Bacteria	Firmicutes	Bacilli
8b0766d107153c82e4ab5f287749c893	SD5770	0.562657	AR.1.C	Soil	Arid	Bacteria	Firmicutes	Bacilli
8b0766d107153c82e4ab5f287749c893	SD5779	0.5579	HA.2.C	Soil	Hyper arid	Bacteria	Firmicutes	Bacilli
8b0766d107153c82e4ab5f287749c893	SD5762	0.549853	SA.1.A	Soil	Semi arid	Bacteria	Firmicutes	Bacilli
8b0766d107153c82e4ab5f287749c893	SD5760	0.546437	SH.2.B	Soil	Sub humid	Bacteria	Firmicutes	Bacilli
8b0766d107153c82e4ab5f287749c893	SD5769	0.485909	AR.1.B	Soil	Arid	Bacteria	Firmicutes	Bacilli
8b0766d107153c82e4ab5f287749c893	SD5774	0.364412	HA.1.A	Soil	Hyper arid	Bacteria	Firmicutes	Bacilli
8b0766d107153c82e4ab5f287749c893	SD5765	0.330086	SA.2.A	Soil	Semi arid	Bacteria	Firmicutes	Bacilli
8b0766d107153c82e4ab5f287749c893	SD5766	0.302448	SA.2.B	Soil	Semi arid	Bacteria	Firmicutes	Bacilli
8b0766d107153c82e4ab5f287749c893	SD5755	0.299815	HA.2.C	Crust	Hyper arid	Bacteria	Firmicutes	Bacilli
8b0766d107153c82e4ab5f287749c893	SD5735	0.298409	SH.2.A	Crust	Sub humid	Bacteria	Firmicutes	Bacilli
8b0766d107153c82e4ab5f287749c893	SD5751	0.295776	HA.1.B	Crust	Hyper arid	Bacteria	Firmicutes	Bacilli
8b0766d107153c82e4ab5f287749c893	SD5757	0.26977	SH.1.B	Soil	Sub humid	Bacteria	Firmicutes	Bacilli
8b0766d107153c82e4ab5f287749c893	SD5748	0.210729	AR.2.B	Crust	Arid	Bacteria	Firmicutes	Bacilli
8b0766d107153c82e4ab5f287749c893	SD5773	0.193344	AR.2.C	Soil	Arid	Bacteria	Firmicutes	Bacilli
8b0766d107153c82e4ab5f287749c893	SD5736	0.181329	SH.2.B	Crust	Sub humid	Bacteria	Firmicutes	Bacilli
8b0766d107153c82e4ab5f287749c893	SD5768	0.148576	AR.1.A	Soil	Arid	Bacteria	Firmicutes	Bacilli
8b0766d107153c82e4ab5f287749c893	SD5772	0.146371	AR.2.B	Soil	Arid	Bacteria	Firmicutes	Bacilli
8b0766d107153c82e4ab5f287749c893	SD5776	0.142437	HA.1.C	Soil	Hyper arid	Bacteria	Firmicutes	Bacilli
8b0766d107153c82e4ab5f287749c893	SD5743	0.141305	SA.2.C	Crust	Semi arid	Bacteria	Firmicutes	Bacilli
8b0766d107153c82e4ab5f287749c893	SD5763	0.134895	SA.1.B	Soil	Semi arid	Bacteria	Firmicutes	Bacilli
8b0766d107153c82e4ab5f287749c893	SD5740	0.117501	SA.1.C	Crust	Semi arid	Bacteria	Firmicutes	Bacilli
8b0766d107153c82e4ab5f287749c893	SD5750	0.110841	HA.1.A	Crust	Hyper arid	Bacteria	Firmicutes	Bacilli
8b0766d107153c82e4ab5f287749c893	SD5775	0.108421	HA.1.B	Soil	Hyper arid	Bacteria	Firmicutes	Bacilli
8b0766d107153c82e4ab5f287749c893	SD5745	0.0954813	AR.1.B	Crust	Arid	Bacteria	Firmicutes	Bacilli
8b0766d107153c82e4ab5f287749c893	SD5752	0.0919963	HA.1.C	Crust	Hyper arid	Bacteria	Firmicutes	Bacilli
8b0766d107153c82e4ab5f287749c893	SD5749	0.0817261	AR.2.C	Crust	Arid	Bacteria	Firmicutes	Bacilli
8b0766d107153c82e4ab5f287749c893	SD5771	0.0802166	AR.2.A	Soil	Arid	Bacteria	Firmicutes	Bacilli
8b0766d107153c82e4ab5f287749c893	SD5754	0.0776353	HA.2.B	Crust	Hyper arid	Bacteria	Firmicutes	Bacilli
8b0766d107153c82e4ab5f287749c893	SD5746	0.0640527	AR.1.C	Crust	Arid	Bacteria	Firmicutes	Bacilli
8b0766d107153c82e4ab5f287749c893	SD5742	0.0513439	SA.2.B	Crust	Semi arid	Bacteria	Firmicutes	Bacilli
8b0766d107153c82e4ab5f287749c893	SD5739	0.0472646	SA.1.B	Crust	Semi arid	Bacteria	Firmicutes	Bacilli
8b0766d107153c82e4ab5f287749c893	SD5747	0.0418773	AR.2.A	Crust	Arid	Bacteria	Firmicutes	Bacilli
8b0766d107153c82e4ab5f287749c893	SD5738	0.0325598	SA.1.A	Crust	Semi arid	Bacteria	Firmicutes	Bacilli
8b0766d107153c82e4ab5f287749c893	SD5741	0.0315666	SA.2.A	Crust	Semi arid	Bacteria	Firmicutes	Bacilli
8b0766d107153c82e4ab5f287749c893	SD5744	0	AR.1.A	Crust	Arid	Bacteria	Firmicutes	Bacilli
a60d03366e29e294ff6e6d588266c3f7	SD5757	0.179847	SH.1.B	Soil	Sub humid	Bacteria	Myxococcota	bacteriap25
a60d03366e29e294ff6e6d588266c3f7	SD5759	0.150574	SH.2.A	Soil	Sub humid	Bacteria	Myxococcota	bacteriap25
a60d03366e29e294ff6e6d588266c3f7	SD5758	0.131265	SH.1.C	Soil	Sub humid	Bacteria	Myxococcota	bacteriap25
a60d03366e29e294ff6e6d588266c3f7	SD5762	0.128152	SA.1.A	Soil	Semi arid	Bacteria	Myxococcota	bacteriap25
a60d03366e29e294ff6e6d588266c3f7	SD5767	0.124667	SA.2.C	Soil	Semi arid	Bacteria	Myxococcota	bacteriap25
a60d03366e29e294ff6e6d588266c3f7	SD5766	0.119222	SA.2.B	Soil	Semi arid	Bacteria	Myxococcota	bacteriap25
a60d03366e29e294ff6e6d588266c3f7	SD5761	0.116984	SH.2.C	Soil	Sub humid	Bacteria	Myxococcota	bacteriap25
a60d03366e29e294ff6e6d588266c3f7	SD5756	0.112994	SH.1.A	Soil	Sub humid	Bacteria	Myxococcota	bacteriap25
a60d03366e29e294ff6e6d588266c3f7	SD5764	0.103463	SA.1.C	Soil	Semi arid	Bacteria	Myxococcota	bacteriap25
a60d03366e29e294ff6e6d588266c3f7	SD5765	0.103279	SA.2.A	Soil	Semi arid	Bacteria	Myxococcota	bacteriap25
a60d03366e29e294ff6e6d588266c3f7	SD5774	0.0808355	HA.1.A	Soil	Hyper arid	Bacteria	Myxococcota	bacteriap25
a60d03366e29e294ff6e6d588266c3f7	SD5768	0.0688524	AR.1.A	Soil	Arid	Bacteria	Myxococcota	bacteriap25
a60d03366e29e294ff6e6d588266c3f7	SD5773	0.0668349	AR.2.C	Soil	Arid	Bacteria	Myxococcota	bacteriap25
a60d03366e29e294ff6e6d588266c3f7	SD5735	0.0639448	SH.2.A	Crust	Sub humid	Bacteria	Myxococcota	bacteriap25
a60d03366e29e294ff6e6d588266c3f7	SD5760	0.0508314	SH.2.B	Soil	Sub humid	Bacteria	Myxococcota	bacteriap25
a60d03366e29e294ff6e6d588266c3f7	SD5733	0.0506052	SH.1.B	Crust	Sub humid	Bacteria	Myxococcota	bacteriap25
a60d03366e29e294ff6e6d588266c3f7	SD5771	0.045838	AR.2.A	Soil	Arid	Bacteria	Myxococcota	bacteriap25
a60d03366e29e294ff6e6d588266c3f7	SD5769	0.0411153	AR.1.B	Soil	Arid	Bacteria	Myxococcota	bacteriap25
a60d03366e29e294ff6e6d588266c3f7	SD5776	0.0409508	HA.1.C	Soil	Hyper arid	Bacteria	Myxococcota	bacteriap25
a60d03366e29e294ff6e6d588266c3f7	SD5732	0.0403911	SH.1.A	Crust	Sub humid	Bacteria	Myxococcota	bacteriap25
a60d03366e29e294ff6e6d588266c3f7	SD5777	0.031559	HA.2.A	Soil	Hyper arid	Bacteria	Myxococcota	bacteriap25
a60d03366e29e294ff6e6d588266c3f7	SD5763	0.028701	SA.1.B	Soil	Semi arid	Bacteria	Myxococcota	bacteriap25
a60d03366e29e294ff6e6d588266c3f7	SD5734	0.028085	SH.1.C	Crust	Sub humid	Bacteria	Myxococcota	bacteriap25
a60d03366e29e294ff6e6d588266c3f7	SD5772	0.0166529	AR.2.B	Soil	Arid	Bacteria	Myxococcota	bacteriap25
a60d03366e29e294ff6e6d588266c3f7	SD5737	0.0131716	SH.2.C	Crust	Sub humid	Bacteria	Myxococcota	bacteriap25
a60d03366e29e294ff6e6d588266c3f7	SD5770	0.012339	AR.1.C	Soil	Arid	Bacteria	Myxococcota	bacteriap25
a60d03366e29e294ff6e6d588266c3f7	SD5747	0.0119649	AR.2.A	Crust	Arid	Bacteria	Myxococcota	bacteriap25
a60d03366e29e294ff6e6d588266c3f7	SD5736	0.00841216	SH.2.B	Crust	Sub humid	Bacteria	Myxococcota	bacteriap25
a60d03366e29e294ff6e6d588266c3f7	SD5751	0	HA.1.B	Crust	Hyper arid	Bacteria	Myxococcota	bacteriap25
a60d03366e29e294ff6e6d588266c3f7	SD5775	0	HA.1.B	Soil	Hyper arid	Bacteria	Myxococcota	bacteriap25
a60d03366e29e294ff6e6d588266c3f7	SD5744	0	AR.1.A	Crust	Arid	Bacteria	Myxococcota	bacteriap25
a60d03366e29e294ff6e6d588266c3f7	SD5778	0	HA.2.B	Soil	Hyper arid	Bacteria	Myxococcota	bacteriap25
a60d03366e29e294ff6e6d588266c3f7	SD5740	0	SA.1.C	Crust	Semi arid	Bacteria	Myxococcota	bacteriap25
a60d03366e29e294ff6e6d588266c3f7	SD5753	0	HA.2.A	Crust	Hyper arid	Bacteria	Myxococcota	bacteriap25
a60d03366e29e294ff6e6d588266c3f7	SD5743	0	SA.2.C	Crust	Semi arid	Bacteria	Myxococcota	bacteriap25
a60d03366e29e294ff6e6d588266c3f7	SD5738	0	SA.1.A	Crust	Semi arid	Bacteria	Myxococcota	bacteriap25
a60d03366e29e294ff6e6d588266c3f7	SD5750	0	HA.1.A	Crust	Hyper arid	Bacteria	Myxococcota	bacteriap25
a60d03366e29e294ff6e6d588266c3f7	SD5755	0	HA.2.C	Crust	Hyper arid	Bacteria	Myxococcota	bacteriap25
a60d03366e29e294ff6e6d588266c3f7	SD5746	0	AR.1.C	Crust	Arid	Bacteria	Myxococcota	bacteriap25
a60d03366e29e294ff6e6d588266c3f7	SD5752	0	HA.1.C	Crust	Hyper arid	Bacteria	Myxococcota	bacteriap25
a60d03366e29e294ff6e6d588266c3f7	SD5748	0	AR.2.B	Crust	Arid	Bacteria	Myxococcota	bacteriap25
a60d03366e29e294ff6e6d588266c3f7	SD5745	0	AR.1.B	Crust	Arid	Bacteria	Myxococcota	bacteriap25
a60d03366e29e294ff6e6d588266c3f7	SD5741	0	SA.2.A	Crust	Semi arid	Bacteria	Myxococcota	bacteriap25
a60d03366e29e294ff6e6d588266c3f7	SD5779	0	HA.2.C	Soil	Hyper arid	Bacteria	Myxococcota	bacteriap25
a60d03366e29e294ff6e6d588266c3f7	SD5739	0	SA.1.B	Crust	Semi arid	Bacteria	Myxococcota	bacteriap25
a60d03366e29e294ff6e6d588266c3f7	SD5754	0	HA.2.B	Crust	Hyper arid	Bacteria	Myxococcota	bacteriap25
a60d03366e29e294ff6e6d588266c3f7	SD5742	0	SA.2.B	Crust	Semi arid	Bacteria	Myxococcota	bacteriap25
a60d03366e29e294ff6e6d588266c3f7	SD5749	0	AR.2.C	Crust	Arid	Bacteria	Myxococcota	bacteriap25
21f8cc7e38845d6e9f1c59426bb41d8c	SD5748	11.4966	AR.2.B	Crust	Arid	Bacteria	Bacteroidota	Bacteroidia
21f8cc7e38845d6e9f1c59426bb41d8c	SD5744	10.5765	AR.1.A	Crust	Arid	Bacteria	Bacteroidota	Bacteroidia
21f8cc7e38845d6e9f1c59426bb41d8c	SD5745	9.85678	AR.1.B	Crust	Arid	Bacteria	Bacteroidota	Bacteroidia
21f8cc7e38845d6e9f1c59426bb41d8c	SD5753	9.80328	HA.2.A	Crust	Hyper arid	Bacteria	Bacteroidota	Bacteroidia
21f8cc7e38845d6e9f1c59426bb41d8c	SD5755	9.4412	HA.2.C	Crust	Hyper arid	Bacteria	Bacteroidota	Bacteroidia
21f8cc7e38845d6e9f1c59426bb41d8c	SD5746	8.95823	AR.1.C	Crust	Arid	Bacteria	Bacteroidota	Bacteroidia
21f8cc7e38845d6e9f1c59426bb41d8c	SD5749	8.93865	AR.2.C	Crust	Arid	Bacteria	Bacteroidota	Bacteroidia
21f8cc7e38845d6e9f1c59426bb41d8c	SD5734	8.69229	SH.1.C	Crust	Sub humid	Bacteria	Bacteroidota	Bacteroidia
21f8cc7e38845d6e9f1c59426bb41d8c	SD5743	6.27631	SA.2.C	Crust	Semi arid	Bacteria	Bacteroidota	Bacteroidia
21f8cc7e38845d6e9f1c59426bb41d8c	SD5736	6.0633	SH.2.B	Crust	Sub humid	Bacteria	Bacteroidota	Bacteroidia
21f8cc7e38845d6e9f1c59426bb41d8c	SD5740	5.99488	SA.1.C	Crust	Semi arid	Bacteria	Bacteroidota	Bacteroidia
21f8cc7e38845d6e9f1c59426bb41d8c	SD5742	5.784	SA.2.B	Crust	Semi arid	Bacteria	Bacteroidota	Bacteroidia
21f8cc7e38845d6e9f1c59426bb41d8c	SD5737	5.75137	SH.2.C	Crust	Sub humid	Bacteria	Bacteroidota	Bacteroidia
21f8cc7e38845d6e9f1c59426bb41d8c	SD5741	5.71355	SA.2.A	Crust	Semi arid	Bacteria	Bacteroidota	Bacteroidia
21f8cc7e38845d6e9f1c59426bb41d8c	SD5773	5.60638	AR.2.C	Soil	Arid	Bacteria	Bacteroidota	Bacteroidia
21f8cc7e38845d6e9f1c59426bb41d8c	SD5754	5.4891	HA.2.B	Crust	Hyper arid	Bacteria	Bacteroidota	Bacteroidia
21f8cc7e38845d6e9f1c59426bb41d8c	SD5738	5.44341	SA.1.A	Crust	Semi arid	Bacteria	Bacteroidota	Bacteroidia
21f8cc7e38845d6e9f1c59426bb41d8c	SD5752	5.15179	HA.1.C	Crust	Hyper arid	Bacteria	Bacteroidota	Bacteroidia
21f8cc7e38845d6e9f1c59426bb41d8c	SD5779	4.98841	HA.2.C	Soil	Hyper arid	Bacteria	Bacteroidota	Bacteroidia
21f8cc7e38845d6e9f1c59426bb41d8c	SD5735	4.96444	SH.2.A	Crust	Sub humid	Bacteria	Bacteroidota	Bacteroidia
21f8cc7e38845d6e9f1c59426bb41d8c	SD5732	4.96323	SH.1.A	Crust	Sub humid	Bacteria	Bacteroidota	Bacteroidia
21f8cc7e38845d6e9f1c59426bb41d8c	SD5747	4.5377	AR.2.A	Crust	Arid	Bacteria	Bacteroidota	Bacteroidia
21f8cc7e38845d6e9f1c59426bb41d8c	SD5733	4.47598	SH.1.B	Crust	Sub humid	Bacteria	Bacteroidota	Bacteroidia
21f8cc7e38845d6e9f1c59426bb41d8c	SD5739	4.44118	SA.1.B	Crust	Semi arid	Bacteria	Bacteroidota	Bacteroidia
21f8cc7e38845d6e9f1c59426bb41d8c	SD5763	3.75983	SA.1.B	Soil	Semi arid	Bacteria	Bacteroidota	Bacteroidia
21f8cc7e38845d6e9f1c59426bb41d8c	SD5772	3.68731	AR.2.B	Soil	Arid	Bacteria	Bacteroidota	Bacteroidia
21f8cc7e38845d6e9f1c59426bb41d8c	SD5758	3.47743	SH.1.C	Soil	Sub humid	Bacteria	Bacteroidota	Bacteroidia
21f8cc7e38845d6e9f1c59426bb41d8c	SD5759	3.33515	SH.2.A	Soil	Sub humid	Bacteria	Bacteroidota	Bacteroidia
21f8cc7e38845d6e9f1c59426bb41d8c	SD5757	3.31923	SH.1.B	Soil	Sub humid	Bacteria	Bacteroidota	Bacteroidia
21f8cc7e38845d6e9f1c59426bb41d8c	SD5756	3.28747	SH.1.A	Soil	Sub humid	Bacteria	Bacteroidota	Bacteroidia
21f8cc7e38845d6e9f1c59426bb41d8c	SD5761	3.23673	SH.2.C	Soil	Sub humid	Bacteria	Bacteroidota	Bacteroidia
21f8cc7e38845d6e9f1c59426bb41d8c	SD5760	3.20438	SH.2.B	Soil	Sub humid	Bacteria	Bacteroidota	Bacteroidia
21f8cc7e38845d6e9f1c59426bb41d8c	SD5767	2.5349	SA.2.C	Soil	Semi arid	Bacteria	Bacteroidota	Bacteroidia
21f8cc7e38845d6e9f1c59426bb41d8c	SD5770	2.26173	AR.1.C	Soil	Arid	Bacteria	Bacteroidota	Bacteroidia
21f8cc7e38845d6e9f1c59426bb41d8c	SD5750	2.2488	HA.1.A	Crust	Hyper arid	Bacteria	Bacteroidota	Bacteroidia
21f8cc7e38845d6e9f1c59426bb41d8c	SD5764	2.24536	SA.1.C	Soil	Semi arid	Bacteria	Bacteroidota	Bacteroidia
21f8cc7e38845d6e9f1c59426bb41d8c	SD5762	2.09841	SA.1.A	Soil	Semi arid	Bacteria	Bacteroidota	Bacteroidia
21f8cc7e38845d6e9f1c59426bb41d8c	SD5777	2.06817	HA.2.A	Soil	Hyper arid	Bacteria	Bacteroidota	Bacteroidia
21f8cc7e38845d6e9f1c59426bb41d8c	SD5776	1.95673	HA.1.C	Soil	Hyper arid	Bacteria	Bacteroidota	Bacteroidia
21f8cc7e38845d6e9f1c59426bb41d8c	SD5771	1.66879	AR.2.A	Soil	Arid	Bacteria	Bacteroidota	Bacteroidia
21f8cc7e38845d6e9f1c59426bb41d8c	SD5751	1.58327	HA.1.B	Crust	Hyper arid	Bacteria	Bacteroidota	Bacteroidia
21f8cc7e38845d6e9f1c59426bb41d8c	SD5768	1.44047	AR.1.A	Soil	Arid	Bacteria	Bacteroidota	Bacteroidia
21f8cc7e38845d6e9f1c59426bb41d8c	SD5765	1.36085	SA.2.A	Soil	Semi arid	Bacteria	Bacteroidota	Bacteroidia
21f8cc7e38845d6e9f1c59426bb41d8c	SD5774	1.31358	HA.1.A	Soil	Hyper arid	Bacteria	Bacteroidota	Bacteroidia
21f8cc7e38845d6e9f1c59426bb41d8c	SD5775	1.12035	HA.1.B	Soil	Hyper arid	Bacteria	Bacteroidota	Bacteroidia
21f8cc7e38845d6e9f1c59426bb41d8c	SD5766	1.11693	SA.2.B	Soil	Semi arid	Bacteria	Bacteroidota	Bacteroidia
21f8cc7e38845d6e9f1c59426bb41d8c	SD5778	1.0658	HA.2.B	Soil	Hyper arid	Bacteria	Bacteroidota	Bacteroidia
21f8cc7e38845d6e9f1c59426bb41d8c	SD5769	0.766241	AR.1.B	Soil	Arid	Bacteria	Bacteroidota	Bacteroidia
74b8570dbc804406258ccd882d9b12d5	SD5774	0.502614	HA.1.A	Soil	Hyper arid	Bacteria	Gemmatimonadota	BD2-11_terrestrial_group
74b8570dbc804406258ccd882d9b12d5	SD5769	0.46722	AR.1.B	Soil	Arid	Bacteria	Gemmatimonadota	BD2-11_terrestrial_group
74b8570dbc804406258ccd882d9b12d5	SD5775	0.397542	HA.1.B	Soil	Hyper arid	Bacteria	Gemmatimonadota	BD2-11_terrestrial_group
74b8570dbc804406258ccd882d9b12d5	SD5778	0.269699	HA.2.B	Soil	Hyper arid	Bacteria	Gemmatimonadota	BD2-11_terrestrial_group
74b8570dbc804406258ccd882d9b12d5	SD5761	0.135101	SH.2.C	Soil	Sub humid	Bacteria	Gemmatimonadota	BD2-11_terrestrial_group
74b8570dbc804406258ccd882d9b12d5	SD5756	0.118976	SH.1.A	Soil	Sub humid	Bacteria	Gemmatimonadota	BD2-11_terrestrial_group
74b8570dbc804406258ccd882d9b12d5	SD5758	0.110482	SH.1.C	Soil	Sub humid	Bacteria	Gemmatimonadota	BD2-11_terrestrial_group
74b8570dbc804406258ccd882d9b12d5	SD5764	0.110067	SA.1.C	Soil	Semi arid	Bacteria	Gemmatimonadota	BD2-11_terrestrial_group
74b8570dbc804406258ccd882d9b12d5	SD5772	0.0999176	AR.2.B	Soil	Arid	Bacteria	Gemmatimonadota	BD2-11_terrestrial_group
74b8570dbc804406258ccd882d9b12d5	SD5757	0.0991801	SH.1.B	Soil	Sub humid	Bacteria	Gemmatimonadota	BD2-11_terrestrial_group
74b8570dbc804406258ccd882d9b12d5	SD5760	0.0969809	SH.2.B	Soil	Sub humid	Bacteria	Gemmatimonadota	BD2-11_terrestrial_group
74b8570dbc804406258ccd882d9b12d5	SD5732	0.0905318	SH.1.A	Crust	Sub humid	Bacteria	Gemmatimonadota	BD2-11_terrestrial_group
74b8570dbc804406258ccd882d9b12d5	SD5762	0.0877492	SA.1.A	Soil	Semi arid	Bacteria	Gemmatimonadota	BD2-11_terrestrial_group
74b8570dbc804406258ccd882d9b12d5	SD5766	0.0828282	SA.2.B	Soil	Semi arid	Bacteria	Gemmatimonadota	BD2-11_terrestrial_group
74b8570dbc804406258ccd882d9b12d5	SD5759	0.0794366	SH.2.A	Soil	Sub humid	Bacteria	Gemmatimonadota	BD2-11_terrestrial_group
74b8570dbc804406258ccd882d9b12d5	SD5737	0.075078	SH.2.C	Crust	Sub humid	Bacteria	Gemmatimonadota	BD2-11_terrestrial_group
74b8570dbc804406258ccd882d9b12d5	SD5733	0.0712604	SH.1.B	Crust	Sub humid	Bacteria	Gemmatimonadota	BD2-11_terrestrial_group
74b8570dbc804406258ccd882d9b12d5	SD5767	0.0687269	SA.2.C	Soil	Semi arid	Bacteria	Gemmatimonadota	BD2-11_terrestrial_group
74b8570dbc804406258ccd882d9b12d5	SD5777	0.0673259	HA.2.A	Soil	Hyper arid	Bacteria	Gemmatimonadota	BD2-11_terrestrial_group
74b8570dbc804406258ccd882d9b12d5	SD5765	0.0526518	SA.2.A	Soil	Semi arid	Bacteria	Gemmatimonadota	BD2-11_terrestrial_group
74b8570dbc804406258ccd882d9b12d5	SD5773	0.0417718	AR.2.C	Soil	Arid	Bacteria	Gemmatimonadota	BD2-11_terrestrial_group
74b8570dbc804406258ccd882d9b12d5	SD5771	0.0401083	AR.2.A	Soil	Arid	Bacteria	Gemmatimonadota	BD2-11_terrestrial_group
74b8570dbc804406258ccd882d9b12d5	SD5735	0.0368167	SH.2.A	Crust	Sub humid	Bacteria	Gemmatimonadota	BD2-11_terrestrial_group
74b8570dbc804406258ccd882d9b12d5	SD5768	0.0335203	AR.1.A	Soil	Arid	Bacteria	Gemmatimonadota	BD2-11_terrestrial_group
74b8570dbc804406258ccd882d9b12d5	SD5779	0.021793	HA.2.C	Soil	Hyper arid	Bacteria	Gemmatimonadota	BD2-11_terrestrial_group
74b8570dbc804406258ccd882d9b12d5	SD5734	0.0210637	SH.1.C	Crust	Sub humid	Bacteria	Gemmatimonadota	BD2-11_terrestrial_group
74b8570dbc804406258ccd882d9b12d5	SD5770	0.0135729	AR.1.C	Soil	Arid	Bacteria	Gemmatimonadota	BD2-11_terrestrial_group
74b8570dbc804406258ccd882d9b12d5	SD5738	0.00197332	SA.1.A	Crust	Semi arid	Bacteria	Gemmatimonadota	BD2-11_terrestrial_group
74b8570dbc804406258ccd882d9b12d5	SD5742	0	SA.2.B	Crust	Semi arid	Bacteria	Gemmatimonadota	BD2-11_terrestrial_group
74b8570dbc804406258ccd882d9b12d5	SD5745	0	AR.1.B	Crust	Arid	Bacteria	Gemmatimonadota	BD2-11_terrestrial_group
74b8570dbc804406258ccd882d9b12d5	SD5746	0	AR.1.C	Crust	Arid	Bacteria	Gemmatimonadota	BD2-11_terrestrial_group
74b8570dbc804406258ccd882d9b12d5	SD5763	0	SA.1.B	Soil	Semi arid	Bacteria	Gemmatimonadota	BD2-11_terrestrial_group
74b8570dbc804406258ccd882d9b12d5	SD5744	0	AR.1.A	Crust	Arid	Bacteria	Gemmatimonadota	BD2-11_terrestrial_group
74b8570dbc804406258ccd882d9b12d5	SD5747	0	AR.2.A	Crust	Arid	Bacteria	Gemmatimonadota	BD2-11_terrestrial_group
74b8570dbc804406258ccd882d9b12d5	SD5743	0	SA.2.C	Crust	Semi arid	Bacteria	Gemmatimonadota	BD2-11_terrestrial_group
74b8570dbc804406258ccd882d9b12d5	SD5751	0	HA.1.B	Crust	Hyper arid	Bacteria	Gemmatimonadota	BD2-11_terrestrial_group
74b8570dbc804406258ccd882d9b12d5	SD5740	0	SA.1.C	Crust	Semi arid	Bacteria	Gemmatimonadota	BD2-11_terrestrial_group
74b8570dbc804406258ccd882d9b12d5	SD5750	0	HA.1.A	Crust	Hyper arid	Bacteria	Gemmatimonadota	BD2-11_terrestrial_group
74b8570dbc804406258ccd882d9b12d5	SD5753	0	HA.2.A	Crust	Hyper arid	Bacteria	Gemmatimonadota	BD2-11_terrestrial_group
74b8570dbc804406258ccd882d9b12d5	SD5739	0	SA.1.B	Crust	Semi arid	Bacteria	Gemmatimonadota	BD2-11_terrestrial_group
74b8570dbc804406258ccd882d9b12d5	SD5755	0	HA.2.C	Crust	Hyper arid	Bacteria	Gemmatimonadota	BD2-11_terrestrial_group
74b8570dbc804406258ccd882d9b12d5	SD5752	0	HA.1.C	Crust	Hyper arid	Bacteria	Gemmatimonadota	BD2-11_terrestrial_group
74b8570dbc804406258ccd882d9b12d5	SD5754	0	HA.2.B	Crust	Hyper arid	Bacteria	Gemmatimonadota	BD2-11_terrestrial_group
74b8570dbc804406258ccd882d9b12d5	SD5749	0	AR.2.C	Crust	Arid	Bacteria	Gemmatimonadota	BD2-11_terrestrial_group
74b8570dbc804406258ccd882d9b12d5	SD5776	0	HA.1.C	Soil	Hyper arid	Bacteria	Gemmatimonadota	BD2-11_terrestrial_group
74b8570dbc804406258ccd882d9b12d5	SD5736	0	SH.2.B	Crust	Sub humid	Bacteria	Gemmatimonadota	BD2-11_terrestrial_group
74b8570dbc804406258ccd882d9b12d5	SD5741	0	SA.2.A	Crust	Semi arid	Bacteria	Gemmatimonadota	BD2-11_terrestrial_group
74b8570dbc804406258ccd882d9b12d5	SD5748	0	AR.2.B	Crust	Arid	Bacteria	Gemmatimonadota	BD2-11_terrestrial_group
7e24341e0bf0161f8a4bd4d3ce405358	SD5756	0.0358923	SH.1.A	Soil	Sub humid	Bacteria	Planctomycetota	BD7-11
7e24341e0bf0161f8a4bd4d3ce405358	SD5764	0.03302	SA.1.C	Soil	Semi arid	Bacteria	Planctomycetota	BD7-11
7e24341e0bf0161f8a4bd4d3ce405358	SD5758	0.0295347	SH.1.C	Soil	Sub humid	Bacteria	Planctomycetota	BD7-11
7e24341e0bf0161f8a4bd4d3ce405358	SD5757	0.0277704	SH.1.B	Soil	Sub humid	Bacteria	Planctomycetota	BD7-11
7e24341e0bf0161f8a4bd4d3ce405358	SD5760	0.0247468	SH.2.B	Soil	Sub humid	Bacteria	Planctomycetota	BD7-11
7e24341e0bf0161f8a4bd4d3ce405358	SD5761	0.0227756	SH.2.C	Soil	Sub humid	Bacteria	Planctomycetota	BD7-11
7e24341e0bf0161f8a4bd4d3ce405358	SD5762	0.0220951	SA.1.A	Soil	Semi arid	Bacteria	Planctomycetota	BD7-11
7e24341e0bf0161f8a4bd4d3ce405358	SD5732	0.0215883	SH.1.A	Crust	Sub humid	Bacteria	Planctomycetota	BD7-11
7e24341e0bf0161f8a4bd4d3ce405358	SD5772	0.0184059	AR.2.B	Soil	Arid	Bacteria	Planctomycetota	BD7-11
7e24341e0bf0161f8a4bd4d3ce405358	SD5737	0.0171231	SH.2.C	Crust	Sub humid	Bacteria	Planctomycetota	BD7-11
7e24341e0bf0161f8a4bd4d3ce405358	SD5733	0.0144586	SH.1.B	Crust	Sub humid	Bacteria	Planctomycetota	BD7-11
7e24341e0bf0161f8a4bd4d3ce405358	SD5767	0.0135855	SA.2.C	Soil	Semi arid	Bacteria	Planctomycetota	BD7-11
7e24341e0bf0161f8a4bd4d3ce405358	SD5759	0.0118562	SH.2.A	Soil	Sub humid	Bacteria	Planctomycetota	BD7-11
7e24341e0bf0161f8a4bd4d3ce405358	SD5779	0.0101701	HA.2.C	Soil	Hyper arid	Bacteria	Planctomycetota	BD7-11
7e24341e0bf0161f8a4bd4d3ce405358	SD5734	0.00585103	SH.1.C	Crust	Sub humid	Bacteria	Planctomycetota	BD7-11
7e24341e0bf0161f8a4bd4d3ce405358	SD5766	0.00501989	SA.2.B	Soil	Semi arid	Bacteria	Planctomycetota	BD7-11
7e24341e0bf0161f8a4bd4d3ce405358	SD5754	0	HA.2.B	Crust	Hyper arid	Bacteria	Planctomycetota	BD7-11
7e24341e0bf0161f8a4bd4d3ce405358	SD5770	0	AR.1.C	Soil	Arid	Bacteria	Planctomycetota	BD7-11
7e24341e0bf0161f8a4bd4d3ce405358	SD5750	0	HA.1.A	Crust	Hyper arid	Bacteria	Planctomycetota	BD7-11
7e24341e0bf0161f8a4bd4d3ce405358	SD5751	0	HA.1.B	Crust	Hyper arid	Bacteria	Planctomycetota	BD7-11
7e24341e0bf0161f8a4bd4d3ce405358	SD5763	0	SA.1.B	Soil	Semi arid	Bacteria	Planctomycetota	BD7-11
7e24341e0bf0161f8a4bd4d3ce405358	SD5746	0	AR.1.C	Crust	Arid	Bacteria	Planctomycetota	BD7-11
7e24341e0bf0161f8a4bd4d3ce405358	SD5744	0	AR.1.A	Crust	Arid	Bacteria	Planctomycetota	BD7-11
7e24341e0bf0161f8a4bd4d3ce405358	SD5765	0	SA.2.A	Soil	Semi arid	Bacteria	Planctomycetota	BD7-11
7e24341e0bf0161f8a4bd4d3ce405358	SD5745	0	AR.1.B	Crust	Arid	Bacteria	Planctomycetota	BD7-11
7e24341e0bf0161f8a4bd4d3ce405358	SD5774	0	HA.1.A	Soil	Hyper arid	Bacteria	Planctomycetota	BD7-11
7e24341e0bf0161f8a4bd4d3ce405358	SD5749	0	AR.2.C	Crust	Arid	Bacteria	Planctomycetota	BD7-11
7e24341e0bf0161f8a4bd4d3ce405358	SD5743	0	SA.2.C	Crust	Semi arid	Bacteria	Planctomycetota	BD7-11
7e24341e0bf0161f8a4bd4d3ce405358	SD5741	0	SA.2.A	Crust	Semi arid	Bacteria	Planctomycetota	BD7-11
7e24341e0bf0161f8a4bd4d3ce405358	SD5748	0	AR.2.B	Crust	Arid	Bacteria	Planctomycetota	BD7-11
7e24341e0bf0161f8a4bd4d3ce405358	SD5753	0	HA.2.A	Crust	Hyper arid	Bacteria	Planctomycetota	BD7-11
7e24341e0bf0161f8a4bd4d3ce405358	SD5775	0	HA.1.B	Soil	Hyper arid	Bacteria	Planctomycetota	BD7-11
7e24341e0bf0161f8a4bd4d3ce405358	SD5777	0	HA.2.A	Soil	Hyper arid	Bacteria	Planctomycetota	BD7-11
7e24341e0bf0161f8a4bd4d3ce405358	SD5752	0	HA.1.C	Crust	Hyper arid	Bacteria	Planctomycetota	BD7-11
7e24341e0bf0161f8a4bd4d3ce405358	SD5771	0	AR.2.A	Soil	Arid	Bacteria	Planctomycetota	BD7-11
7e24341e0bf0161f8a4bd4d3ce405358	SD5747	0	AR.2.A	Crust	Arid	Bacteria	Planctomycetota	BD7-11
7e24341e0bf0161f8a4bd4d3ce405358	SD5738	0	SA.1.A	Crust	Semi arid	Bacteria	Planctomycetota	BD7-11
7e24341e0bf0161f8a4bd4d3ce405358	SD5768	0	AR.1.A	Soil	Arid	Bacteria	Planctomycetota	BD7-11
7e24341e0bf0161f8a4bd4d3ce405358	SD5735	0	SH.2.A	Crust	Sub humid	Bacteria	Planctomycetota	BD7-11
7e24341e0bf0161f8a4bd4d3ce405358	SD5769	0	AR.1.B	Soil	Arid	Bacteria	Planctomycetota	BD7-11
7e24341e0bf0161f8a4bd4d3ce405358	SD5740	0	SA.1.C	Crust	Semi arid	Bacteria	Planctomycetota	BD7-11
7e24341e0bf0161f8a4bd4d3ce405358	SD5742	0	SA.2.B	Crust	Semi arid	Bacteria	Planctomycetota	BD7-11
7e24341e0bf0161f8a4bd4d3ce405358	SD5736	0	SH.2.B	Crust	Sub humid	Bacteria	Planctomycetota	BD7-11
7e24341e0bf0161f8a4bd4d3ce405358	SD5755	0	HA.2.C	Crust	Hyper arid	Bacteria	Planctomycetota	BD7-11
7e24341e0bf0161f8a4bd4d3ce405358	SD5778	0	HA.2.B	Soil	Hyper arid	Bacteria	Planctomycetota	BD7-11
7e24341e0bf0161f8a4bd4d3ce405358	SD5776	0	HA.1.C	Soil	Hyper arid	Bacteria	Planctomycetota	BD7-11
7e24341e0bf0161f8a4bd4d3ce405358	SD5739	0	SA.1.B	Crust	Semi arid	Bacteria	Planctomycetota	BD7-11
7e24341e0bf0161f8a4bd4d3ce405358	SD5773	0	AR.2.C	Soil	Arid	Bacteria	Planctomycetota	BD7-11
eaf41858a4c98c9f87cc517015cca97e	SD5755	0.722908	HA.2.C	Crust	Hyper arid	Bacteria	Bdellovibrionota	Bdellovibrionia
eaf41858a4c98c9f87cc517015cca97e	SD5779	0.369754	HA.2.C	Soil	Hyper arid	Bacteria	Bdellovibrionota	Bdellovibrionia
eaf41858a4c98c9f87cc517015cca97e	SD5753	0.225852	HA.2.A	Crust	Hyper arid	Bacteria	Bdellovibrionota	Bdellovibrionia
eaf41858a4c98c9f87cc517015cca97e	SD5734	0.16734	SH.1.C	Crust	Sub humid	Bacteria	Bdellovibrionota	Bdellovibrionia
eaf41858a4c98c9f87cc517015cca97e	SD5749	0.165631	AR.2.C	Crust	Arid	Bacteria	Bdellovibrionota	Bdellovibrionia
eaf41858a4c98c9f87cc517015cca97e	SD5772	0.153382	AR.2.B	Soil	Arid	Bacteria	Bdellovibrionota	Bdellovibrionia
eaf41858a4c98c9f87cc517015cca97e	SD5762	0.130046	SA.1.A	Soil	Semi arid	Bacteria	Bdellovibrionota	Bdellovibrionia
eaf41858a4c98c9f87cc517015cca97e	SD5777	0.126236	HA.2.A	Soil	Hyper arid	Bacteria	Bdellovibrionota	Bdellovibrionia
eaf41858a4c98c9f87cc517015cca97e	SD5754	0.123641	HA.2.B	Crust	Hyper arid	Bacteria	Bdellovibrionota	Bdellovibrionia
eaf41858a4c98c9f87cc517015cca97e	SD5767	0.12227	SA.2.C	Soil	Semi arid	Bacteria	Bdellovibrionota	Bdellovibrionia
eaf41858a4c98c9f87cc517015cca97e	SD5763	0.120544	SA.1.B	Soil	Semi arid	Bacteria	Bdellovibrionota	Bdellovibrionia
eaf41858a4c98c9f87cc517015cca97e	SD5745	0.119907	AR.1.B	Crust	Arid	Bacteria	Bdellovibrionota	Bdellovibrionia
eaf41858a4c98c9f87cc517015cca97e	SD5738	0.110506	SA.1.A	Crust	Semi arid	Bacteria	Bdellovibrionota	Bdellovibrionia
eaf41858a4c98c9f87cc517015cca97e	SD5739	0.109721	SA.1.B	Crust	Semi arid	Bacteria	Bdellovibrionota	Bdellovibrionia
eaf41858a4c98c9f87cc517015cca97e	SD5776	0.0997062	HA.1.C	Soil	Hyper arid	Bacteria	Bdellovibrionota	Bdellovibrionia
eaf41858a4c98c9f87cc517015cca97e	SD5773	0.0996557	AR.2.C	Soil	Arid	Bacteria	Bdellovibrionota	Bdellovibrionia
eaf41858a4c98c9f87cc517015cca97e	SD5758	0.0995428	SH.1.C	Soil	Sub humid	Bacteria	Bdellovibrionota	Bdellovibrionia
eaf41858a4c98c9f87cc517015cca97e	SD5764	0.092456	SA.1.C	Soil	Semi arid	Bacteria	Bdellovibrionota	Bdellovibrionia
eaf41858a4c98c9f87cc517015cca97e	SD5768	0.0915013	AR.1.A	Soil	Arid	Bacteria	Bdellovibrionota	Bdellovibrionia
eaf41858a4c98c9f87cc517015cca97e	SD5761	0.0900672	SH.2.C	Soil	Sub humid	Bacteria	Bdellovibrionota	Bdellovibrionia
eaf41858a4c98c9f87cc517015cca97e	SD5760	0.088286	SH.2.B	Soil	Sub humid	Bacteria	Bdellovibrionota	Bdellovibrionia
eaf41858a4c98c9f87cc517015cca97e	SD5756	0.0864074	SH.1.A	Soil	Sub humid	Bacteria	Bdellovibrionota	Bdellovibrionia
eaf41858a4c98c9f87cc517015cca97e	SD5748	0.0831045	AR.2.B	Crust	Arid	Bacteria	Bdellovibrionota	Bdellovibrionia
eaf41858a4c98c9f87cc517015cca97e	SD5737	0.0816638	SH.2.C	Crust	Sub humid	Bacteria	Bdellovibrionota	Bdellovibrionia
eaf41858a4c98c9f87cc517015cca97e	SD5735	0.0813843	SH.2.A	Crust	Sub humid	Bacteria	Bdellovibrionota	Bdellovibrionia
eaf41858a4c98c9f87cc517015cca97e	SD5769	0.0784929	AR.1.B	Soil	Arid	Bacteria	Bdellovibrionota	Bdellovibrionia
eaf41858a4c98c9f87cc517015cca97e	SD5743	0.0765404	SA.2.C	Crust	Semi arid	Bacteria	Bdellovibrionota	Bdellovibrionia
eaf41858a4c98c9f87cc517015cca97e	SD5732	0.0710326	SH.1.A	Crust	Sub humid	Bacteria	Bdellovibrionota	Bdellovibrionia
eaf41858a4c98c9f87cc517015cca97e	SD5759	0.068766	SH.2.A	Soil	Sub humid	Bacteria	Bdellovibrionota	Bdellovibrionia
eaf41858a4c98c9f87cc517015cca97e	SD5736	0.0672973	SH.2.B	Crust	Sub humid	Bacteria	Bdellovibrionota	Bdellovibrionia
eaf41858a4c98c9f87cc517015cca97e	SD5774	0.0593228	HA.1.A	Soil	Hyper arid	Bacteria	Bdellovibrionota	Bdellovibrionia
eaf41858a4c98c9f87cc517015cca97e	SD5771	0.05873	AR.2.A	Soil	Arid	Bacteria	Bdellovibrionota	Bdellovibrionia
eaf41858a4c98c9f87cc517015cca97e	SD5766	0.0577288	SA.2.B	Soil	Semi arid	Bacteria	Bdellovibrionota	Bdellovibrionia
eaf41858a4c98c9f87cc517015cca97e	SD5757	0.0568633	SH.1.B	Soil	Sub humid	Bacteria	Bdellovibrionota	Bdellovibrionia
eaf41858a4c98c9f87cc517015cca97e	SD5750	0.0511574	HA.1.A	Crust	Hyper arid	Bacteria	Bdellovibrionota	Bdellovibrionia
eaf41858a4c98c9f87cc517015cca97e	SD5752	0.0495365	HA.1.C	Crust	Hyper arid	Bacteria	Bdellovibrionota	Bdellovibrionia
eaf41858a4c98c9f87cc517015cca97e	SD5740	0.0493502	SA.1.C	Crust	Semi arid	Bacteria	Bdellovibrionota	Bdellovibrionia
eaf41858a4c98c9f87cc517015cca97e	SD5741	0.045915	SA.2.A	Crust	Semi arid	Bacteria	Bdellovibrionota	Bdellovibrionia
eaf41858a4c98c9f87cc517015cca97e	SD5778	0.0454915	HA.2.B	Soil	Hyper arid	Bacteria	Bdellovibrionota	Bdellovibrionia
eaf41858a4c98c9f87cc517015cca97e	SD5747	0.0448685	AR.2.A	Crust	Arid	Bacteria	Bdellovibrionota	Bdellovibrionia
eaf41858a4c98c9f87cc517015cca97e	SD5733	0.0444086	SH.1.B	Crust	Sub humid	Bacteria	Bdellovibrionota	Bdellovibrionia
eaf41858a4c98c9f87cc517015cca97e	SD5744	0.0336365	AR.1.A	Crust	Arid	Bacteria	Bdellovibrionota	Bdellovibrionia
eaf41858a4c98c9f87cc517015cca97e	SD5770	0.0333152	AR.1.C	Soil	Arid	Bacteria	Bdellovibrionota	Bdellovibrionia
eaf41858a4c98c9f87cc517015cca97e	SD5765	0.0303761	SA.2.A	Soil	Semi arid	Bacteria	Bdellovibrionota	Bdellovibrionia
eaf41858a4c98c9f87cc517015cca97e	SD5742	0.0245558	SA.2.B	Crust	Semi arid	Bacteria	Bdellovibrionota	Bdellovibrionia
eaf41858a4c98c9f87cc517015cca97e	SD5751	0.00695943	HA.1.B	Crust	Hyper arid	Bacteria	Bdellovibrionota	Bdellovibrionia
eaf41858a4c98c9f87cc517015cca97e	SD5775	0	HA.1.B	Soil	Hyper arid	Bacteria	Bdellovibrionota	Bdellovibrionia
eaf41858a4c98c9f87cc517015cca97e	SD5746	0	AR.1.C	Crust	Arid	Bacteria	Bdellovibrionota	Bdellovibrionia
225415ea61e08cf83fe7778a7e3eccae	SD5769	0.0186888	AR.1.B	Soil	Arid	Bacteria	Patescibacteria	Berkelbacteria
225415ea61e08cf83fe7778a7e3eccae	SD5763	0.0086103	SA.1.B	Soil	Semi arid	Bacteria	Patescibacteria	Berkelbacteria
225415ea61e08cf83fe7778a7e3eccae	SD5739	0.00675208	SA.1.B	Crust	Semi arid	Bacteria	Patescibacteria	Berkelbacteria
225415ea61e08cf83fe7778a7e3eccae	SD5761	0.00569391	SH.2.C	Soil	Sub humid	Bacteria	Patescibacteria	Berkelbacteria
225415ea61e08cf83fe7778a7e3eccae	SD5749	0.00435872	AR.2.C	Crust	Arid	Bacteria	Patescibacteria	Berkelbacteria
225415ea61e08cf83fe7778a7e3eccae	SD5770	0.0024678	AR.1.C	Soil	Arid	Bacteria	Patescibacteria	Berkelbacteria
225415ea61e08cf83fe7778a7e3eccae	SD5774	0.0013038	HA.1.A	Soil	Hyper arid	Bacteria	Patescibacteria	Berkelbacteria
225415ea61e08cf83fe7778a7e3eccae	SD5738	0	SA.1.A	Crust	Semi arid	Bacteria	Patescibacteria	Berkelbacteria
225415ea61e08cf83fe7778a7e3eccae	SD5778	0	HA.2.B	Soil	Hyper arid	Bacteria	Patescibacteria	Berkelbacteria
225415ea61e08cf83fe7778a7e3eccae	SD5758	0	SH.1.C	Soil	Sub humid	Bacteria	Patescibacteria	Berkelbacteria
225415ea61e08cf83fe7778a7e3eccae	SD5750	0	HA.1.A	Crust	Hyper arid	Bacteria	Patescibacteria	Berkelbacteria
225415ea61e08cf83fe7778a7e3eccae	SD5741	0	SA.2.A	Crust	Semi arid	Bacteria	Patescibacteria	Berkelbacteria
225415ea61e08cf83fe7778a7e3eccae	SD5752	0	HA.1.C	Crust	Hyper arid	Bacteria	Patescibacteria	Berkelbacteria
225415ea61e08cf83fe7778a7e3eccae	SD5737	0	SH.2.C	Crust	Sub humid	Bacteria	Patescibacteria	Berkelbacteria
225415ea61e08cf83fe7778a7e3eccae	SD5748	0	AR.2.B	Crust	Arid	Bacteria	Patescibacteria	Berkelbacteria
225415ea61e08cf83fe7778a7e3eccae	SD5759	0	SH.2.A	Soil	Sub humid	Bacteria	Patescibacteria	Berkelbacteria
225415ea61e08cf83fe7778a7e3eccae	SD5773	0	AR.2.C	Soil	Arid	Bacteria	Patescibacteria	Berkelbacteria
225415ea61e08cf83fe7778a7e3eccae	SD5732	0	SH.1.A	Crust	Sub humid	Bacteria	Patescibacteria	Berkelbacteria
225415ea61e08cf83fe7778a7e3eccae	SD5745	0	AR.1.B	Crust	Arid	Bacteria	Patescibacteria	Berkelbacteria
225415ea61e08cf83fe7778a7e3eccae	SD5772	0	AR.2.B	Soil	Arid	Bacteria	Patescibacteria	Berkelbacteria
225415ea61e08cf83fe7778a7e3eccae	SD5734	0	SH.1.C	Crust	Sub humid	Bacteria	Patescibacteria	Berkelbacteria
225415ea61e08cf83fe7778a7e3eccae	SD5742	0	SA.2.B	Crust	Semi arid	Bacteria	Patescibacteria	Berkelbacteria
225415ea61e08cf83fe7778a7e3eccae	SD5736	0	SH.2.B	Crust	Sub humid	Bacteria	Patescibacteria	Berkelbacteria
225415ea61e08cf83fe7778a7e3eccae	SD5755	0	HA.2.C	Crust	Hyper arid	Bacteria	Patescibacteria	Berkelbacteria
225415ea61e08cf83fe7778a7e3eccae	SD5747	0	AR.2.A	Crust	Arid	Bacteria	Patescibacteria	Berkelbacteria
225415ea61e08cf83fe7778a7e3eccae	SD5760	0	SH.2.B	Soil	Sub humid	Bacteria	Patescibacteria	Berkelbacteria
225415ea61e08cf83fe7778a7e3eccae	SD5765	0	SA.2.A	Soil	Semi arid	Bacteria	Patescibacteria	Berkelbacteria
225415ea61e08cf83fe7778a7e3eccae	SD5762	0	SA.1.A	Soil	Semi arid	Bacteria	Patescibacteria	Berkelbacteria
225415ea61e08cf83fe7778a7e3eccae	SD5735	0	SH.2.A	Crust	Sub humid	Bacteria	Patescibacteria	Berkelbacteria
225415ea61e08cf83fe7778a7e3eccae	SD5746	0	AR.1.C	Crust	Arid	Bacteria	Patescibacteria	Berkelbacteria
225415ea61e08cf83fe7778a7e3eccae	SD5743	0	SA.2.C	Crust	Semi arid	Bacteria	Patescibacteria	Berkelbacteria
225415ea61e08cf83fe7778a7e3eccae	SD5756	0	SH.1.A	Soil	Sub humid	Bacteria	Patescibacteria	Berkelbacteria
225415ea61e08cf83fe7778a7e3eccae	SD5767	0	SA.2.C	Soil	Semi arid	Bacteria	Patescibacteria	Berkelbacteria
225415ea61e08cf83fe7778a7e3eccae	SD5753	0	HA.2.A	Crust	Hyper arid	Bacteria	Patescibacteria	Berkelbacteria
225415ea61e08cf83fe7778a7e3eccae	SD5744	0	AR.1.A	Crust	Arid	Bacteria	Patescibacteria	Berkelbacteria
225415ea61e08cf83fe7778a7e3eccae	SD5777	0	HA.2.A	Soil	Hyper arid	Bacteria	Patescibacteria	Berkelbacteria
225415ea61e08cf83fe7778a7e3eccae	SD5775	0	HA.1.B	Soil	Hyper arid	Bacteria	Patescibacteria	Berkelbacteria
225415ea61e08cf83fe7778a7e3eccae	SD5779	0	HA.2.C	Soil	Hyper arid	Bacteria	Patescibacteria	Berkelbacteria
225415ea61e08cf83fe7778a7e3eccae	SD5733	0	SH.1.B	Crust	Sub humid	Bacteria	Patescibacteria	Berkelbacteria
225415ea61e08cf83fe7778a7e3eccae	SD5751	0	HA.1.B	Crust	Hyper arid	Bacteria	Patescibacteria	Berkelbacteria
225415ea61e08cf83fe7778a7e3eccae	SD5776	0	HA.1.C	Soil	Hyper arid	Bacteria	Patescibacteria	Berkelbacteria
225415ea61e08cf83fe7778a7e3eccae	SD5766	0	SA.2.B	Soil	Semi arid	Bacteria	Patescibacteria	Berkelbacteria
225415ea61e08cf83fe7778a7e3eccae	SD5757	0	SH.1.B	Soil	Sub humid	Bacteria	Patescibacteria	Berkelbacteria
225415ea61e08cf83fe7778a7e3eccae	SD5740	0	SA.1.C	Crust	Semi arid	Bacteria	Patescibacteria	Berkelbacteria
225415ea61e08cf83fe7778a7e3eccae	SD5754	0	HA.2.B	Crust	Hyper arid	Bacteria	Patescibacteria	Berkelbacteria
225415ea61e08cf83fe7778a7e3eccae	SD5768	0	AR.1.A	Soil	Arid	Bacteria	Patescibacteria	Berkelbacteria
225415ea61e08cf83fe7778a7e3eccae	SD5771	0	AR.2.A	Soil	Arid	Bacteria	Patescibacteria	Berkelbacteria
225415ea61e08cf83fe7778a7e3eccae	SD5764	0	SA.1.C	Soil	Semi arid	Bacteria	Patescibacteria	Berkelbacteria
33d9a363d3c3f32ba94e443996f39064	SD5749	4.71178	AR.2.C	Crust	Arid	Bacteria	Acidobacteriota	Blastocatellia
33d9a363d3c3f32ba94e443996f39064	SD5764	4.24417	SA.1.C	Soil	Semi arid	Bacteria	Acidobacteriota	Blastocatellia
33d9a363d3c3f32ba94e443996f39064	SD5759	4.12003	SH.2.A	Soil	Sub humid	Bacteria	Acidobacteriota	Blastocatellia
33d9a363d3c3f32ba94e443996f39064	SD5758	4.11844	SH.1.C	Soil	Sub humid	Bacteria	Acidobacteriota	Blastocatellia
33d9a363d3c3f32ba94e443996f39064	SD5762	4.02699	SA.1.A	Soil	Semi arid	Bacteria	Acidobacteriota	Blastocatellia
33d9a363d3c3f32ba94e443996f39064	SD5757	3.54933	SH.1.B	Soil	Sub humid	Bacteria	Acidobacteriota	Blastocatellia
33d9a363d3c3f32ba94e443996f39064	SD5735	3.52859	SH.2.A	Crust	Sub humid	Bacteria	Acidobacteriota	Blastocatellia
33d9a363d3c3f32ba94e443996f39064	SD5760	3.45386	SH.2.B	Soil	Sub humid	Bacteria	Acidobacteriota	Blastocatellia
33d9a363d3c3f32ba94e443996f39064	SD5733	3.43909	SH.1.B	Crust	Sub humid	Bacteria	Acidobacteriota	Blastocatellia
33d9a363d3c3f32ba94e443996f39064	SD5761	3.17875	SH.2.C	Soil	Sub humid	Bacteria	Acidobacteriota	Blastocatellia
33d9a363d3c3f32ba94e443996f39064	SD5756	3.11532	SH.1.A	Soil	Sub humid	Bacteria	Acidobacteriota	Blastocatellia
33d9a363d3c3f32ba94e443996f39064	SD5746	3.04479	AR.1.C	Crust	Arid	Bacteria	Acidobacteriota	Blastocatellia
33d9a363d3c3f32ba94e443996f39064	SD5737	2.90433	SH.2.C	Crust	Sub humid	Bacteria	Acidobacteriota	Blastocatellia
33d9a363d3c3f32ba94e443996f39064	SD5745	2.38037	AR.1.B	Crust	Arid	Bacteria	Acidobacteriota	Blastocatellia
33d9a363d3c3f32ba94e443996f39064	SD5747	2.37803	AR.2.A	Crust	Arid	Bacteria	Acidobacteriota	Blastocatellia
33d9a363d3c3f32ba94e443996f39064	SD5773	2.35593	AR.2.C	Soil	Arid	Bacteria	Acidobacteriota	Blastocatellia
33d9a363d3c3f32ba94e443996f39064	SD5748	2.31209	AR.2.B	Crust	Arid	Bacteria	Acidobacteriota	Blastocatellia
33d9a363d3c3f32ba94e443996f39064	SD5744	2.29899	AR.1.A	Crust	Arid	Bacteria	Acidobacteriota	Blastocatellia
33d9a363d3c3f32ba94e443996f39064	SD5772	2.23149	AR.2.B	Soil	Arid	Bacteria	Acidobacteriota	Blastocatellia
33d9a363d3c3f32ba94e443996f39064	SD5763	2.10665	SA.1.B	Soil	Semi arid	Bacteria	Acidobacteriota	Blastocatellia
33d9a363d3c3f32ba94e443996f39064	SD5765	2.10405	SA.2.A	Soil	Semi arid	Bacteria	Acidobacteriota	Blastocatellia
33d9a363d3c3f32ba94e443996f39064	SD5736	2.08341	SH.2.B	Crust	Sub humid	Bacteria	Acidobacteriota	Blastocatellia
33d9a363d3c3f32ba94e443996f39064	SD5768	1.97588	AR.1.A	Soil	Arid	Bacteria	Acidobacteriota	Blastocatellia
33d9a363d3c3f32ba94e443996f39064	SD5766	1.92387	SA.2.B	Soil	Semi arid	Bacteria	Acidobacteriota	Blastocatellia
33d9a363d3c3f32ba94e443996f39064	SD5767	1.84044	SA.2.C	Soil	Semi arid	Bacteria	Acidobacteriota	Blastocatellia
33d9a363d3c3f32ba94e443996f39064	SD5771	1.75044	AR.2.A	Soil	Arid	Bacteria	Acidobacteriota	Blastocatellia
33d9a363d3c3f32ba94e443996f39064	SD5732	1.69503	SH.1.A	Crust	Sub humid	Bacteria	Acidobacteriota	Blastocatellia
33d9a363d3c3f32ba94e443996f39064	SD5741	1.69025	SA.2.A	Crust	Semi arid	Bacteria	Acidobacteriota	Blastocatellia
33d9a363d3c3f32ba94e443996f39064	SD5734	1.63361	SH.1.C	Crust	Sub humid	Bacteria	Acidobacteriota	Blastocatellia
33d9a363d3c3f32ba94e443996f39064	SD5738	1.63095	SA.1.A	Crust	Semi arid	Bacteria	Acidobacteriota	Blastocatellia
33d9a363d3c3f32ba94e443996f39064	SD5739	1.59687	SA.1.B	Crust	Semi arid	Bacteria	Acidobacteriota	Blastocatellia
33d9a363d3c3f32ba94e443996f39064	SD5770	1.51029	AR.1.C	Soil	Arid	Bacteria	Acidobacteriota	Blastocatellia
33d9a363d3c3f32ba94e443996f39064	SD5774	1.48568	HA.1.A	Soil	Hyper arid	Bacteria	Acidobacteriota	Blastocatellia
33d9a363d3c3f32ba94e443996f39064	SD5752	1.17118	HA.1.C	Crust	Hyper arid	Bacteria	Acidobacteriota	Blastocatellia
33d9a363d3c3f32ba94e443996f39064	SD5750	1.0402	HA.1.A	Crust	Hyper arid	Bacteria	Acidobacteriota	Blastocatellia
33d9a363d3c3f32ba94e443996f39064	SD5776	1.02911	HA.1.C	Soil	Hyper arid	Bacteria	Acidobacteriota	Blastocatellia
33d9a363d3c3f32ba94e443996f39064	SD5779	0.933466	HA.2.C	Soil	Hyper arid	Bacteria	Acidobacteriota	Blastocatellia
33d9a363d3c3f32ba94e443996f39064	SD5778	0.848091	HA.2.B	Soil	Hyper arid	Bacteria	Acidobacteriota	Blastocatellia
33d9a363d3c3f32ba94e443996f39064	SD5743	0.824281	SA.2.C	Crust	Semi arid	Bacteria	Acidobacteriota	Blastocatellia
33d9a363d3c3f32ba94e443996f39064	SD5755	0.709101	HA.2.C	Crust	Hyper arid	Bacteria	Acidobacteriota	Blastocatellia
33d9a363d3c3f32ba94e443996f39064	SD5742	0.584874	SA.2.B	Crust	Semi arid	Bacteria	Acidobacteriota	Blastocatellia
33d9a363d3c3f32ba94e443996f39064	SD5740	0.542852	SA.1.C	Crust	Semi arid	Bacteria	Acidobacteriota	Blastocatellia
33d9a363d3c3f32ba94e443996f39064	SD5777	0.509152	HA.2.A	Soil	Hyper arid	Bacteria	Acidobacteriota	Blastocatellia
33d9a363d3c3f32ba94e443996f39064	SD5754	0.411179	HA.2.B	Crust	Hyper arid	Bacteria	Acidobacteriota	Blastocatellia
33d9a363d3c3f32ba94e443996f39064	SD5753	0.379693	HA.2.A	Crust	Hyper arid	Bacteria	Acidobacteriota	Blastocatellia
33d9a363d3c3f32ba94e443996f39064	SD5775	0.252982	HA.1.B	Soil	Hyper arid	Bacteria	Acidobacteriota	Blastocatellia
33d9a363d3c3f32ba94e443996f39064	SD5769	0.246692	AR.1.B	Soil	Arid	Bacteria	Acidobacteriota	Blastocatellia
33d9a363d3c3f32ba94e443996f39064	SD5751	0.194864	HA.1.B	Crust	Hyper arid	Bacteria	Acidobacteriota	Blastocatellia
8e49a4a2f8cad5bbf20a1c22fc726373	SD5757	0.0026448	SH.1.B	Soil	Sub humid	Bacteria	Fibrobacterota	Chitinivibrionia
8e49a4a2f8cad5bbf20a1c22fc726373	SD5758	0	SH.1.C	Soil	Sub humid	Bacteria	Fibrobacterota	Chitinivibrionia
8e49a4a2f8cad5bbf20a1c22fc726373	SD5759	0	SH.2.A	Soil	Sub humid	Bacteria	Fibrobacterota	Chitinivibrionia
8e49a4a2f8cad5bbf20a1c22fc726373	SD5740	0	SA.1.C	Crust	Semi arid	Bacteria	Fibrobacterota	Chitinivibrionia
8e49a4a2f8cad5bbf20a1c22fc726373	SD5737	0	SH.2.C	Crust	Sub humid	Bacteria	Fibrobacterota	Chitinivibrionia
8e49a4a2f8cad5bbf20a1c22fc726373	SD5749	0	AR.2.C	Crust	Arid	Bacteria	Fibrobacterota	Chitinivibrionia
8e49a4a2f8cad5bbf20a1c22fc726373	SD5760	0	SH.2.B	Soil	Sub humid	Bacteria	Fibrobacterota	Chitinivibrionia
8e49a4a2f8cad5bbf20a1c22fc726373	SD5734	0	SH.1.C	Crust	Sub humid	Bacteria	Fibrobacterota	Chitinivibrionia
8e49a4a2f8cad5bbf20a1c22fc726373	SD5769	0	AR.1.B	Soil	Arid	Bacteria	Fibrobacterota	Chitinivibrionia
8e49a4a2f8cad5bbf20a1c22fc726373	SD5732	0	SH.1.A	Crust	Sub humid	Bacteria	Fibrobacterota	Chitinivibrionia
8e49a4a2f8cad5bbf20a1c22fc726373	SD5748	0	AR.2.B	Crust	Arid	Bacteria	Fibrobacterota	Chitinivibrionia
8e49a4a2f8cad5bbf20a1c22fc726373	SD5779	0	HA.2.C	Soil	Hyper arid	Bacteria	Fibrobacterota	Chitinivibrionia
8e49a4a2f8cad5bbf20a1c22fc726373	SD5738	0	SA.1.A	Crust	Semi arid	Bacteria	Fibrobacterota	Chitinivibrionia
8e49a4a2f8cad5bbf20a1c22fc726373	SD5756	0	SH.1.A	Soil	Sub humid	Bacteria	Fibrobacterota	Chitinivibrionia
8e49a4a2f8cad5bbf20a1c22fc726373	SD5742	0	SA.2.B	Crust	Semi arid	Bacteria	Fibrobacterota	Chitinivibrionia
8e49a4a2f8cad5bbf20a1c22fc726373	SD5754	0	HA.2.B	Crust	Hyper arid	Bacteria	Fibrobacterota	Chitinivibrionia
8e49a4a2f8cad5bbf20a1c22fc726373	SD5770	0	AR.1.C	Soil	Arid	Bacteria	Fibrobacterota	Chitinivibrionia
8e49a4a2f8cad5bbf20a1c22fc726373	SD5744	0	AR.1.A	Crust	Arid	Bacteria	Fibrobacterota	Chitinivibrionia
8e49a4a2f8cad5bbf20a1c22fc726373	SD5741	0	SA.2.A	Crust	Semi arid	Bacteria	Fibrobacterota	Chitinivibrionia
8e49a4a2f8cad5bbf20a1c22fc726373	SD5733	0	SH.1.B	Crust	Sub humid	Bacteria	Fibrobacterota	Chitinivibrionia
8e49a4a2f8cad5bbf20a1c22fc726373	SD5745	0	AR.1.B	Crust	Arid	Bacteria	Fibrobacterota	Chitinivibrionia
8e49a4a2f8cad5bbf20a1c22fc726373	SD5735	0	SH.2.A	Crust	Sub humid	Bacteria	Fibrobacterota	Chitinivibrionia
8e49a4a2f8cad5bbf20a1c22fc726373	SD5746	0	AR.1.C	Crust	Arid	Bacteria	Fibrobacterota	Chitinivibrionia
8e49a4a2f8cad5bbf20a1c22fc726373	SD5778	0	HA.2.B	Soil	Hyper arid	Bacteria	Fibrobacterota	Chitinivibrionia
8e49a4a2f8cad5bbf20a1c22fc726373	SD5771	0	AR.2.A	Soil	Arid	Bacteria	Fibrobacterota	Chitinivibrionia
8e49a4a2f8cad5bbf20a1c22fc726373	SD5762	0	SA.1.A	Soil	Semi arid	Bacteria	Fibrobacterota	Chitinivibrionia
8e49a4a2f8cad5bbf20a1c22fc726373	SD5773	0	AR.2.C	Soil	Arid	Bacteria	Fibrobacterota	Chitinivibrionia
8e49a4a2f8cad5bbf20a1c22fc726373	SD5772	0	AR.2.B	Soil	Arid	Bacteria	Fibrobacterota	Chitinivibrionia
8e49a4a2f8cad5bbf20a1c22fc726373	SD5751	0	HA.1.B	Crust	Hyper arid	Bacteria	Fibrobacterota	Chitinivibrionia
8e49a4a2f8cad5bbf20a1c22fc726373	SD5750	0	HA.1.A	Crust	Hyper arid	Bacteria	Fibrobacterota	Chitinivibrionia
8e49a4a2f8cad5bbf20a1c22fc726373	SD5761	0	SH.2.C	Soil	Sub humid	Bacteria	Fibrobacterota	Chitinivibrionia
8e49a4a2f8cad5bbf20a1c22fc726373	SD5755	0	HA.2.C	Crust	Hyper arid	Bacteria	Fibrobacterota	Chitinivibrionia
8e49a4a2f8cad5bbf20a1c22fc726373	SD5752	0	HA.1.C	Crust	Hyper arid	Bacteria	Fibrobacterota	Chitinivibrionia
8e49a4a2f8cad5bbf20a1c22fc726373	SD5763	0	SA.1.B	Soil	Semi arid	Bacteria	Fibrobacterota	Chitinivibrionia
8e49a4a2f8cad5bbf20a1c22fc726373	SD5774	0	HA.1.A	Soil	Hyper arid	Bacteria	Fibrobacterota	Chitinivibrionia
8e49a4a2f8cad5bbf20a1c22fc726373	SD5765	0	SA.2.A	Soil	Semi arid	Bacteria	Fibrobacterota	Chitinivibrionia
8e49a4a2f8cad5bbf20a1c22fc726373	SD5743	0	SA.2.C	Crust	Semi arid	Bacteria	Fibrobacterota	Chitinivibrionia
8e49a4a2f8cad5bbf20a1c22fc726373	SD5768	0	AR.1.A	Soil	Arid	Bacteria	Fibrobacterota	Chitinivibrionia
8e49a4a2f8cad5bbf20a1c22fc726373	SD5739	0	SA.1.B	Crust	Semi arid	Bacteria	Fibrobacterota	Chitinivibrionia
8e49a4a2f8cad5bbf20a1c22fc726373	SD5747	0	AR.2.A	Crust	Arid	Bacteria	Fibrobacterota	Chitinivibrionia
8e49a4a2f8cad5bbf20a1c22fc726373	SD5767	0	SA.2.C	Soil	Semi arid	Bacteria	Fibrobacterota	Chitinivibrionia
8e49a4a2f8cad5bbf20a1c22fc726373	SD5753	0	HA.2.A	Crust	Hyper arid	Bacteria	Fibrobacterota	Chitinivibrionia
8e49a4a2f8cad5bbf20a1c22fc726373	SD5736	0	SH.2.B	Crust	Sub humid	Bacteria	Fibrobacterota	Chitinivibrionia
8e49a4a2f8cad5bbf20a1c22fc726373	SD5775	0	HA.1.B	Soil	Hyper arid	Bacteria	Fibrobacterota	Chitinivibrionia
8e49a4a2f8cad5bbf20a1c22fc726373	SD5777	0	HA.2.A	Soil	Hyper arid	Bacteria	Fibrobacterota	Chitinivibrionia
8e49a4a2f8cad5bbf20a1c22fc726373	SD5766	0	SA.2.B	Soil	Semi arid	Bacteria	Fibrobacterota	Chitinivibrionia
8e49a4a2f8cad5bbf20a1c22fc726373	SD5764	0	SA.1.C	Soil	Semi arid	Bacteria	Fibrobacterota	Chitinivibrionia
8e49a4a2f8cad5bbf20a1c22fc726373	SD5776	0	HA.1.C	Soil	Hyper arid	Bacteria	Fibrobacterota	Chitinivibrionia
877a97cf29f1e120f6cabd2ab4b7fc32	SD5732	0.0132316	SH.1.A	Crust	Sub humid	Bacteria	Verrucomicrobiota	Chlamydiae
877a97cf29f1e120f6cabd2ab4b7fc32	SD5757	0.00793441	SH.1.B	Soil	Sub humid	Bacteria	Verrucomicrobiota	Chlamydiae
877a97cf29f1e120f6cabd2ab4b7fc32	SD5755	0.00788986	HA.2.C	Crust	Hyper arid	Bacteria	Verrucomicrobiota	Chlamydiae
877a97cf29f1e120f6cabd2ab4b7fc32	SD5773	0.00716089	AR.2.C	Soil	Arid	Bacteria	Verrucomicrobiota	Chlamydiae
877a97cf29f1e120f6cabd2ab4b7fc32	SD5772	0.00701176	AR.2.B	Soil	Arid	Bacteria	Verrucomicrobiota	Chlamydiae
877a97cf29f1e120f6cabd2ab4b7fc32	SD5736	0.00560811	SH.2.B	Crust	Sub humid	Bacteria	Verrucomicrobiota	Chlamydiae
877a97cf29f1e120f6cabd2ab4b7fc32	SD5779	0.00290573	HA.2.C	Soil	Hyper arid	Bacteria	Verrucomicrobiota	Chlamydiae
877a97cf29f1e120f6cabd2ab4b7fc32	SD5771	0.00286488	AR.2.A	Soil	Arid	Bacteria	Verrucomicrobiota	Chlamydiae
877a97cf29f1e120f6cabd2ab4b7fc32	SD5768	0.00181191	AR.1.A	Soil	Arid	Bacteria	Verrucomicrobiota	Chlamydiae
877a97cf29f1e120f6cabd2ab4b7fc32	SD5748	0	AR.2.B	Crust	Arid	Bacteria	Verrucomicrobiota	Chlamydiae
877a97cf29f1e120f6cabd2ab4b7fc32	SD5750	0	HA.1.A	Crust	Hyper arid	Bacteria	Verrucomicrobiota	Chlamydiae
877a97cf29f1e120f6cabd2ab4b7fc32	SD5737	0	SH.2.C	Crust	Sub humid	Bacteria	Verrucomicrobiota	Chlamydiae
877a97cf29f1e120f6cabd2ab4b7fc32	SD5760	0	SH.2.B	Soil	Sub humid	Bacteria	Verrucomicrobiota	Chlamydiae
877a97cf29f1e120f6cabd2ab4b7fc32	SD5770	0	AR.1.C	Soil	Arid	Bacteria	Verrucomicrobiota	Chlamydiae
877a97cf29f1e120f6cabd2ab4b7fc32	SD5749	0	AR.2.C	Crust	Arid	Bacteria	Verrucomicrobiota	Chlamydiae
877a97cf29f1e120f6cabd2ab4b7fc32	SD5743	0	SA.2.C	Crust	Semi arid	Bacteria	Verrucomicrobiota	Chlamydiae
877a97cf29f1e120f6cabd2ab4b7fc32	SD5759	0	SH.2.A	Soil	Sub humid	Bacteria	Verrucomicrobiota	Chlamydiae
877a97cf29f1e120f6cabd2ab4b7fc32	SD5758	0	SH.1.C	Soil	Sub humid	Bacteria	Verrucomicrobiota	Chlamydiae
877a97cf29f1e120f6cabd2ab4b7fc32	SD5739	0	SA.1.B	Crust	Semi arid	Bacteria	Verrucomicrobiota	Chlamydiae
877a97cf29f1e120f6cabd2ab4b7fc32	SD5767	0	SA.2.C	Soil	Semi arid	Bacteria	Verrucomicrobiota	Chlamydiae
877a97cf29f1e120f6cabd2ab4b7fc32	SD5745	0	AR.1.B	Crust	Arid	Bacteria	Verrucomicrobiota	Chlamydiae
877a97cf29f1e120f6cabd2ab4b7fc32	SD5756	0	SH.1.A	Soil	Sub humid	Bacteria	Verrucomicrobiota	Chlamydiae
877a97cf29f1e120f6cabd2ab4b7fc32	SD5741	0	SA.2.A	Crust	Semi arid	Bacteria	Verrucomicrobiota	Chlamydiae
877a97cf29f1e120f6cabd2ab4b7fc32	SD5738	0	SA.1.A	Crust	Semi arid	Bacteria	Verrucomicrobiota	Chlamydiae
877a97cf29f1e120f6cabd2ab4b7fc32	SD5775	0	HA.1.B	Soil	Hyper arid	Bacteria	Verrucomicrobiota	Chlamydiae
877a97cf29f1e120f6cabd2ab4b7fc32	SD5746	0	AR.1.C	Crust	Arid	Bacteria	Verrucomicrobiota	Chlamydiae
877a97cf29f1e120f6cabd2ab4b7fc32	SD5762	0	SA.1.A	Soil	Semi arid	Bacteria	Verrucomicrobiota	Chlamydiae
877a97cf29f1e120f6cabd2ab4b7fc32	SD5735	0	SH.2.A	Crust	Sub humid	Bacteria	Verrucomicrobiota	Chlamydiae
877a97cf29f1e120f6cabd2ab4b7fc32	SD5754	0	HA.2.B	Crust	Hyper arid	Bacteria	Verrucomicrobiota	Chlamydiae
877a97cf29f1e120f6cabd2ab4b7fc32	SD5740	0	SA.1.C	Crust	Semi arid	Bacteria	Verrucomicrobiota	Chlamydiae
877a97cf29f1e120f6cabd2ab4b7fc32	SD5778	0	HA.2.B	Soil	Hyper arid	Bacteria	Verrucomicrobiota	Chlamydiae
877a97cf29f1e120f6cabd2ab4b7fc32	SD5742	0	SA.2.B	Crust	Semi arid	Bacteria	Verrucomicrobiota	Chlamydiae
877a97cf29f1e120f6cabd2ab4b7fc32	SD5753	0	HA.2.A	Crust	Hyper arid	Bacteria	Verrucomicrobiota	Chlamydiae
877a97cf29f1e120f6cabd2ab4b7fc32	SD5761	0	SH.2.C	Soil	Sub humid	Bacteria	Verrucomicrobiota	Chlamydiae
877a97cf29f1e120f6cabd2ab4b7fc32	SD5752	0	HA.1.C	Crust	Hyper arid	Bacteria	Verrucomicrobiota	Chlamydiae
877a97cf29f1e120f6cabd2ab4b7fc32	SD5763	0	SA.1.B	Soil	Semi arid	Bacteria	Verrucomicrobiota	Chlamydiae
877a97cf29f1e120f6cabd2ab4b7fc32	SD5774	0	HA.1.A	Soil	Hyper arid	Bacteria	Verrucomicrobiota	Chlamydiae
877a97cf29f1e120f6cabd2ab4b7fc32	SD5751	0	HA.1.B	Crust	Hyper arid	Bacteria	Verrucomicrobiota	Chlamydiae
877a97cf29f1e120f6cabd2ab4b7fc32	SD5764	0	SA.1.C	Soil	Semi arid	Bacteria	Verrucomicrobiota	Chlamydiae
877a97cf29f1e120f6cabd2ab4b7fc32	SD5734	0	SH.1.C	Crust	Sub humid	Bacteria	Verrucomicrobiota	Chlamydiae
877a97cf29f1e120f6cabd2ab4b7fc32	SD5769	0	AR.1.B	Soil	Arid	Bacteria	Verrucomicrobiota	Chlamydiae
877a97cf29f1e120f6cabd2ab4b7fc32	SD5747	0	AR.2.A	Crust	Arid	Bacteria	Verrucomicrobiota	Chlamydiae
877a97cf29f1e120f6cabd2ab4b7fc32	SD5744	0	AR.1.A	Crust	Arid	Bacteria	Verrucomicrobiota	Chlamydiae
877a97cf29f1e120f6cabd2ab4b7fc32	SD5733	0	SH.1.B	Crust	Sub humid	Bacteria	Verrucomicrobiota	Chlamydiae
877a97cf29f1e120f6cabd2ab4b7fc32	SD5766	0	SA.2.B	Soil	Semi arid	Bacteria	Verrucomicrobiota	Chlamydiae
877a97cf29f1e120f6cabd2ab4b7fc32	SD5765	0	SA.2.A	Soil	Semi arid	Bacteria	Verrucomicrobiota	Chlamydiae
877a97cf29f1e120f6cabd2ab4b7fc32	SD5776	0	HA.1.C	Soil	Hyper arid	Bacteria	Verrucomicrobiota	Chlamydiae
877a97cf29f1e120f6cabd2ab4b7fc32	SD5777	0	HA.2.A	Soil	Hyper arid	Bacteria	Verrucomicrobiota	Chlamydiae
1c8c37fc5c61833c791a8d666a5bfabd	SD5751	25.2523	HA.1.B	Crust	Hyper arid	Bacteria	Chloroflexi	Chloroflexia
1c8c37fc5c61833c791a8d666a5bfabd	SD5750	18.3421	HA.1.A	Crust	Hyper arid	Bacteria	Chloroflexi	Chloroflexia
1c8c37fc5c61833c791a8d666a5bfabd	SD5752	18.0171	HA.1.C	Crust	Hyper arid	Bacteria	Chloroflexi	Chloroflexia
1c8c37fc5c61833c791a8d666a5bfabd	SD5754	15.2165	HA.2.B	Crust	Hyper arid	Bacteria	Chloroflexi	Chloroflexia
1c8c37fc5c61833c791a8d666a5bfabd	SD5747	13.4067	AR.2.A	Crust	Arid	Bacteria	Chloroflexi	Chloroflexia
1c8c37fc5c61833c791a8d666a5bfabd	SD5770	12.8153	AR.1.C	Soil	Arid	Bacteria	Chloroflexi	Chloroflexia
1c8c37fc5c61833c791a8d666a5bfabd	SD5774	12.5608	HA.1.A	Soil	Hyper arid	Bacteria	Chloroflexi	Chloroflexia
1c8c37fc5c61833c791a8d666a5bfabd	SD5777	12.226	HA.2.A	Soil	Hyper arid	Bacteria	Chloroflexi	Chloroflexia
1c8c37fc5c61833c791a8d666a5bfabd	SD5746	12.1449	AR.1.C	Crust	Arid	Bacteria	Chloroflexi	Chloroflexia
1c8c37fc5c61833c791a8d666a5bfabd	SD5744	12.0931	AR.1.A	Crust	Arid	Bacteria	Chloroflexi	Chloroflexia
1c8c37fc5c61833c791a8d666a5bfabd	SD5745	11.5221	AR.1.B	Crust	Arid	Bacteria	Chloroflexi	Chloroflexia
1c8c37fc5c61833c791a8d666a5bfabd	SD5776	11.0923	HA.1.C	Soil	Hyper arid	Bacteria	Chloroflexi	Chloroflexia
1c8c37fc5c61833c791a8d666a5bfabd	SD5778	10.7457	HA.2.B	Soil	Hyper arid	Bacteria	Chloroflexi	Chloroflexia
1c8c37fc5c61833c791a8d666a5bfabd	SD5779	10.704	HA.2.C	Soil	Hyper arid	Bacteria	Chloroflexi	Chloroflexia
1c8c37fc5c61833c791a8d666a5bfabd	SD5771	10.3121	AR.2.A	Soil	Arid	Bacteria	Chloroflexi	Chloroflexia
1c8c37fc5c61833c791a8d666a5bfabd	SD5743	10.146	SA.2.C	Crust	Semi arid	Bacteria	Chloroflexi	Chloroflexia
1c8c37fc5c61833c791a8d666a5bfabd	SD5749	10.122	AR.2.C	Crust	Arid	Bacteria	Chloroflexi	Chloroflexia
1c8c37fc5c61833c791a8d666a5bfabd	SD5775	10.0831	HA.1.B	Soil	Hyper arid	Bacteria	Chloroflexi	Chloroflexia
1c8c37fc5c61833c791a8d666a5bfabd	SD5768	9.02329	AR.1.A	Soil	Arid	Bacteria	Chloroflexi	Chloroflexia
1c8c37fc5c61833c791a8d666a5bfabd	SD5741	9.01943	SA.2.A	Crust	Semi arid	Bacteria	Chloroflexi	Chloroflexia
1c8c37fc5c61833c791a8d666a5bfabd	SD5742	9.00973	SA.2.B	Crust	Semi arid	Bacteria	Chloroflexi	Chloroflexia
1c8c37fc5c61833c791a8d666a5bfabd	SD5766	8.6819	SA.2.B	Soil	Semi arid	Bacteria	Chloroflexi	Chloroflexia
1c8c37fc5c61833c791a8d666a5bfabd	SD5773	8.21712	AR.2.C	Soil	Arid	Bacteria	Chloroflexi	Chloroflexia
1c8c37fc5c61833c791a8d666a5bfabd	SD5772	8.07141	AR.2.B	Soil	Arid	Bacteria	Chloroflexi	Chloroflexia
1c8c37fc5c61833c791a8d666a5bfabd	SD5739	7.34795	SA.1.B	Crust	Semi arid	Bacteria	Chloroflexi	Chloroflexia
1c8c37fc5c61833c791a8d666a5bfabd	SD5753	6.99159	HA.2.A	Crust	Hyper arid	Bacteria	Chloroflexi	Chloroflexia
1c8c37fc5c61833c791a8d666a5bfabd	SD5769	6.96718	AR.1.B	Soil	Arid	Bacteria	Chloroflexi	Chloroflexia
1c8c37fc5c61833c791a8d666a5bfabd	SD5765	6.94599	SA.2.A	Soil	Semi arid	Bacteria	Chloroflexi	Chloroflexia
1c8c37fc5c61833c791a8d666a5bfabd	SD5764	6.89678	SA.1.C	Soil	Semi arid	Bacteria	Chloroflexi	Chloroflexia
1c8c37fc5c61833c791a8d666a5bfabd	SD5763	6.85236	SA.1.B	Soil	Semi arid	Bacteria	Chloroflexi	Chloroflexia
1c8c37fc5c61833c791a8d666a5bfabd	SD5762	6.80404	SA.1.A	Soil	Semi arid	Bacteria	Chloroflexi	Chloroflexia
1c8c37fc5c61833c791a8d666a5bfabd	SD5732	6.80381	SH.1.A	Crust	Sub humid	Bacteria	Chloroflexi	Chloroflexia
1c8c37fc5c61833c791a8d666a5bfabd	SD5767	6.69767	SA.2.C	Soil	Semi arid	Bacteria	Chloroflexi	Chloroflexia
1c8c37fc5c61833c791a8d666a5bfabd	SD5759	6.67149	SH.2.A	Soil	Sub humid	Bacteria	Chloroflexi	Chloroflexia
1c8c37fc5c61833c791a8d666a5bfabd	SD5735	6.21427	SH.2.A	Crust	Sub humid	Bacteria	Chloroflexi	Chloroflexia
1c8c37fc5c61833c791a8d666a5bfabd	SD5740	6.14058	SA.1.C	Crust	Semi arid	Bacteria	Chloroflexi	Chloroflexia
1c8c37fc5c61833c791a8d666a5bfabd	SD5760	6.06231	SH.2.B	Soil	Sub humid	Bacteria	Chloroflexi	Chloroflexia
1c8c37fc5c61833c791a8d666a5bfabd	SD5733	5.97658	SH.1.B	Crust	Sub humid	Bacteria	Chloroflexi	Chloroflexia
1c8c37fc5c61833c791a8d666a5bfabd	SD5736	5.88664	SH.2.B	Crust	Sub humid	Bacteria	Chloroflexi	Chloroflexia
1c8c37fc5c61833c791a8d666a5bfabd	SD5761	5.84764	SH.2.C	Soil	Sub humid	Bacteria	Chloroflexi	Chloroflexia
1c8c37fc5c61833c791a8d666a5bfabd	SD5748	5.64221	AR.2.B	Crust	Arid	Bacteria	Chloroflexi	Chloroflexia
1c8c37fc5c61833c791a8d666a5bfabd	SD5757	5.48664	SH.1.B	Soil	Sub humid	Bacteria	Chloroflexi	Chloroflexia
1c8c37fc5c61833c791a8d666a5bfabd	SD5755	5.22506	HA.2.C	Crust	Hyper arid	Bacteria	Chloroflexi	Chloroflexia
1c8c37fc5c61833c791a8d666a5bfabd	SD5737	5.17577	SH.2.C	Crust	Sub humid	Bacteria	Chloroflexi	Chloroflexia
1c8c37fc5c61833c791a8d666a5bfabd	SD5738	4.97277	SA.1.A	Crust	Semi arid	Bacteria	Chloroflexi	Chloroflexia
1c8c37fc5c61833c791a8d666a5bfabd	SD5756	4.47059	SH.1.A	Soil	Sub humid	Bacteria	Chloroflexi	Chloroflexia
1c8c37fc5c61833c791a8d666a5bfabd	SD5734	4.12381	SH.1.C	Crust	Sub humid	Bacteria	Chloroflexi	Chloroflexia
1c8c37fc5c61833c791a8d666a5bfabd	SD5758	3.99265	SH.1.C	Soil	Sub humid	Bacteria	Chloroflexi	Chloroflexia
3d25e26ce5c2b6a750e0503018cc98fe	SD5762	0.0946934	SA.1.A	Soil	Semi arid	Bacteria	Armatimonadota	Chthonomonadetes
3d25e26ce5c2b6a750e0503018cc98fe	SD5757	0.0846337	SH.1.B	Soil	Sub humid	Bacteria	Armatimonadota	Chthonomonadetes
3d25e26ce5c2b6a750e0503018cc98fe	SD5765	0.0789777	SA.2.A	Soil	Semi arid	Bacteria	Armatimonadota	Chthonomonadetes
3d25e26ce5c2b6a750e0503018cc98fe	SD5761	0.0647035	SH.2.C	Soil	Sub humid	Bacteria	Armatimonadota	Chthonomonadetes
3d25e26ce5c2b6a750e0503018cc98fe	SD5766	0.0539638	SA.2.B	Soil	Semi arid	Bacteria	Armatimonadota	Chthonomonadetes
3d25e26ce5c2b6a750e0503018cc98fe	SD5764	0.0506307	SA.1.C	Soil	Semi arid	Bacteria	Armatimonadota	Chthonomonadetes
3d25e26ce5c2b6a750e0503018cc98fe	SD5758	0.0503183	SH.1.C	Soil	Sub humid	Bacteria	Armatimonadota	Chthonomonadetes
3d25e26ce5c2b6a750e0503018cc98fe	SD5768	0.0471096	AR.1.A	Soil	Arid	Bacteria	Armatimonadota	Chthonomonadetes
3d25e26ce5c2b6a750e0503018cc98fe	SD5759	0.0462392	SH.2.A	Soil	Sub humid	Bacteria	Armatimonadota	Chthonomonadetes
3d25e26ce5c2b6a750e0503018cc98fe	SD5767	0.0447524	SA.2.C	Soil	Semi arid	Bacteria	Armatimonadota	Chthonomonadetes
3d25e26ce5c2b6a750e0503018cc98fe	SD5756	0.0358923	SH.1.A	Soil	Sub humid	Bacteria	Armatimonadota	Chthonomonadetes
3d25e26ce5c2b6a750e0503018cc98fe	SD5740	0.0235001	SA.1.C	Crust	Semi arid	Bacteria	Armatimonadota	Chthonomonadetes
3d25e26ce5c2b6a750e0503018cc98fe	SD5738	0.0157866	SA.1.A	Crust	Semi arid	Bacteria	Armatimonadota	Chthonomonadetes
3d25e26ce5c2b6a750e0503018cc98fe	SD5773	0.0131283	AR.2.C	Soil	Arid	Bacteria	Armatimonadota	Chthonomonadetes
3d25e26ce5c2b6a750e0503018cc98fe	SD5774	0.0110823	HA.1.A	Soil	Hyper arid	Bacteria	Armatimonadota	Chthonomonadetes
3d25e26ce5c2b6a750e0503018cc98fe	SD5779	0.0108965	HA.2.C	Soil	Hyper arid	Bacteria	Armatimonadota	Chthonomonadetes
3d25e26ce5c2b6a750e0503018cc98fe	SD5732	0.010446	SH.1.A	Crust	Sub humid	Bacteria	Armatimonadota	Chthonomonadetes
3d25e26ce5c2b6a750e0503018cc98fe	SD5760	0.00936367	SH.2.B	Soil	Sub humid	Bacteria	Armatimonadota	Chthonomonadetes
3d25e26ce5c2b6a750e0503018cc98fe	SD5771	0.0071622	AR.2.A	Soil	Arid	Bacteria	Armatimonadota	Chthonomonadetes
3d25e26ce5c2b6a750e0503018cc98fe	SD5776	0.00712187	HA.1.C	Soil	Hyper arid	Bacteria	Armatimonadota	Chthonomonadetes
3d25e26ce5c2b6a750e0503018cc98fe	SD5733	0.00413104	SH.1.B	Crust	Sub humid	Bacteria	Armatimonadota	Chthonomonadetes
3d25e26ce5c2b6a750e0503018cc98fe	SD5743	0	SA.2.C	Crust	Semi arid	Bacteria	Armatimonadota	Chthonomonadetes
3d25e26ce5c2b6a750e0503018cc98fe	SD5778	0	HA.2.B	Soil	Hyper arid	Bacteria	Armatimonadota	Chthonomonadetes
3d25e26ce5c2b6a750e0503018cc98fe	SD5737	0	SH.2.C	Crust	Sub humid	Bacteria	Armatimonadota	Chthonomonadetes
3d25e26ce5c2b6a750e0503018cc98fe	SD5736	0	SH.2.B	Crust	Sub humid	Bacteria	Armatimonadota	Chthonomonadetes
3d25e26ce5c2b6a750e0503018cc98fe	SD5769	0	AR.1.B	Soil	Arid	Bacteria	Armatimonadota	Chthonomonadetes
3d25e26ce5c2b6a750e0503018cc98fe	SD5748	0	AR.2.B	Crust	Arid	Bacteria	Armatimonadota	Chthonomonadetes
3d25e26ce5c2b6a750e0503018cc98fe	SD5772	0	AR.2.B	Soil	Arid	Bacteria	Armatimonadota	Chthonomonadetes
3d25e26ce5c2b6a750e0503018cc98fe	SD5754	0	HA.2.B	Crust	Hyper arid	Bacteria	Armatimonadota	Chthonomonadetes
3d25e26ce5c2b6a750e0503018cc98fe	SD5734	0	SH.1.C	Crust	Sub humid	Bacteria	Armatimonadota	Chthonomonadetes
3d25e26ce5c2b6a750e0503018cc98fe	SD5753	0	HA.2.A	Crust	Hyper arid	Bacteria	Armatimonadota	Chthonomonadetes
3d25e26ce5c2b6a750e0503018cc98fe	SD5775	0	HA.1.B	Soil	Hyper arid	Bacteria	Armatimonadota	Chthonomonadetes
3d25e26ce5c2b6a750e0503018cc98fe	SD5750	0	HA.1.A	Crust	Hyper arid	Bacteria	Armatimonadota	Chthonomonadetes
3d25e26ce5c2b6a750e0503018cc98fe	SD5749	0	AR.2.C	Crust	Arid	Bacteria	Armatimonadota	Chthonomonadetes
3d25e26ce5c2b6a750e0503018cc98fe	SD5747	0	AR.2.A	Crust	Arid	Bacteria	Armatimonadota	Chthonomonadetes
3d25e26ce5c2b6a750e0503018cc98fe	SD5763	0	SA.1.B	Soil	Semi arid	Bacteria	Armatimonadota	Chthonomonadetes
3d25e26ce5c2b6a750e0503018cc98fe	SD5751	0	HA.1.B	Crust	Hyper arid	Bacteria	Armatimonadota	Chthonomonadetes
3d25e26ce5c2b6a750e0503018cc98fe	SD5735	0	SH.2.A	Crust	Sub humid	Bacteria	Armatimonadota	Chthonomonadetes
3d25e26ce5c2b6a750e0503018cc98fe	SD5770	0	AR.1.C	Soil	Arid	Bacteria	Armatimonadota	Chthonomonadetes
3d25e26ce5c2b6a750e0503018cc98fe	SD5745	0	AR.1.B	Crust	Arid	Bacteria	Armatimonadota	Chthonomonadetes
3d25e26ce5c2b6a750e0503018cc98fe	SD5741	0	SA.2.A	Crust	Semi arid	Bacteria	Armatimonadota	Chthonomonadetes
3d25e26ce5c2b6a750e0503018cc98fe	SD5752	0	HA.1.C	Crust	Hyper arid	Bacteria	Armatimonadota	Chthonomonadetes
3d25e26ce5c2b6a750e0503018cc98fe	SD5746	0	AR.1.C	Crust	Arid	Bacteria	Armatimonadota	Chthonomonadetes
3d25e26ce5c2b6a750e0503018cc98fe	SD5755	0	HA.2.C	Crust	Hyper arid	Bacteria	Armatimonadota	Chthonomonadetes
3d25e26ce5c2b6a750e0503018cc98fe	SD5739	0	SA.1.B	Crust	Semi arid	Bacteria	Armatimonadota	Chthonomonadetes
3d25e26ce5c2b6a750e0503018cc98fe	SD5742	0	SA.2.B	Crust	Semi arid	Bacteria	Armatimonadota	Chthonomonadetes
3d25e26ce5c2b6a750e0503018cc98fe	SD5744	0	AR.1.A	Crust	Arid	Bacteria	Armatimonadota	Chthonomonadetes
3d25e26ce5c2b6a750e0503018cc98fe	SD5777	0	HA.2.A	Soil	Hyper arid	Bacteria	Armatimonadota	Chthonomonadetes
e7f5962a14e059ae6558f29e2c8fb38f	SD5775	0.144561	HA.1.B	Soil	Hyper arid	Bacteria	Firmicutes	Clostridia
e7f5962a14e059ae6558f29e2c8fb38f	SD5755	0.0818573	HA.2.C	Crust	Hyper arid	Bacteria	Firmicutes	Clostridia
e7f5962a14e059ae6558f29e2c8fb38f	SD5769	0.0373776	AR.1.B	Soil	Arid	Bacteria	Firmicutes	Clostridia
e7f5962a14e059ae6558f29e2c8fb38f	SD5733	0.0309828	SH.1.B	Crust	Sub humid	Bacteria	Firmicutes	Clostridia
e7f5962a14e059ae6558f29e2c8fb38f	SD5753	0.0229125	HA.2.A	Crust	Hyper arid	Bacteria	Firmicutes	Clostridia
e7f5962a14e059ae6558f29e2c8fb38f	SD5762	0.00883805	SA.1.A	Soil	Semi arid	Bacteria	Firmicutes	Clostridia
e7f5962a14e059ae6558f29e2c8fb38f	SD5734	0.00702124	SH.1.C	Crust	Sub humid	Bacteria	Firmicutes	Clostridia
e7f5962a14e059ae6558f29e2c8fb38f	SD5732	0.00696398	SH.1.A	Crust	Sub humid	Bacteria	Firmicutes	Clostridia
e7f5962a14e059ae6558f29e2c8fb38f	SD5758	0.00656326	SH.1.C	Soil	Sub humid	Bacteria	Firmicutes	Clostridia
e7f5962a14e059ae6558f29e2c8fb38f	SD5779	0.0043586	HA.2.C	Soil	Hyper arid	Bacteria	Firmicutes	Clostridia
e7f5962a14e059ae6558f29e2c8fb38f	SD5760	0.00334417	SH.2.B	Soil	Sub humid	Bacteria	Firmicutes	Clostridia
e7f5962a14e059ae6558f29e2c8fb38f	SD5737	0.0032929	SH.2.C	Crust	Sub humid	Bacteria	Firmicutes	Clostridia
e7f5962a14e059ae6558f29e2c8fb38f	SD5756	0.00265869	SH.1.A	Soil	Sub humid	Bacteria	Firmicutes	Clostridia
e7f5962a14e059ae6558f29e2c8fb38f	SD5767	0.00239745	SA.2.C	Soil	Semi arid	Bacteria	Firmicutes	Clostridia
e7f5962a14e059ae6558f29e2c8fb38f	SD5761	0.00103526	SH.2.C	Soil	Sub humid	Bacteria	Firmicutes	Clostridia
e7f5962a14e059ae6558f29e2c8fb38f	SD5738	0	SA.1.A	Crust	Semi arid	Bacteria	Firmicutes	Clostridia
e7f5962a14e059ae6558f29e2c8fb38f	SD5736	0	SH.2.B	Crust	Sub humid	Bacteria	Firmicutes	Clostridia
e7f5962a14e059ae6558f29e2c8fb38f	SD5750	0	HA.1.A	Crust	Hyper arid	Bacteria	Firmicutes	Clostridia
e7f5962a14e059ae6558f29e2c8fb38f	SD5772	0	AR.2.B	Soil	Arid	Bacteria	Firmicutes	Clostridia
e7f5962a14e059ae6558f29e2c8fb38f	SD5735	0	SH.2.A	Crust	Sub humid	Bacteria	Firmicutes	Clostridia
e7f5962a14e059ae6558f29e2c8fb38f	SD5770	0	AR.1.C	Soil	Arid	Bacteria	Firmicutes	Clostridia
e7f5962a14e059ae6558f29e2c8fb38f	SD5777	0	HA.2.A	Soil	Hyper arid	Bacteria	Firmicutes	Clostridia
e7f5962a14e059ae6558f29e2c8fb38f	SD5752	0	HA.1.C	Crust	Hyper arid	Bacteria	Firmicutes	Clostridia
e7f5962a14e059ae6558f29e2c8fb38f	SD5764	0	SA.1.C	Soil	Semi arid	Bacteria	Firmicutes	Clostridia
e7f5962a14e059ae6558f29e2c8fb38f	SD5746	0	AR.1.C	Crust	Arid	Bacteria	Firmicutes	Clostridia
e7f5962a14e059ae6558f29e2c8fb38f	SD5751	0	HA.1.B	Crust	Hyper arid	Bacteria	Firmicutes	Clostridia
e7f5962a14e059ae6558f29e2c8fb38f	SD5768	0	AR.1.A	Soil	Arid	Bacteria	Firmicutes	Clostridia
e7f5962a14e059ae6558f29e2c8fb38f	SD5748	0	AR.2.B	Crust	Arid	Bacteria	Firmicutes	Clostridia
e7f5962a14e059ae6558f29e2c8fb38f	SD5754	0	HA.2.B	Crust	Hyper arid	Bacteria	Firmicutes	Clostridia
e7f5962a14e059ae6558f29e2c8fb38f	SD5745	0	AR.1.B	Crust	Arid	Bacteria	Firmicutes	Clostridia
e7f5962a14e059ae6558f29e2c8fb38f	SD5759	0	SH.2.A	Soil	Sub humid	Bacteria	Firmicutes	Clostridia
e7f5962a14e059ae6558f29e2c8fb38f	SD5742	0	SA.2.B	Crust	Semi arid	Bacteria	Firmicutes	Clostridia
e7f5962a14e059ae6558f29e2c8fb38f	SD5739	0	SA.1.B	Crust	Semi arid	Bacteria	Firmicutes	Clostridia
e7f5962a14e059ae6558f29e2c8fb38f	SD5771	0	AR.2.A	Soil	Arid	Bacteria	Firmicutes	Clostridia
e7f5962a14e059ae6558f29e2c8fb38f	SD5747	0	AR.2.A	Crust	Arid	Bacteria	Firmicutes	Clostridia
e7f5962a14e059ae6558f29e2c8fb38f	SD5757	0	SH.1.B	Soil	Sub humid	Bacteria	Firmicutes	Clostridia
e7f5962a14e059ae6558f29e2c8fb38f	SD5765	0	SA.2.A	Soil	Semi arid	Bacteria	Firmicutes	Clostridia
e7f5962a14e059ae6558f29e2c8fb38f	SD5743	0	SA.2.C	Crust	Semi arid	Bacteria	Firmicutes	Clostridia
e7f5962a14e059ae6558f29e2c8fb38f	SD5740	0	SA.1.C	Crust	Semi arid	Bacteria	Firmicutes	Clostridia
e7f5962a14e059ae6558f29e2c8fb38f	SD5749	0	AR.2.C	Crust	Arid	Bacteria	Firmicutes	Clostridia
e7f5962a14e059ae6558f29e2c8fb38f	SD5741	0	SA.2.A	Crust	Semi arid	Bacteria	Firmicutes	Clostridia
e7f5962a14e059ae6558f29e2c8fb38f	SD5744	0	AR.1.A	Crust	Arid	Bacteria	Firmicutes	Clostridia
e7f5962a14e059ae6558f29e2c8fb38f	SD5766	0	SA.2.B	Soil	Semi arid	Bacteria	Firmicutes	Clostridia
e7f5962a14e059ae6558f29e2c8fb38f	SD5773	0	AR.2.C	Soil	Arid	Bacteria	Firmicutes	Clostridia
e7f5962a14e059ae6558f29e2c8fb38f	SD5778	0	HA.2.B	Soil	Hyper arid	Bacteria	Firmicutes	Clostridia
e7f5962a14e059ae6558f29e2c8fb38f	SD5774	0	HA.1.A	Soil	Hyper arid	Bacteria	Firmicutes	Clostridia
e7f5962a14e059ae6558f29e2c8fb38f	SD5776	0	HA.1.C	Soil	Hyper arid	Bacteria	Firmicutes	Clostridia
e7f5962a14e059ae6558f29e2c8fb38f	SD5763	0	SA.1.B	Soil	Semi arid	Bacteria	Firmicutes	Clostridia
db2823e2b449951cc0435c35cfb512e1	SD5738	25.9482	SA.1.A	Crust	Semi arid	Bacteria	Cyanobacteria	Cyanobacteriia
db2823e2b449951cc0435c35cfb512e1	SD5748	25.893	AR.2.B	Crust	Arid	Bacteria	Cyanobacteria	Cyanobacteriia
db2823e2b449951cc0435c35cfb512e1	SD5739	25.5684	SA.1.B	Crust	Semi arid	Bacteria	Cyanobacteria	Cyanobacteriia
db2823e2b449951cc0435c35cfb512e1	SD5746	25.5159	AR.1.C	Crust	Arid	Bacteria	Cyanobacteria	Cyanobacteriia
db2823e2b449951cc0435c35cfb512e1	SD5745	23.6971	AR.1.B	Crust	Arid	Bacteria	Cyanobacteria	Cyanobacteriia
db2823e2b449951cc0435c35cfb512e1	SD5742	22.9864	SA.2.B	Crust	Semi arid	Bacteria	Cyanobacteria	Cyanobacteriia
db2823e2b449951cc0435c35cfb512e1	SD5763	17.6267	SA.1.B	Soil	Semi arid	Bacteria	Cyanobacteria	Cyanobacteriia
db2823e2b449951cc0435c35cfb512e1	SD5740	17.2679	SA.1.C	Crust	Semi arid	Bacteria	Cyanobacteria	Cyanobacteriia
db2823e2b449951cc0435c35cfb512e1	SD5755	16.5677	HA.2.C	Crust	Hyper arid	Bacteria	Cyanobacteria	Cyanobacteriia
db2823e2b449951cc0435c35cfb512e1	SD5741	13.6827	SA.2.A	Crust	Semi arid	Bacteria	Cyanobacteria	Cyanobacteriia
db2823e2b449951cc0435c35cfb512e1	SD5749	12.5444	AR.2.C	Crust	Arid	Bacteria	Cyanobacteria	Cyanobacteriia
db2823e2b449951cc0435c35cfb512e1	SD5736	12.4463	SH.2.B	Crust	Sub humid	Bacteria	Cyanobacteria	Cyanobacteriia
db2823e2b449951cc0435c35cfb512e1	SD5743	11.325	SA.2.C	Crust	Semi arid	Bacteria	Cyanobacteria	Cyanobacteriia
db2823e2b449951cc0435c35cfb512e1	SD5744	8.02159	AR.1.A	Crust	Arid	Bacteria	Cyanobacteria	Cyanobacteriia
db2823e2b449951cc0435c35cfb512e1	SD5747	7.26272	AR.2.A	Crust	Arid	Bacteria	Cyanobacteria	Cyanobacteriia
db2823e2b449951cc0435c35cfb512e1	SD5750	6.14316	HA.1.A	Crust	Hyper arid	Bacteria	Cyanobacteria	Cyanobacteriia
db2823e2b449951cc0435c35cfb512e1	SD5735	5.2706	SH.2.A	Crust	Sub humid	Bacteria	Cyanobacteria	Cyanobacteriia
db2823e2b449951cc0435c35cfb512e1	SD5766	4.56559	SA.2.B	Soil	Semi arid	Bacteria	Cyanobacteria	Cyanobacteriia
db2823e2b449951cc0435c35cfb512e1	SD5752	4.19999	HA.1.C	Crust	Hyper arid	Bacteria	Cyanobacteria	Cyanobacteriia
db2823e2b449951cc0435c35cfb512e1	SD5768	2.66984	AR.1.A	Soil	Arid	Bacteria	Cyanobacteria	Cyanobacteriia
db2823e2b449951cc0435c35cfb512e1	SD5759	2.27758	SH.2.A	Soil	Sub humid	Bacteria	Cyanobacteria	Cyanobacteriia
db2823e2b449951cc0435c35cfb512e1	SD5774	2.1441	HA.1.A	Soil	Hyper arid	Bacteria	Cyanobacteria	Cyanobacteriia
db2823e2b449951cc0435c35cfb512e1	SD5772	1.90194	AR.2.B	Soil	Arid	Bacteria	Cyanobacteria	Cyanobacteriia
db2823e2b449951cc0435c35cfb512e1	SD5770	1.70525	AR.1.C	Soil	Arid	Bacteria	Cyanobacteria	Cyanobacteriia
db2823e2b449951cc0435c35cfb512e1	SD5773	1.61836	AR.2.C	Soil	Arid	Bacteria	Cyanobacteria	Cyanobacteriia
db2823e2b449951cc0435c35cfb512e1	SD5737	1.52329	SH.2.C	Crust	Sub humid	Bacteria	Cyanobacteria	Cyanobacteriia
db2823e2b449951cc0435c35cfb512e1	SD5779	1.33664	HA.2.C	Soil	Hyper arid	Bacteria	Cyanobacteria	Cyanobacteriia
db2823e2b449951cc0435c35cfb512e1	SD5767	1.0293	SA.2.C	Soil	Semi arid	Bacteria	Cyanobacteria	Cyanobacteriia
db2823e2b449951cc0435c35cfb512e1	SD5764	0.805688	SA.1.C	Soil	Semi arid	Bacteria	Cyanobacteria	Cyanobacteriia
db2823e2b449951cc0435c35cfb512e1	SD5762	0.684318	SA.1.A	Soil	Semi arid	Bacteria	Cyanobacteria	Cyanobacteriia
db2823e2b449951cc0435c35cfb512e1	SD5761	0.656352	SH.2.C	Soil	Sub humid	Bacteria	Cyanobacteria	Cyanobacteriia
db2823e2b449951cc0435c35cfb512e1	SD5765	0.603471	SA.2.A	Soil	Semi arid	Bacteria	Cyanobacteria	Cyanobacteriia
db2823e2b449951cc0435c35cfb512e1	SD5732	0.513942	SH.1.A	Crust	Sub humid	Bacteria	Cyanobacteria	Cyanobacteriia
db2823e2b449951cc0435c35cfb512e1	SD5776	0.464702	HA.1.C	Soil	Hyper arid	Bacteria	Cyanobacteria	Cyanobacteriia
db2823e2b449951cc0435c35cfb512e1	SD5733	0.452348	SH.1.B	Crust	Sub humid	Bacteria	Cyanobacteria	Cyanobacteriia
db2823e2b449951cc0435c35cfb512e1	SD5753	0.229125	HA.2.A	Crust	Hyper arid	Bacteria	Cyanobacteria	Cyanobacteriia
db2823e2b449951cc0435c35cfb512e1	SD5754	0.22428	HA.2.B	Crust	Hyper arid	Bacteria	Cyanobacteria	Cyanobacteriia
db2823e2b449951cc0435c35cfb512e1	SD5775	0.216841	HA.1.B	Soil	Hyper arid	Bacteria	Cyanobacteria	Cyanobacteriia
db2823e2b449951cc0435c35cfb512e1	SD5769	0.127084	AR.1.B	Soil	Arid	Bacteria	Cyanobacteria	Cyanobacteriia
db2823e2b449951cc0435c35cfb512e1	SD5760	0.0815977	SH.2.B	Soil	Sub humid	Bacteria	Cyanobacteria	Cyanobacteriia
db2823e2b449951cc0435c35cfb512e1	SD5757	0.0780217	SH.1.B	Soil	Sub humid	Bacteria	Cyanobacteria	Cyanobacteriia
db2823e2b449951cc0435c35cfb512e1	SD5778	0.0454915	HA.2.B	Soil	Hyper arid	Bacteria	Cyanobacteria	Cyanobacteriia
db2823e2b449951cc0435c35cfb512e1	SD5777	0.0378708	HA.2.A	Soil	Hyper arid	Bacteria	Cyanobacteria	Cyanobacteriia
db2823e2b449951cc0435c35cfb512e1	SD5751	0.0313174	HA.1.B	Crust	Hyper arid	Bacteria	Cyanobacteria	Cyanobacteriia
db2823e2b449951cc0435c35cfb512e1	SD5756	0.0312396	SH.1.A	Soil	Sub humid	Bacteria	Cyanobacteria	Cyanobacteriia
db2823e2b449951cc0435c35cfb512e1	SD5771	0.0243515	AR.2.A	Soil	Arid	Bacteria	Cyanobacteria	Cyanobacteriia
db2823e2b449951cc0435c35cfb512e1	SD5734	0.00468083	SH.1.C	Crust	Sub humid	Bacteria	Cyanobacteria	Cyanobacteriia
db2823e2b449951cc0435c35cfb512e1	SD5758	0	SH.1.C	Soil	Sub humid	Bacteria	Cyanobacteria	Cyanobacteriia
a40e2f54b1a53385619d31cafb1e5fe9	SD5766	0.0112948	SA.2.B	Soil	Semi arid	Bacteria	Dadabacteria	Dadabacteriia
a40e2f54b1a53385619d31cafb1e5fe9	SD5736	0	SH.2.B	Crust	Sub humid	Bacteria	Dadabacteria	Dadabacteriia
a40e2f54b1a53385619d31cafb1e5fe9	SD5772	0	AR.2.B	Soil	Arid	Bacteria	Dadabacteria	Dadabacteriia
a40e2f54b1a53385619d31cafb1e5fe9	SD5776	0	HA.1.C	Soil	Hyper arid	Bacteria	Dadabacteria	Dadabacteriia
a40e2f54b1a53385619d31cafb1e5fe9	SD5759	0	SH.2.A	Soil	Sub humid	Bacteria	Dadabacteria	Dadabacteriia
a40e2f54b1a53385619d31cafb1e5fe9	SD5745	0	AR.1.B	Crust	Arid	Bacteria	Dadabacteria	Dadabacteriia
a40e2f54b1a53385619d31cafb1e5fe9	SD5740	0	SA.1.C	Crust	Semi arid	Bacteria	Dadabacteria	Dadabacteriia
a40e2f54b1a53385619d31cafb1e5fe9	SD5748	0	AR.2.B	Crust	Arid	Bacteria	Dadabacteria	Dadabacteriia
a40e2f54b1a53385619d31cafb1e5fe9	SD5744	0	AR.1.A	Crust	Arid	Bacteria	Dadabacteria	Dadabacteriia
a40e2f54b1a53385619d31cafb1e5fe9	SD5758	0	SH.1.C	Soil	Sub humid	Bacteria	Dadabacteria	Dadabacteriia
a40e2f54b1a53385619d31cafb1e5fe9	SD5765	0	SA.2.A	Soil	Semi arid	Bacteria	Dadabacteria	Dadabacteriia
a40e2f54b1a53385619d31cafb1e5fe9	SD5761	0	SH.2.C	Soil	Sub humid	Bacteria	Dadabacteria	Dadabacteriia
a40e2f54b1a53385619d31cafb1e5fe9	SD5760	0	SH.2.B	Soil	Sub humid	Bacteria	Dadabacteria	Dadabacteriia
a40e2f54b1a53385619d31cafb1e5fe9	SD5751	0	HA.1.B	Crust	Hyper arid	Bacteria	Dadabacteria	Dadabacteriia
a40e2f54b1a53385619d31cafb1e5fe9	SD5732	0	SH.1.A	Crust	Sub humid	Bacteria	Dadabacteria	Dadabacteriia
a40e2f54b1a53385619d31cafb1e5fe9	SD5741	0	SA.2.A	Crust	Semi arid	Bacteria	Dadabacteria	Dadabacteriia
a40e2f54b1a53385619d31cafb1e5fe9	SD5778	0	HA.2.B	Soil	Hyper arid	Bacteria	Dadabacteria	Dadabacteriia
a40e2f54b1a53385619d31cafb1e5fe9	SD5754	0	HA.2.B	Crust	Hyper arid	Bacteria	Dadabacteria	Dadabacteriia
a40e2f54b1a53385619d31cafb1e5fe9	SD5734	0	SH.1.C	Crust	Sub humid	Bacteria	Dadabacteria	Dadabacteriia
a40e2f54b1a53385619d31cafb1e5fe9	SD5737	0	SH.2.C	Crust	Sub humid	Bacteria	Dadabacteria	Dadabacteriia
a40e2f54b1a53385619d31cafb1e5fe9	SD5750	0	HA.1.A	Crust	Hyper arid	Bacteria	Dadabacteria	Dadabacteriia
a40e2f54b1a53385619d31cafb1e5fe9	SD5771	0	AR.2.A	Soil	Arid	Bacteria	Dadabacteria	Dadabacteriia
a40e2f54b1a53385619d31cafb1e5fe9	SD5747	0	AR.2.A	Crust	Arid	Bacteria	Dadabacteria	Dadabacteriia
a40e2f54b1a53385619d31cafb1e5fe9	SD5749	0	AR.2.C	Crust	Arid	Bacteria	Dadabacteria	Dadabacteriia
a40e2f54b1a53385619d31cafb1e5fe9	SD5777	0	HA.2.A	Soil	Hyper arid	Bacteria	Dadabacteria	Dadabacteriia
a40e2f54b1a53385619d31cafb1e5fe9	SD5733	0	SH.1.B	Crust	Sub humid	Bacteria	Dadabacteria	Dadabacteriia
a40e2f54b1a53385619d31cafb1e5fe9	SD5779	0	HA.2.C	Soil	Hyper arid	Bacteria	Dadabacteria	Dadabacteriia
a40e2f54b1a53385619d31cafb1e5fe9	SD5762	0	SA.1.A	Soil	Semi arid	Bacteria	Dadabacteria	Dadabacteriia
a40e2f54b1a53385619d31cafb1e5fe9	SD5743	0	SA.2.C	Crust	Semi arid	Bacteria	Dadabacteria	Dadabacteriia
a40e2f54b1a53385619d31cafb1e5fe9	SD5768	0	AR.1.A	Soil	Arid	Bacteria	Dadabacteria	Dadabacteriia
a40e2f54b1a53385619d31cafb1e5fe9	SD5764	0	SA.1.C	Soil	Semi arid	Bacteria	Dadabacteria	Dadabacteriia
a40e2f54b1a53385619d31cafb1e5fe9	SD5770	0	AR.1.C	Soil	Arid	Bacteria	Dadabacteria	Dadabacteriia
a40e2f54b1a53385619d31cafb1e5fe9	SD5739	0	SA.1.B	Crust	Semi arid	Bacteria	Dadabacteria	Dadabacteriia
a40e2f54b1a53385619d31cafb1e5fe9	SD5742	0	SA.2.B	Crust	Semi arid	Bacteria	Dadabacteria	Dadabacteriia
a40e2f54b1a53385619d31cafb1e5fe9	SD5752	0	HA.1.C	Crust	Hyper arid	Bacteria	Dadabacteria	Dadabacteriia
a40e2f54b1a53385619d31cafb1e5fe9	SD5755	0	HA.2.C	Crust	Hyper arid	Bacteria	Dadabacteria	Dadabacteriia
a40e2f54b1a53385619d31cafb1e5fe9	SD5738	0	SA.1.A	Crust	Semi arid	Bacteria	Dadabacteria	Dadabacteriia
a40e2f54b1a53385619d31cafb1e5fe9	SD5773	0	AR.2.C	Soil	Arid	Bacteria	Dadabacteria	Dadabacteriia
a40e2f54b1a53385619d31cafb1e5fe9	SD5767	0	SA.2.C	Soil	Semi arid	Bacteria	Dadabacteria	Dadabacteriia
a40e2f54b1a53385619d31cafb1e5fe9	SD5763	0	SA.1.B	Soil	Semi arid	Bacteria	Dadabacteria	Dadabacteriia
a40e2f54b1a53385619d31cafb1e5fe9	SD5735	0	SH.2.A	Crust	Sub humid	Bacteria	Dadabacteria	Dadabacteriia
a40e2f54b1a53385619d31cafb1e5fe9	SD5769	0	AR.1.B	Soil	Arid	Bacteria	Dadabacteria	Dadabacteriia
a40e2f54b1a53385619d31cafb1e5fe9	SD5757	0	SH.1.B	Soil	Sub humid	Bacteria	Dadabacteria	Dadabacteriia
a40e2f54b1a53385619d31cafb1e5fe9	SD5746	0	AR.1.C	Crust	Arid	Bacteria	Dadabacteria	Dadabacteriia
a40e2f54b1a53385619d31cafb1e5fe9	SD5753	0	HA.2.A	Crust	Hyper arid	Bacteria	Dadabacteria	Dadabacteriia
a40e2f54b1a53385619d31cafb1e5fe9	SD5756	0	SH.1.A	Soil	Sub humid	Bacteria	Dadabacteria	Dadabacteriia
a40e2f54b1a53385619d31cafb1e5fe9	SD5774	0	HA.1.A	Soil	Hyper arid	Bacteria	Dadabacteria	Dadabacteriia
a40e2f54b1a53385619d31cafb1e5fe9	SD5775	0	HA.1.B	Soil	Hyper arid	Bacteria	Dadabacteria	Dadabacteriia
cde486b80022de9ddca41b7de941590e	SD5765	0.356412	SA.2.A	Soil	Semi arid	Bacteria	Chloroflexi	Dehalococcoidia
cde486b80022de9ddca41b7de941590e	SD5766	0.345118	SA.2.B	Soil	Semi arid	Bacteria	Chloroflexi	Dehalococcoidia
cde486b80022de9ddca41b7de941590e	SD5776	0.340069	HA.1.C	Soil	Hyper arid	Bacteria	Chloroflexi	Dehalococcoidia
cde486b80022de9ddca41b7de941590e	SD5751	0.327093	HA.1.B	Crust	Hyper arid	Bacteria	Chloroflexi	Dehalococcoidia
cde486b80022de9ddca41b7de941590e	SD5768	0.326143	AR.1.A	Soil	Arid	Bacteria	Chloroflexi	Dehalococcoidia
cde486b80022de9ddca41b7de941590e	SD5762	0.291656	SA.1.A	Soil	Semi arid	Bacteria	Chloroflexi	Dehalococcoidia
cde486b80022de9ddca41b7de941590e	SD5764	0.26416	SA.1.C	Soil	Semi arid	Bacteria	Chloroflexi	Dehalococcoidia
cde486b80022de9ddca41b7de941590e	SD5767	0.25413	SA.2.C	Soil	Semi arid	Bacteria	Chloroflexi	Dehalococcoidia
cde486b80022de9ddca41b7de941590e	SD5771	0.252109	AR.2.A	Soil	Arid	Bacteria	Chloroflexi	Dehalococcoidia
cde486b80022de9ddca41b7de941590e	SD5774	0.238595	HA.1.A	Soil	Hyper arid	Bacteria	Chloroflexi	Dehalococcoidia
cde486b80022de9ddca41b7de941590e	SD5773	0.218407	AR.2.C	Soil	Arid	Bacteria	Chloroflexi	Dehalococcoidia
cde486b80022de9ddca41b7de941590e	SD5770	0.204827	AR.1.C	Soil	Arid	Bacteria	Chloroflexi	Dehalococcoidia
cde486b80022de9ddca41b7de941590e	SD5778	0.191714	HA.2.B	Soil	Hyper arid	Bacteria	Chloroflexi	Dehalococcoidia
cde486b80022de9ddca41b7de941590e	SD5758	0.181583	SH.1.C	Soil	Sub humid	Bacteria	Chloroflexi	Dehalococcoidia
cde486b80022de9ddca41b7de941590e	SD5761	0.151147	SH.2.C	Soil	Sub humid	Bacteria	Chloroflexi	Dehalococcoidia
cde486b80022de9ddca41b7de941590e	SD5757	0.150754	SH.1.B	Soil	Sub humid	Bacteria	Chloroflexi	Dehalococcoidia
cde486b80022de9ddca41b7de941590e	SD5759	0.133975	SH.2.A	Soil	Sub humid	Bacteria	Chloroflexi	Dehalococcoidia
cde486b80022de9ddca41b7de941590e	SD5760	0.127747	SH.2.B	Soil	Sub humid	Bacteria	Chloroflexi	Dehalococcoidia
cde486b80022de9ddca41b7de941590e	SD5756	0.107677	SH.1.A	Soil	Sub humid	Bacteria	Chloroflexi	Dehalococcoidia
cde486b80022de9ddca41b7de941590e	SD5777	0.107301	HA.2.A	Soil	Hyper arid	Bacteria	Chloroflexi	Dehalococcoidia
cde486b80022de9ddca41b7de941590e	SD5750	0.104446	HA.1.A	Crust	Hyper arid	Bacteria	Chloroflexi	Dehalococcoidia
cde486b80022de9ddca41b7de941590e	SD5769	0.0971817	AR.1.B	Soil	Arid	Bacteria	Chloroflexi	Dehalococcoidia
cde486b80022de9ddca41b7de941590e	SD5772	0.0937823	AR.2.B	Soil	Arid	Bacteria	Chloroflexi	Dehalococcoidia
cde486b80022de9ddca41b7de941590e	SD5732	0.0842642	SH.1.A	Crust	Sub humid	Bacteria	Chloroflexi	Dehalococcoidia
cde486b80022de9ddca41b7de941590e	SD5735	0.0716957	SH.2.A	Crust	Sub humid	Bacteria	Chloroflexi	Dehalococcoidia
cde486b80022de9ddca41b7de941590e	SD5737	0.0520278	SH.2.C	Crust	Sub humid	Bacteria	Chloroflexi	Dehalococcoidia
cde486b80022de9ddca41b7de941590e	SD5733	0.0413104	SH.1.B	Crust	Sub humid	Bacteria	Chloroflexi	Dehalococcoidia
cde486b80022de9ddca41b7de941590e	SD5734	0.0351062	SH.1.C	Crust	Sub humid	Bacteria	Chloroflexi	Dehalococcoidia
cde486b80022de9ddca41b7de941590e	SD5763	0.0344412	SA.1.B	Soil	Semi arid	Bacteria	Chloroflexi	Dehalococcoidia
cde486b80022de9ddca41b7de941590e	SD5747	0.0299124	AR.2.A	Crust	Arid	Bacteria	Chloroflexi	Dehalococcoidia
cde486b80022de9ddca41b7de941590e	SD5779	0.0181608	HA.2.C	Soil	Hyper arid	Bacteria	Chloroflexi	Dehalococcoidia
cde486b80022de9ddca41b7de941590e	SD5736	0.0168243	SH.2.B	Crust	Sub humid	Bacteria	Chloroflexi	Dehalococcoidia
cde486b80022de9ddca41b7de941590e	SD5743	0.00883158	SA.2.C	Crust	Semi arid	Bacteria	Chloroflexi	Dehalococcoidia
cde486b80022de9ddca41b7de941590e	SD5741	0	SA.2.A	Crust	Semi arid	Bacteria	Chloroflexi	Dehalococcoidia
cde486b80022de9ddca41b7de941590e	SD5775	0	HA.1.B	Soil	Hyper arid	Bacteria	Chloroflexi	Dehalococcoidia
cde486b80022de9ddca41b7de941590e	SD5749	0	AR.2.C	Crust	Arid	Bacteria	Chloroflexi	Dehalococcoidia
cde486b80022de9ddca41b7de941590e	SD5754	0	HA.2.B	Crust	Hyper arid	Bacteria	Chloroflexi	Dehalococcoidia
cde486b80022de9ddca41b7de941590e	SD5738	0	SA.1.A	Crust	Semi arid	Bacteria	Chloroflexi	Dehalococcoidia
cde486b80022de9ddca41b7de941590e	SD5745	0	AR.1.B	Crust	Arid	Bacteria	Chloroflexi	Dehalococcoidia
cde486b80022de9ddca41b7de941590e	SD5742	0	SA.2.B	Crust	Semi arid	Bacteria	Chloroflexi	Dehalococcoidia
cde486b80022de9ddca41b7de941590e	SD5740	0	SA.1.C	Crust	Semi arid	Bacteria	Chloroflexi	Dehalococcoidia
cde486b80022de9ddca41b7de941590e	SD5752	0	HA.1.C	Crust	Hyper arid	Bacteria	Chloroflexi	Dehalococcoidia
cde486b80022de9ddca41b7de941590e	SD5746	0	AR.1.C	Crust	Arid	Bacteria	Chloroflexi	Dehalococcoidia
cde486b80022de9ddca41b7de941590e	SD5748	0	AR.2.B	Crust	Arid	Bacteria	Chloroflexi	Dehalococcoidia
cde486b80022de9ddca41b7de941590e	SD5755	0	HA.2.C	Crust	Hyper arid	Bacteria	Chloroflexi	Dehalococcoidia
cde486b80022de9ddca41b7de941590e	SD5753	0	HA.2.A	Crust	Hyper arid	Bacteria	Chloroflexi	Dehalococcoidia
cde486b80022de9ddca41b7de941590e	SD5744	0	AR.1.A	Crust	Arid	Bacteria	Chloroflexi	Dehalococcoidia
cde486b80022de9ddca41b7de941590e	SD5739	0	SA.1.B	Crust	Semi arid	Bacteria	Chloroflexi	Dehalococcoidia
737b33135b9c7c636976fee56a6727ad	SD5754	2.2658	HA.2.B	Crust	Hyper arid	Bacteria	Deinococcota	Deinococci
737b33135b9c7c636976fee56a6727ad	SD5750	1.93546	HA.1.A	Crust	Hyper arid	Bacteria	Deinococcota	Deinococci
737b33135b9c7c636976fee56a6727ad	SD5749	1.18775	AR.2.C	Crust	Arid	Bacteria	Deinococcota	Deinococci
737b33135b9c7c636976fee56a6727ad	SD5746	0.732031	AR.1.C	Crust	Arid	Bacteria	Deinococcota	Deinococci
737b33135b9c7c636976fee56a6727ad	SD5751	0.675064	HA.1.B	Crust	Hyper arid	Bacteria	Deinococcota	Deinococci
737b33135b9c7c636976fee56a6727ad	SD5748	0.669288	AR.2.B	Crust	Arid	Bacteria	Deinococcota	Deinococci
737b33135b9c7c636976fee56a6727ad	SD5745	0.652826	AR.1.B	Crust	Arid	Bacteria	Deinococcota	Deinococci
737b33135b9c7c636976fee56a6727ad	SD5744	0.609845	AR.1.A	Crust	Arid	Bacteria	Deinococcota	Deinococci
737b33135b9c7c636976fee56a6727ad	SD5755	0.557221	HA.2.C	Crust	Hyper arid	Bacteria	Deinococcota	Deinococci
737b33135b9c7c636976fee56a6727ad	SD5747	0.550387	AR.2.A	Crust	Arid	Bacteria	Deinococcota	Deinococci
737b33135b9c7c636976fee56a6727ad	SD5753	0.500802	HA.2.A	Crust	Hyper arid	Bacteria	Deinococcota	Deinococci
737b33135b9c7c636976fee56a6727ad	SD5741	0.482107	SA.2.A	Crust	Semi arid	Bacteria	Deinococcota	Deinococci
737b33135b9c7c636976fee56a6727ad	SD5752	0.467058	HA.1.C	Crust	Hyper arid	Bacteria	Deinococcota	Deinococci
737b33135b9c7c636976fee56a6727ad	SD5742	0.417448	SA.2.B	Crust	Semi arid	Bacteria	Deinococcota	Deinococci
737b33135b9c7c636976fee56a6727ad	SD5778	0.412673	HA.2.B	Soil	Hyper arid	Bacteria	Deinococcota	Deinococci
737b33135b9c7c636976fee56a6727ad	SD5773	0.389672	AR.2.C	Soil	Arid	Bacteria	Deinococcota	Deinococci
737b33135b9c7c636976fee56a6727ad	SD5774	0.378753	HA.1.A	Soil	Hyper arid	Bacteria	Deinococcota	Deinococci
737b33135b9c7c636976fee56a6727ad	SD5779	0.359584	HA.2.C	Soil	Hyper arid	Bacteria	Deinococcota	Deinococci
737b33135b9c7c636976fee56a6727ad	SD5777	0.321902	HA.2.A	Soil	Hyper arid	Bacteria	Deinococcota	Deinococci
737b33135b9c7c636976fee56a6727ad	SD5775	0.289122	HA.1.B	Soil	Hyper arid	Bacteria	Deinococcota	Deinococci
737b33135b9c7c636976fee56a6727ad	SD5770	0.213464	AR.1.C	Soil	Arid	Bacteria	Deinococcota	Deinococci
737b33135b9c7c636976fee56a6727ad	SD5772	0.206847	AR.2.B	Soil	Arid	Bacteria	Deinococcota	Deinococci
737b33135b9c7c636976fee56a6727ad	SD5743	0.166328	SA.2.C	Crust	Semi arid	Bacteria	Deinococcota	Deinococci
737b33135b9c7c636976fee56a6727ad	SD5776	0.163803	HA.1.C	Soil	Hyper arid	Bacteria	Deinococcota	Deinococci
737b33135b9c7c636976fee56a6727ad	SD5739	0.156986	SA.1.B	Crust	Semi arid	Bacteria	Deinococcota	Deinococci
737b33135b9c7c636976fee56a6727ad	SD5738	0.120373	SA.1.A	Crust	Semi arid	Bacteria	Deinococcota	Deinococci
737b33135b9c7c636976fee56a6727ad	SD5763	0.104759	SA.1.B	Soil	Semi arid	Bacteria	Deinococcota	Deinococci
737b33135b9c7c636976fee56a6727ad	SD5771	0.071622	AR.2.A	Soil	Arid	Bacteria	Deinococcota	Deinococci
737b33135b9c7c636976fee56a6727ad	SD5768	0.0634167	AR.1.A	Soil	Arid	Bacteria	Deinococcota	Deinococci
737b33135b9c7c636976fee56a6727ad	SD5769	0.0598041	AR.1.B	Soil	Arid	Bacteria	Deinococcota	Deinococci
737b33135b9c7c636976fee56a6727ad	SD5736	0.0429955	SH.2.B	Crust	Sub humid	Bacteria	Deinococcota	Deinococci
737b33135b9c7c636976fee56a6727ad	SD5740	0.0399502	SA.1.C	Crust	Semi arid	Bacteria	Deinococcota	Deinococci
737b33135b9c7c636976fee56a6727ad	SD5766	0.0175696	SA.2.B	Soil	Semi arid	Bacteria	Deinococcota	Deinococci
737b33135b9c7c636976fee56a6727ad	SD5767	0.015983	SA.2.C	Soil	Semi arid	Bacteria	Deinococcota	Deinococci
737b33135b9c7c636976fee56a6727ad	SD5765	0.0121504	SA.2.A	Soil	Semi arid	Bacteria	Deinococcota	Deinococci
737b33135b9c7c636976fee56a6727ad	SD5764	0.0110067	SA.1.C	Soil	Semi arid	Bacteria	Deinococcota	Deinococci
737b33135b9c7c636976fee56a6727ad	SD5735	0.00968861	SH.2.A	Crust	Sub humid	Bacteria	Deinococcota	Deinococci
737b33135b9c7c636976fee56a6727ad	SD5761	0.00672916	SH.2.C	Soil	Sub humid	Bacteria	Deinococcota	Deinococci
737b33135b9c7c636976fee56a6727ad	SD5762	0.00631289	SA.1.A	Soil	Semi arid	Bacteria	Deinococcota	Deinococci
737b33135b9c7c636976fee56a6727ad	SD5759	0.0059281	SH.2.A	Soil	Sub humid	Bacteria	Deinococcota	Deinococci
737b33135b9c7c636976fee56a6727ad	SD5760	0.00334417	SH.2.B	Soil	Sub humid	Bacteria	Deinococcota	Deinococci
737b33135b9c7c636976fee56a6727ad	SD5737	0.0032929	SH.2.C	Crust	Sub humid	Bacteria	Deinococcota	Deinococci
737b33135b9c7c636976fee56a6727ad	SD5732	0.00208919	SH.1.A	Crust	Sub humid	Bacteria	Deinococcota	Deinococci
737b33135b9c7c636976fee56a6727ad	SD5734	0	SH.1.C	Crust	Sub humid	Bacteria	Deinococcota	Deinococci
737b33135b9c7c636976fee56a6727ad	SD5757	0	SH.1.B	Soil	Sub humid	Bacteria	Deinococcota	Deinococci
737b33135b9c7c636976fee56a6727ad	SD5756	0	SH.1.A	Soil	Sub humid	Bacteria	Deinococcota	Deinococci
737b33135b9c7c636976fee56a6727ad	SD5758	0	SH.1.C	Soil	Sub humid	Bacteria	Deinococcota	Deinococci
737b33135b9c7c636976fee56a6727ad	SD5733	0	SH.1.B	Crust	Sub humid	Bacteria	Deinococcota	Deinococci
58a5a670dc756012275820f05765d946	SD5750	0	HA.1.A	Crust	Hyper arid	Bacteria	Firmicutes	Desulfitobacteriia
58a5a670dc756012275820f05765d946	SD5737	0	SH.2.C	Crust	Sub humid	Bacteria	Firmicutes	Desulfitobacteriia
58a5a670dc756012275820f05765d946	SD5759	0	SH.2.A	Soil	Sub humid	Bacteria	Firmicutes	Desulfitobacteriia
58a5a670dc756012275820f05765d946	SD5758	0	SH.1.C	Soil	Sub humid	Bacteria	Firmicutes	Desulfitobacteriia
58a5a670dc756012275820f05765d946	SD5739	0	SA.1.B	Crust	Semi arid	Bacteria	Firmicutes	Desulfitobacteriia
58a5a670dc756012275820f05765d946	SD5738	0	SA.1.A	Crust	Semi arid	Bacteria	Firmicutes	Desulfitobacteriia
58a5a670dc756012275820f05765d946	SD5746	0	AR.1.C	Crust	Arid	Bacteria	Firmicutes	Desulfitobacteriia
58a5a670dc756012275820f05765d946	SD5763	0	SA.1.B	Soil	Semi arid	Bacteria	Firmicutes	Desulfitobacteriia
58a5a670dc756012275820f05765d946	SD5743	0	SA.2.C	Crust	Semi arid	Bacteria	Firmicutes	Desulfitobacteriia
58a5a670dc756012275820f05765d946	SD5770	0	AR.1.C	Soil	Arid	Bacteria	Firmicutes	Desulfitobacteriia
58a5a670dc756012275820f05765d946	SD5757	0	SH.1.B	Soil	Sub humid	Bacteria	Firmicutes	Desulfitobacteriia
58a5a670dc756012275820f05765d946	SD5732	0	SH.1.A	Crust	Sub humid	Bacteria	Firmicutes	Desulfitobacteriia
58a5a670dc756012275820f05765d946	SD5764	0	SA.1.C	Soil	Semi arid	Bacteria	Firmicutes	Desulfitobacteriia
58a5a670dc756012275820f05765d946	SD5742	0	SA.2.B	Crust	Semi arid	Bacteria	Firmicutes	Desulfitobacteriia
58a5a670dc756012275820f05765d946	SD5761	0	SH.2.C	Soil	Sub humid	Bacteria	Firmicutes	Desulfitobacteriia
58a5a670dc756012275820f05765d946	SD5756	0	SH.1.A	Soil	Sub humid	Bacteria	Firmicutes	Desulfitobacteriia
58a5a670dc756012275820f05765d946	SD5736	0	SH.2.B	Crust	Sub humid	Bacteria	Firmicutes	Desulfitobacteriia
58a5a670dc756012275820f05765d946	SD5774	0	HA.1.A	Soil	Hyper arid	Bacteria	Firmicutes	Desulfitobacteriia
58a5a670dc756012275820f05765d946	SD5749	0	AR.2.C	Crust	Arid	Bacteria	Firmicutes	Desulfitobacteriia
58a5a670dc756012275820f05765d946	SD5765	0	SA.2.A	Soil	Semi arid	Bacteria	Firmicutes	Desulfitobacteriia
58a5a670dc756012275820f05765d946	SD5751	0	HA.1.B	Crust	Hyper arid	Bacteria	Firmicutes	Desulfitobacteriia
58a5a670dc756012275820f05765d946	SD5762	0	SA.1.A	Soil	Semi arid	Bacteria	Firmicutes	Desulfitobacteriia
58a5a670dc756012275820f05765d946	SD5754	0	HA.2.B	Crust	Hyper arid	Bacteria	Firmicutes	Desulfitobacteriia
58a5a670dc756012275820f05765d946	SD5745	0	AR.1.B	Crust	Arid	Bacteria	Firmicutes	Desulfitobacteriia
58a5a670dc756012275820f05765d946	SD5778	0	HA.2.B	Soil	Hyper arid	Bacteria	Firmicutes	Desulfitobacteriia
58a5a670dc756012275820f05765d946	SD5772	0	AR.2.B	Soil	Arid	Bacteria	Firmicutes	Desulfitobacteriia
58a5a670dc756012275820f05765d946	SD5734	0	SH.1.C	Crust	Sub humid	Bacteria	Firmicutes	Desulfitobacteriia
58a5a670dc756012275820f05765d946	SD5769	0	AR.1.B	Soil	Arid	Bacteria	Firmicutes	Desulfitobacteriia
58a5a670dc756012275820f05765d946	SD5752	0	HA.1.C	Crust	Hyper arid	Bacteria	Firmicutes	Desulfitobacteriia
58a5a670dc756012275820f05765d946	SD5755	0	HA.2.C	Crust	Hyper arid	Bacteria	Firmicutes	Desulfitobacteriia
58a5a670dc756012275820f05765d946	SD5747	0	AR.2.A	Crust	Arid	Bacteria	Firmicutes	Desulfitobacteriia
58a5a670dc756012275820f05765d946	SD5741	0	SA.2.A	Crust	Semi arid	Bacteria	Firmicutes	Desulfitobacteriia
58a5a670dc756012275820f05765d946	SD5760	0	SH.2.B	Soil	Sub humid	Bacteria	Firmicutes	Desulfitobacteriia
58a5a670dc756012275820f05765d946	SD5768	0	AR.1.A	Soil	Arid	Bacteria	Firmicutes	Desulfitobacteriia
58a5a670dc756012275820f05765d946	SD5735	0	SH.2.A	Crust	Sub humid	Bacteria	Firmicutes	Desulfitobacteriia
58a5a670dc756012275820f05765d946	SD5773	0	AR.2.C	Soil	Arid	Bacteria	Firmicutes	Desulfitobacteriia
58a5a670dc756012275820f05765d946	SD5748	0	AR.2.B	Crust	Arid	Bacteria	Firmicutes	Desulfitobacteriia
58a5a670dc756012275820f05765d946	SD5740	0	SA.1.C	Crust	Semi arid	Bacteria	Firmicutes	Desulfitobacteriia
58a5a670dc756012275820f05765d946	SD5767	0	SA.2.C	Soil	Semi arid	Bacteria	Firmicutes	Desulfitobacteriia
58a5a670dc756012275820f05765d946	SD5775	0	HA.1.B	Soil	Hyper arid	Bacteria	Firmicutes	Desulfitobacteriia
58a5a670dc756012275820f05765d946	SD5753	0	HA.2.A	Crust	Hyper arid	Bacteria	Firmicutes	Desulfitobacteriia
58a5a670dc756012275820f05765d946	SD5744	0	AR.1.A	Crust	Arid	Bacteria	Firmicutes	Desulfitobacteriia
58a5a670dc756012275820f05765d946	SD5777	0	HA.2.A	Soil	Hyper arid	Bacteria	Firmicutes	Desulfitobacteriia
58a5a670dc756012275820f05765d946	SD5766	0	SA.2.B	Soil	Semi arid	Bacteria	Firmicutes	Desulfitobacteriia
58a5a670dc756012275820f05765d946	SD5771	0	AR.2.A	Soil	Arid	Bacteria	Firmicutes	Desulfitobacteriia
58a5a670dc756012275820f05765d946	SD5733	0	SH.1.B	Crust	Sub humid	Bacteria	Firmicutes	Desulfitobacteriia
58a5a670dc756012275820f05765d946	SD5776	0	HA.1.C	Soil	Hyper arid	Bacteria	Firmicutes	Desulfitobacteriia
58a5a670dc756012275820f05765d946	SD5779	0	HA.2.C	Soil	Hyper arid	Bacteria	Firmicutes	Desulfitobacteriia
7dea520cf7c6645d198bcd3e26a674f5	SD5769	0.123346	AR.1.B	Soil	Arid	Bacteria	Desulfobacterota	Desulfuromonadia
7dea520cf7c6645d198bcd3e26a674f5	SD5757	0.0357048	SH.1.B	Soil	Sub humid	Bacteria	Desulfobacterota	Desulfuromonadia
7dea520cf7c6645d198bcd3e26a674f5	SD5756	0.0319043	SH.1.A	Soil	Sub humid	Bacteria	Desulfobacterota	Desulfuromonadia
7dea520cf7c6645d198bcd3e26a674f5	SD5765	0.028351	SA.2.A	Soil	Semi arid	Bacteria	Desulfobacterota	Desulfuromonadia
7dea520cf7c6645d198bcd3e26a674f5	SD5760	0.0260845	SH.2.B	Soil	Sub humid	Bacteria	Desulfobacterota	Desulfuromonadia
7dea520cf7c6645d198bcd3e26a674f5	SD5758	0.0218775	SH.1.C	Soil	Sub humid	Bacteria	Desulfobacterota	Desulfuromonadia
7dea520cf7c6645d198bcd3e26a674f5	SD5762	0.0208325	SA.1.A	Soil	Semi arid	Bacteria	Desulfobacterota	Desulfuromonadia
7dea520cf7c6645d198bcd3e26a674f5	SD5767	0.0191796	SA.2.C	Soil	Semi arid	Bacteria	Desulfobacterota	Desulfuromonadia
7dea520cf7c6645d198bcd3e26a674f5	SD5759	0.0165987	SH.2.A	Soil	Sub humid	Bacteria	Desulfobacterota	Desulfuromonadia
[truncated: 3,447 more rows]

## Sheet: 16S Amplicon Genus
ASV	Sample	Abundance	Plot	Type	Aridity	Domain	Phylum	Class	Order	Family	Genus
[truncated: 35,904 more rows]

[truncated: 3 more sheets: 16S Metagenome Phylum, 16S Metagenome Class, 16S Metagenome Genus]
