# Supplementary material for: Chemosynthetic and photosynthetic bacteria contribute differentially to primary production across a steep desert aridity gradient
Source: ISME J. 2021 May 25;15(11):3339–56. doi: 10.1038/s41396-021-01001-0 (PMC8528921; doi:10.1038/s41396-021-01001-0)
Supplement: Supplementary file 5 — Table S4 [file 41396_2021_1001_MOESM5_ESM.xlsx]

## Sheet: Metagenome Statistics
NCBI Bioproject accession	NCBI run accession	Biosample accession	Sample name	Sample Site	Climatic zone	Depth	Type	Broad scale environment	Geographic region	location (lat/long)	Sequencing platform	Read length	Read paired (n)	High quality reads paired (n)	retained high quality reads (%)
PRJNA642232	SRR12102607	SAMN15394143	METAG_SH1A3	SH1A3	Sub humid	2 - 10 cm	Soil	Temperate shrubland biome [ENVO_01000215]	Israel:Judea Hills	31.642372 N 34.935008 E	Illumina NextSeq-500	2*151 bp	33768411	32645539	96.67
PRJNA642232	SRR12102606	SAMN15394144	METAG_SH1C2	SH1C2	Sub humid	2 - 10 cm	Soil	Temperate shrubland biome [ENVO_01000215]	Israel:Judea Hills	31.64222222 N 34.93304444 E	Illumina NextSeq-500	2*151 bp	40975612	39695770	96.88
PRJNA642232	SRR12102603	SAMN15394145	METAG_SH2C3	SH2C3	Sub humid	2 - 10 cm	Soil	Temperate shrubland biome [ENVO_01000215]	Israel:Judea Hills	31.63027778 N 34.91472222 E	Illumina NextSeq-500	2*151 bp	26740858	25925197	96.95
PRJNA642232	SRR12102602	SAMN15394146	METAG_SA2B3	SA2B3	Semi arid	2 - 10 cm	Soil	Temperate "mediterranean" desert biome [ENVO_01000182]	Israel:Negev region	31.25333333 N 34.75277778 E	Illumina NextSeq-500	2*151 bp	25370933	24495766	96.55
PRJNA642232	SRR12102601	SAMN15394147	METAG_SA1C3	SA1C3	Semi arid	2 - 10 cm	Soil	Temperate "mediterranean" desert biome [ENVO_01000182]	Israel:Negev region	31.34583333 N 34.91333333 E	Illumina NextSeq-500	2*151 bp	21067617	20175737	95.77
PRJNA642232	SRR12102600	SAMN15394148	METAG_SA1B1	SA1B1	Semi arid	2 - 10 cm	Soil	Temperate "mediterranean" desert biome [ENVO_01000182]	Israel:Negev region	31.34916667 N 34.91305556 E	Illumina NextSeq-500	2*151 bp	24427885	23360251	95.63
PRJNA642232	SRR12102599	SAMN15394149	METAG_AR2A3	AR2A3	Arid	2 - 10 cm	Soil	Temperate "mediterranean" desert biome [ENVO_01000182]	Israel:Negev region	30.60916667 N 34.74583333 E	Illumina NextSeq-500	2*151 bp	32854589	31486302	95.84
PRJNA642232	SRR12102598	SAMN15394150	METAG_AR2A1	AR2A1	Arid	2 - 10 cm	Soil	Temperate "mediterranean" desert biome [ENVO_01000182]	Israel:Negev region	30.60916667 N 34.74583333 E	Illumina NextSeq-500	2*151 bp	25671490	24633863	95.96
PRJNA642232	SRR12102597	SAMN15394151	METAG_AR1C2	AR1C2	Arid	2 - 10 cm	Soil	Temperate "mediterranean" desert biome [ENVO_01000182]	Israel:Negev region	30.785336 N 34.767347 E	Illumina NextSeq-500	2*151 bp	21714672	20758832	95.6
PRJNA642232	SRR12102596	SAMN15394152	METAG_HA2C2	HA2C2	Hyper arid	2 - 10 cm	Soil	Temperate "mediterranean" desert biome [ENVO_01000182]	Israel:Negev region	29.94152 N 34.97481 E	Illumina NextSeq-500	2*151 bp	19114937	18217126	95.3
PRJNA642232	SRR12102605	SAMN15394153	METAG_HA1B1	HA1B1	Hyper arid	2 - 10 cm	Soil	Temperate "mediterranean" desert biome [ENVO_01000182]	Israel:Negev region	30.40555556 N 34.95055556 E	Illumina NextSeq-500	2*151 bp	20075433	19230163	95.79
PRJNA642232	SRR12102604	SAMN15394154	METAG_HA1C2	HA1C2	Hyper arid	2 - 10 cm	Soil	Temperate "mediterranean" desert biome [ENVO_01000182]	Israel:Negev region	30.405 N 34.94916667 E	Illumina NextSeq-500	2*151 bp	26637762	25409675	95.39
PRJNA657906	SRR12473541	SAMN15851658	METAG_CRUST_SH1A3	SH1A3	Sub humid	0-2 cm	Crust	Temperate shrubland biome [ENVO_01000215]	Israel:Judea Hills	31.642372 N 34.935008 E	Illumina NextSeq-500	2*151 bp	26355904	25531748	96.873
PRJNA657906	SRR12473540	SAMN15851659	METAG_CRUST_SH1C2	SH1C2	Sub humid	0-2 cm	Crust	Temperate shrubland biome [ENVO_01000215]	Israel:Judea Hills	31.64222222 N 34.93304444 E	Illumina NextSeq-500	2*151 bp	23446260	22709512	96.8577
PRJNA657906	SRR12473537	SAMN15851660	METAG_CRUST_SH2C3	SH2C3	Sub humid	0-2 cm	Crust	Temperate shrubland biome [ENVO_01000215]	Israel:Judea Hills	31.63027778 N 34.91472222 E	Illumina NextSeq-500	2*151 bp	22891189	22164516	96.8255
PRJNA657906	SRR12473536	SAMN15851661	METAG_CRUST_SA2B3	SA2B3	Semi arid	0-2 cm	Crust	Temperate "mediterranean" desert biome [ENVO_01000182]	Israel:Negev region	31.25333333 N 34.75277778 E	Illumina NextSeq-500	2*151 bp	25507544	24766314	97.0941
PRJNA657906	SRR12473535	SAMN15851662	METAG_CRUST_SA1C3	SA1C3	Semi arid	0-2 cm	Crust	Temperate "mediterranean" desert biome [ENVO_01000182]	Israel:Negev region	31.34583333 N 34.91333333 E	Illumina NextSeq-500	2*151 bp	25043871	24354008	97.2454
PRJNA657906	SRR12473534	SAMN15851663	METAG_CRUST_SA1B1	SA1B1	Semi arid	0-2 cm	Crust	Temperate "mediterranean" desert biome [ENVO_01000182]	Israel:Negev region	31.34916667 N 34.91305556 E	Illumina NextSeq-500	2*151 bp	24388611	23592665	96.7364
PRJNA657906	SRR12473533	SAMN15851664	METAG_CRUST_AR2A3	AR2A3	Arid	0-2 cm	Crust	Temperate "mediterranean" desert biome [ENVO_01000182]	Israel:Negev region	30.60916667 N 34.74583333 E	Illumina NextSeq-500	2*151 bp	25353187	24566368	96.8966
PRJNA657906	SRR12473532	SAMN15851665	METAG_CRUST_AR2A1	AR2A1	Arid	0-2 cm	Crust	Temperate "mediterranean" desert biome [ENVO_01000182]	Israel:Negev region	30.60916667 N 34.74583333 E	Illumina NextSeq-500	2*151 bp	20344403	19700466	96.8348
PRJNA657906	SRR12473531	SAMN15851666	METAG_CRUST_AR1C2	AR1C2	Arid	0-2 cm	Crust	Temperate "mediterranean" desert biome [ENVO_01000182]	Israel:Negev region	30.785336 N 34.767347 E	Illumina NextSeq-500	2*151 bp	22338099	21657742	96.9543
PRJNA657906	SRR12473530	SAMN15851667	METAG_CRUST_HA2C2	HA2C2	Hyper arid	0-2 cm	Crust	Temperate "mediterranean" desert biome [ENVO_01000182]	Israel:Negev region	29.94152 N 34.97481 E	Illumina NextSeq-500	2*151 bp	19997059	19353868	96.7836
PRJNA657906	SRR12473539	SAMN15851668	METAG_CRUST_HA1B1	HA1B1	Hyper arid	0-2 cm	Crust	Temperate "mediterranean" desert biome [ENVO_01000182]	Israel:Negev region	30.40555556 N 34.95055556 E	Illumina NextSeq-500	2*151 bp	23117203	22430632	97.03
PRJNA657906	SRR12473538	SAMN15851669	METAG_CRUST_HA1C2	HA1C2	Hyper arid	0-2 cm	Crust	Temperate "mediterranean" desert biome [ENVO_01000182]	Israel:Negev region	30.405 N 34.94916667 E	Illumina NextSeq-500	2*151 bp	24434963	23708588	97.0273

## Sheet: Gene community (%)
Sample metadata			Carbon fixation						Trace gas metabolism						Sulfur metabolism				Nitrogen metabolism											Phototrophy			Alternative e acceptor					Alternative e donor			Respiration
Sample ID	Type	Climate	AclB	AcsB	HbsC	HbsT	Mcr	RbcL	CoxL	FeFe	NiFe	MmoA	PmoA	IsoA	FCC	Sqr	SoxB	DsrA	AmoA	HzsA	NxrA	NifH	NarG	NapA	NrfA	NirS	NirK	NorB	NosZ	PsaA	PsbA	RHO	ArsC	MtrB	OmcB	RdhA	YgfK	ARO	Cyc2	FdhA	AtpA	CcoN	CoxA	CydA	CyoA	NuoF	SdhA	FrdA
SH.1.A3.crust	Crust	Sub humid	0.43	0	0	0.2	0.43	6.84	67.62	1.91	25.15	0.13	0	0.07	13.09	2.98	6.08	0	0.36	0	0.14	1.34	4.81	12.31	15.11	0.24	9.09	6.2	2.92	0.06	0.51	0.17	38.34	0.22	0	0.9	0.15	0.66	0.05	93.98	122.54	14.75	233.74	85.53	6.42	107.87	155.7	14.07
SH.1.A3.soil	Soil	Sub humid	0.54	0	0	0.48	0.63	7.3	63.29	2.44	21.94	0.06	0.17	0.02	11	2.85	7.3	0	1.2	0	0.32	1.52	4.57	10.32	14.5	0.33	10.19	5.39	2.77	0.18	0.87	0.37	37.07	0.07	0.01	0.59	0.2	0.38	0.12	93.62	118.33	17.7	234.62	88.89	8.27	108.57	162.36	12.07
SH.1.C2.crust	Crust	Sub humid	0.33	0	0	0.77	0.62	7.42	72.23	1.2	30.91	0.17	0	0.03	10.86	3.07	4.83	0	1.25	0	0.25	1.67	5.85	10.51	12.78	0.71	8.28	7.28	2.54	0.02	0.78	0.25	39.78	0.11	0	0.43	0.09	0.64	0	91.12	120.2	9.36	225.07	92.72	6.3	110.23	155.59	14.05
SH.1.C2.soil	Soil	Sub humid	0.3	0	0.02	1.46	0.49	8.37	75.86	2.44	34.38	0.24	0.38	0.02	11.47	2.53	5.18	0	1.55	0	0.41	1.24	6.1	9.57	14.31	0.31	10.77	7.77	2.22	0	0.16	0.31	36.13	0.15	0	0.82	0.22	0.84	0.04	94.48	125.55	9.18	242.85	91.31	5.76	103.88	155.44	15.3
SH.2.C3.crust	Crust	Sub humid	0.52	0	0	0.8	0.7	5.46	70.78	2.23	31.29	0.03	0.22	0.06	9.34	3.15	3.51	0	0.75	0	0.34	1.82	7.94	10.99	17.51	0.81	10.19	11.55	3.27	0.04	1.12	0.5	34.66	0.16	0	0.31	0.06	1.13	0	81.4	116.1	9.52	218.37	101.01	6.47	98.17	153.29	15
SH.2.C3.soil	Soil	Sub humid	0.38	0	0	1.38	0.58	7.12	70.34	2.37	30.91	0.11	0.38	0.08	8.87	4.47	4.4	0	2.32	0	0.26	2.68	6.23	10.36	13.59	0.7	10.26	11.12	3.1	0.74	2.01	0.68	38.65	0.08	0	0.62	0.16	0.72	0.03	84.88	116.89	11.39	228.38	98.25	7.74	98.98	148.6	14.29
SA.1.B1.crust	Crust	Semi arid	0.39	0	0	0.1	1.4	19.54	40.37	1.89	32.48	0.02	0	0.02	7.47	2.1	1.72	0	0.05	0	0.02	6.99	2.33	5.6	4.06	0.27	6.26	5	1.22	9.83	55.94	14.03	34.98	0	0	0.37	0.12	0.14	0	61.62	120.64	12.58	170.59	65.99	3.83	92.7	148.93	9.04
SA.1.B1.soil	Soil	Semi arid	0.06	0	0	1.55	0.66	31.56	58.88	1.77	97.74	0.09	0.05	0.03	6.01	3.82	2.66	0	2.63	0.02	0.38	3.69	2.85	6.83	5.33	0.24	9.38	3.43	1.34	3.46	17.85	6.43	39.98	0.05	0	0.29	0.15	0.39	0	70.11	110.29	9.33	225.97	74.06	5.43	91.91	142.57	8.22
SA.1.C3.crust	Crust	Semi arid	0.37	0.02	0	1.22	0.49	13.35	62.01	1.5	58.84	0.04	0.08	0	3.05	3.47	0.87	0	1.28	0	0.12	1.73	3.28	8.07	4.58	0.29	6.55	5	1.4	1.14	2.74	0.46	37	0.02	0	0.19	0.09	0.48	0	58	115.16	3.25	197.72	90.12	4.21	83.14	138.19	12.99
SA.1.C3.soil	Soil	Semi arid	0.38	0.04	0.03	5.94	0.49	11.25	55.46	1.95	39.35	0.15	0.37	0	3.66	2.41	1.95	0	6.02	0.04	0.65	1.92	2.47	5.89	5.16	0.1	7.97	4.16	1.16	0.7	4.1	0.48	19.38	0	0	0.3	0.19	0.51	0.07	68.71	109.42	4.01	220.27	97.61	4.22	82.63	152.15	12.76
SA.2.B3.crust	Crust	Semi arid	0.4	0	0	1.11	0.6	19.35	46.61	1.27	77.14	0.02	0.04	0.02	4.9	2.98	1.3	0	0.95	0.01	0.13	1.86	1.62	5.95	3.48	0.28	4.73	1.61	0.43	0.49	1.13	0.67	34.36	0	0	0.11	0.06	0.25	0.03	62.48	111.69	4.68	189.95	78.98	4.54	80.85	137.8	11.2
SA.2.B3.soil	Soil	Semi arid	0.29	0	0	3.4	0.4	11.34	44.35	2.69	38.53	0.14	0.94	0	3.62	1.67	1.96	0	3.96	0	0.59	2.47	2.7	5.58	0.86	0.07	6.17	0.94	0.16	0.03	0.7	0.14	17.97	0	0	0.29	0.04	0.2	0.06	65.71	104.02	3.26	204.35	76.06	4.7	83.3	149.64	14.06
AR.1.C2.crust	Crust	Arid	0.23	0	0	0.26	0.41	43.82	26.61	1.25	138.78	0.17	0.04	0	1.85	1.7	0.52	0	0.15	0	0.04	2.62	0.53	5.16	3.33	0.13	5.53	0.88	0.25	3.06	25.9	3.56	31.42	0	0	0.1	0.03	0.22	0	50.02	107.68	2.36	207.07	65.17	5.07	69.88	118.54	9.97
AR.1.C2.soil	Soil	Arid	0.3	0	0.03	0.6	0.27	53.63	33.38	2.34	156.2	0.05	0.15	0	0.9	0.98	0.23	0	0.89	0	0.06	1.46	0.57	5.29	1.44	0.09	5.06	0.7	0.35	0.08	0.3	0.63	24.29	0	0	0.16	0.05	0.07	0	48.79	107.41	3.02	258.7	60.91	6.97	83.8	123.1	9.18
AR.2.A1.crust	Crust	Arid	0.15	0	0	0.26	0.57	31.32	36.69	1.73	92.7	0.37	0.05	0.05	2.33	1.58	0.57	0	0.29	0	0.08	2.79	0.99	6.01	1.67	0.1	3.36	0.98	0.27	2.62	17.96	13.75	38.77	0	0	0.26	0.08	0.44	0.03	52.45	114.01	3.38	158.75	64.96	3.67	85.29	151.23	8.74
AR.2.A3.crust	Crust	Arid	0.19	0	0	0.41	0.27	40.97	37.74	1.59	127.98	0.08	0.07	0	3.18	2.82	1.35	0	0.56	0.01	0.18	0.86	1.23	6.09	4.15	0.12	4.81	1.18	0.52	0.07	0.22	2.75	41.99	0	0	0.17	0.08	0.38	0.03	55.11	107.26	5.05	201.12	51.9	5.45	84.1	129.43	9.67
AR.2.A1.soil	Soil	Arid	0.29	0	0	4.83	0.29	25.92	35.69	1.83	77.89	0.06	0.39	0	2.11	2.34	1.18	0	4.62	0	0.19	2.13	1.4	6.12	2.26	0.13	6.74	1.33	0.12	0.16	0.13	0.54	25.3	0	0	0.18	0.08	0.35	0.14	55.27	103.27	2.42	219.96	65.23	4.22	81.97	137.36	11.07
AR.2.A3.soil	Soil	Arid	0.33	0	0	2.74	0.33	30.92	34.98	1.62	99.64	0.15	0.07	0.02	2.08	2.48	1.27	0.02	3.09	0	0.15	1.67	1.42	6.93	2	0.07	5.75	1.24	0.17	0.05	0.11	0.86	33.95	0	0	0.1	0.09	0.23	0.04	58.78	103.43	2.29	225.32	60.2	6.37	85.92	129.16	8.24
HA1.B1.crust	Crust	Hyper arid	0.18	0	0	0.05	0.37	81.3	27.65	1.83	162.94	0.15	0	0	0.72	1.06	0.1	0	0	0	0	1.97	0.63	5.05	0.02	0.21	2.82	0.32	0.07	0	0	1.76	62.64	0	0	0.24	0.06	0	0.02	54.28	112.03	1.06	286.47	35.56	9.52	101.08	133.3	10.16
HA1.B1.soil	Soil	Hyper arid	1.67	0	0	0	0.2	52.56	38.46	0.26	238.76	0.64	0	0	2.91	1.07	0	0	0	0	0	0.42	1.91	6.15	0	0	0.43	1.87	0	0	0	0	11.66	0	0	0	0.06	0	0	72.79	94.58	0	309.73	33.21	6.52	83.09	105.88	7.19
HA1.C2.crust	Crust	Hyper arid	0.44	0	0	0.65	0.59	22.35	40.37	1.61	82.4	0.22	0.05	0.02	3.84	6.47	0.97	0	0.67	0	0.37	2.85	2.08	12.64	9.88	0.32	5.86	5.74	0.53	3.95	16.85	4.98	36.78	0	0	0.22	0.07	0.28	0.03	64.53	115.98	4.97	176.98	93.68	3.45	84.48	144.9	9.84
HA1.C2.soil	Soil	Hyper arid	0.68	0	0	0.3	0.44	11.58	32.03	1.85	52.12	0.07	0	0.14	3.69	4.73	2.65	0	1.03	0	0.57	1.63	5.63	11.45	13.77	0.43	11.51	9.37	4.84	0.92	3.12	3.02	36.78	0.03	0	0.36	0.08	0.53	0.08	63.91	116.2	20.24	209.45	62.17	4.81	99.12	152.7	7.85
HA2.C2.crust	Crust	Hyper arid	0.46	0	0	0.04	0.62	5.31	31.19	1.42	24.35	0.1	0	0	4.78	3.93	1.74	0	0.1	0	0	2.07	11.91	13.54	6.62	0.89	12.43	11.62	4.88	2.18	8.54	6.56	49.88	0.06	0	0.35	0.08	0.67	0.06	66.34	125.8	17.48	169.85	74.89	5.8	112.03	152.79	9.19
HA2.C2.soil	Soil	Hyper arid	0.22	0	0	2.25	0.28	26.82	41.04	2	87.56	0.09	0.05	0	2.42	1.75	0.81	0	3.7	0	0.25	1.76	1.06	6.54	2.8	0.07	6.41	0.78	0.23	0.24	0.95	0.3	21.15	0	0	0.12	0.02	0.2	0	58.06	109.3	2.36	224.91	80.17	5.67	80.34	137.13	11.03

## Sheet: Gene subgroup community (%)
	Sample metadata		RbcL							CoxL					[NiFe] hydrogenase Group 1											[NiFe] Hydrogenase Group 2			[NiFe] Hydrogenase Group 3			Nitrogen metabolism										Photosynthesis
Sample ID	Type	Climate	RbcL Type IA	RbcL Type IB	RbcL Type IC	RbcL Type ID	RbcL Type IE	RbcL Type II	RbcL Type III	CoxL Actinobacterial	CoxL Halobacterial	CoxL Mixed 1	CoxL Mixed 2	CoxL Proteobacterial	NiFe Group 1a	NiFe Group 1b	NiFe Group 1c	NiFe Group 1d	NiFe Group 1e	NiFe Group 1f	NiFe Group 1g	NiFe Group 1h	NiFe Group 1i	NiFe Group 1j	NiFe Group 1l	NiFe Group 2a	NiFe Group 2b	NiFe Group 2c	NiFe Group 3b	NiFe Group 3c	NiFe Group 3d	AmoA AOA	AmoA AOB-1	AmoA AOB-2	AmoA Comammox	NosZ Atypical	NosZ Typical	NxrA Comammox-type	NxrA Nitrobacter-type	NxrA Nitrospina-type	NxrA Nitrospira-type	PsaA Chloroplast-type	PsaA Cyanobacteria-type	PsbA Chloroflexota-type	PsbA Chloroplast-type	PsbA Cyanobacteria-type	PsbA Gemmatimonadota-type	PsbA Proteobacteria-type	RHO Bacteriorhodopsin
SH.1.A3.crust	Crust	Sub humid	0.246562	0.0990377	0.909251	2.07894	3.39726	0.0246286	0.0808856	36.903	1.40118	21.3952	2.37854	5.53735	0	0	0.308926	0.0965295	0	0	0	13.5971	0	0	6.00481	1.22302	0.0482416	0.184606	0.162549	0	0.588119	0.10832	0.256173	0	0	2.12212	0.796898	0.0341649	0.0289092	0	0.0816655	0.0623924	0	0.038356	0	0	0	0.470617	0
SH.1.A3.soil	Soil	Sub humid	0.405502	0.235105	0.704402	2.32098	3.60627	0	0.0227905	30.4604	1.41881	21.7029	4.00492	5.70015	0	0	0.197549	0.245986	0	0	0	11.2659	0	0	3.97242	1.21958	0	0.199128	0.399591	0	0.803236	0.983789	0.184653	0	0.0358829	2.01396	0.751712	0.0856162	0.0333409	0	0.20314	0.175396	0	0	0.429985	0	0	0.439438	0
SH.1.C2.crust	Crust	Sub humid	0.676148	0.0546022	0.737299	1.83475	3.97172	0	0.148632	42.0722	1.26147	21.4776	2.60182	4.81412	0	0	0.157179	0.193947	0	0	0.0200605	20.4828	0	0	5.55821	0.289238	0.0804815	0.408295	0.445909	0	0.567464	1.01204	0.23465	0	0	1.36526	1.17675	0.102918	0.0105921	0	0.134647	0.0170995	0	0.102067	0	0	0	0.67518	0.0522716
SH.1.C2.soil	Soil	Sub humid	0.375801	0.0717143	0.779424	2.54252	4.50775	0	0.0977167	39.5276	1.65046	24.4671	4.87497	5.33527	0	0.0145724	0.104977	0.127637	0.014399	0	0	21.3574	0	0	6.0239	0.363203	0.0173496	0.483825	0.429605	0	0.672012	1.48949	0.0617999	0	0	0.963688	1.25894	0.192489	0.00697413	0.0368754	0.177388	0	0	0	0	0	0	0.156797	0.16358
SH.2.C3.crust	Crust	Sub humid	1.03921	0.118903	0.115665	1.20879	2.87795	0	0.102497	35.268	1.63162	23.7728	5.36288	4.74802	0	0	0.173866	0.214429	0	0	0.0219691	15.894	0	0	9.55318	0.289841	0.029277	0.415022	0.583537	0	0.911804	0.651954	0.10279	0	0	1.7665	1.5066	0.119149	0	0	0.221144	0.0375276	0	0	0	0	0.115113	1.00794	0.0545822
SH.2.C3.soil	Soil	Sub humid	0.967101	0.587207	0.455268	2.01747	2.95664	0	0.134186	33.8369	1.19037	24.5103	6.17198	4.6263	0	0	0.172376	0.27738	0	0	0	17.3827	0	0	6.9342	0.493396	0.0287316	0.438501	0.384733	0	0.579519	2.31768	0	0	0	1.80807	1.29119	0.0655546	0.0229096	0	0.169904	0.537703	0.202739	0.0911876	0.472729	0.774201	0.0757826	0.597861	0.110429
SA.1.B1.crust	Crust	Semi arid	2.10652	9.66418	0.403437	2.11634	5.1055	0	0.141284	19.6263	0.942906	16.4264	1.33862	2.03387	0.0736489	0	0	0.155976	0	0.0205563	0.0181511	9.52094	0	0	20.282	0.130328	0	0.0688522	0.0538086	0	0.0735866	0.053865	0	0	0	0.370864	0.846637	0.0136559	0	0	0.0101614	0.530149	9.30361	0.0181511	1.94373	45.3616	0.602349	8.01013	0.505577
SA.1.B1.soil	Soil	Semi arid	7.86515	3.77977	0.785315	2.36145	16.6432	0	0.121895	34.216	1.49057	17.605	2.73165	2.83814	0.105058	0	0.0662323	0.16803	0	0	0.0584706	31.5112	0	0	60.851	1.04563	0	0	0.202724	0	0.130539	2.30994	0.273146	0.0505007	0	0.948961	0.387064	0.130728	0	0.0108656	0.23946	0.700151	2.75745	0.0389194	1.30224	15.0492	0.0339882	1.42722	0.590561
SA.1.C3.crust	Crust	Semi arid	8.07982	1.05999	0.0457771	0.591175	3.50047	0	0.07768	29.378	1.14951	20.5457	7.42281	3.51487	0	0.0200172	0.0592029	0.150427	0	0.368999	0.0697012	20.2819	0	0	33.6129	0.0206082	0	0.0663126	0.511764	0	0.582367	1.24107	0	0	0.0394686	0.897473	0.502095	0.0521304	0.0184014	0	0.0487586	0.536849	0.606865	0.0174253	0.601198	1.7425	0	0.380295	0.129879
SA.1.C3.soil	Soil	Semi arid	2.58559	2.81121	0.260954	0.844695	4.71591	0.033574	0	22.6287	1.57461	21.2447	5.47226	4.53856	0	0	0	0.0532244	0	0.0550661	0	17.8949	0	0	15.127	0.14873	0.0330854	0.0627836	0.11035	0	0.334509	5.89411	0	0.128859	0	0.764074	0.393433	0.272541	0.0195745	0.0138625	0.347082	0.340622	0.359864	0	1.17214	2.87901	0	0.0477901	0.123365
SA.2.B3.crust	Crust	Semi arid	9.41482	0.661528	0.309176	0.991346	7.92199	0	0.0513551	22.0533	0.874101	17.4994	3.07438	3.10444	0.0459498	0	0	0.126679	0	0	0.101177	27.0096	0	0	46.9581	0.04056	0	0.0215321	0.0251374	0	0.0451337	0.9508	0	0	0	0.12607	0.300575	0.0536942	0.0089037	0	0.0660324	0.345833	0.144078	0	0.336827	0.0906712	0.0294526	0.668481	0.129613
SA.2.B3.soil	Soil	Semi arid	2.80068	0.178221	0.270299	1.52291	6.51557	0	0.0560617	16.5215	1.33804	20.0047	3.21713	3.26725	0	0	0.0215237	0	0	0	0.0188038	14.5587	0	0	18.8469	0.0451433	0	0.0232688	0	0	0.076394	3.57134	0	0.390389	0	0.0528075	0.111895	0.375518	0.0148257	0	0.199827	0.016071	0.0156739	0	0.307404	0.133925	0	0.260181	0.140154
AR.1.C2.crust	Crust	Arid	15.7914	3.55319	0.784135	2.51414	21.1272	0	0.0521075	12.2024	0.795333	10.5286	1.78818	1.29819	0.0918891	0	0.0193771	0	0	0.0382809	0.138332	39.5449	0	0	97.0632	0.0408472	0.0677509	0	0.0498686	0	0.0231381	0.152326	0	0	0	0.132759	0.119671	0.0128726	0.0271025	0	0	0.103674	2.95609	0	0.24795	24.7236	0.14942	0.781538	1.24789
AR.1.C2.soil	Soil	Arid	20.3231	1.51494	1.20496	3.48529	27.0967	0	0	14.5533	1.0517	12.4392	3.59931	1.73777	0.0542696	0	0.0226043	0.0214665	0	0.0447345	0.081345	38.2706	0	0.0224851	112.859	0.0239589	0.0268782	0	0.147952	0	0.242139	0.888475	0	0	0	0.19164	0.158724	0.0335215	0	0	0.0223477	0.0170587	0.0675642	0	0.0724874	0.106617	0	0.117379	0.201855
AR.2.A1.crust	Crust	Arid	15.3997	3.58797	0.29026	1.68693	10.3558	0	0	16.0245	0.842481	16.0168	1.68042	2.12106	0.0540737	0	0.0227679	0.0216238	0	0	0.0403736	22.0111	0	0	67.7557	0.0229705	0.0795247	0.0249216	0	0	0.0542982	0.239063	0.0471146	0	0	0.09228	0.18048	0.037701	0.0212675	0	0.0225492	0.742722	1.88152	0	0.801811	15.9311	0.0703509	1.15751	3.25205
AR.2.A3.crust	Crust	Arid	21.0647	0.996184	0.632879	1.89686	16.315	0	0.0690055	21.9143	1.04028	11.8186	0.986326	1.98342	0.296236	0	0.0176773	0.0334908	0	0	0.171772	33.2476	0	0	91.7524	0.0741543	0.145094	0	0.0233225	0	0.103138	0.555854	0	0	0	0.213968	0.309533	0.0349532	0.0329666	0	0.113568	0.0539421	0.013305	0	0	0	0	0.215601	1.03635
AR.2.A1.soil	Soil	Arid	12.3742	0.628566	0.670958	1.03037	11.2197	0	0	14.3266	0.851624	14.8228	3.23283	2.45127	0.0697466	0	0	0.0368756	0	0.0191779	0.0857977	17.9407	0	0	55.0343	0.0205785	0.04555	0.0218903	0.100538	0	0.0689313	4.57872	0	0.0444896	0	0.0658423	0.0513509	0.080079	0.00905184	0	0.0958895	0.146285	0.0142899	0	0	0.0915744	0	0.0356783	0.26031
AR.2.A3.soil	Soil	Arid	16.9863	0.916731	0.333523	1.39247	11.2869	0	0	15.2035	0.889821	13.9183	2.41984	2.54579	0.110468	0	0.0153902	0	0	0	0.135175	25.9346	0	0	69.334	0.0475757	0	0	0.0201505	0	0	3.08881	0	0	0	0.0258094	0.147922	0.0532118	0.0142746	0.00754765	0.0756083	0.0461502	0	0	0.0245459	0	0	0.0830072	0.27492
HA1.B1.crust	Crust	Hyper arid	56.7878	1.8862	1.21347	1.72477	19.6905	0	0	10.4413	0.672051	13.3253	2.25974	0.953009	0.0403841	0	0.220999	0.0167679	0	0.0673674	0.0759444	20.3658	0	0	139.802	0.107871	0	0	0	0	0	0	0	0	0	0	0.0748636	0	0	0	0	0	0	0	0	0	0	0	0.414173
HA1.B1.soil	Soil	Hyper arid	20.2243	0.329383	0.0532176	4.15991	27.7888	0	0	17.7059	0.582645	9.53617	9.052	1.58405	0	0	0	0	0	0	0.162061	51.1203	0	0	185.437	0.024454	0	0	0	0	0	0	0	0	0	0	0	0	0	0	0	0	0	0	0	0	0	0	0
HA1.C2.crust	Crust	Hyper arid	7.067	5.0168	0.35792	1.64616	8.26467	0	0	16.6759	1.05715	16.8818	2.4784	3.27569	0.0250044	0	0.0205945	0.176004	0	0	0.0364909	22.7812	0	0	55.9323	0	0	0	0.161017	0	0.341987	0.540605	0.127851	0	0	0.154094	0.379336	0.176879	0.0384747	0	0.152921	0.903449	3.04263	0	1.61465	14.1243	0.318176	0.794577	0.657122
HA1.C2.soil	Soil	Hyper arid	5.39423	1.043	0.772983	0.720997	3.39974	0	0.251138	13.5087	0.813693	12.9005	2.69971	2.10697	0	0.0414577	0.270971	0.439276	0	0.103644	0.0381892	11.2433	0	0	35.0108	0.110727	0.222517	0	0.246109	0.0257519	1.16215	0.819054	0.215226	0	0	3.52546	1.31379	0.237244	0.0485765	0	0.288368	0.267709	0.657049	0	0.632226	1.93557	0	0.556392	0.612922
HA2.C2.crust	Crust	Hyper arid	0.228324	2.80475	0.689219	0.791294	0.730377	0	0.0671139	12.5998	0.714825	14.3735	1.20885	2.29635	0	0.0714158	0.165963	0.358589	0	0	0	3.34376	0	0	16.913	0.0249191	0.332271	0	0.124246	0	0.448987	0	0.0982214	0	0	2.46642	2.417	0	0	0	0	0.594819	1.58928	0.0419854	1.25483	5.95541	0.0366657	1.24915	0.646112
HA2.C2.soil	Soil	Hyper arid	14.6417	0.876833	0.312556	0.78457	10.1356	0	0.0692451	16.0587	1.30066	16.9561	3.65249	3.07696	0.163964	0	0	0	0	0.0265042	0.0960028	18.5742	0.027748	0	63.4847	0.115583	0.0326378	0	0.38461	0	0	3.70077	0	0	0	0.163172	0.0711694	0.155859	0	0	0.0938862	0.0204966	0.223799	0	0.477581	0.427491	0	0.0472997	0.182952
[truncated: 5 more columns]

## Sheet: Gene Hits RPKM %
Sample ID	Gene	Hit	RPKM	Ribosomal marker RPKM (Mean)	Communty (%)
AR.1.C2.crust	AclB	9	0.424994	183.399	0.231732
AR.1.C2.crust	AmoA	3	0.279364	183.399	0.152326
AR.1.C2.crust	ARO	17	0.403781	183.399	0.220165
AR.1.C2.crust	ArsC	346	57.6271	183.399	31.4217
AR.1.C2.crust	AtpA	5181	197.479	183.399	107.677
AR.1.C2.crust	CcoN	109	4.32299	183.399	2.35715
AR.1.C2.crust	CoxA	11325	379.758	183.399	207.066
AR.1.C2.crust	CoxL	1914	48.8075	183.399	26.6127
AR.1.C2.crust	CydA	2680	119.518	183.399	65.1683
AR.1.C2.crust	CyoA	147	9.29268	183.399	5.06692
AR.1.C2.crust	FCC	72	3.39798	183.399	1.85278
AR.1.C2.crust	FdhA	4414	91.7369	183.399	50.0204
AR.1.C2.crust	FeFe	28	2.28942	183.399	1.24833
AR.1.C2.crust	HbsT	17	0.483916	183.399	0.26386
AR.1.C2.crust	Mcr	46	0.755813	183.399	0.412114
AR.1.C2.crust	MmoA	8	0.305339	183.399	0.166489
AR.1.C2.crust	NapA	360	9.46188	183.399	5.15918
AR.1.C2.crust	NarG	57	0.9704	183.399	0.529119
AR.1.C2.crust	NiFe	7832	254.523	183.399	138.781
AR.1.C2.crust	NifH	66	4.80444	183.399	2.61966
AR.1.C2.crust	NirK	212	10.1445	183.399	5.53139
AR.1.C2.crust	NirS	8	0.23466	183.399	0.127951
AR.1.C2.crust	NorB	60	1.60562	183.399	0.875482
AR.1.C2.crust	NosZ	15	0.462955	183.399	0.25243
AR.1.C2.crust	NrfA	145	6.11511	183.399	3.33432
AR.1.C2.crust	NuoF	2829	128.158	183.399	69.8795
AR.1.C2.crust	NxrA	4	0.0733139	183.399	0.0399751
AR.1.C2.crust	PmoA	1	0.0804569	183.399	0.0438699
AR.1.C2.crust	PsaA	212	5.61158	183.399	3.05976
AR.1.C2.crust	PsbA	845	47.505	183.399	25.9025
AR.1.C2.crust	RbcL	1909	80.3693	183.399	43.8221
AR.1.C2.crust	RdhA	9	0.179397	183.399	0.097818
AR.1.C2.crust	RHO	84	6.52426	183.399	3.55741
AR.1.C2.crust	SdhA_FrdA	6994	235.685	183.399	128.509
AR.1.C2.crust	SoxB	27	0.95448	183.399	0.520439
AR.1.C2.crust	Sqr	62	3.11325	183.399	1.69753
AR.1.C2.crust	YgfK	3	0.0597446	183.399	0.0325763
AR.1.C2.soil	AclB	10	0.637578	209.74	0.303985
AR.1.C2.soil	AmoA	15	1.86349	209.74	0.888475
AR.1.C2.soil	ARO	5	0.156523	209.74	0.0746273
AR.1.C2.soil	ArsC	228	50.9489	209.74	24.2914
AR.1.C2.soil	AtpA	4428	225.277	209.74	107.408
AR.1.C2.soil	CcoN	119	6.33167	209.74	3.01882
AR.1.C2.soil	CoxA	12190	542.599	209.74	258.701
AR.1.C2.soil	CoxL	2062	70.0139	209.74	33.3813
AR.1.C2.soil	CydA	2138	127.754	209.74	60.9105
AR.1.C2.soil	CyoA	170	14.6207	209.74	6.97085
AR.1.C2.soil	FCC	30	1.88394	209.74	0.898227
AR.1.C2.soil	FdhA	3641	102.325	209.74	48.7865
AR.1.C2.soil	FeFe	45	4.90869	209.74	2.34037
AR.1.C2.soil	HbsC	1	0.0566122	209.74	0.0269916
AR.1.C2.soil	HbsT	33	1.26077	209.74	0.601111
AR.1.C2.soil	Mcr	26	0.569923	209.74	0.271728
AR.1.C2.soil	MmoA	2	0.101838	209.74	0.0485542
AR.1.C2.soil	NapA	312	11.1056	209.74	5.29492
AR.1.C2.soil	NarG	52	1.20233	209.74	0.573249
AR.1.C2.soil	NiFe	7530	327.617	209.74	156.202
AR.1.C2.soil	NifH	32	3.0614	209.74	1.45961
AR.1.C2.soil	NirK	175	10.6139	209.74	5.06049
AR.1.C2.soil	NirS	5	0.194173	209.74	0.092578
AR.1.C2.soil	NorB	42	1.47639	209.74	0.703914
AR.1.C2.soil	NosZ	18	0.734853	209.74	0.350364
AR.1.C2.soil	NrfA	54	3.03005	209.74	1.44467
AR.1.C2.soil	NuoF	2909	175.769	209.74	83.8032
AR.1.C2.soil	NxrA	5	0.11718	209.74	0.0558691
AR.1.C2.soil	PmoA	3	0.32201	209.74	0.153528
AR.1.C2.soil	PsaA	5	0.177488	209.74	0.0846229
AR.1.C2.soil	PsbA	8	0.621845	209.74	0.296484
AR.1.C2.soil	RbcL	2003	112.473	209.74	53.625
AR.1.C2.soil	RdhA	11	0.338689	209.74	0.16148
AR.1.C2.soil	RHO	13	1.31833	209.74	0.628557
AR.1.C2.soil	SdhA_FrdA	6187	277.451	209.74	132.283
AR.1.C2.soil	SoxB	10	0.478146	209.74	0.227971
AR.1.C2.soil	Sqr	30	2.0485	209.74	0.976684
AR.1.C2.soil	YgfK	4	0.102399	209.74	0.0488218
AR.2.A1.crust	AclB	5	0.255252	172.78	0.147732
AR.2.A1.crust	AmoA	5	0.494457	172.78	0.286177
AR.2.A1.crust	ARO	29	0.761157	172.78	0.440535
AR.2.A1.crust	ArsC	367	66.9916	172.78	38.7728
AR.2.A1.crust	AtpA	4669	196.99	172.78	114.012
AR.2.A1.crust	CcoN	133	5.83937	172.78	3.37966
AR.2.A1.crust	CoxA	7304	274.293	172.78	158.753
AR.2.A1.crust	CoxL	2242	63.3848	172.78	36.6852
AR.2.A1.crust	Cyc2	1	0.0508083	172.78	0.0294064
AR.2.A1.crust	CydA	2284	112.229	172.78	64.9551
AR.2.A1.crust	CyoA	90	6.33432	172.78	3.66612
AR.2.A1.crust	FCC	77	4.03353	172.78	2.33449
AR.2.A1.crust	FdhA	3892	90.6225	172.78	52.4496
AR.2.A1.crust	FeFe	33	2.99211	172.78	1.73175
AR.2.A1.crust	HbsT	14	0.441967	172.78	0.255797
AR.2.A1.crust	IsoA	2	0.0882488	172.78	0.0510758
AR.2.A1.crust	Mcr	54	0.983957	172.78	0.569485
AR.2.A1.crust	MmoA	15	0.634863	172.78	0.36744
AR.2.A1.crust	NapA	358	10.3899	172.78	6.01337
AR.2.A1.crust	NarG	91	1.71336	172.78	0.991642
AR.2.A1.crust	NiFe	4422	160.167	172.78	92.7002
AR.2.A1.crust	NifH	60	4.82658	172.78	2.79348
AR.2.A1.crust	NirK	117	5.80482	172.78	3.35966
AR.2.A1.crust	NirS	5	0.165581	172.78	0.0958333
AR.2.A1.crust	NorB	57	1.69671	172.78	0.982006
AR.2.A1.crust	NosZ	14	0.471276	172.78	0.27276
AR.2.A1.crust	NrfA	62	2.88071	172.78	1.66727
AR.2.A1.crust	NuoF	2936	147.36	172.78	85.2879
AR.2.A1.crust	NxrA	7	0.140846	172.78	0.0815177
AR.2.A1.crust	PmoA	1	0.0885113	172.78	0.0512278
AR.2.A1.crust	PsaA	154	4.53416	172.78	2.62424
AR.2.A1.crust	PsbA	496	31.0326	172.78	17.9608
AR.2.A1.crust	RbcL	1157	54.1158	172.78	31.3206
AR.2.A1.crust	RdhA	18	0.452598	172.78	0.26195
AR.2.A1.crust	RHO	282	23.7634	172.78	13.7536
AR.2.A1.crust	SdhA_FrdA	7447	276.397	172.78	159.97
AR.2.A1.crust	SoxB	25	0.986712	172.78	0.57108
AR.2.A1.crust	Sqr	48	2.72687	172.78	1.57823
AR.2.A1.crust	YgfK	6	0.134076	172.78	0.077599
AR.2.A3.crust	AclB	8	0.347767	182.194	0.190877
AR.2.A3.crust	AmoA	12	1.01273	182.194	0.555854
AR.2.A3.crust	ARO	32	0.692206	182.194	0.379929
AR.2.A3.crust	ArsC	502	76.5065	182.194	41.9918
AR.2.A3.crust	AtpA	5643	195.429	182.194	107.264
AR.2.A3.crust	CcoN	256	9.20221	182.194	5.05078
AR.2.A3.crust	CoxA	12008	366.435	182.194	201.124
AR.2.A3.crust	CoxL	2980	68.7652	182.194	37.7429
AR.2.A3.crust	Cyc2	1	0.0459173	182.194	0.0252024
AR.2.A3.crust	CydA	2354	94.5633	182.194	51.9026
AR.2.A3.crust	CyoA	171	9.92216	182.194	5.44594
AR.2.A3.crust	FCC	135	5.79233	182.194	3.17921
AR.2.A3.crust	FdhA	5269	100.407	182.194	55.1101
AR.2.A3.crust	FeFe	39	2.88999	182.194	1.58622
AR.2.A3.crust	HbsT	29	0.749814	182.194	0.411548
AR.2.A3.crust	HzsA	1	0.0226731	182.194	0.0124445
AR.2.A3.crust	Mcr	33	0.491512	182.194	0.269774
AR.2.A3.crust	MmoA	4	0.138493	182.194	0.0760144
AR.2.A3.crust	NapA	463	11.089	182.194	6.08635
AR.2.A3.crust	NarG	144	2.23801	182.194	1.22837
AR.2.A3.crust	NiFe	7903	233.177	182.194	127.983
AR.2.A3.crust	NifH	24	1.56883	182.194	0.861079
AR.2.A3.crust	NirK	217	8.77109	182.194	4.81415
AR.2.A3.crust	NirS	8	0.224963	182.194	0.123475
AR.2.A3.crust	NorB	89	2.14458	182.194	1.17709
AR.2.A3.crust	NosZ	34	0.953786	182.194	0.523501
AR.2.A3.crust	NrfA	200	7.55879	182.194	4.14876
AR.2.A3.crust	NuoF	3750	153.226	182.194	84.1007
AR.2.A3.crust	NxrA	21	0.330659	182.194	0.181487
AR.2.A3.crust	PmoA	2	0.135132	182.194	0.0741695
AR.2.A3.crust	PsaA	5	0.12252	182.194	0.0672472
AR.2.A3.crust	PsbA	7	0.392811	182.194	0.215601
AR.2.A3.crust	RbcL	1954	74.6531	182.194	40.9746
AR.2.A3.crust	RdhA	16	0.303861	182.194	0.166779
AR.2.A3.crust	RHO	72	5.01061	182.194	2.75015
AR.2.A3.crust	SdhA_FrdA	8357	253.442	182.194	139.106
AR.2.A3.crust	SoxB	76	2.45585	182.194	1.34793
AR.2.A3.crust	Sqr	111	5.14122	182.194	2.82184
AR.2.A3.crust	YgfK	8	0.142869	182.194	0.078416
AR.2.A1.soil	AclB	11	0.566611	192.73	0.293993
AR.2.A1.soil	AmoA	91	8.91029	192.73	4.62321
AR.2.A1.soil	ARO	27	0.673281	192.73	0.34934
AR.2.A1.soil	ArsC	275	48.7587	192.73	25.299
AR.2.A1.soil	AtpA	4950	199.025	192.73	103.267
AR.2.A1.soil	CcoN	109	4.67332	192.73	2.42481
AR.2.A1.soil	CoxA	11945	423.932	192.73	219.962
AR.2.A1.soil	CoxL	2561	68.7758	192.73	35.6851
AR.2.A1.soil	Cyc2	5	0.26338	192.73	0.136658
AR.2.A1.soil	CydA	2690	125.719	192.73	65.2309
AR.2.A1.soil	CyoA	121	8.12959	192.73	4.21813
AR.2.A1.soil	FCC	82	4.06585	192.73	2.10961
AR.2.A1.soil	FdhA	4775	106.524	192.73	55.2712
AR.2.A1.soil	FeFe	41	3.52982	192.73	1.83149
AR.2.A1.soil	HbsT	310	9.30573	192.73	4.82839
AR.2.A1.soil	Mcr	32	0.553715	192.73	0.287301
AR.2.A1.soil	MmoA	3	0.120716	192.73	0.062635
AR.2.A1.soil	NapA	419	11.8043	192.73	6.12478
AR.2.A1.soil	NarG	152	2.69014	192.73	1.39581
AR.2.A1.soil	NiFe	4334	150.126	192.73	77.8946
AR.2.A1.soil	NifH	54	4.10042	192.73	2.12755
AR.2.A1.soil	NirK	267	12.9949	192.73	6.74254
AR.2.A1.soil	NirS	8	0.257592	192.73	0.133655
AR.2.A1.soil	NorB	93	2.56191	192.73	1.32928
AR.2.A1.soil	NosZ	7	0.225866	192.73	0.117193
AR.2.A1.soil	NrfA	99	4.36322	192.73	2.26391
AR.2.A1.soil	NuoF	3307	157.982	192.73	81.9707
AR.2.A1.soil	NxrA	19	0.356589	192.73	0.18502
AR.2.A1.soil	PmoA	9	0.75559	192.73	0.392047
AR.2.A1.soil	PsaA	11	0.309475	192.73	0.160575
AR.2.A1.soil	PsbA	4	0.245254	192.73	0.127253
AR.2.A1.soil	RbcL	1126	49.9627	192.73	25.9237
AR.2.A1.soil	RdhA	12	0.346072	192.73	0.179564
AR.2.A1.soil	RHO	13	1.04533	192.73	0.542384
AR.2.A1.soil	SdhA_FrdA	8071	286.076	192.73	148.434
AR.2.A1.soil	SoxB	61	2.28283	192.73	1.18447
AR.2.A1.soil	Sqr	84	4.50211	192.73	2.33597
AR.2.A1.soil	YgfK	7	0.147072	192.73	0.0763101
AR.2.A3.soil	AclB	16	0.62848	192.241	0.326922
AR.2.A3.soil	AmoA	77	5.93796	192.241	3.08881
AR.2.A3.soil	ARO	23	0.449342	192.241	0.233738
AR.2.A3.soil	ArsC	468	65.2672	192.241	33.9506
AR.2.A3.soil	AtpA	6276	198.832	192.241	103.428
AR.2.A3.soil	CcoN	133	4.3973	192.241	2.28738
AR.2.A3.soil	CoxA	15546	433.157	192.241	225.319
AR.2.A3.soil	CoxL	3185	67.2407	192.241	34.9772
AR.2.A3.soil	Cyc2	2	0.0775954	192.241	0.0403635
AR.2.A3.soil	CydA	3139	115.739	192.241	60.2048
AR.2.A3.soil	CyoA	229	12.2411	192.241	6.36757
AR.2.A3.soil	DsrA	1	0.0352906	192.241	0.0183574
AR.2.A3.soil	FCC	102	3.99832	192.241	2.07984
AR.2.A3.soil	FdhA	6428	113	192.241	58.7804
AR.2.A3.soil	FeFe	46	3.11475	192.241	1.62023
AR.2.A3.soil	HbsT	223	5.2761	192.241	2.74452
AR.2.A3.soil	IsoA	1	0.0329844	192.241	0.0171578
AR.2.A3.soil	Mcr	46	0.62592	192.241	0.325591
AR.2.A3.soil	MmoA	9	0.284467	192.241	0.147974
AR.2.A3.soil	NapA	600	13.327	192.241	6.93244
AR.2.A3.soil	NarG	190	2.72111	192.241	1.41546
AR.2.A3.soil	NiFe	7053	191.557	192.241	99.6438
AR.2.A3.soil	NifH	54	3.21212	192.241	1.67088
AR.2.A3.soil	NirK	282	11.0607	192.241	5.75354
AR.2.A3.soil	NirS	5	0.1284	192.241	0.0667908
AR.2.A3.soil	NorB	109	2.37983	192.241	1.23794
AR.2.A3.soil	NosZ	13	0.333984	192.241	0.173731
AR.2.A3.soil	NrfA	110	3.8531	192.241	2.0043
AR.2.A3.soil	NuoF	4408	165.181	192.241	85.9238
AR.2.A3.soil	NxrA	19	0.289597	192.241	0.150642
AR.2.A3.soil	PmoA	2	0.134066	192.241	0.0697386
AR.2.A3.soil	PsaA	4	0.0887198	192.241	0.0461502
AR.2.A3.soil	PsbA	4	0.206762	192.241	0.107553
AR.2.A3.soil	RbcL	1702	59.4333	192.241	30.916
AR.2.A3.soil	RdhA	9	0.199922	192.241	0.103995
AR.2.A3.soil	RHO	25	1.6524	192.241	0.859543
AR.2.A3.soil	SdhA_FrdA	9486	264.148	192.241	137.404
AR.2.A3.soil	SoxB	83	2.43946	192.241	1.26896
AR.2.A3.soil	Sqr	112	4.7724	192.241	2.4825
AR.2.A3.soil	YgfK	11	0.177341	192.241	0.0922491
HA1.B1.crust	AclB	8	0.342236	189.47	0.180628
HA1.B1.crust	ArsC	784	118.686	189.47	62.6412
HA1.B1.crust	AtpA	6237	212.263	189.47	112.03
HA1.B1.crust	CcoN	55	2.00337	189.47	1.05736
HA1.B1.crust	CoxA	17910	542.779	189.47	286.472
HA1.B1.crust	CoxL	2276	52.3912	189.47	27.6515
HA1.B1.crust	Cyc2	1	0.0413952	189.47	0.0218479
HA1.B1.crust	CydA	1673	67.3673	189.47	35.5557
HA1.B1.crust	CyoA	312	18.0433	189.47	9.52306
HA1.B1.crust	FCC	32	1.37029	189.47	0.723223
HA1.B1.crust	FdhA	5516	102.841	189.47	54.2785
HA1.B1.crust	FeFe	47	3.47198	189.47	1.83247
HA1.B1.crust	HbsT	4	0.103106	189.47	0.0544183
HA1.B1.crust	Mcr	47	0.698145	189.47	0.368473
HA1.B1.crust	MmoA	8	0.275863	189.47	0.145597
HA1.B1.crust	NapA	399	9.56662	189.47	5.04915
HA1.B1.crust	NarG	79	1.20202	189.47	0.634414
HA1.B1.crust	NiFe	10607	308.716	189.47	162.937
HA1.B1.crust	NifH	57	3.73129	189.47	1.96933
HA1.B1.crust	NirK	123	5.33375	189.47	2.81509
HA1.B1.crust	NirS	13	0.398723	189.47	0.210441
HA1.B1.crust	NorB	24	0.610383	189.47	0.322153
HA1.B1.crust	NosZ	5	0.141844	189.47	0.0748636
HA1.B1.crust	NrfA	1	0.03488	189.47	0.0184093
HA1.B1.crust	NuoF	4785	191.508	189.47	101.076
HA1.B1.crust	RbcL	4033	154.044	189.47	81.3027
HA1.B1.crust	RdhA	20	0.450764	189.47	0.237908
HA1.B1.crust	RHO	47	3.3285	189.47	1.75674
HA1.B1.crust	SdhA_FrdA	8857	271.808	189.47	143.457
HA1.B1.crust	SoxB	6	0.189933	189.47	0.100245
HA1.B1.crust	Sqr	46	2.01097	189.47	1.06137
HA1.B1.crust	YgfK	7	0.12209	189.47	0.0644376
HA1.B1.soil	AclB	56	3.84871	230.764	1.66781
HA1.B1.soil	ArsC	106	26.9121	230.764	11.6621
HA1.B1.soil	AtpA	3898	218.256	230.764	94.5794
HA1.B1.soil	CoxA	14236	714.742	230.764	309.728
HA1.B1.soil	CoxL	2337	88.7539	230.764	38.4608
HA1.B1.soil	CydA	1147	76.633	230.764	33.2083
HA1.B1.soil	CyoA	152	15.047	230.764	6.52051
HA1.B1.soil	FCC	95	6.71147	230.764	2.90836
HA1.B1.soil	FdhA	5411	167.973	230.764	72.7897
HA1.B1.soil	FeFe	5	0.609045	230.764	0.263925
HA1.B1.soil	Mcr	19	0.465263	230.764	0.201618
HA1.B1.soil	MmoA	26	1.47835	230.764	0.640631
HA1.B1.soil	NapA	353	14.1807	230.764	6.14511
HA1.B1.soil	NarG	172	4.41272	230.764	1.91222
HA1.B1.soil	NiFe	11453	550.976	230.764	238.761
HA1.B1.soil	NifH	9	0.979093	230.764	0.424283
HA1.B1.soil	NirK	13	0.988589	230.764	0.428397
HA1.B1.soil	NorB	112	4.31928	230.764	1.87173
HA1.B1.soil	NuoF	2891	191.741	230.764	83.0894
HA1.B1.soil	RbcL	1929	121.28	230.764	52.5556
HA1.B1.soil	SdhA_FrdA	5263	260.924	230.764	113.069
HA1.B1.soil	Sqr	34	2.47886	230.764	1.07419
HA1.B1.soil	YgfK	5	0.146665	230.764	0.0635563
HA1.C2.crust	AclB	16	0.735277	165.39	0.444572
HA1.C2.crust	AmoA	13	1.10556	165.39	0.668456
HA1.C2.crust	ARO	20	0.456843	165.39	0.276222
HA1.C2.crust	ArsC	392	60.8259	165.39	36.7773
HA1.C2.crust	AtpA	5232	191.816	165.39	115.978
HA1.C2.crust	CcoN	218	8.22264	165.39	4.97168
HA1.C2.crust	CoxA	8970	292.712	165.39	176.983
HA1.C2.crust	CoxL	2734	66.766	165.39	40.3689
HA1.C2.crust	Cyc2	1	0.0485243	165.39	0.0293394
HA1.C2.crust	CydA	3653	154.944	165.39	93.6843
HA1.C2.crust	CyoA	97	5.713	165.39	3.45426
HA1.C2.crust	FCC	140	6.35821	165.39	3.84438
HA1.C2.crust	FdhA	5322	106.721	165.39	64.5268
HA1.C2.crust	FeFe	34	2.66923	165.39	1.6139
HA1.C2.crust	HbsT	39	1.06953	165.39	0.646675
HA1.C2.crust	IsoA	1	0.0388585	165.39	0.0234951
HA1.C2.crust	Mcr	62	0.977916	165.39	0.59128
HA1.C2.crust	MmoA	10	0.366883	165.39	0.22183
HA1.C2.crust	NapA	842	20.9133	165.39	12.6448
HA1.C2.crust	NarG	211	3.43751	165.39	2.07843
HA1.C2.crust	NiFe	4325	136.281	165.39	82.4
HA1.C2.crust	NifH	68	4.71841	165.39	2.8529
HA1.C2.crust	NirK	217	9.6896	165.39	5.85865
HA1.C2.crust	NirS	17	0.535478	165.39	0.323767
HA1.C2.crust	NorB	366	9.49352	165.39	5.74009
HA1.C2.crust	NosZ	30	0.88224	165.39	0.533431
HA1.C2.crust	NrfA	413	16.3448	165.39	9.88258
HA1.C2.crust	NuoF	3204	139.728	165.39	84.4839
HA1.C2.crust	NxrA	36	0.609089	165.39	0.368275
HA1.C2.crust	PmoA	1	0.0766376	165.39	0.0463376
HA1.C2.crust	PsaA	254	6.52641	165.39	3.94608
HA1.C2.crust	PsbA	516	27.8709	165.39	16.8517
HA1.C2.crust	RbcL	914	36.9688	165.39	22.3525
HA1.C2.crust	RdhA	17	0.369758	165.39	0.223568
HA1.C2.crust	RHO	112	8.22857	165.39	4.97526
HA1.C2.crust	SdhA_FrdA	7986	255.936	165.39	154.747
HA1.C2.crust	SoxB	47	1.59629	165.39	0.965169
HA1.C2.crust	Sqr	222	10.7064	165.39	6.47346
HA1.C2.crust	YgfK	6	0.114524	165.39	0.0692447
HA1.C2.soil	AclB	25	1.18239	174.289	0.678407
HA1.C2.soil	AmoA	20	1.80263	174.289	1.03428
HA1.C2.soil	ARO	39	0.924824	174.289	0.530628
HA1.C2.soil	ArsC	382	64.1064	174.289	36.7818
HA1.C2.soil	AtpA	5154	202.524	174.289	116.201
HA1.C2.soil	CcoN	875	35.2767	174.289	20.2404
HA1.C2.soil	CoxA	10495	365.056	174.289	209.455
HA1.C2.soil	CoxL	2145	55.824	174.289	32.0296
HA1.C2.soil	Cyc2	3	0.142535	174.289	0.0817811
HA1.C2.soil	CydA	2464	108.351	174.289	62.1678
HA1.C2.soil	CyoA	132	8.38876	174.289	4.81314
HA1.C2.soil	FCC	133	6.43321	174.289	3.69112
HA1.C2.soil	FdhA	5234	111.384	174.289	63.908
HA1.C2.soil	FeFe	38	3.21573	174.289	1.84506
HA1.C2.soil	HbsT	18	0.524932	174.289	0.301185
HA1.C2.soil	IsoA	6	0.242512	174.289	0.139144
HA1.C2.soil	Mcr	46	0.772532	174.289	0.443249
HA1.C2.soil	MmoA	3	0.117167	174.289	0.0672259
HA1.C2.soil	MtrB	2	0.0549633	174.289	0.0315358
HA1.C2.soil	NapA	765	19.9515	174.289	11.4474
HA1.C2.soil	NarG	581	9.81499	174.289	5.63146
HA1.C2.soil	NiFe	2669	90.8461	174.289	52.1239
HA1.C2.soil	NifH	39	2.84713	174.289	1.63357
HA1.C2.soil	NirK	453	20.0541	174.289	11.5063
HA1.C2.soil	NirS	21	0.748296	174.289	0.429343
HA1.C2.soil	NorB	533	16.3288	174.289	9.36883
HA1.C2.soil	NosZ	273	8.43426	174.289	4.83925
HA1.C2.soil	NrfA	560	23.9984	174.289	13.7694
HA1.C2.soil	NuoF	3735	172.761	174.289	99.1236
HA1.C2.soil	NxrA	55	1.00074	174.289	0.574188
HA1.C2.soil	PsaA	59	1.61175	174.289	0.924758
HA1.C2.soil	PsbA	93	5.4451	174.289	3.12418
HA1.C2.soil	RbcL	468	20.1863	174.289	11.5821
HA1.C2.soil	RdhA	26	0.631645	174.289	0.362413
HA1.C2.soil	RHO	68	5.27053	174.289	3.02402
HA1.C2.soil	SdhA_FrdA	8311	279.818	174.289	160.549
HA1.C2.soil	SoxB	128	4.61115	174.289	2.6457
HA1.C2.soil	Sqr	164	8.24523	174.289	4.73079
HA1.C2.soil	YgfK	7	0.141245	174.289	0.0810407
HA2.C2.crust	AclB	15	0.763283	165.263	0.461859
HA2.C2.crust	AmoA	2	0.162324	165.263	0.0982214
HA2.C2.crust	ARO	44	1.11533	165.263	0.674879
HA2.C2.crust	ArsC	456	82.4357	165.263	49.8814
HA2.C2.crust	AtpA	4885	207.896	165.263	125.797
HA2.C2.crust	CcoN	666	28.8941	165.263	17.4837
HA2.C2.crust	CoxA	7415	280.705	165.263	169.853
HA2.C2.crust	CoxL	1829	51.5511	165.263	31.1933
HA2.C2.crust	Cyc2	2	0.102135	165.263	0.0618011
HA2.C2.crust	CydA	2627	123.765	165.263	74.8896
HA2.C2.crust	CyoA	149	9.58523	165.263	5.79998
HA2.C2.crust	FCC	151	7.8965	165.263	4.77814
HA2.C2.crust	FdhA	4802	109.643	165.263	66.3445
HA2.C2.crust	FeFe	26	2.3504	165.263	1.42221
HA2.C2.crust	HbsT	2	0.0630876	165.263	0.038174
HA2.C2.crust	Mcr	56	1.01747	165.263	0.615665
HA2.C2.crust	MmoA	4	0.168792	165.263	0.102135
HA2.C2.crust	MtrB	3	0.0912549	165.263	0.0552179
HA2.C2.crust	NapA	794	22.3736	165.263	13.5381
HA2.C2.crust	NarG	1080	19.683	165.263	11.9101
HA2.C2.crust	NiFe	1078	40.24	165.263	24.349
HA2.C2.crust	NifH	43	3.42101	165.263	2.07004
HA2.C2.crust	NirK	491	20.5439	165.263	12.431
HA2.C2.crust	NirS	39	1.46289	165.263	0.885189
HA2.C2.crust	NorB	562	19.2016	165.263	11.6188
HA2.C2.crust	NosZ	240	8.0705	165.263	4.88342
HA2.C2.crust	NrfA	239	10.9442	165.263	6.62227
HA2.C2.crust	NuoF	3690	185.144	165.263	112.03
HA2.C2.crust	PsaA	122	3.60951	165.263	2.1841
HA2.C2.crust	PsbA	225	14.1102	165.263	8.53803
HA2.C2.crust	RbcL	189	8.77726	165.263	5.31108
HA2.C2.crust	RdhA	28	0.581395	165.263	0.351799
HA2.C2.crust	RHO	130	10.8486	165.263	6.56442
HA2.C2.crust	SdhA_FrdA	7316	267.686	165.263	161.976
HA2.C2.crust	SoxB	74	2.87958	165.263	1.74242
HA2.C2.crust	Sqr	123	6.48937	165.263	3.92669
HA2.C2.crust	YgfK	6	0.131245	165.263	0.0794155
HA2.C2.soil	AclB	6	0.414124	190.029	0.217926
HA2.C2.soil	AmoA	52	7.03254	190.029	3.70077
HA2.C2.soil	ARO	11	0.375428	190.029	0.197563
HA2.C2.soil	ArsC	165	40.1906	190.029	21.1497
HA2.C2.soil	AtpA	3738	207.707	190.029	109.303
HA2.C2.soil	CcoN	78	4.48056	190.029	2.35783
HA2.C2.soil	CoxA	8754	427.389	190.029	224.907
HA2.C2.soil	CoxL	2108	77.9973	190.029	41.0449
HA2.C2.soil	CydA	2365	152.339	190.029	80.1662
HA2.C2.soil	CyoA	115	10.769	190.029	5.66701
HA2.C2.soil	FCC	67	4.5927	190.029	2.41684
HA2.C2.soil	FdhA	3587	110.323	190.029	58.0557
HA2.C2.soil	FeFe	32	3.79995	190.029	1.99966
HA2.C2.soil	HbsT	103	4.26772	190.029	2.24582
HA2.C2.soil	Mcr	22	0.524785	190.029	0.27616
HA2.C2.soil	MmoA	3	0.166293	190.029	0.087509
HA2.C2.soil	NapA	320	12.432	190.029	6.54214
HA2.C2.soil	NarG	82	2.0159	190.029	1.06084
HA2.C2.soil	NiFe	3485	166.389	190.029	87.5599
HA2.C2.soil	NifH	32	3.33633	190.029	1.75569
HA2.C2.soil	NirK	177	12.1727	190.029	6.40572
HA2.C2.soil	NirS	3	0.130519	190.029	0.0686835
HA2.C2.soil	NorB	38	1.49092	190.029	0.784572
HA2.C2.soil	NosZ	10	0.445318	190.029	0.234342
HA2.C2.soil	NrfA	87	5.32261	190.029	2.80094
HA2.C2.soil	NuoF	2311	152.678	190.029	80.3444
HA2.C2.soil	NxrA	18	0.474588	190.029	0.249745
HA2.C2.soil	PmoA	1	0.103589	190.029	0.0545121
HA2.C2.soil	PsaA	12	0.464232	190.029	0.244295
HA2.C2.soil	PsbA	22	1.80979	190.029	0.952372
HA2.C2.soil	RbcL	831	50.9667	190.029	26.8204
HA2.C2.soil	RdhA	6	0.218553	190.029	0.11501
HA2.C2.soil	RHO	5	0.568816	190.029	0.299331
HA2.C2.soil	SdhA_FrdA	5762	281.542	190.029	148.157
HA2.C2.soil	SoxB	30	1.53772	190.029	0.8092
HA2.C2.soil	Sqr	45	3.32747	190.029	1.75103
HA2.C2.soil	YgfK	1	0.0293294	190.029	0.0154342
SH.1.A3.crust	AclB	16	0.634787	148.387	0.427792
SH.1.A3.crust	AmoA	8	0.54086	148.387	0.364493
SH.1.A3.crust	ARO	48	0.976313	148.387	0.657952
SH.1.A3.crust	ArsC	402	56.8918	148.387	38.3402
SH.1.A3.crust	AtpA	5468	181.827	148.387	122.536
SH.1.A3.crust	CcoN	644	21.8814	148.387	14.7462
SH.1.A3.crust	CoxA	11822	346.832	148.387	233.735
SH.1.A3.crust	CoxL	4564	100.332	148.387	67.6153
SH.1.A3.crust	Cyc2	2	0.0689835	148.387	0.046489
SH.1.A3.crust	CydA	3442	126.908	148.387	85.525
SH.1.A3.crust	CyoA	181	9.52411	148.387	6.41844
SH.1.A3.crust	FCC	476	19.4271	148.387	13.0922
SH.1.A3.crust	FdhA	7804	139.459	148.387	93.9833
SH.1.A3.crust	FeFe	40	2.82753	148.387	1.90552
SH.1.A3.crust	HbsT	12	0.294238	148.387	0.198291
SH.1.A3.crust	IsoA	3	0.104023	148.387	0.0701027
SH.1.A3.crust	Mcr	45	0.638303	148.387	0.430162
SH.1.A3.crust	MmoA	6	0.1977	148.387	0.133233
SH.1.A3.crust	MtrB	13	0.321577	148.387	0.216716
SH.1.A3.crust	NapA	830	18.27	148.387	12.3124
SH.1.A3.crust	NarG	497	7.142	148.387	4.8131
SH.1.A3.crust	NiFe	1241	37.3191	148.387	25.1499
SH.1.A3.crust	NifH	32	1.98861	148.387	1.34015
SH.1.A3.crust	NirK	379	13.4953	148.387	9.09465
SH.1.A3.crust	NirS	13	0.354783	148.387	0.239094
SH.1.A3.crust	NorB	379	9.20366	148.387	6.20248
SH.1.A3.crust	NosZ	163	4.33143	148.387	2.91902
SH.1.A3.crust	NrfA	619	22.4269	148.387	15.1138
SH.1.A3.crust	NuoF	4145	160.066	148.387	107.871
SH.1.A3.crust	NxrA	14	0.214774	148.387	0.14474
SH.1.A3.crust	PsaA	4	0.092582	148.387	0.0623924
SH.1.A3.crust	PsbA	14	0.755248	148.387	0.508973
SH.1.A3.crust	RbcL	282	10.1446	148.387	6.83657
SH.1.A3.crust	RdhA	68	1.33555	148.387	0.900045
SH.1.A3.crust	RHO	4	0.257672	148.387	0.173649
SH.1.A3.crust	SdhA_FrdA	8898	251.924	148.387	169.775
SH.1.A3.crust	SoxB	297	9.02322	148.387	6.08088
SH.1.A3.crust	Sqr	107	4.42268	148.387	2.98051
SH.1.A3.crust	YgfK	13	0.220777	148.387	0.148785
SH.1.A3.soil	AclB	23	0.803329	148.464	0.541093
SH.1.A3.soil	AmoA	27	1.78799	148.464	1.20433
SH.1.A3.soil	ARO	32	0.568397	148.464	0.382852
SH.1.A3.soil	ArsC	450	55.0303	148.464	37.0664
SH.1.A3.soil	AtpA	6110	175.676	148.464	118.329
SH.1.A3.soil	CcoN	899	26.2735	148.464	17.6969
SH.1.A3.soil	CoxA	13653	348.321	148.464	234.617
SH.1.A3.soil	CoxL	4933	93.9588	148.464	63.2872
SH.1.A3.soil	Cyc2	5	0.172011	148.464	0.115861
SH.1.A3.soil	CydA	4136	131.972	148.464	88.8916
SH.1.A3.soil	CyoA	267	12.2731	148.464	8.26673
SH.1.A3.soil	FCC	462	16.3323	148.464	11.0008
SH.1.A3.soil	FdhA	9012	138.99	148.464	93.6183
SH.1.A3.soil	FeFe	59	3.62738	148.464	2.44327
SH.1.A3.soil	HbsT	33	0.705529	148.464	0.475218
SH.1.A3.soil	IsoA	1	0.030411	148.464	0.0204838
SH.1.A3.soil	Mcr	76	0.932872	148.464	0.628349
SH.1.A3.soil	MmoA	3	0.0855202	148.464	0.0576033
SH.1.A3.soil	MtrB	5	0.10906	148.464	0.073459
SH.1.A3.soil	NapA	799	15.3224	148.464	10.3206
SH.1.A3.soil	NarG	545	6.78796	148.464	4.57212
SH.1.A3.soil	NiFe	1215	32.5711	148.464	21.9387
SH.1.A3.soil	NifH	42	2.26175	148.464	1.52343
SH.1.A3.soil	NirK	471	15.1303	148.464	10.1912
SH.1.A3.soil	NirS	21	0.491191	148.464	0.330848
SH.1.A3.soil	NorB	392	8.00056	148.464	5.38889
SH.1.A3.soil	NosZ	180	4.10603	148.464	2.76567
SH.1.A3.soil	NrfA	684	21.5329	148.464	14.5038
SH.1.A3.soil	NuoF	4834	161.186	148.464	108.569
SH.1.A3.soil	NxrA	36	0.478199	148.464	0.322097
SH.1.A3.soil	OmcB	1	0.020274	148.464	0.0136558
SH.1.A3.soil	PmoA	4	0.245562	148.464	0.165402
SH.1.A3.soil	PsaA	13	0.2604	148.464	0.175396
SH.1.A3.soil	PsbA	29	1.29078	148.464	0.869423
SH.1.A3.soil	RbcL	348	10.8305	148.464	7.29505
SH.1.A3.soil	RdhA	53	0.86864	148.464	0.585084
SH.1.A3.soil	RHO	10	0.544009	148.464	0.366425
SH.1.A3.soil	SdhA_FrdA	10565	258.965	148.464	174.429
SH.1.A3.soil	SoxB	413	10.8372	148.464	7.29951
SH.1.A3.soil	Sqr	116	4.23006	148.464	2.84921
SH.1.A3.soil	YgfK	20	0.29127	148.464	0.196189
SH.1.C2.crust	AclB	11	0.498054	150.298	0.331377
SH.1.C2.crust	AmoA	22	1.87375	150.298	1.24669
SH.1.C2.crust	ARO	42	0.956193	150.298	0.636197
SH.1.C2.crust	ArsC	379	59.7838	150.298	39.7768
SH.1.C2.crust	AtpA	4895	180.664	150.298	120.204
SH.1.C2.crust	CcoN	372	14.0667	150.298	9.35919
SH.1.C2.crust	CoxA	10381	338.277	150.298	225.071
SH.1.C2.crust	CoxL	4437	108.556	150.298	72.2272
SH.1.C2.crust	CydA	3370	139.352	150.298	92.7169
SH.1.C2.crust	CyoA	166	9.46899	150.298	6.30014
SH.1.C2.crust	FCC	359	16.3224	150.298	10.86
SH.1.C2.crust	FdhA	6871	136.952	150.298	91.1202
SH.1.C2.crust	FeFe	23	1.80695	150.298	1.20225
SH.1.C2.crust	HbsT	42	1.15296	150.298	0.767118
SH.1.C2.crust	IsoA	1	0.0391226	150.298	0.02603
SH.1.C2.crust	Mcr	59	0.932152	150.298	0.620202
SH.1.C2.crust	MmoA	7	0.256849	150.298	0.170893
SH.1.C2.crust	MtrB	6	0.164081	150.298	0.10917
SH.1.C2.crust	NapA	647	15.7903	150.298	10.506
SH.1.C2.crust	NarG	548	8.78926	150.298	5.84788
SH.1.C2.crust	NiFe	1394	46.4545	150.298	30.9082
SH.1.C2.crust	NifH	36	2.50692	150.298	1.66796
SH.1.C2.crust	NirK	297	12.4499	150.298	8.28347
SH.1.C2.crust	NirS	33	1.06237	150.298	0.706841
SH.1.C2.crust	NorB	407	10.9487	150.298	7.28465
SH.1.C2.crust	NosZ	129	3.8206	150.298	2.54202
SH.1.C2.crust	NrfA	477	19.2092	150.298	12.7807
SH.1.C2.crust	NuoF	3822	165.676	150.298	110.232
SH.1.C2.crust	NxrA	21	0.372976	150.298	0.248157
SH.1.C2.crust	PsaA	1	0.0257002	150.298	0.0170995
SH.1.C2.crust	PsbA	21	1.16819	150.298	0.777247
SH.1.C2.crust	RbcL	278	11.1569	150.298	7.42315
SH.1.C2.crust	RdhA	30	0.649732	150.298	0.432295
SH.1.C2.crust	RHO	5	0.374523	150.298	0.249187
SH.1.C2.crust	SdhA_FrdA	8068	254.972	150.298	169.644
SH.1.C2.crust	SoxB	214	7.25194	150.298	4.82504
SH.1.C2.crust	Sqr	97	4.60789	150.298	3.06583
SH.1.C2.crust	YgfK	7	0.132559	150.298	0.0881976
SH.1.C2.soil	AclB	15	0.438515	144.604	0.303252
SH.1.C2.soil	AmoA	40	2.24323	144.604	1.55129
SH.1.C2.soil	ARO	84	1.21904	144.604	0.843016
SH.1.C2.soil	ArsC	516	52.2395	144.604	36.1259
SH.1.C2.soil	AtpA	7758	181.552	144.604	125.551
SH.1.C2.soil	CcoN	552	13.2784	144.604	9.18256
SH.1.C2.soil	CoxA	16956	351.166	144.604	242.846
SH.1.C2.soil	CoxL	7068	109.69	144.604	75.8554
SH.1.C2.soil	Cyc2	2	0.0530404	144.604	0.0366797
SH.1.C2.soil	CydA	5012	132.041	144.604	91.3117
SH.1.C2.soil	CyoA	223	8.33114	144.604	5.76134
SH.1.C2.soil	FCC	576	16.5885	144.604	11.4717
SH.1.C2.soil	FdhA	10737	136.621	144.604	94.4792
SH.1.C2.soil	FeFe	71	3.53356	144.604	2.44361
SH.1.C2.soil	HbsC	1	0.0258292	144.604	0.017862
SH.1.C2.soil	HbsT	121	2.1046	144.604	1.45542
SH.1.C2.soil	IsoA	1	0.0246339	144.604	0.0170354
SH.1.C2.soil	Mcr	71	0.710141	144.604	0.491093
SH.1.C2.soil	MmoA	15	0.34865	144.604	0.241107
SH.1.C2.soil	MtrB	12	0.211842	144.604	0.146498
SH.1.C2.soil	NapA	890	13.8344	144.604	9.56708
SH.1.C2.soil	NarG	865	8.82615	144.604	6.10366
SH.1.C2.soil	NiFe	2329	49.7142	144.604	34.3795
SH.1.C2.soil	NifH	41	1.78679	144.604	1.23564
SH.1.C2.soil	NirK	574	15.577	144.604	10.7722
SH.1.C2.soil	NirS	23	0.45304	144.604	0.313296
SH.1.C2.soil	NorB	673	11.2305	144.604	7.76637
SH.1.C2.soil	NosZ	171	3.21402	144.604	2.22263
SH.1.C2.soil	NrfA	807	20.693	144.604	14.3101
SH.1.C2.soil	NuoF	5471	150.212	144.604	103.878
SH.1.C2.soil	NxrA	55	0.598266	144.604	0.413727
SH.1.C2.soil	PmoA	11	0.543373	144.604	0.375766
SH.1.C2.soil	PsbA	6	0.226735	144.604	0.156797
SH.1.C2.soil	RbcL	477	12.1105	144.604	8.37493
SH.1.C2.soil	RdhA	72	1.18268	144.604	0.817871
SH.1.C2.soil	RHO	9	0.442352	144.604	0.305905
SH.1.C2.soil	SdhA_FrdA	12266	246.896	144.604	170.739
SH.1.C2.soil	SoxB	349	7.49498	144.604	5.1831
SH.1.C2.soil	Sqr	123	3.66189	144.604	2.53235
SH.1.C2.soil	YgfK	26	0.312478	144.604	0.216092
SH.2.C3.crust	AclB	16	0.74854	144.304	0.518723
SH.2.C3.crust	AmoA	12	1.08913	144.304	0.754744
SH.2.C3.crust	ARO	69	1.63666	144.304	1.13417
SH.2.C3.crust	ArsC	306	50.0201	144.304	34.6629
SH.2.C3.crust	AtpA	4324	167.538	144.304	116.1
SH.2.C3.crust	CcoN	346	13.739	144.304	9.52083
SH.2.C3.crust	CoxA	9199	315.125	144.304	218.375
SH.2.C3.crust	CoxL	3972	102.144	144.304	70.7833
SH.2.C3.crust	CydA	3324	145.76	144.304	101.009
SH.2.C3.crust	CyoA	156	9.33519	144.304	6.46909
SH.2.C3.crust	FCC	282	13.4738	144.304	9.33705
SH.2.C3.crust	FdhA	5573	117.461	144.304	81.398
SH.2.C3.crust	FeFe	39	3.22166	144.304	2.23255
SH.2.C3.crust	HbsT	40	1.15346	144.304	0.799326
SH.2.C3.crust	IsoA	2	0.0819406	144.304	0.0567831
SH.2.C3.crust	Mcr	61	1.01256	144.304	0.701685
SH.2.C3.crust	MmoA	1	0.0385603	144.304	0.0267215
SH.2.C3.crust	MtrB	8	0.234741	144.304	0.162671
SH.2.C3.crust	NapA	619	15.8645	144.304	10.9938
SH.2.C3.crust	NarG	687	11.4619	144.304	7.94287
SH.2.C3.crust	NiFe	1290	45.149	144.304	31.2873
SH.2.C3.crust	NifH	36	2.62352	144.304	1.81804
SH.2.C3.crust	NirK	331	14.7064	144.304	10.1912
SH.2.C3.crust	NirS	35	1.16999	144.304	0.810778
SH.2.C3.crust	NorB	607	16.6682	144.304	11.5507
SH.2.C3.crust	NosZ	152	4.72323	144.304	3.2731
SH.2.C3.crust	NrfA	596	25.2747	144.304	17.5148
SH.2.C3.crust	NuoF	3099	141.67	144.304	98.1745
SH.2.C3.crust	NxrA	27	0.491058	144.304	0.340293
SH.2.C3.crust	PmoA	4	0.317557	144.304	0.22006
SH.2.C3.crust	PsaA	2	0.054154	144.304	0.0375276
SH.2.C3.crust	PsbA	26	1.62061	144.304	1.12305
SH.2.C3.crust	RbcL	186	7.88336	144.304	5.463
SH.2.C3.crust	RdhA	21	0.444993	144.304	0.308371
SH.2.C3.crust	RHO	10	0.724683	144.304	0.50219
SH.2.C3.crust	SdhA_FrdA	7280	242.858	144.304	168.296
SH.2.C3.crust	SoxB	142	5.06033	144.304	3.5067
SH.2.C3.crust	Sqr	92	4.53982	144.304	3.146
SH.2.C3.crust	YgfK	4	0.0798216	144.304	0.0553147
SH.2.C3.soil	AclB	12	0.559555	145.445	0.384721
SH.2.C3.soil	AmoA	36	3.37095	145.445	2.31768
SH.2.C3.soil	ARO	44	1.0423	145.445	0.716628
SH.2.C3.soil	ArsC	340	56.2199	145.445	38.6538
SH.2.C3.soil	AtpA	4401	170.012	145.445	116.891
SH.2.C3.soil	CcoN	418	16.5651	145.445	11.3893
SH.2.C3.soil	CoxA	9734	332.168	145.445	228.381
SH.2.C3.soil	CoxL	3994	102.3	145.445	70.3358
SH.2.C3.soil	Cyc2	1	0.0446483	145.445	0.0306978
SH.2.C3.soil	CydA	3269	142.896	145.445	98.2478
SH.2.C3.soil	CyoA	184	11.2571	145.445	7.73978
SH.2.C3.soil	FCC	271	12.8939	145.445	8.86514
SH.2.C3.soil	FdhA	5887	123.46	145.445	84.8848
SH.2.C3.soil	FeFe	42	3.45317	145.445	2.37421
SH.2.C3.soil	HbsT	70	2.01191	145.445	1.38328
SH.2.C3.soil	IsoA	3	0.120975	145.445	0.0831758
SH.2.C3.soil	Mcr	51	0.842679	145.445	0.579381
SH.2.C3.soil	MmoA	4	0.153662	145.445	0.10565
SH.2.C3.soil	MtrB	4	0.116848	145.445	0.0803382
SH.2.C3.soil	NapA	588	15.0678	145.445	10.3598
SH.2.C3.soil	NarG	539	9.05999	145.445	6.22917
SH.2.C3.soil	NiFe	1274	44.9521	145.445	30.9067
SH.2.C3.soil	NifH	54	3.90241	145.445	2.68309
SH.2.C3.soil	NirK	327	14.9248	145.445	10.2615
SH.2.C3.soil	NirS	30	1.02068	145.445	0.701767
SH.2.C3.soil	NorB	583	16.1677	145.445	11.116
SH.2.C3.soil	NosZ	146	4.50771	145.445	3.09926
SH.2.C3.soil	NrfA	467	19.7708	145.445	13.5934
SH.2.C3.soil	NuoF	3170	143.961	145.445	98.98
SH.2.C3.soil	NxrA	21	0.375783	145.445	0.258368
SH.2.C3.soil	PmoA	7	0.557136	145.445	0.383057
SH.2.C3.soil	PsaA	40	1.07693	145.445	0.740442
SH.2.C3.soil	PsbA	50	2.926	145.445	2.01176
SH.2.C3.soil	RbcL	246	10.3526	145.445	7.11787
SH.2.C3.soil	RdhA	33	0.895019	145.445	0.615368
SH.2.C3.soil	RHO	13	0.989121	145.445	0.680067
SH.2.C3.soil	SdhA_FrdA	7139	236.912	145.445	162.888
SH.2.C3.soil	SoxB	180	6.3966	145.445	4.39796
SH.2.C3.soil	Sqr	131	6.50352	145.445	4.47147
SH.2.C3.soil	YgfK	12	0.237256	145.445	0.163125
SA.1.B1.crust	AclB	15	0.633753	161.813	0.391658
SA.1.B1.crust	AmoA	1	0.0871604	161.813	0.053865
SA.1.B1.crust	ARO	10	0.223762	161.813	0.138285
SA.1.B1.crust	ArsC	372	56.6066	161.813	34.9828
SA.1.B1.crust	AtpA	5418	195.218	161.813	120.644
SA.1.B1.crust	CcoN	558	20.3503	161.813	12.5765
SA.1.B1.crust	CoxA	8576	276.037	161.813	170.591
SA.1.B1.crust	CoxL	2739	65.3208	161.813	40.3681
SA.1.B1.crust	CydA	2631	106.776	161.813	65.9872
SA.1.B1.crust	CyoA	110	6.19859	161.813	3.83072
SA.1.B1.crust	FCC	273	12.0881	161.813	7.47043
SA.1.B1.crust	FdhA	5138	99.7101	161.813	61.6207
SA.1.B1.crust	FeFe	40	3.06124	161.813	1.89184
SA.1.B1.crust	HbsT	6	0.159785	161.813	0.0987466
SA.1.B1.crust	IsoA	1	0.0372068	161.813	0.0229938
SA.1.B1.crust	Mcr	147	2.25901	161.813	1.39606
SA.1.B1.crust	MmoA	1	0.0357242	161.813	0.0220775
SA.1.B1.crust	NapA	373	9.0652	161.813	5.60228
SA.1.B1.crust	NarG	241	3.76641	161.813	2.32763
SA.1.B1.crust	NiFe	1696	52.5647	161.813	32.4849
SA.1.B1.crust	NifH	166	11.3111	161.813	6.99024
SA.1.B1.crust	NirK	248	10.1338	161.813	6.26266
SA.1.B1.crust	NirS	15	0.436672	161.813	0.269863
SA.1.B1.crust	NorB	270	8.0844	161.813	4.99615
SA.1.B1.crust	NosZ	68	1.97007	161.813	1.2175
SA.1.B1.crust	NrfA	168	6.57556	161.813	4.06369
SA.1.B1.crust	NuoF	3539	149.996	161.813	92.6975
SA.1.B1.crust	NxrA	2	0.0385395	161.813	0.0238173
SA.1.B1.crust	PsaA	638	15.9123	161.813	9.83376
SA.1.B1.crust	PsbA	1699	90.5116	161.813	55.936
SA.1.B1.crust	RbcL	802	31.6138	161.813	19.5373
SA.1.B1.crust	RdhA	32	0.600396	161.813	0.371044
SA.1.B1.crust	RHO	319	22.7032	161.813	14.0305
SA.1.B1.crust	SdhA_FrdA	8266	255.605	161.813	157.964
SA.1.B1.crust	SoxB	84	2.78067	161.813	1.71845
SA.1.B1.crust	Sqr	74	3.40476	161.813	2.10414
SA.1.B1.crust	YgfK	10	0.186384	161.813	0.115185
SA.1.B1.soil	AclB	2	0.0983403	175.854	0.0559215
SA.1.B1.soil	AmoA	47	4.63127	175.854	2.63358
SA.1.B1.soil	ARO	27	0.691865	175.854	0.393431
SA.1.B1.soil	ArsC	390	70.3141	175.854	39.9843
SA.1.B1.soil	AtpA	4640	193.943	175.854	110.286
SA.1.B1.soil	CcoN	380	16.4031	175.854	9.32768
SA.1.B1.soil	CoxA	10714	397.38	175.854	225.971
SA.1.B1.soil	CoxL	3728	103.545	175.854	58.8813
SA.1.B1.soil	CydA	2724	130.246	175.854	74.0644
SA.1.B1.soil	CyoA	142	9.54039	175.854	5.42516
SA.1.B1.soil	FCC	205	10.5722	175.854	6.01193
SA.1.B1.soil	FdhA	5413	123.295	175.854	70.112
SA.1.B1.soil	FeFe	35	3.1209	175.854	1.77471
SA.1.B1.soil	HbsT	88	2.73089	175.854	1.55293
SA.1.B1.soil	HzsA	1	0.0272829	175.854	0.0155145
SA.1.B1.soil	IsoA	1	0.0440471	175.854	0.0250475
SA.1.B1.soil	Mcr	65	1.16462	175.854	0.662265
SA.1.B1.soil	MmoA	4	0.166493	175.854	0.0946768
SA.1.B1.soil	MtrB	3	0.0930405	175.854	0.0529077
SA.1.B1.soil	NapA	424	12.014	175.854	6.83179
SA.1.B1.soil	NarG	275	5.01102	175.854	2.84953
SA.1.B1.soil	NiFe	4787	171.873	175.854	97.7363
SA.1.B1.soil	NifH	82	6.48264	175.854	3.68637
SA.1.B1.soil	NirK	364	16.4865	175.854	9.37507
SA.1.B1.soil	NirS	12	0.418351	175.854	0.237896
SA.1.B1.soil	NorB	189	6.03804	175.854	3.43355
SA.1.B1.soil	NosZ	71	2.34946	175.854	1.33602
SA.1.B1.soil	NrfA	206	9.36735	175.854	5.32677
SA.1.B1.soil	NuoF	3281	161.627	175.854	91.9096
SA.1.B1.soil	NxrA	35	0.670099	175.854	0.381054
SA.1.B1.soil	PmoA	1	0.0888076	175.854	0.0505007
SA.1.B1.soil	PsaA	209	6.08034	175.854	3.4576
SA.1.B1.soil	PsbA	510	31.3927	175.854	17.8515
SA.1.B1.soil	RbcL	1210	55.4939	175.854	31.5567
SA.1.B1.soil	RdhA	19	0.515423	175.854	0.293097
SA.1.B1.soil	RHO	134	11.3037	175.854	6.4279
SA.1.B1.soil	SdhA_FrdA	7343	265.183	175.854	150.797
SA.1.B1.soil	SoxB	121	4.68606	175.854	2.66474
SA.1.B1.soil	Sqr	124	6.71505	175.854	3.81853
SA.1.B1.soil	YgfK	12	0.258688	175.854	0.147103
SA.1.C3.crust	AclB	14	0.621566	166.989	0.37222
SA.1.C3.crust	AcsB	1	0.0275918	166.989	0.0165231
SA.1.C3.crust	AmoA	25	2.13836	166.989	1.28054
SA.1.C3.crust	ARO	36	0.79614	166.989	0.476762
SA.1.C3.crust	ArsC	396	61.7821	166.989	36.9977
SA.1.C3.crust	AtpA	5424	192.305	166.989	115.161
SA.1.C3.crust	CcoN	147	5.42435	166.989	3.24833
SA.1.C3.crust	CoxA	10570	330.174	166.989	197.722
SA.1.C3.crust	CoxL	4383	103.551	166.989	62.0109
SA.1.C3.crust	CydA	3675	150.496	166.989	90.1235
SA.1.C3.crust	CyoA	119	7.03793	166.989	4.21461
SA.1.C3.crust	FCC	116	5.08831	166.989	3.0471
SA.1.C3.crust	FdhA	4944	96.85	166.989	57.9978
SA.1.C3.crust	FeFe	33	2.5021	166.989	1.49836
SA.1.C3.crust	HbsT	77	2.04051	166.989	1.22195
SA.1.C3.crust	Mcr	54	0.823713	166.989	0.493274
SA.1.C3.crust	MmoA	2	0.070853	166.989	0.0424298
SA.1.C3.crust	MtrB	1	0.0255158	166.989	0.0152799
SA.1.C3.crust	NapA	553	13.4728	166.989	8.06806
SA.1.C3.crust	NarG	354	5.47577	166.989	3.27912
SA.1.C3.crust	NiFe	3180	98.2483	166.989	58.8352
SA.1.C3.crust	NifH	43	2.8875	166.989	1.72915
SA.1.C3.crust	NirK	273	10.9454	166.989	6.55458
SA.1.C3.crust	NirS	15	0.477917	166.989	0.286197
SA.1.C3.crust	NorB	340	8.34499	166.989	4.99733
SA.1.C3.crust	NosZ	80	2.33712	166.989	1.39957
SA.1.C3.crust	NrfA	197	7.65269	166.989	4.58275
SA.1.C3.crust	NuoF	3299	138.829	166.989	83.1368
SA.1.C3.crust	NxrA	12	0.199202	166.989	0.11929
SA.1.C3.crust	PmoA	2	0.14105	166.989	0.0844665
SA.1.C3.crust	PsaA	77	1.90988	166.989	1.14371
SA.1.C3.crust	PsbA	87	4.57786	166.989	2.74142
SA.1.C3.crust	RbcL	569	22.3012	166.989	13.3549
SA.1.C3.crust	RdhA	13	0.311633	166.989	0.186619
SA.1.C3.crust	RHO	11	0.764479	166.989	0.457802
SA.1.C3.crust	SdhA_FrdA	8158	252.459	166.989	151.183
SA.1.C3.crust	SoxB	44	1.45226	166.989	0.869673
SA.1.C3.crust	Sqr	124	5.79074	166.989	3.46774
SA.1.C3.crust	YgfK	8	0.146611	166.989	0.0877967
SA.1.C3.soil	AclB	10	0.602066	160.161	0.375912
SA.1.C3.soil	AcsB	2	0.0705334	160.161	0.0440389
SA.1.C3.soil	AmoA	82	9.64647	160.161	6.02297
SA.1.C3.soil	ARO	27	0.817141	160.161	0.510198
SA.1.C3.soil	ArsC	145	31.0367	160.161	19.3784
SA.1.C3.soil	AtpA	3610	175.244	160.161	109.417
SA.1.C3.soil	CcoN	126	6.41504	160.161	4.00536
SA.1.C3.soil	CoxA	8212	352.786	160.161	220.269
SA.1.C3.soil	CoxL	2751	88.8236	160.161	55.4588
SA.1.C3.soil	Cyc2	2	0.108836	160.161	0.0679538
SA.1.C3.soil	CydA	2808	156.333	160.161	97.6094
SA.1.C3.soil	CyoA	84	6.75217	160.161	4.21585
SA.1.C3.soil	FCC	98	5.86843	160.161	3.66407
SA.1.C3.soil	FdhA	4114	110.04	160.161	68.7058
SA.1.C3.soil	FeFe	30	3.1211	160.161	1.94872
SA.1.C3.soil	HbsC	1	0.052445	160.161	0.0327451
SA.1.C3.soil	HbsT	263	9.50713	160.161	5.93597
SA.1.C3.soil	HzsA	2	0.0659463	160.161	0.0411749
SA.1.C3.soil	Mcr	38	0.791617	160.161	0.494262
SA.1.C3.soil	MmoA	5	0.241824	160.161	0.150988
SA.1.C3.soil	NapA	284	9.43879	160.161	5.89329
SA.1.C3.soil	NarG	187	3.94996	160.161	2.46623
SA.1.C3.soil	NiFe	1439	63.0309	160.161	39.3546
SA.1.C3.soil	NifH	34	3.0793	160.161	1.92262
SA.1.C3.soil	NirK	216	12.763	160.161	7.96884
SA.1.C3.soil	NirS	4	0.165035	160.161	0.103043
SA.1.C3.soil	NorB	196	6.66234	160.161	4.15976
SA.1.C3.soil	NosZ	47	1.85388	160.161	1.15751
SA.1.C3.soil	NrfA	155	8.25782	160.161	5.15593
SA.1.C3.soil	NuoF	2298	132.343	160.161	82.6307
SA.1.C3.soil	NxrA	46	1.04595	160.161	0.653059
SA.1.C3.soil	PmoA	6	0.587207	160.161	0.366634
SA.1.C3.soil	PsaA	33	1.12191	160.161	0.700487
SA.1.C3.soil	PsbA	92	6.56492	160.161	4.09894
SA.1.C3.soil	RbcL	338	18.0213	160.161	11.2519
SA.1.C3.soil	RdhA	12	0.474238	160.161	0.2961
SA.1.C3.soil	RHO	8	0.768591	160.161	0.479885
SA.1.C3.soil	SdhA_FrdA	6235	264.129	160.161	164.914
SA.1.C3.soil	SoxB	70	3.12694	160.161	1.95237
SA.1.C3.soil	Sqr	61	3.85584	160.161	2.40747
SA.1.C3.soil	YgfK	12	0.296719	160.161	0.185262
SA.2.B3.crust	AclB	16	0.673562	166.461	0.404637
SA.2.B3.crust	AmoA	19	1.58271	166.461	0.9508
SA.2.B3.crust	ARO	20	0.420354	166.461	0.252525
SA.2.B3.crust	ArsC	387	57.1962	166.461	34.3602
SA.2.B3.crust	AtpA	5426	185.914	166.461	111.687
SA.2.B3.crust	CcoN	217	7.79268	166.461	4.68139
SA.2.B3.crust	CoxA	10452	316.191	166.461	189.949
SA.2.B3.crust	CoxL	3404	77.5801	166.461	46.6056
SA.2.B3.crust	Cyc2	1	0.0453221	166.461	0.0272269
SA.2.B3.crust	CydA	3323	131.469	166.461	78.9791
SA.2.B3.crust	CyoA	134	7.5499	166.461	4.53555
SA.2.B3.crust	FCC	193	8.16348	166.461	4.90415
SA.2.B3.crust	FdhA	5535	104.013	166.461	62.485
SA.2.B3.crust	FeFe	29	2.11587	166.461	1.27109
SA.2.B3.crust	HbsT	72	1.84245	166.461	1.10684
SA.2.B3.crust	HzsA	1	0.0223792	166.461	0.0134441
SA.2.B3.crust	IsoA	1	0.0354889	166.461	0.0213197
SA.2.B3.crust	Mcr	68	1.00047	166.461	0.601023
SA.2.B3.crust	MmoA	1	0.0342722	166.461	0.0205887
SA.2.B3.crust	NapA	422	9.90225	166.461	5.9487
SA.2.B3.crust	NarG	176	2.69417	166.461	1.6185
SA.2.B3.crust	NiFe	4357	128.406	166.461	77.1391
SA.2.B3.crust	NifH	48	3.09434	166.461	1.8589
SA.2.B3.crust	NirK	193	7.87152	166.461	4.72875
SA.2.B3.crust	NirS	16	0.458202	166.461	0.275262
SA.2.B3.crust	NorB	110	2.68486	166.461	1.61291
SA.2.B3.crust	NosZ	26	0.710195	166.461	0.426644
SA.2.B3.crust	NrfA	155	5.79545	166.461	3.48157
SA.2.B3.crust	NuoF	3323	134.588	166.461	80.8529
SA.2.B3.crust	NxrA	13	0.214119	166.461	0.12863
SA.2.B3.crust	PmoA	1	0.0728457	166.461	0.0437615
SA.2.B3.crust	PsaA	34	0.81551	166.461	0.489911
SA.2.B3.crust	PsbA	35	1.8734	166.461	1.12543
SA.2.B3.crust	RbcL	854	32.2105	166.461	19.3502
SA.2.B3.crust	RdhA	8	0.175014	166.461	0.105138
SA.2.B3.crust	RHO	17	1.11261	166.461	0.668394
SA.2.B3.crust	SdhA_FrdA	8321	248.024	166.461	148.998
SA.2.B3.crust	SoxB	68	2.1571	166.461	1.29586
SA.2.B3.crust	Sqr	110	4.96853	166.461	2.98481
SA.2.B3.crust	YgfK	6	0.106166	166.461	0.0637786
SA.2.B3.soil	AclB	10	0.492089	171.78	0.286464
SA.2.B3.soil	AmoA	72	6.80547	171.78	3.96172
SA.2.B3.soil	ARO	14	0.336341	171.78	0.195797
SA.2.B3.soil	ArsC	179	30.8769	171.78	17.9747
SA.2.B3.soil	AtpA	4528	178.693	171.78	104.024
SA.2.B3.soil	CcoN	134	5.60764	171.78	3.26443
SA.2.B3.soil	CoxA	10096	351.028	171.78	204.347
SA.2.B3.soil	CoxL	2902	76.1822	171.78	44.3486
SA.2.B3.soil	Cyc2	2	0.105909	171.78	0.0616535
SA.2.B3.soil	CydA	2912	130.654	171.78	76.059
SA.2.B3.soil	CyoA	123	8.07307	171.78	4.69965
SA.2.B3.soil	FCC	128	6.21794	171.78	3.6197
SA.2.B3.soil	FdhA	5195	112.881	171.78	65.7122
SA.2.B3.soil	FeFe	55	4.6292	171.78	2.69483
SA.2.B3.soil	HbsT	199	5.84904	171.78	3.40495
SA.2.B3.soil	Mcr	41	0.693338	171.78	0.403619
SA.2.B3.soil	MmoA	6	0.236031	171.78	0.137403
SA.2.B3.soil	NapA	349	9.57717	171.78	5.57524
SA.2.B3.soil	NarG	265	4.63189	171.78	2.6964
SA.2.B3.soil	NiFe	1888	66.1887	171.78	38.531
SA.2.B3.soil	NifH	57	4.24622	171.78	2.47189
SA.2.B3.soil	NirK	223	10.6058	171.78	6.17407
SA.2.B3.soil	NirS	4	0.125634	171.78	0.0731365
SA.2.B3.soil	NorB	60	1.61468	171.78	0.939968
SA.2.B3.soil	NosZ	9	0.282928	171.78	0.164703
SA.2.B3.soil	NrfA	35	1.47813	171.78	0.860474
SA.2.B3.soil	NuoF	3065	143.094	171.78	83.3007
SA.2.B3.soil	NxrA	53	1.0138	171.78	0.59017
SA.2.B3.soil	PmoA	18	1.61016	171.78	0.937335
SA.2.B3.soil	PsaA	2	0.0545316	171.78	0.0317449
SA.2.B3.soil	PsbA	20	1.20506	171.78	0.70151
SA.2.B3.soil	RbcL	451	19.4863	171.78	11.3437
SA.2.B3.soil	RdhA	14	0.494588	171.78	0.287919
SA.2.B3.soil	RHO	3	0.240757	171.78	0.140154
SA.2.B3.soil	SdhA_FrdA	8156	281.207	171.78	163.701
SA.2.B3.soil	SoxB	93	3.37253	171.78	1.96328
SA.2.B3.soil	Sqr	55	2.86421	171.78	1.66737
SA.2.B3.soil	YgfK	3	0.0638487	171.78	0.0371688

## Sheet: Gene subgroup Hits RPKM %
Sample ID	Gene	Subgroup	Hits (Total)	RPKM (Total)	Ribosomal marker (Mean)	Community (%)
AR.1.C2.crust	AmoA	AOA	3	0.279364	183.399	0.152326
AR.1.C2.crust	CoxL	Actinobacterial	881	22.3791	183.399	12.2024
AR.1.C2.crust	CoxL	Halobacterial	60	1.45863	183.399	0.795333
AR.1.C2.crust	CoxL	Mixed 1	748	19.3094	183.399	10.5286
AR.1.C2.crust	CoxL	Mixed 2	129	3.2795	183.399	1.78818
AR.1.C2.crust	CoxL	Proteobacterial	96	2.38087	183.399	1.29819
AR.1.C2.crust	FeFe	Group C2	28	2.28942	183.399	1.24833
AR.1.C2.crust	NiFe	Group 1a	4	0.168524	183.399	0.0918891
AR.1.C2.crust	NiFe	Group 1c	1	0.0355375	183.399	0.0193771
AR.1.C2.crust	NiFe	Group 1f	2	0.0702067	183.399	0.0382809
AR.1.C2.crust	NiFe	Group 1g	8	0.2537	183.399	0.138332
AR.1.C2.crust	NiFe	Group 1h	2149	72.5249	183.399	39.5449
AR.1.C2.crust	NiFe	Group 1l	5596	178.013	183.399	97.0632
AR.1.C2.crust	NiFe	Group 2a	2	0.0749133	183.399	0.0408472
AR.1.C2.crust	NiFe	Group 2b	3	0.124255	183.399	0.0677509
AR.1.C2.crust	NiFe	Group 3b	2	0.0914585	183.399	0.0498686
AR.1.C2.crust	NiFe	Group 3d	1	0.0424351	183.399	0.0231381
AR.1.C2.crust	NiFe	Group 4a	1	0.0357269	183.399	0.0194804
AR.1.C2.crust	NiFe	Group 4b	17	0.622057	183.399	0.339182
AR.1.C2.crust	NiFe	Group 4c	3	0.167154	183.399	0.0911424
AR.1.C2.crust	NiFe	Group 4d	3	0.143143	183.399	0.0780502
AR.1.C2.crust	NiFe	Group 4e	14	0.779164	183.399	0.424846
AR.1.C2.crust	NiFe	Group 4f	3	0.114575	183.399	0.0624729
AR.1.C2.crust	NiFe	Group 4g	23	1.26259	183.399	0.688441
AR.1.C2.crust	NosZ	Atypical	8	0.243479	183.399	0.132759
AR.1.C2.crust	NosZ	Typical	7	0.219476	183.399	0.119671
AR.1.C2.crust	NxrA	Comammox-type	1	0.0236082	183.399	0.0128726
AR.1.C2.crust	NxrA	Nitrobacter-type	3	0.0497057	183.399	0.0271025
AR.1.C2.crust	PmoA	PxmA	1	0.0804569	183.399	0.0438699
AR.1.C2.crust	PsaA	Chloroplast-type	7	0.190137	183.399	0.103674
AR.1.C2.crust	PsaA	Cyanobacteria-type	205	5.42144	183.399	2.95609
AR.1.C2.crust	PsbA	Chloroplast-type	8	0.454738	183.399	0.24795
AR.1.C2.crust	PsbA	Cyanobacteria-type	809	45.3429	183.399	24.7236
AR.1.C2.crust	PsbA	Gemmatimonadota-type	5	0.274036	183.399	0.14942
AR.1.C2.crust	PsbA	Proteobacteria-type	23	1.43333	183.399	0.781538
AR.1.C2.crust	RbcL	Type IA	683	28.9612	183.399	15.7914
AR.1.C2.crust	RbcL	Type IB	154	6.51651	183.399	3.55319
AR.1.C2.crust	RbcL	Type IC	35	1.4381	183.399	0.784135
AR.1.C2.crust	RbcL	Type ID	112	4.61091	183.399	2.51414
AR.1.C2.crust	RbcL	Type IE	923	38.747	183.399	21.1272
AR.1.C2.crust	RbcL	Type III	2	0.0955647	183.399	0.0521075
AR.1.C2.crust	RHO	Bacteriorhodopsin	29	2.28862	183.399	1.24789
AR.1.C2.crust	RHO	Pantorhodopsin	15	1.2764	183.399	0.695967
AR.1.C2.crust	RHO	Proteorhodopsin	2	0.162254	183.399	0.0884703
AR.1.C2.crust	RHO	Sodium rhodopsin	3	0.208925	183.399	0.113919
AR.1.C2.crust	RHO	Xanthorhodopsin	35	2.58807	183.399	1.41117
AR.1.C2.crust	SdhA_FrdA	FrdA	528	18.2887	183.399	9.97208
AR.1.C2.crust	SdhA_FrdA	SdhA	6466	217.396	183.399	118.537
AR.1.C2.soil	AmoA	AOA	15	1.86349	209.74	0.888475
AR.1.C2.soil	CoxL	Actinobacterial	901	30.5241	209.74	14.5533
AR.1.C2.soil	CoxL	Halobacterial	68	2.20584	209.74	1.0517
AR.1.C2.soil	CoxL	Mixed 1	759	26.09	209.74	12.4392
AR.1.C2.soil	CoxL	Mixed 2	223	7.54919	209.74	3.59931
AR.1.C2.soil	CoxL	Proteobacterial	111	3.64479	209.74	1.73777
AR.1.C2.soil	FeFe	Group C2	45	4.90869	209.74	2.34037
AR.1.C2.soil	NiFe	Group 1a	2	0.113825	209.74	0.0542696
AR.1.C2.soil	NiFe	Group 1c	1	0.0474102	209.74	0.0226043
AR.1.C2.soil	NiFe	Group 1d	1	0.0450238	209.74	0.0214665
AR.1.C2.soil	NiFe	Group 1f	2	0.0938262	209.74	0.0447345
AR.1.C2.soil	NiFe	Group 1g	4	0.170613	209.74	0.081345
AR.1.C2.soil	NiFe	Group 1h	1785	80.2688	209.74	38.2706
AR.1.C2.soil	NiFe	Group 1j	1	0.0471603	209.74	0.0224851
AR.1.C2.soil	NiFe	Group 1l	5574	236.711	209.74	112.859
AR.1.C2.soil	NiFe	Group 2a	1	0.0502513	209.74	0.0239589
AR.1.C2.soil	NiFe	Group 2b	1	0.0563744	209.74	0.0268782
AR.1.C2.soil	NiFe	Group 3b	5	0.310314	209.74	0.147952
AR.1.C2.soil	NiFe	Group 3d	9	0.507863	209.74	0.242139
AR.1.C2.soil	NiFe	Group 4a	3	0.140435	209.74	0.0669565
AR.1.C2.soil	NiFe	Group 4b	39	1.88869	209.74	0.900492
AR.1.C2.soil	NiFe	Group 4c	21	1.5492	209.74	0.738627
AR.1.C2.soil	NiFe	Group 4d	7	0.454089	209.74	0.216501
AR.1.C2.soil	NiFe	Group 4e	32	2.38729	209.74	1.13822
AR.1.C2.soil	NiFe	Group 4f	10	0.512142	209.74	0.244179
AR.1.C2.soil	NiFe	Group 4g	29	2.04954	209.74	0.977184
AR.1.C2.soil	NiFe	Group 4i	3	0.212979	209.74	0.101544
AR.1.C2.soil	NosZ	Atypical	10	0.401946	209.74	0.19164
AR.1.C2.soil	NosZ	Typical	8	0.332908	209.74	0.158724
AR.1.C2.soil	NxrA	Comammox-type	3	0.0703079	209.74	0.0335215
AR.1.C2.soil	NxrA	Nitrospira-type	2	0.046872	209.74	0.0223477
AR.1.C2.soil	PmoA	PxmA	3	0.32201	209.74	0.153528
AR.1.C2.soil	PsaA	Chloroplast-type	1	0.0357789	209.74	0.0170587
AR.1.C2.soil	PsaA	Cyanobacteria-type	4	0.141709	209.74	0.0675642
AR.1.C2.soil	PsbA	Chloroplast-type	2	0.152035	209.74	0.0724874
AR.1.C2.soil	PsbA	Cyanobacteria-type	3	0.223618	209.74	0.106617
AR.1.C2.soil	PsbA	Proteobacteria-type	3	0.246191	209.74	0.117379
AR.1.C2.soil	RbcL	Type IA	753	42.6257	209.74	20.3231
AR.1.C2.soil	RbcL	Type IB	56	3.17744	209.74	1.51494
AR.1.C2.soil	RbcL	Type IC	46	2.52728	209.74	1.20496
AR.1.C2.soil	RbcL	Type ID	133	7.31005	209.74	3.48529
AR.1.C2.soil	RbcL	Type IE	1015	56.8326	209.74	27.0967
AR.1.C2.soil	RHO	Bacteriorhodopsin	4	0.423371	209.74	0.201855
AR.1.C2.soil	RHO	Pantorhodopsin	1	0.113224	209.74	0.0539833
AR.1.C2.soil	RHO	Xanthorhodopsin	8	0.78174	209.74	0.372719
AR.1.C2.soil	SdhA_FrdA	FrdA	417	19.255	209.74	9.1804
AR.1.C2.soil	SdhA_FrdA	SdhA	5770	258.196	209.74	123.103
AR.2.A1.crust	AmoA	AOA	4	0.413053	172.78	0.239063
AR.2.A1.crust	AmoA	AOB-1	1	0.0814046	172.78	0.0471146
AR.2.A1.crust	CoxL	Actinobacterial	984	27.6871	172.78	16.0245
AR.2.A1.crust	CoxL	Halobacterial	54	1.45564	172.78	0.842481
AR.2.A1.crust	CoxL	Mixed 1	968	27.6738	172.78	16.0168
AR.2.A1.crust	CoxL	Mixed 2	103	2.90343	172.78	1.68042
AR.2.A1.crust	CoxL	Proteobacterial	133	3.66476	172.78	2.12106
AR.2.A1.crust	FeFe	Group C2	33	2.99211	172.78	1.73175
AR.2.A1.crust	IsoA	Actinobacteriota-type	2	0.0882488	172.78	0.0510758
AR.2.A1.crust	NiFe	Group 1a	2	0.0934285	172.78	0.0540737
AR.2.A1.crust	NiFe	Group 1c	1	0.0393384	172.78	0.0227679
AR.2.A1.crust	NiFe	Group 1d	1	0.0373616	172.78	0.0216238
AR.2.A1.crust	NiFe	Group 1g	2	0.0697575	172.78	0.0403736
AR.2.A1.crust	NiFe	Group 1h	1016	38.0307	172.78	22.0111
AR.2.A1.crust	NiFe	Group 1l	3313	117.068	172.78	67.7557
AR.2.A1.crust	NiFe	Group 2a	1	0.0396883	172.78	0.0229705
AR.2.A1.crust	NiFe	Group 2b	3	0.137403	172.78	0.0795247
AR.2.A1.crust	NiFe	Group 2c	1	0.0430596	172.78	0.0249216
AR.2.A1.crust	NiFe	Group 3d	2	0.0938165	172.78	0.0542982
AR.2.A1.crust	NiFe	Group 4a	1	0.0396179	172.78	0.0229297
AR.2.A1.crust	NiFe	Group 4b	13	0.530029	172.78	0.306765
AR.2.A1.crust	NiFe	Group 4c	8	0.492094	172.78	0.28481
AR.2.A1.crust	NiFe	Group 4d	5	0.263696	172.78	0.15262
AR.2.A1.crust	NiFe	Group 4e	9	0.558157	172.78	0.323045
AR.2.A1.crust	NiFe	Group 4g	43	2.56913	172.78	1.48693
AR.2.A1.crust	NiFe	Group 4h	1	0.0617863	172.78	0.0357601
AR.2.A1.crust	NosZ	Atypical	5	0.159441	172.78	0.09228
AR.2.A1.crust	NosZ	Typical	9	0.311834	172.78	0.18048
AR.2.A1.crust	NxrA	Comammox-type	3	0.0651398	172.78	0.037701
AR.2.A1.crust	NxrA	Nitrobacter-type	2	0.036746	172.78	0.0212675
AR.2.A1.crust	NxrA	Nitrospira-type	2	0.0389604	172.78	0.0225492
AR.2.A1.crust	PmoA	Alphaproteobacteria	1	0.0885113	172.78	0.0512278
AR.2.A1.crust	PsaA	Chloroplast-type	43	1.28328	172.78	0.742722
AR.2.A1.crust	PsaA	Cyanobacteria-type	111	3.25088	172.78	1.88152
AR.2.A1.crust	PsbA	Chloroplast-type	22	1.38537	172.78	0.801811
AR.2.A1.crust	PsbA	Cyanobacteria-type	443	27.5258	172.78	15.9311
AR.2.A1.crust	PsbA	Gemmatimonadota-type	2	0.121552	172.78	0.0703509
AR.2.A1.crust	PsbA	Proteobacteria-type	29	1.99994	172.78	1.15751
AR.2.A1.crust	RbcL	Type IA	566	26.6076	172.78	15.3997
AR.2.A1.crust	RbcL	Type IB	132	6.1993	172.78	3.58797
AR.2.A1.crust	RbcL	Type IC	11	0.501511	172.78	0.29026
AR.2.A1.crust	RbcL	Type ID	64	2.91467	172.78	1.68693
AR.2.A1.crust	RbcL	Type IE	384	17.8927	172.78	10.3558
AR.2.A1.crust	RHO	Bacteriorhodopsin	64	5.61889	172.78	3.25205
AR.2.A1.crust	RHO	Eukaryotic rhodopsin	1	0.0728917	172.78	0.0421876
AR.2.A1.crust	RHO	Pantorhodopsin	27	2.50293	172.78	1.44862
AR.2.A1.crust	RHO	Proteorhodopsin	2	0.178203	172.78	0.103138
AR.2.A1.crust	RHO	Sodium rhodopsin	11	0.853439	172.78	0.493946
AR.2.A1.crust	RHO	Xanthorhodopsin	177	14.5371	172.78	8.41362
AR.2.A1.crust	SdhA_FrdA	FrdA	392	15.0948	172.78	8.73645
AR.2.A1.crust	SdhA_FrdA	SdhA	7055	261.302	172.78	151.234
AR.2.A3.crust	AmoA	AOA	12	1.01273	182.194	0.555854
AR.2.A3.crust	CoxL	Actinobacterial	1733	39.9264	182.194	21.9143
AR.2.A3.crust	CoxL	Halobacterial	86	1.89532	182.194	1.04028
AR.2.A3.crust	CoxL	Mixed 1	922	21.5328	182.194	11.8186
AR.2.A3.crust	CoxL	Mixed 2	78	1.79702	182.194	0.986326
AR.2.A3.crust	CoxL	Proteobacterial	161	3.61367	182.194	1.98342
AR.2.A3.crust	FeFe	Group C2	39	2.88999	182.194	1.58622
AR.2.A3.crust	NiFe	Group 1a	14	0.539723	182.194	0.296236
AR.2.A3.crust	NiFe	Group 1c	1	0.032207	182.194	0.0176773
AR.2.A3.crust	NiFe	Group 1d	2	0.0610181	182.194	0.0334908
AR.2.A3.crust	NiFe	Group 1g	11	0.312959	182.194	0.171772
AR.2.A3.crust	NiFe	Group 1h	1979	60.5751	182.194	33.2476
AR.2.A3.crust	NiFe	Group 1l	5793	167.167	182.194	91.7524
AR.2.A3.crust	NiFe	Group 2a	4	0.135105	182.194	0.0741543
AR.2.A3.crust	NiFe	Group 2b	7	0.264352	182.194	0.145094
AR.2.A3.crust	NiFe	Group 3b	1	0.0424922	182.194	0.0233225
AR.2.A3.crust	NiFe	Group 3d	5	0.187912	182.194	0.103138
AR.2.A3.crust	NiFe	Group 4b	18	0.596036	182.194	0.327144
AR.2.A3.crust	NiFe	Group 4c	8	0.403835	182.194	0.221651
AR.2.A3.crust	NiFe	Group 4d	3	0.131069	182.194	0.0719392
AR.2.A3.crust	NiFe	Group 4e	28	1.41632	182.194	0.77737
AR.2.A3.crust	NiFe	Group 4f	5	0.173018	182.194	0.0949637
AR.2.A3.crust	NiFe	Group 4g	23	1.09048	182.194	0.598526
AR.2.A3.crust	NiFe	Group 4i	1	0.0483532	182.194	0.0265394
AR.2.A3.crust	NosZ	Atypical	14	0.389835	182.194	0.213968
AR.2.A3.crust	NosZ	Typical	20	0.563951	182.194	0.309533
AR.2.A3.crust	NxrA	Comammox-type	4	0.0636826	182.194	0.0349532
AR.2.A3.crust	NxrA	Nitrobacter-type	4	0.0600631	182.194	0.0329666
AR.2.A3.crust	NxrA	Nitrospira-type	13	0.206913	182.194	0.113568
AR.2.A3.crust	PmoA	Alphaproteobacteria	1	0.0622155	182.194	0.034148
AR.2.A3.crust	PmoA	PxmA	1	0.0729166	182.194	0.0400215
AR.2.A3.crust	PsaA	Chloroplast-type	4	0.0982792	182.194	0.0539421
AR.2.A3.crust	PsaA	Cyanobacteria-type	1	0.0242409	182.194	0.013305
AR.2.A3.crust	PsbA	Proteobacteria-type	7	0.392811	182.194	0.215601
AR.2.A3.crust	RbcL	Type IA	999	38.3786	182.194	21.0647
AR.2.A3.crust	RbcL	Type IB	47	1.81499	182.194	0.996184
AR.2.A3.crust	RbcL	Type IC	31	1.15307	182.194	0.632879
AR.2.A3.crust	RbcL	Type ID	93	3.45596	182.194	1.89686
AR.2.A3.crust	RbcL	Type IE	781	29.7248	182.194	16.315
AR.2.A3.crust	RbcL	Type III	3	0.125724	182.194	0.0690055
AR.2.A3.crust	RHO	Bacteriorhodopsin	26	1.88816	182.194	1.03635
AR.2.A3.crust	RHO	Pantorhodopsin	8	0.596094	182.194	0.327176
AR.2.A3.crust	RHO	Proteorhodopsin	2	0.14564	182.194	0.079937
AR.2.A3.crust	RHO	Sodium rhodopsin	2	0.124008	182.194	0.0680637
AR.2.A3.crust	RHO	Xanthorhodopsin	34	2.25671	182.194	1.23863
AR.2.A3.crust	SdhA_FrdA	FrdA	560	17.6203	182.194	9.67119
AR.2.A3.crust	SdhA_FrdA	SdhA	7797	235.821	182.194	129.434
AR.2.A1.soil	AmoA	AOA	90	8.82455	192.73	4.57872
AR.2.A1.soil	AmoA	AOB-2	1	0.0857446	192.73	0.0444896
AR.2.A1.soil	CoxL	Actinobacterial	1033	27.6116	192.73	14.3266
AR.2.A1.soil	CoxL	Halobacterial	64	1.64133	192.73	0.851624
AR.2.A1.soil	CoxL	Mixed 1	1048	28.568	192.73	14.8228
AR.2.A1.soil	CoxL	Mixed 2	233	6.23061	192.73	3.23283
AR.2.A1.soil	CoxL	Proteobacterial	183	4.72432	192.73	2.45127
AR.2.A1.soil	FeFe	Group C2	41	3.52982	192.73	1.83149
AR.2.A1.soil	NiFe	Group 1a	3	0.134422	192.73	0.0697466
AR.2.A1.soil	NiFe	Group 1d	2	0.0710702	192.73	0.0368756
AR.2.A1.soil	NiFe	Group 1f	1	0.0369614	192.73	0.0191779
AR.2.A1.soil	NiFe	Group 1g	5	0.165357	192.73	0.0857977
AR.2.A1.soil	NiFe	Group 1h	973	34.577	192.73	17.9407
AR.2.A1.soil	NiFe	Group 1l	3167	106.067	192.73	55.0343
AR.2.A1.soil	NiFe	Group 2a	1	0.0396609	192.73	0.0205785
AR.2.A1.soil	NiFe	Group 2b	2	0.0877883	192.73	0.04555
AR.2.A1.soil	NiFe	Group 2c	1	0.0421891	192.73	0.0218903
AR.2.A1.soil	NiFe	Group 3b	4	0.193767	192.73	0.100538
AR.2.A1.soil	NiFe	Group 3d	3	0.132851	192.73	0.0689313
AR.2.A1.soil	NiFe	Group 4a	4	0.148647	192.73	0.077127
AR.2.A1.soil	NiFe	Group 4b	53	2.03576	192.73	1.05628
AR.2.A1.soil	NiFe	Group 4c	17	0.992045	192.73	0.514734
AR.2.A1.soil	NiFe	Group 4d	6	0.305054	192.73	0.158281
AR.2.A1.soil	NiFe	Group 4e	42	2.47206	192.73	1.28266
AR.2.A1.soil	NiFe	Group 4f	9	0.366506	192.73	0.190166
AR.2.A1.soil	NiFe	Group 4g	39	2.14484	192.73	1.11288
AR.2.A1.soil	NiFe	Group 4i	2	0.112504	192.73	0.0583742
AR.2.A1.soil	NosZ	Atypical	4	0.126898	192.73	0.0658423
AR.2.A1.soil	NosZ	Typical	3	0.0989683	192.73	0.0513509
AR.2.A1.soil	NxrA	Comammox-type	8	0.154336	192.73	0.080079
AR.2.A1.soil	NxrA	Nitrobacter-type	1	0.0174456	192.73	0.00905184
AR.2.A1.soil	NxrA	Nitrospira-type	10	0.184807	192.73	0.0958895
AR.2.A1.soil	PmoA	Alphaproteobacteria	1	0.0720371	192.73	0.0373773
AR.2.A1.soil	PmoA	Gammaproteobacteria	5	0.428723	192.73	0.222448
AR.2.A1.soil	PmoA	PxmA	2	0.169431	192.73	0.0879114
AR.2.A1.soil	PmoA	Verrucomicrobia	1	0.0853988	192.73	0.0443102
AR.2.A1.soil	PsaA	Chloroplast-type	10	0.281934	192.73	0.146285
AR.2.A1.soil	PsaA	Cyanobacteria-type	1	0.0275408	192.73	0.0142899
AR.2.A1.soil	PsbA	Cyanobacteria-type	3	0.176491	192.73	0.0915744
AR.2.A1.soil	PsbA	Proteobacteria-type	1	0.0687627	192.73	0.0356783
AR.2.A1.soil	RbcL	Type IA	534	23.8487	192.73	12.3742
AR.2.A1.soil	RbcL	Type IB	27	1.21143	192.73	0.628566
AR.2.A1.soil	RbcL	Type IC	30	1.29313	192.73	0.670958
AR.2.A1.soil	RbcL	Type ID	46	1.98583	192.73	1.03037
AR.2.A1.soil	RbcL	Type IE	489	21.6236	192.73	11.2197
AR.2.A1.soil	RHO	Bacteriorhodopsin	6	0.501694	192.73	0.26031
AR.2.A1.soil	RHO	Eukaryotic rhodopsin	1	0.0692121	192.73	0.0359115
AR.2.A1.soil	RHO	Pantorhodopsin	1	0.0893625	192.73	0.0463668
AR.2.A1.soil	RHO	Sodium rhodopsin	1	0.0759101	192.73	0.0393868
AR.2.A1.soil	RHO	Xanthorhodopsin	4	0.309155	192.73	0.160409
AR.2.A1.soil	SdhA_FrdA	FrdA	585	21.3407	192.73	11.0729
AR.2.A1.soil	SdhA_FrdA	SdhA	7486	264.735	192.73	137.361
AR.2.A3.soil	AmoA	AOA	77	5.93796	192.241	3.08881
AR.2.A3.soil	CoxL	Actinobacterial	1390	29.2274	192.241	15.2035
AR.2.A3.soil	CoxL	Halobacterial	85	1.7106	192.241	0.889821
AR.2.A3.soil	CoxL	Mixed 1	1250	26.7568	192.241	13.9183
AR.2.A3.soil	CoxL	Mixed 2	221	4.65193	192.241	2.41984
AR.2.A3.soil	CoxL	Proteobacterial	239	4.89406	192.241	2.54579
AR.2.A3.soil	DsrA	Reductive	1	0.0352906	192.241	0.0183574
AR.2.A3.soil	FeFe	Group C2	46	3.11475	192.241	1.62023
AR.2.A3.soil	IsoA	Actinobacteriota-type	1	0.0329844	192.241	0.0171578
AR.2.A3.soil	NiFe	Group 1a	6	0.212365	192.241	0.110468
AR.2.A3.soil	NiFe	Group 1c	1	0.0295864	192.241	0.0153902
AR.2.A3.soil	NiFe	Group 1g	10	0.259862	192.241	0.135175
AR.2.A3.soil	NiFe	Group 1h	1783	49.857	192.241	25.9346
AR.2.A3.soil	NiFe	Group 1l	5054	133.289	192.241	69.334
AR.2.A3.soil	NiFe	Group 2a	3	0.0914603	192.241	0.0475757
AR.2.A3.soil	NiFe	Group 3b	1	0.0387376	192.241	0.0201505
AR.2.A3.soil	NiFe	Group 4a	4	0.116701	192.241	0.0607056
AR.2.A3.soil	NiFe	Group 4b	55	1.66361	192.241	0.865373
AR.2.A3.soil	NiFe	Group 4c	25	1.14938	192.241	0.597885
AR.2.A3.soil	NiFe	Group 4d	9	0.35743	192.241	0.185928
AR.2.A3.soil	NiFe	Group 4e	42	1.94275	192.241	1.01058
AR.2.A3.soil	NiFe	Group 4f	11	0.346187	192.241	0.180079
AR.2.A3.soil	NiFe	Group 4g	47	2.11428	192.241	1.0998
AR.2.A3.soil	NiFe	Group 4i	2	0.0886025	192.241	0.0460892
AR.2.A3.soil	NosZ	Atypical	2	0.0496164	192.241	0.0258094
AR.2.A3.soil	NosZ	Typical	11	0.284367	192.241	0.147922
AR.2.A3.soil	NxrA	Comammox-type	6	0.102295	192.241	0.0532118
AR.2.A3.soil	NxrA	Nitrobacter-type	2	0.0274418	192.241	0.0142746
AR.2.A3.soil	NxrA	Nitrospina-type	1	0.0145097	192.241	0.00754765
AR.2.A3.soil	NxrA	Nitrospira-type	10	0.14535	192.241	0.0756083
AR.2.A3.soil	PmoA	Gammaproteobacteria	1	0.0674378	192.241	0.0350798
AR.2.A3.soil	PmoA	PxmA	1	0.0666286	192.241	0.0346588
AR.2.A3.soil	PsaA	Chloroplast-type	4	0.0887198	192.241	0.0461502
AR.2.A3.soil	PsbA	Chloroplast-type	1	0.0471874	192.241	0.0245459
AR.2.A3.soil	PsbA	Proteobacteria-type	3	0.159574	192.241	0.0830072
AR.2.A3.soil	RbcL	Type IA	930	32.6548	192.241	16.9863
AR.2.A3.soil	RbcL	Type IB	50	1.76234	192.241	0.916731
AR.2.A3.soil	RbcL	Type IC	19	0.641169	192.241	0.333523
AR.2.A3.soil	RbcL	Type ID	79	2.6769	192.241	1.39247
AR.2.A3.soil	RbcL	Type IE	624	21.6981	192.241	11.2869
AR.2.A3.soil	RHO	Bacteriorhodopsin	8	0.528509	192.241	0.27492
AR.2.A3.soil	RHO	Pantorhodopsin	6	0.4363	192.241	0.226954
AR.2.A3.soil	RHO	Proteorhodopsin	1	0.0705811	192.241	0.0367148
AR.2.A3.soil	RHO	Xanthorhodopsin	10	0.617007	192.241	0.320954
AR.2.A3.soil	SdhA_FrdA	FrdA	553	15.8481	192.241	8.24384
AR.2.A3.soil	SdhA_FrdA	SdhA	8933	248.299	192.241	129.16
HA1.B1.crust	CoxL	Actinobacterial	865	19.7831	189.47	10.4413
HA1.B1.crust	CoxL	Halobacterial	58	1.27333	189.47	0.672051
HA1.B1.crust	CoxL	Mixed 1	1087	25.2475	189.47	13.3253
HA1.B1.crust	CoxL	Mixed 2	186	4.28152	189.47	2.25974
HA1.B1.crust	CoxL	Proteobacterial	80	1.80566	189.47	0.953009
HA1.B1.crust	FeFe	Group C2	47	3.47198	189.47	1.83247
HA1.B1.crust	NiFe	Group 1a	2	0.0765158	189.47	0.0403841
HA1.B1.crust	NiFe	Group 1c	13	0.418727	189.47	0.220999
HA1.B1.crust	NiFe	Group 1d	1	0.0317701	189.47	0.0167679
HA1.B1.crust	NiFe	Group 1f	4	0.127641	189.47	0.0673674
HA1.B1.crust	NiFe	Group 1g	5	0.143892	189.47	0.0759444
HA1.B1.crust	NiFe	Group 1h	1268	38.587	189.47	20.3658
HA1.B1.crust	NiFe	Group 1l	9214	264.882	189.47	139.802
HA1.B1.crust	NiFe	Group 2a	6	0.204383	189.47	0.107871
HA1.B1.crust	NiFe	Group 4b	23	0.770367	189.47	0.406591
HA1.B1.crust	NiFe	Group 4c	1	0.0504792	189.47	0.0266423
HA1.B1.crust	NiFe	Group 4d	5	0.221077	189.47	0.116682
HA1.B1.crust	NiFe	Group 4e	27	1.36129	189.47	0.718473
HA1.B1.crust	NiFe	Group 4f	3	0.103449	189.47	0.054599
HA1.B1.crust	NiFe	Group 4g	34	1.689	189.47	0.891436
HA1.B1.crust	NiFe	Group 4i	1	0.04846	189.47	0.0255766
HA1.B1.crust	NosZ	Typical	5	0.141844	189.47	0.0748636
HA1.B1.crust	RbcL	Type IA	2806	107.596	189.47	56.7878
HA1.B1.crust	RbcL	Type IB	93	3.57377	189.47	1.8862
HA1.B1.crust	RbcL	Type IC	62	2.29916	189.47	1.21347
HA1.B1.crust	RbcL	Type ID	88	3.26792	189.47	1.72477
HA1.B1.crust	RbcL	Type IE	984	37.3076	189.47	19.6905
HA1.B1.crust	RHO	Bacteriorhodopsin	11	0.784733	189.47	0.414173
HA1.B1.crust	RHO	Pantorhodopsin	17	1.30545	189.47	0.689004
HA1.B1.crust	RHO	Sodium rhodopsin	5	0.325672	189.47	0.171886
HA1.B1.crust	RHO	Xanthorhodopsin	14	0.912641	189.47	0.481681
HA1.B1.crust	SdhA_FrdA	FrdA	614	19.2477	189.47	10.1587
HA1.B1.crust	SdhA_FrdA	SdhA	8243	252.56	189.47	133.298
HA1.B1.soil	CoxL	Actinobacterial	1078	40.859	230.764	17.7059
HA1.B1.soil	CoxL	Halobacterial	37	1.34454	230.764	0.582645
HA1.B1.soil	CoxL	Mixed 1	570	22.0061	230.764	9.53617
HA1.B1.soil	CoxL	Mixed 2	554	20.8888	230.764	9.052
HA1.B1.soil	CoxL	Proteobacterial	98	3.65542	230.764	1.58405
HA1.B1.soil	FeFe	Group C2	5	0.609045	230.764	0.263925
HA1.B1.soil	NiFe	Group 1g	8	0.373978	230.764	0.162061
HA1.B1.soil	NiFe	Group 1h	2348	117.967	230.764	51.1203
HA1.B1.soil	NiFe	Group 1l	9037	427.923	230.764	185.437
HA1.B1.soil	NiFe	Group 2a	1	0.0564312	230.764	0.024454
HA1.B1.soil	NiFe	Group 4b	9	0.491699	230.764	0.213074
HA1.B1.soil	NiFe	Group 4c	1	0.0818716	230.764	0.0354784
HA1.B1.soil	NiFe	Group 4e	29	2.41478	230.764	1.04642
HA1.B1.soil	NiFe	Group 4g	20	1.6675	230.764	0.7226
HA1.B1.soil	RbcL	Type IA	736	46.6706	230.764	20.2243
HA1.B1.soil	RbcL	Type IB	12	0.760098	230.764	0.329383
HA1.B1.soil	RbcL	Type IC	2	0.122807	230.764	0.0532176
HA1.B1.soil	RbcL	Type ID	156	9.59959	230.764	4.15991
HA1.B1.soil	RbcL	Type IE	1023	64.1266	230.764	27.7888
HA1.B1.soil	SdhA_FrdA	FrdA	322	16.5863	230.764	7.18753
HA1.B1.soil	SdhA_FrdA	SdhA	4941	244.338	230.764	105.882
HA1.C2.crust	AmoA	AOA	10	0.894106	165.39	0.540605
HA1.C2.crust	AmoA	AOB-1	3	0.211453	165.39	0.127851
HA1.C2.crust	CoxL	Actinobacterial	1133	27.5802	165.39	16.6759
HA1.C2.crust	CoxL	Halobacterial	75	1.74841	165.39	1.05715
HA1.C2.crust	CoxL	Mixed 1	1129	27.9208	165.39	16.8818
HA1.C2.crust	CoxL	Mixed 2	168	4.09902	165.39	2.4784
HA1.C2.crust	CoxL	Proteobacterial	229	5.41766	165.39	3.27569
HA1.C2.crust	FeFe	Group C2	34	2.66923	165.39	1.6139
HA1.C2.crust	IsoA	Proteobacteria-type	1	0.0388585	165.39	0.0234951
HA1.C2.crust	NiFe	Group 1a	1	0.0413548	165.39	0.0250044
HA1.C2.crust	NiFe	Group 1c	1	0.0340612	165.39	0.0205945
HA1.C2.crust	NiFe	Group 1d	9	0.291093	165.39	0.176004
HA1.C2.crust	NiFe	Group 1g	2	0.0603523	165.39	0.0364909
HA1.C2.crust	NiFe	Group 1h	1162	37.6777	165.39	22.7812
HA1.C2.crust	NiFe	Group 1l	3030	92.5063	165.39	55.9323
HA1.C2.crust	NiFe	Group 3b	6	0.266306	165.39	0.161017
HA1.C2.crust	NiFe	Group 3d	14	0.565612	165.39	0.341987
HA1.C2.crust	NiFe	Group 4b	17	0.58948	165.39	0.356419
HA1.C2.crust	NiFe	Group 4c	12	0.638015	165.39	0.385765
HA1.C2.crust	NiFe	Group 4d	3	0.137439	165.39	0.0831002
HA1.C2.crust	NiFe	Group 4e	33	1.77111	165.39	1.07087
HA1.C2.crust	NiFe	Group 4f	6	0.224136	165.39	0.13552
HA1.C2.crust	NiFe	Group 4g	29	1.47814	165.39	0.89373
HA1.C2.crust	NosZ	Atypical	9	0.254856	165.39	0.154094
HA1.C2.crust	NosZ	Typical	21	0.627383	165.39	0.379336
HA1.C2.crust	NxrA	Comammox-type	17	0.292539	165.39	0.176879
HA1.C2.crust	NxrA	Nitrobacter-type	4	0.0636332	165.39	0.0384747
HA1.C2.crust	NxrA	Nitrospira-type	15	0.252916	165.39	0.152921
HA1.C2.crust	PmoA	Alphaproteobacteria	1	0.0766376	165.39	0.0463376
HA1.C2.crust	PsaA	Chloroplast-type	58	1.49421	165.39	0.903449
HA1.C2.crust	PsaA	Cyanobacteria-type	196	5.0322	165.39	3.04263
HA1.C2.crust	PsbA	Chloroplast-type	49	2.67047	165.39	1.61465
HA1.C2.crust	PsbA	Cyanobacteria-type	435	23.3601	165.39	14.1243
HA1.C2.crust	PsbA	Gemmatimonadota-type	10	0.526231	165.39	0.318176
HA1.C2.crust	PsbA	Proteobacteria-type	22	1.31415	165.39	0.794577
HA1.C2.crust	RbcL	Type IA	287	11.6881	165.39	7.067
HA1.C2.crust	RbcL	Type IB	204	8.29727	165.39	5.0168
HA1.C2.crust	RbcL	Type IC	15	0.591963	165.39	0.35792
HA1.C2.crust	RbcL	Type ID	69	2.72258	165.39	1.64616
HA1.C2.crust	RbcL	Type IE	339	13.6689	165.39	8.26467
HA1.C2.crust	RHO	Bacteriorhodopsin	14	1.08681	165.39	0.657122
HA1.C2.crust	RHO	Eukaryotic rhodopsin	3	0.189547	165.39	0.114606
HA1.C2.crust	RHO	Pantorhodopsin	32	2.59537	165.39	1.56924
HA1.C2.crust	RHO	Proteorhodopsin	1	0.0791503	165.39	0.0478569
HA1.C2.crust	RHO	Sodium rhodopsin	8	0.525567	165.39	0.317775
HA1.C2.crust	RHO	Xanthorhodopsin	54	3.75213	165.39	2.26866
HA1.C2.crust	SdhA_FrdA	FrdA	490	16.2804	165.39	9.84368
HA1.C2.crust	SdhA_FrdA	SdhA	7496	239.655	165.39	144.903
HA1.C2.soil	AmoA	AOA	15	1.42752	174.289	0.819054
HA1.C2.soil	AmoA	AOB-1	5	0.375114	174.289	0.215226
HA1.C2.soil	CoxL	Actinobacterial	909	23.5442	174.289	13.5087
HA1.C2.soil	CoxL	Halobacterial	57	1.41817	174.289	0.813693
HA1.C2.soil	CoxL	Mixed 1	852	22.4841	174.289	12.9005
HA1.C2.soil	CoxL	Mixed 2	181	4.70529	174.289	2.69971
HA1.C2.soil	CoxL	Proteobacterial	146	3.6722	174.289	2.10697
HA1.C2.soil	FeFe	Group A1	1	0.0925958	174.289	0.0531278
HA1.C2.soil	FeFe	Group A3	3	0.282027	174.289	0.161816
HA1.C2.soil	FeFe	Group C2	34	2.84111	174.289	1.63012
HA1.C2.soil	IsoA	Actinobacteriota-type	6	0.242512	174.289	0.139144
HA1.C2.soil	NiFe	Group 1b	2	0.072256	174.289	0.0414577
HA1.C2.soil	NiFe	Group 1c	13	0.472271	174.289	0.270971
HA1.C2.soil	NiFe	Group 1d	22	0.765608	174.289	0.439276
HA1.C2.soil	NiFe	Group 1f	5	0.180639	174.289	0.103644
HA1.C2.soil	NiFe	Group 1g	2	0.0665594	174.289	0.0381892
HA1.C2.soil	NiFe	Group 1h	568	19.5958	174.289	11.2433
HA1.C2.soil	NiFe	Group 1l	1874	61.0198	174.289	35.0108
HA1.C2.soil	NiFe	Group 2a	5	0.192984	174.289	0.110727
HA1.C2.soil	NiFe	Group 2b	9	0.387823	174.289	0.222517
HA1.C2.soil	NiFe	Group 3b	9	0.42894	174.289	0.246109
HA1.C2.soil	NiFe	Group 3c	1	0.0448827	174.289	0.0257519
HA1.C2.soil	NiFe	Group 3d	47	2.02549	174.289	1.16215
HA1.C2.soil	NiFe	Group 4a	3	0.109278	174.289	0.0626997
HA1.C2.soil	NiFe	Group 4b	26	0.976183	174.289	0.560096
HA1.C2.soil	NiFe	Group 4c	11	0.624342	174.289	0.358223
HA1.C2.soil	NiFe	Group 4d	6	0.294343	174.289	0.168882
HA1.C2.soil	NiFe	Group 4e	29	1.65421	174.289	0.94912
HA1.C2.soil	NiFe	Group 4f	8	0.315329	174.289	0.180924
HA1.C2.soil	NiFe	Group 4g	25	1.39613	174.289	0.801043
HA1.C2.soil	NiFe	Group 4h	2	0.113885	174.289	0.0653428
HA1.C2.soil	NiFe	Group 4i	2	0.109343	174.289	0.0627365
HA1.C2.soil	NosZ	Atypical	201	6.14448	174.289	3.52546
HA1.C2.soil	NosZ	Typical	72	2.28978	174.289	1.31379
HA1.C2.soil	NxrA	Comammox-type	22	0.41349	174.289	0.237244
HA1.C2.soil	NxrA	Nitrobacter-type	5	0.0846634	174.289	0.0485765
HA1.C2.soil	NxrA	Nitrospira-type	28	0.502592	174.289	0.288368
HA1.C2.soil	PsaA	Chloroplast-type	17	0.466587	174.289	0.267709
HA1.C2.soil	PsaA	Cyanobacteria-type	42	1.14516	174.289	0.657049
HA1.C2.soil	PsbA	Chloroplast-type	19	1.1019	174.289	0.632226
HA1.C2.soil	PsbA	Cyanobacteria-type	59	3.37347	174.289	1.93557
HA1.C2.soil	PsbA	Proteobacteria-type	15	0.969727	174.289	0.556392
HA1.C2.soil	RbcL	Type IA	217	9.40153	174.289	5.39423
HA1.C2.soil	RbcL	Type IB	42	1.81782	174.289	1.043
HA1.C2.soil	RbcL	Type IC	32	1.34722	174.289	0.772983
HA1.C2.soil	RbcL	Type ID	30	1.25662	174.289	0.720997
HA1.C2.soil	RbcL	Type IE	138	5.92536	174.289	3.39974
HA1.C2.soil	RbcL	Type III	9	0.437705	174.289	0.251138
HA1.C2.soil	RHO	Bacteriorhodopsin	13	1.06825	174.289	0.612922
HA1.C2.soil	RHO	Eukaryotic rhodopsin	3	0.205107	174.289	0.117682
HA1.C2.soil	RHO	Pantorhodopsin	6	0.507557	174.289	0.291216
HA1.C2.soil	RHO	Sodium rhodopsin	1	0.0699193	174.289	0.0401169
HA1.C2.soil	RHO	Xanthorhodopsin	45	3.4197	174.289	1.96209
HA1.C2.soil	SdhA_FrdA	FrdA	388	13.6806	174.289	7.84936
HA1.C2.soil	SdhA_FrdA	SdhA	7923	266.137	174.289	152.699
HA2.C2.crust	AmoA	AOB-1	2	0.162324	165.263	0.0982214
HA2.C2.crust	CoxL	Actinobacterial	744	20.8228	165.263	12.5998
HA2.C2.crust	CoxL	Halobacterial	44	1.18134	165.263	0.714825
HA2.C2.crust	CoxL	Mixed 1	832	23.7541	165.263	14.3735
HA2.C2.crust	CoxL	Mixed 2	71	1.99779	165.263	1.20885
HA2.C2.crust	CoxL	Proteobacterial	138	3.79502	165.263	2.29635
HA2.C2.crust	FeFe	Group C2	26	2.3504	165.263	1.42221
HA2.C2.crust	NiFe	Group 1b	3	0.118024	165.263	0.0714158
HA2.C2.crust	NiFe	Group 1c	7	0.274276	165.263	0.165963
HA2.C2.crust	NiFe	Group 1d	16	0.592616	165.263	0.358589
HA2.C2.crust	NiFe	Group 1h	148	5.52601	165.263	3.34376
HA2.C2.crust	NiFe	Group 1l	794	27.951	165.263	16.913
HA2.C2.crust	NiFe	Group 2a	1	0.0411822	165.263	0.0249191
HA2.C2.crust	NiFe	Group 2b	12	0.549121	165.263	0.332271
HA2.C2.crust	NiFe	Group 3b	4	0.205332	165.263	0.124246
HA2.C2.crust	NiFe	Group 3d	16	0.74201	165.263	0.448987
HA2.C2.crust	NiFe	Group 4a	5	0.195839	165.263	0.118501
HA2.C2.crust	NiFe	Group 4b	14	0.564984	165.263	0.341869
HA2.C2.crust	NiFe	Group 4c	5	0.305991	165.263	0.185154
HA2.C2.crust	NiFe	Group 4e	14	0.862451	165.263	0.521865
HA2.C2.crust	NiFe	Group 4f	3	0.124756	165.263	0.0754893
HA2.C2.crust	NiFe	Group 4g	36	2.1864	165.263	1.32298
HA2.C2.crust	NosZ	Atypical	124	4.07609	165.263	2.46642
HA2.C2.crust	NosZ	Typical	116	3.99441	165.263	2.417
HA2.C2.crust	PsaA	Chloroplast-type	33	0.983017	165.263	0.594819
HA2.C2.crust	PsaA	Cyanobacteria-type	89	2.6265	165.263	1.58928
HA2.C2.crust	PsbA	Chloroflexota-type	2	0.0693865	165.263	0.0419854
HA2.C2.crust	PsbA	Chloroplast-type	33	2.07377	165.263	1.25483
HA2.C2.crust	PsbA	Cyanobacteria-type	159	9.8421	165.263	5.95541
HA2.C2.crust	PsbA	Gemmatimonadota-type	1	0.060595	165.263	0.0366657
HA2.C2.crust	PsbA	Proteobacteria-type	30	2.06439	165.263	1.24915
HA2.C2.crust	RbcL	Type IA	8	0.377336	165.263	0.228324
HA2.C2.crust	RbcL	Type IB	99	4.63522	165.263	2.80475
HA2.C2.crust	RbcL	Type IC	25	1.13903	165.263	0.689219
HA2.C2.crust	RbcL	Type ID	29	1.30772	165.263	0.791294
HA2.C2.crust	RbcL	Type IE	26	1.20705	165.263	0.730377
HA2.C2.crust	RbcL	Type III	2	0.110915	165.263	0.0671139
HA2.C2.crust	RHO	Bacteriorhodopsin	12	1.06779	165.263	0.646112
HA2.C2.crust	RHO	Eukaryotic rhodopsin	4	0.289072	165.263	0.174916
HA2.C2.crust	RHO	Pantorhodopsin	23	2.15201	165.263	1.30217
HA2.C2.crust	RHO	Proteorhodopsin	1	0.0946313	165.263	0.057261
HA2.C2.crust	RHO	Sodium rhodopsin	16	1.21948	165.263	0.737902
HA2.C2.crust	RHO	Xanthorhodopsin	74	6.0256	165.263	3.64606
HA2.C2.crust	SdhA_FrdA	FrdA	400	15.1857	165.263	9.18877
HA2.C2.crust	SdhA_FrdA	SdhA	6916	252.501	165.263	152.787
HA2.C2.soil	AmoA	AOA	52	7.03254	190.029	3.70077
HA2.C2.soil	CoxL	Actinobacterial	828	30.5163	190.029	16.0587
HA2.C2.soil	CoxL	Halobacterial	70	2.47164	190.029	1.30066
HA2.C2.soil	CoxL	Mixed 1	858	32.2215	190.029	16.9561
HA2.C2.soil	CoxL	Mixed 2	188	6.94081	190.029	3.65249
HA2.C2.soil	CoxL	Proteobacterial	164	5.84713	190.029	3.07696
HA2.C2.soil	FeFe	Group C2	32	3.79995	190.029	1.99966
HA2.C2.soil	NiFe	Group 1a	5	0.311581	190.029	0.163964
HA2.C2.soil	NiFe	Group 1f	1	0.0503657	190.029	0.0265042
HA2.C2.soil	NiFe	Group 1g	4	0.182433	190.029	0.0960028
HA2.C2.soil	NiFe	Group 1h	721	35.2965	190.029	18.5742
HA2.C2.soil	NiFe	Group 1i	1	0.0527294	190.029	0.027748
HA2.C2.soil	NiFe	Group 1l	2609	120.64	190.029	63.4847
HA2.C2.soil	NiFe	Group 2a	4	0.219641	190.029	0.115583
HA2.C2.soil	NiFe	Group 2b	1	0.0620215	190.029	0.0326378
HA2.C2.soil	NiFe	Group 3b	11	0.730873	190.029	0.38461
HA2.C2.soil	NiFe	Group 4a	4	0.206112	190.029	0.108463
HA2.C2.soil	NiFe	Group 4b	39	2.06182	190.029	1.085
HA2.C2.soil	NiFe	Group 4c	17	1.37253	190.029	0.722274
HA2.C2.soil	NiFe	Group 4d	7	0.483552	190.029	0.254462
HA2.C2.soil	NiFe	Group 4e	35	2.83629	190.029	1.49256
HA2.C2.soil	NiFe	Group 4f	5	0.279951	190.029	0.14732
HA2.C2.soil	NiFe	Group 4g	19	1.45364	190.029	0.764955
HA2.C2.soil	NiFe	Group 4h	2	0.149756	190.029	0.0788067
HA2.C2.soil	NosZ	Atypical	7	0.310075	190.029	0.163172
HA2.C2.soil	NosZ	Typical	3	0.135243	190.029	0.0711694
HA2.C2.soil	NxrA	Comammox-type	11	0.296177	190.029	0.155859
HA2.C2.soil	NxrA	Nitrospira-type	7	0.178411	190.029	0.0938862
HA2.C2.soil	PmoA	Alphaproteobacteria	1	0.103589	190.029	0.0545121
HA2.C2.soil	PsaA	Chloroplast-type	1	0.0389495	190.029	0.0204966
HA2.C2.soil	PsaA	Cyanobacteria-type	11	0.425283	190.029	0.223799
HA2.C2.soil	PsbA	Chloroplast-type	11	0.907544	190.029	0.477581
HA2.C2.soil	PsbA	Cyanobacteria-type	10	0.812359	190.029	0.427491
HA2.C2.soil	PsbA	Proteobacteria-type	1	0.0898834	190.029	0.0472997
HA2.C2.soil	RbcL	Type IA	451	27.8234	190.029	14.6417
HA2.C2.soil	RbcL	Type IB	27	1.66624	190.029	0.876833
HA2.C2.soil	RbcL	Type IC	10	0.593949	190.029	0.312556
HA2.C2.soil	RbcL	Type ID	25	1.49091	190.029	0.78457
HA2.C2.soil	RbcL	Type IE	316	19.2605	190.029	10.1356
HA2.C2.soil	RbcL	Type III	2	0.131586	190.029	0.0692451
HA2.C2.soil	RHO	Bacteriorhodopsin	3	0.347662	190.029	0.182952
HA2.C2.soil	RHO	Proteorhodopsin	1	0.12378	190.029	0.0651374
HA2.C2.soil	RHO	Xanthorhodopsin	1	0.0973737	190.029	0.0512414
HA2.C2.soil	SdhA_FrdA	FrdA	416	20.951	190.029	11.0251
HA2.C2.soil	SdhA_FrdA	SdhA	5346	260.591	190.029	137.132
SH.1.A3.crust	AmoA	AOA	2	0.160733	148.387	0.10832
SH.1.A3.crust	AmoA	AOB-1	6	0.380127	148.387	0.256173
SH.1.A3.crust	CoxL	Actinobacterial	2499	54.7591	148.387	36.903
SH.1.A3.crust	CoxL	Halobacterial	99	2.07917	148.387	1.40118
SH.1.A3.crust	CoxL	Mixed 1	1421	31.7477	148.387	21.3952
SH.1.A3.crust	CoxL	Mixed 2	161	3.52944	148.387	2.37854
SH.1.A3.crust	CoxL	Proteobacterial	384	8.2167	148.387	5.53735
SH.1.A3.crust	FeFe	Group A1	1	0.0754745	148.387	0.0508634
SH.1.A3.crust	FeFe	Group C2	39	2.75206	148.387	1.85465
SH.1.A3.crust	IsoA	Actinobacteriota-type	2	0.0693048	148.387	0.0467056
SH.1.A3.crust	IsoA	Proteobacteria-type	1	0.0347183	148.387	0.0233972
SH.1.A3.crust	NiFe	Group 1c	15	0.458406	148.387	0.308926
SH.1.A3.crust	NiFe	Group 1d	5	0.143237	148.387	0.0965295
SH.1.A3.crust	NiFe	Group 1h	691	20.1763	148.387	13.5971
SH.1.A3.crust	NiFe	Group 1l	326	8.91034	148.387	6.00481
SH.1.A3.crust	NiFe	Group 2a	56	1.8148	148.387	1.22302
SH.1.A3.crust	NiFe	Group 2b	2	0.0715841	148.387	0.0482416
SH.1.A3.crust	NiFe	Group 2c	8	0.273931	148.387	0.184606
SH.1.A3.crust	NiFe	Group 3b	6	0.2412	148.387	0.162549
SH.1.A3.crust	NiFe	Group 3d	24	0.87269	148.387	0.588119
SH.1.A3.crust	NiFe	Group 4a	3	0.0924998	148.387	0.062337
SH.1.A3.crust	NiFe	Group 4b	27	0.839229	148.387	0.565569
SH.1.A3.crust	NiFe	Group 4c	10	0.480084	148.387	0.323536
SH.1.A3.crust	NiFe	Group 4d	1	0.0407491	148.387	0.0274614
SH.1.A3.crust	NiFe	Group 4e	24	1.15783	148.387	0.780277
SH.1.A3.crust	NiFe	Group 4f	19	0.624992	148.387	0.421192
SH.1.A3.crust	NiFe	Group 4g	24	1.12124	148.387	0.755623
SH.1.A3.crust	NosZ	Atypical	119	3.14894	148.387	2.12212
SH.1.A3.crust	NosZ	Typical	44	1.18249	148.387	0.796898
SH.1.A3.crust	NxrA	Comammox-type	3	0.0506962	148.387	0.0341649
SH.1.A3.crust	NxrA	Nitrobacter-type	3	0.0428974	148.387	0.0289092
SH.1.A3.crust	NxrA	Nitrospira-type	8	0.121181	148.387	0.0816655
SH.1.A3.crust	PsaA	Chloroplast-type	4	0.092582	148.387	0.0623924
SH.1.A3.crust	PsbA	Chloroflexota-type	1	0.0569152	148.387	0.038356
SH.1.A3.crust	PsbA	Proteobacteria-type	13	0.698333	148.387	0.470617
SH.1.A3.crust	RbcL	Type IA	10	0.365865	148.387	0.246562
SH.1.A3.crust	RbcL	Type IB	4	0.146959	148.387	0.0990377
SH.1.A3.crust	RbcL	Type IC	38	1.34921	148.387	0.909251
SH.1.A3.crust	RbcL	Type ID	87	3.08488	148.387	2.07894
SH.1.A3.crust	RbcL	Type IE	139	5.04108	148.387	3.39726
SH.1.A3.crust	RbcL	Type II	1	0.0365455	148.387	0.0246286
SH.1.A3.crust	RbcL	Type III	3	0.120024	148.387	0.0808856
SH.1.A3.crust	RHO	Proteorhodopsin	1	0.0738687	148.387	0.0497812
SH.1.A3.crust	RHO	Xanthorhodopsin	3	0.183803	148.387	0.123868
SH.1.A3.crust	SdhA_FrdA	FrdA	702	20.8841	148.387	14.0741
SH.1.A3.crust	SdhA_FrdA	SdhA	8196	231.04	148.387	155.701
SH.1.A3.soil	AmoA	AOA	21	1.46057	148.464	0.983789
SH.1.A3.soil	AmoA	AOB-1	5	0.274143	148.464	0.184653
SH.1.A3.soil	AmoA	Comammox	1	0.0532732	148.464	0.0358829
SH.1.A3.soil	CoxL	Actinobacterial	2384	45.2227	148.464	30.4604
SH.1.A3.soil	CoxL	Halobacterial	116	2.10643	148.464	1.41881
SH.1.A3.soil	CoxL	Mixed 1	1663	32.2211	148.464	21.7029
SH.1.A3.soil	CoxL	Mixed 2	313	5.94588	148.464	4.00492
SH.1.A3.soil	CoxL	Proteobacterial	457	8.46268	148.464	5.70015
SH.1.A3.soil	FeFe	Group C1	1	0.0853582	148.464	0.0574942
SH.1.A3.soil	FeFe	Group C2	58	3.54202	148.464	2.38578
SH.1.A3.soil	IsoA	Actinobacteriota-type	1	0.030411	148.464	0.0204838
SH.1.A3.soil	NiFe	Group 1c	11	0.293289	148.464	0.197549
SH.1.A3.soil	NiFe	Group 1d	15	0.365201	148.464	0.245986
SH.1.A3.soil	NiFe	Group 1h	662	16.7258	148.464	11.2659
SH.1.A3.soil	NiFe	Group 1l	249	5.89761	148.464	3.97242
SH.1.A3.soil	NiFe	Group 2a	64	1.81064	148.464	1.21958
SH.1.A3.soil	NiFe	Group 2c	10	0.295634	148.464	0.199128
SH.1.A3.soil	NiFe	Group 3b	17	0.593249	148.464	0.399591
SH.1.A3.soil	NiFe	Group 3d	38	1.19252	148.464	0.803236
SH.1.A3.soil	NiFe	Group 4a	1	0.0259465	148.464	0.0174766
SH.1.A3.soil	NiFe	Group 4b	17	0.461889	148.464	0.311111
SH.1.A3.soil	NiFe	Group 4c	24	0.987426	148.464	0.665094
SH.1.A3.soil	NiFe	Group 4d	6	0.216154	148.464	0.145593
SH.1.A3.soil	NiFe	Group 4e	31	1.29334	148.464	0.871144
SH.1.A3.soil	NiFe	Group 4f	35	1.00136	148.464	0.67448
SH.1.A3.soil	NiFe	Group 4g	35	1.41104	148.464	0.950424
SH.1.A3.soil	NosZ	Atypical	132	2.99	148.464	2.01396
SH.1.A3.soil	NosZ	Typical	48	1.11602	148.464	0.751712
SH.1.A3.soil	NxrA	Comammox-type	9	0.127109	148.464	0.0856162
SH.1.A3.soil	NxrA	Nitrobacter-type	4	0.0494993	148.464	0.0333409
SH.1.A3.soil	NxrA	Nitrospira-type	23	0.30159	148.464	0.20314
SH.1.A3.soil	PmoA	Methylomirabilota	3	0.18547	148.464	0.124926
SH.1.A3.soil	PmoA	PxmA	1	0.0600922	148.464	0.0404759
SH.1.A3.soil	PsaA	Chloroplast-type	13	0.2604	148.464	0.175396
SH.1.A3.soil	PsbA	Chloroplast-type	15	0.638373	148.464	0.429985
SH.1.A3.soil	PsbA	Proteobacteria-type	14	0.652407	148.464	0.439438
SH.1.A3.soil	RbcL	Type IA	19	0.602025	148.464	0.405502
SH.1.A3.soil	RbcL	Type IB	11	0.349047	148.464	0.235105
SH.1.A3.soil	RbcL	Type IC	34	1.04578	148.464	0.704402
SH.1.A3.soil	RbcL	Type ID	112	3.44583	148.464	2.32098
SH.1.A3.soil	RbcL	Type IE	171	5.35402	148.464	3.60627
SH.1.A3.soil	RbcL	Type III	1	0.0338357	148.464	0.0227905
SH.1.A3.soil	RHO	Eukaryotic rhodopsin	5	0.245475	148.464	0.165343
SH.1.A3.soil	RHO	Proteorhodopsin	3	0.191791	148.464	0.129183
SH.1.A3.soil	RHO	Xanthorhodopsin	2	0.106744	148.464	0.0718989
SH.1.A3.soil	SdhA_FrdA	FrdA	697	17.9227	148.464	12.0721
SH.1.A3.soil	SdhA_FrdA	SdhA	9868	241.042	148.464	162.357
SH.1.C2.crust	AmoA	AOA	17	1.52107	150.298	1.01204
SH.1.C2.crust	AmoA	AOB-1	5	0.352674	150.298	0.23465
SH.1.C2.crust	CoxL	Actinobacterial	2591	63.2337	150.298	42.0722
SH.1.C2.crust	CoxL	Halobacterial	81	1.89597	150.298	1.26147
SH.1.C2.crust	CoxL	Mixed 1	1300	32.2805	150.298	21.4776
SH.1.C2.crust	CoxL	Mixed 2	160	3.91048	150.298	2.60182
SH.1.C2.crust	CoxL	Proteobacterial	305	7.23554	150.298	4.81412
SH.1.C2.crust	FeFe	Group C2	23	1.80695	150.298	1.20225
SH.1.C2.crust	IsoA	Actinobacteriota-type	1	0.0391226	150.298	0.02603
SH.1.C2.crust	NiFe	Group 1c	7	0.236238	150.298	0.157179
SH.1.C2.crust	NiFe	Group 1d	9	0.291498	150.298	0.193947
SH.1.C2.crust	NiFe	Group 1g	1	0.0301506	150.298	0.0200605
SH.1.C2.crust	NiFe	Group 1h	947	30.7852	150.298	20.4828
SH.1.C2.crust	NiFe	Group 1l	274	8.35389	150.298	5.55821
SH.1.C2.crust	NiFe	Group 2a	12	0.434719	150.298	0.289238
SH.1.C2.crust	NiFe	Group 2b	3	0.120962	150.298	0.0804815
SH.1.C2.crust	NiFe	Group 2c	16	0.613659	150.298	0.408295
SH.1.C2.crust	NiFe	Group 3b	15	0.670192	150.298	0.445909
SH.1.C2.crust	NiFe	Group 3d	21	0.852888	150.298	0.567464
SH.1.C2.crust	NiFe	Group 4a	6	0.205018	150.298	0.136408
SH.1.C2.crust	NiFe	Group 4b	14	0.486687	150.298	0.323815
SH.1.C2.crust	NiFe	Group 4c	13	0.691801	150.298	0.460286
SH.1.C2.crust	NiFe	Group 4d	6	0.276091	150.298	0.183696
SH.1.C2.crust	NiFe	Group 4e	14	0.752944	150.298	0.500967
SH.1.C2.crust	NiFe	Group 4f	14	0.517503	150.298	0.344317
SH.1.C2.crust	NiFe	Group 4g	21	1.08147	150.298	0.719547
SH.1.C2.crust	NiFe	Group 4h	1	0.0535362	150.298	0.03562
SH.1.C2.crust	NosZ	Atypical	70	2.05197	150.298	1.36526
SH.1.C2.crust	NosZ	Typical	59	1.76864	150.298	1.17675
SH.1.C2.crust	NxrA	Comammox-type	8	0.154684	150.298	0.102918
SH.1.C2.crust	NxrA	Nitrobacter-type	1	0.0159197	150.298	0.0105921
SH.1.C2.crust	NxrA	Nitrospira-type	12	0.202372	150.298	0.134647
SH.1.C2.crust	PsaA	Chloroplast-type	1	0.0257002	150.298	0.0170995
SH.1.C2.crust	PsbA	Chloroflexota-type	4	0.153405	150.298	0.102067
SH.1.C2.crust	PsbA	Proteobacteria-type	17	1.01478	150.298	0.67518
SH.1.C2.crust	RbcL	Type IA	25	1.01624	150.298	0.676148
SH.1.C2.crust	RbcL	Type IB	2	0.082066	150.298	0.0546022
SH.1.C2.crust	RbcL	Type IC	28	1.10815	150.298	0.737299
SH.1.C2.crust	RbcL	Type ID	70	2.75759	150.298	1.83475
SH.1.C2.crust	RbcL	Type IE	148	5.96943	150.298	3.97172
SH.1.C2.crust	RbcL	Type III	5	0.223391	150.298	0.148632
SH.1.C2.crust	RHO	Bacteriorhodopsin	1	0.0785632	150.298	0.0522716
SH.1.C2.crust	RHO	Proteorhodopsin	1	0.0822406	150.298	0.0547183
SH.1.C2.crust	RHO	Xanthorhodopsin	3	0.213719	150.298	0.142197
SH.1.C2.crust	SdhA_FrdA	FrdA	637	21.1241	150.298	14.0548
SH.1.C2.crust	SdhA_FrdA	SdhA	7431	233.848	150.298	155.589
SH.1.C2.soil	AmoA	AOA	38	2.15387	144.604	1.48949
SH.1.C2.soil	AmoA	AOB-1	2	0.0893653	144.604	0.0617999
SH.1.C2.soil	CoxL	Actinobacterial	3696	57.1585	144.604	39.5276
SH.1.C2.soil	CoxL	Halobacterial	161	2.38663	144.604	1.65046
SH.1.C2.soil	CoxL	Mixed 1	2243	35.3805	144.604	24.4671
SH.1.C2.soil	CoxL	Mixed 2	456	7.04942	144.604	4.87497
SH.1.C2.soil	CoxL	Proteobacterial	512	7.71502	144.604	5.33527
SH.1.C2.soil	FeFe	Group C2	71	3.53356	144.604	2.44361
SH.1.C2.soil	IsoA	Proteobacteria-type	1	0.0246339	144.604	0.0170354
SH.1.C2.soil	NiFe	Group 1b	1	0.0210724	144.604	0.0145724
SH.1.C2.soil	NiFe	Group 1c	7	0.1518	144.604	0.104977
SH.1.C2.soil	NiFe	Group 1d	9	0.184569	144.604	0.127637
SH.1.C2.soil	NiFe	Group 1e	1	0.0208215	144.604	0.014399
SH.1.C2.soil	NiFe	Group 1h	1501	30.8837	144.604	21.3574
SH.1.C2.soil	NiFe	Group 1l	451	8.71081	144.604	6.0239
SH.1.C2.soil	NiFe	Group 2a	23	0.525206	144.604	0.363203
SH.1.C2.soil	NiFe	Group 2b	1	0.0250882	144.604	0.0173496
SH.1.C2.soil	NiFe	Group 2c	29	0.699632	144.604	0.483825
SH.1.C2.soil	NiFe	Group 3b	22	0.621226	144.604	0.429605
SH.1.C2.soil	NiFe	Group 3d	38	0.971758	144.604	0.672012
SH.1.C2.soil	NiFe	Group 4a	6	0.129759	144.604	0.0897337
SH.1.C2.soil	NiFe	Group 4b	48	1.05317	144.604	0.728315
SH.1.C2.soil	NiFe	Group 4c	32	1.07691	144.604	0.744732
SH.1.C2.soil	NiFe	Group 4d	9	0.262991	144.604	0.181869
SH.1.C2.soil	NiFe	Group 4e	47	1.60136	144.604	1.10741
SH.1.C2.soil	NiFe	Group 4f	64	1.49107	144.604	1.03114
SH.1.C2.soil	NiFe	Group 4g	40	1.28322	144.604	0.887403
SH.1.C2.soil	NosZ	Atypical	75	1.39353	144.604	0.963688
SH.1.C2.soil	NosZ	Typical	96	1.82049	144.604	1.25894
SH.1.C2.soil	NxrA	Comammox-type	25	0.278347	144.604	0.192489
SH.1.C2.soil	NxrA	Nitrobacter-type	1	0.0100849	144.604	0.00697413
SH.1.C2.soil	NxrA	Nitrospina-type	5	0.0533234	144.604	0.0368754
SH.1.C2.soil	NxrA	Nitrospira-type	24	0.256511	144.604	0.177388
SH.1.C2.soil	PmoA	Gammaproteobacteria	2	0.099134	144.604	0.0685554
SH.1.C2.soil	PmoA	Methylomirabilota	1	0.0503829	144.604	0.0348419
SH.1.C2.soil	PmoA	Verrucomicrobia	8	0.393856	144.604	0.272369
SH.1.C2.soil	PsbA	Proteobacteria-type	6	0.226735	144.604	0.156797
SH.1.C2.soil	RbcL	Type IA	21	0.543425	144.604	0.375801
SH.1.C2.soil	RbcL	Type IB	4	0.103702	144.604	0.0717143
SH.1.C2.soil	RbcL	Type IC	45	1.12708	144.604	0.779424
SH.1.C2.soil	RbcL	Type ID	147	3.67659	144.604	2.54252
SH.1.C2.soil	RbcL	Type IE	255	6.5184	144.604	4.50775
SH.1.C2.soil	RbcL	Type III	5	0.141302	144.604	0.0977167
SH.1.C2.soil	RHO	Bacteriorhodopsin	5	0.236544	144.604	0.16358
SH.1.C2.soil	RHO	Pantorhodopsin	1	0.0501764	144.604	0.0346991
SH.1.C2.soil	RHO	Proteorhodopsin	3	0.155632	144.604	0.107626
SH.1.C2.soil	SdhA_FrdA	FrdA	1056	22.1285	144.604	15.3028
SH.1.C2.soil	SdhA_FrdA	SdhA	11210	224.768	144.604	155.437
SH.2.C3.crust	AmoA	AOA	10	0.940799	144.304	0.651954
SH.2.C3.crust	AmoA	AOB-1	2	0.14833	144.304	0.10279
SH.2.C3.crust	CoxL	Actinobacterial	1985	50.8933	144.304	35.268
SH.2.C3.crust	CoxL	Halobacterial	96	2.35451	144.304	1.63162
SH.2.C3.crust	CoxL	Mixed 1	1314	34.3052	144.304	23.7728
SH.2.C3.crust	CoxL	Mixed 2	301	7.73888	144.304	5.36288
SH.2.C3.crust	CoxL	Proteobacterial	276	6.8516	144.304	4.74802
SH.2.C3.crust	FeFe	Group C2	39	3.22166	144.304	2.23255
SH.2.C3.crust	IsoA	Actinobacteriota-type	2	0.0819406	144.304	0.0567831
SH.2.C3.crust	NiFe	Group 1c	7	0.250897	144.304	0.173866
SH.2.C3.crust	NiFe	Group 1d	9	0.309431	144.304	0.214429
SH.2.C3.crust	NiFe	Group 1g	1	0.0317024	144.304	0.0219691
SH.2.C3.crust	NiFe	Group 1h	672	22.9358	144.304	15.894
SH.2.C3.crust	NiFe	Group 1l	430	13.7857	144.304	9.55318
SH.2.C3.crust	NiFe	Group 2a	11	0.418253	144.304	0.289841
SH.2.C3.crust	NiFe	Group 2b	1	0.042248	144.304	0.029277
SH.2.C3.crust	NiFe	Group 2c	15	0.598896	144.304	0.415022
SH.2.C3.crust	NiFe	Group 3b	18	0.84207	144.304	0.583537
SH.2.C3.crust	NiFe	Group 3d	31	1.31577	144.304	0.911804
SH.2.C3.crust	NiFe	Group 4b	20	0.727554	144.304	0.50418
SH.2.C3.crust	NiFe	Group 4c	11	0.617221	144.304	0.427721
SH.2.C3.crust	NiFe	Group 4d	10	0.477196	144.304	0.330687
SH.2.C3.crust	NiFe	Group 4e	12	0.677392	144.304	0.469419
SH.2.C3.crust	NiFe	Group 4f	12	0.464652	144.304	0.321994
SH.2.C3.crust	NiFe	Group 4g	29	1.60036	144.304	1.10902
SH.2.C3.crust	NiFe	Group 4i	1	0.0539026	144.304	0.0373534
SH.2.C3.crust	NosZ	Atypical	83	2.54913	144.304	1.7665
SH.2.C3.crust	NosZ	Typical	69	2.1741	144.304	1.5066
SH.2.C3.crust	NxrA	Comammox-type	9	0.171937	144.304	0.119149
SH.2.C3.crust	NxrA	Nitrospira-type	18	0.319121	144.304	0.221144
SH.2.C3.crust	PmoA	Alphaproteobacteria	1	0.0720612	144.304	0.0499369
SH.2.C3.crust	PmoA	Gammaproteobacteria	1	0.0822723	144.304	0.057013
SH.2.C3.crust	PmoA	Verrucomicrobia	2	0.163223	144.304	0.11311
SH.2.C3.crust	PsaA	Chloroplast-type	2	0.054154	144.304	0.0375276
SH.2.C3.crust	PsbA	Gemmatimonadota-type	3	0.166114	144.304	0.115113
SH.2.C3.crust	PsbA	Proteobacteria-type	23	1.4545	144.304	1.00794
SH.2.C3.crust	RbcL	Type IA	35	1.49962	144.304	1.03921
SH.2.C3.crust	RbcL	Type IB	4	0.171582	144.304	0.118903
SH.2.C3.crust	RbcL	Type IC	4	0.16691	144.304	0.115665
SH.2.C3.crust	RbcL	Type ID	42	1.74433	144.304	1.20879
SH.2.C3.crust	RbcL	Type IE	98	4.153	144.304	2.87795
SH.2.C3.crust	RbcL	Type III	3	0.147907	144.304	0.102497
SH.2.C3.crust	RHO	Bacteriorhodopsin	1	0.0787646	144.304	0.0545822
SH.2.C3.crust	RHO	Eukaryotic rhodopsin	4	0.267718	144.304	0.185523
SH.2.C3.crust	RHO	Pantorhodopsin	1	0.0857437	144.304	0.0594186
SH.2.C3.crust	RHO	Xanthorhodopsin	4	0.292457	144.304	0.202666
SH.2.C3.crust	SdhA_FrdA	FrdA	621	21.6527	144.304	15.0048
SH.2.C3.crust	SdhA_FrdA	SdhA	6659	221.206	144.304	153.291
SH.2.C3.soil	AmoA	AOA	36	3.37095	145.445	2.31768
SH.2.C3.soil	CoxL	Actinobacterial	1928	49.214	145.445	33.8369
SH.2.C3.soil	CoxL	Halobacterial	71	1.73133	145.445	1.19037
SH.2.C3.soil	CoxL	Mixed 1	1369	35.6489	145.445	24.5103
SH.2.C3.soil	CoxL	Mixed 2	351	8.97681	145.445	6.17198
SH.2.C3.soil	CoxL	Proteobacterial	275	6.7287	145.445	4.6263
SH.2.C3.soil	FeFe	Group C2	42	3.45317	145.445	2.37421
SH.2.C3.soil	IsoA	Actinobacteriota-type	2	0.0805233	145.445	0.0553635
SH.2.C3.soil	IsoA	Proteobacteria-type	1	0.0404514	145.445	0.0278122
SH.2.C3.soil	NiFe	Group 1c	7	0.250712	145.445	0.172376
SH.2.C3.soil	NiFe	Group 1d	12	0.403434	145.445	0.27738
SH.2.C3.soil	NiFe	Group 1h	744	25.2823	145.445	17.3827
SH.2.C3.soil	NiFe	Group 1l	316	10.0854	145.445	6.9342
SH.2.C3.soil	NiFe	Group 2a	19	0.717619	145.445	0.493396
SH.2.C3.soil	NiFe	Group 2b	1	0.0417886	145.445	0.0287316
SH.2.C3.soil	NiFe	Group 2c	16	0.637776	145.445	0.438501
SH.2.C3.soil	NiFe	Group 3b	12	0.559573	145.445	0.384733
SH.2.C3.soil	NiFe	Group 3d	20	0.842879	145.445	0.579519
SH.2.C3.soil	NiFe	Group 4a	3	0.106842	145.445	0.073459
SH.2.C3.soil	NiFe	Group 4b	20	0.720597	145.445	0.495444
SH.2.C3.soil	NiFe	Group 4c	23	1.28648	145.445	0.884515
SH.2.C3.soil	NiFe	Group 4d	5	0.240173	145.445	0.16513
SH.2.C3.soil	NiFe	Group 4e	25	1.40334	145.445	0.964861
SH.2.C3.soil	NiFe	Group 4f	26	1.00691	145.445	0.692295
SH.2.C3.soil	NiFe	Group 4g	20	1.09314	145.445	0.751583
SH.2.C3.soil	NiFe	Group 4h	2	0.112054	145.445	0.0770422
SH.2.C3.soil	NiFe	Group 4i	3	0.161091	145.445	0.110758
SH.2.C3.soil	NosZ	Atypical	86	2.62974	145.445	1.80807
SH.2.C3.soil	NosZ	Typical	60	1.87797	145.445	1.29119
SH.2.C3.soil	NxrA	Comammox-type	5	0.0953456	145.445	0.0655546
SH.2.C3.soil	NxrA	Nitrobacter-type	2	0.0333207	145.445	0.0229096
SH.2.C3.soil	NxrA	Nitrospira-type	14	0.247116	145.445	0.169904
SH.2.C3.soil	PmoA	Alphaproteobacteria	1	0.0697438	145.445	0.0479521
SH.2.C3.soil	PmoA	PxmA	4	0.323611	145.445	0.222498
SH.2.C3.soil	PmoA	Verrucomicrobia	2	0.163782	145.445	0.112607
SH.2.C3.soil	PsaA	Chloroplast-type	29	0.78206	145.445	0.537703
SH.2.C3.soil	PsaA	Cyanobacteria-type	11	0.294873	145.445	0.202739
SH.2.C3.soil	PsbA	Chloroflexota-type	2	0.132627	145.445	0.0911876
SH.2.C3.soil	PsbA	Chloroplast-type	12	0.687559	145.445	0.472729
SH.2.C3.soil	PsbA	Cyanobacteria-type	20	1.12603	145.445	0.774201
SH.2.C3.soil	PsbA	Gemmatimonadota-type	2	0.110222	145.445	0.0757826
SH.2.C3.soil	PsbA	Proteobacteria-type	14	0.869557	145.445	0.597861
SH.2.C3.soil	RbcL	Type IA	33	1.4066	145.445	0.967101
SH.2.C3.soil	RbcL	Type IB	20	0.854062	145.445	0.587207
SH.2.C3.soil	RbcL	Type IC	16	0.662163	145.445	0.455268
SH.2.C3.soil	RbcL	Type ID	71	2.9343	145.445	2.01747
SH.2.C3.soil	RbcL	Type IE	102	4.30027	145.445	2.95664
SH.2.C3.soil	RbcL	Type III	4	0.195166	145.445	0.134186
SH.2.C3.soil	RHO	Bacteriorhodopsin	2	0.160612	145.445	0.110429
SH.2.C3.soil	RHO	Pantorhodopsin	1	0.0902933	145.445	0.0620808
SH.2.C3.soil	RHO	Xanthorhodopsin	10	0.738216	145.445	0.507558
SH.2.C3.soil	SdhA_FrdA	FrdA	599	20.7883	145.445	14.293
SH.2.C3.soil	SdhA_FrdA	SdhA	6540	216.124	145.445	148.595
SA.1.B1.crust	AmoA	AOA	1	0.0871604	161.813	0.053865
SA.1.B1.crust	CoxL	Actinobacterial	1337	31.7579	161.813	19.6263
SA.1.B1.crust	CoxL	Halobacterial	67	1.52574	161.813	0.942906
SA.1.B1.crust	CoxL	Mixed 1	1103	26.58	161.813	16.4264
SA.1.B1.crust	CoxL	Mixed 2	91	2.16606	161.813	1.33862
SA.1.B1.crust	CoxL	Proteobacterial	141	3.29107	161.813	2.03387
SA.1.B1.crust	FeFe	Group C2	40	3.06124	161.813	1.89184
SA.1.B1.crust	IsoA	Actinobacteriota-type	1	0.0372068	161.813	0.0229938
SA.1.B1.crust	NiFe	Group 1a	3	0.119173	161.813	0.0736489
SA.1.B1.crust	NiFe	Group 1d	8	0.25239	161.813	0.155976
SA.1.B1.crust	NiFe	Group 1f	1	0.0332626	161.813	0.0205563
SA.1.B1.crust	NiFe	Group 1g	1	0.0293708	161.813	0.0181511
SA.1.B1.crust	NiFe	Group 1h	487	15.4061	161.813	9.52094
SA.1.B1.crust	NiFe	Group 1l	1105	32.8189	161.813	20.282
SA.1.B1.crust	NiFe	Group 2a	6	0.210887	161.813	0.130328
SA.1.B1.crust	NiFe	Group 2c	3	0.111412	161.813	0.0688522
SA.1.B1.crust	NiFe	Group 3b	2	0.0870691	161.813	0.0538086
SA.1.B1.crust	NiFe	Group 3d	3	0.119072	161.813	0.0735866
SA.1.B1.crust	NiFe	Group 4a	3	0.0989833	161.813	0.0611715
SA.1.B1.crust	NiFe	Group 4b	28	0.950413	161.813	0.587353
SA.1.B1.crust	NiFe	Group 4c	4	0.207753	161.813	0.128391
SA.1.B1.crust	NiFe	Group 4d	3	0.135586	161.813	0.0837916
SA.1.B1.crust	NiFe	Group 4e	16	0.836321	161.813	0.516845
SA.1.B1.crust	NiFe	Group 4f	1	0.0355891	161.813	0.021994
SA.1.B1.crust	NiFe	Group 4g	22	1.11248	161.813	0.687513
SA.1.B1.crust	NosZ	Atypical	21	0.600105	161.813	0.370864
SA.1.B1.crust	NosZ	Typical	47	1.36997	161.813	0.846637
SA.1.B1.crust	NxrA	Comammox-type	1	0.022097	161.813	0.0136559
SA.1.B1.crust	NxrA	Nitrospira-type	1	0.0164425	161.813	0.0101614
SA.1.B1.crust	PsaA	Chloroplast-type	34	0.857848	161.813	0.530149
SA.1.B1.crust	PsaA	Cyanobacteria-type	604	15.0544	161.813	9.30361
SA.1.B1.crust	PsbA	Chloroflexota-type	1	0.0293708	161.813	0.0181511
SA.1.B1.crust	PsbA	Chloroplast-type	59	3.1452	161.813	1.94373
SA.1.B1.crust	PsbA	Cyanobacteria-type	1399	73.4009	161.813	45.3616
SA.1.B1.crust	PsbA	Gemmatimonadota-type	19	0.974677	161.813	0.602349
SA.1.B1.crust	PsbA	Proteobacteria-type	221	12.9614	161.813	8.01013
SA.1.B1.crust	RbcL	Type IA	86	3.40862	161.813	2.10652
SA.1.B1.crust	RbcL	Type IB	395	15.6379	161.813	9.66418
SA.1.B1.crust	RbcL	Type IC	17	0.652813	161.813	0.403437
SA.1.B1.crust	RbcL	Type ID	89	3.42451	161.813	2.11634
SA.1.B1.crust	RbcL	Type IE	210	8.26134	161.813	5.1055
SA.1.B1.crust	RbcL	Type III	5	0.228616	161.813	0.141284
SA.1.B1.crust	RHO	Bacteriorhodopsin	11	0.818088	161.813	0.505577
SA.1.B1.crust	RHO	Eukaryotic rhodopsin	4	0.246705	161.813	0.152463
SA.1.B1.crust	RHO	Pantorhodopsin	72	5.6657	161.813	3.50139
SA.1.B1.crust	RHO	Proteorhodopsin	6	0.456346	161.813	0.282021
SA.1.B1.crust	RHO	Sodium rhodopsin	8	0.516171	161.813	0.318993
SA.1.B1.crust	RHO	Xanthorhodopsin	218	15.0002	161.813	9.27007
SA.1.B1.crust	SdhA_FrdA	FrdA	454	14.6198	161.813	9.03503
SA.1.B1.crust	SdhA_FrdA	SdhA	7812	240.986	161.813	148.929
SA.1.B1.soil	AmoA	AOA	40	4.06213	175.854	2.30994
SA.1.B1.soil	AmoA	AOB-1	6	0.480339	175.854	0.273146
SA.1.B1.soil	AmoA	AOB-2	1	0.0888076	175.854	0.0505007
SA.1.B1.soil	CoxL	Actinobacterial	2169	60.1703	175.854	34.216
SA.1.B1.soil	CoxL	Halobacterial	99	2.62123	175.854	1.49057
SA.1.B1.soil	CoxL	Mixed 1	1103	30.9591	175.854	17.605
SA.1.B1.soil	CoxL	Mixed 2	173	4.80372	175.854	2.73165
SA.1.B1.soil	CoxL	Proteobacterial	184	4.991	175.854	2.83814
SA.1.B1.soil	FeFe	Group C2	35	3.1209	175.854	1.77471
SA.1.B1.soil	IsoA	Actinobacteriota-type	1	0.0440471	175.854	0.0250475
SA.1.B1.soil	NiFe	Group 1a	4	0.184749	175.854	0.105058
SA.1.B1.soil	NiFe	Group 1c	3	0.116472	175.854	0.0662323
SA.1.B1.soil	NiFe	Group 1d	8	0.295488	175.854	0.16803
SA.1.B1.soil	NiFe	Group 1g	3	0.102823	175.854	0.0584706
SA.1.B1.soil	NiFe	Group 1h	1503	55.4138	175.854	31.5112
SA.1.B1.soil	NiFe	Group 1l	3090	107.009	175.854	60.851
SA.1.B1.soil	NiFe	Group 2a	45	1.83879	175.854	1.04563
SA.1.B1.soil	NiFe	Group 3b	7	0.356499	175.854	0.202724
SA.1.B1.soil	NiFe	Group 3d	5	0.229558	175.854	0.130539
SA.1.B1.soil	NiFe	Group 4a	1	0.0378851	175.854	0.0215435
SA.1.B1.soil	NiFe	Group 4b	22	0.873966	175.854	0.496983
SA.1.B1.soil	NiFe	Group 4c	13	0.789763	175.854	0.449101
SA.1.B1.soil	NiFe	Group 4d	13	0.685909	175.854	0.390044
SA.1.B1.soil	NiFe	Group 4e	28	1.70782	175.854	0.971154
SA.1.B1.soil	NiFe	Group 4f	10	0.415465	175.854	0.236255
SA.1.B1.soil	NiFe	Group 4g	28	1.58213	175.854	0.899683
SA.1.B1.soil	NiFe	Group 4i	4	0.233202	175.854	0.132611
SA.1.B1.soil	NosZ	Atypical	51	1.66879	175.854	0.948961
SA.1.B1.soil	NosZ	Typical	20	0.680669	175.854	0.387064
SA.1.B1.soil	NxrA	Comammox-type	12	0.229891	175.854	0.130728
SA.1.B1.soil	NxrA	Nitrospina-type	1	0.0191076	175.854	0.0108656
SA.1.B1.soil	NxrA	Nitrospira-type	22	0.4211	175.854	0.23946
SA.1.B1.soil	PmoA	Gammaproteobacteria	1	0.0888076	175.854	0.0505007
SA.1.B1.soil	PsaA	Chloroplast-type	42	1.23125	175.854	0.700151
SA.1.B1.soil	PsaA	Cyanobacteria-type	167	4.8491	175.854	2.75745
SA.1.B1.soil	PsbA	Chloroflexota-type	2	0.0684414	175.854	0.0389194
SA.1.B1.soil	PsbA	Chloroplast-type	37	2.29005	175.854	1.30224
SA.1.B1.soil	PsbA	Cyanobacteria-type	433	26.4646	175.854	15.0492
SA.1.B1.soil	PsbA	Gemmatimonadota-type	1	0.0597697	175.854	0.0339882
SA.1.B1.soil	PsbA	Proteobacteria-type	37	2.50982	175.854	1.42722
SA.1.B1.soil	RbcL	Type IA	299	13.8312	175.854	7.86515
SA.1.B1.soil	RbcL	Type IB	144	6.64689	175.854	3.77977
SA.1.B1.soil	RbcL	Type IC	31	1.38101	175.854	0.785315
SA.1.B1.soil	RbcL	Type ID	93	4.1527	175.854	2.36145
SA.1.B1.soil	RbcL	Type IE	639	29.2677	175.854	16.6432
SA.1.B1.soil	RbcL	Type III	4	0.214358	175.854	0.121895
SA.1.B1.soil	RHO	Bacteriorhodopsin	12	1.03853	175.854	0.590561
SA.1.B1.soil	RHO	Eukaryotic rhodopsin	1	0.0764302	175.854	0.0434622
SA.1.B1.soil	RHO	Pantorhodopsin	41	3.78599	175.854	2.15291
SA.1.B1.soil	RHO	Proteorhodopsin	2	0.179799	175.854	0.102243
SA.1.B1.soil	RHO	Sodium rhodopsin	3	0.221855	175.854	0.126158
SA.1.B1.soil	RHO	Xanthorhodopsin	75	6.00114	175.854	3.41256
SA.1.B1.soil	SdhA_FrdA	FrdA	384	14.4611	175.854	8.22337
SA.1.B1.soil	SdhA_FrdA	SdhA	6959	250.722	175.854	142.574
SA.1.C3.crust	AmoA	AOA	24	2.07245	166.989	1.24107
SA.1.C3.crust	AmoA	Comammox	1	0.0659082	166.989	0.0394686
SA.1.C3.crust	CoxL	Actinobacterial	2086	49.0581	166.989	29.378
SA.1.C3.crust	CoxL	Halobacterial	85	1.91955	166.989	1.14951
SA.1.C3.crust	CoxL	Mixed 1	1432	34.309	166.989	20.5457
SA.1.C3.crust	CoxL	Mixed 2	525	12.3953	166.989	7.42281
SA.1.C3.crust	CoxL	Proteobacterial	255	5.86945	166.989	3.51487
SA.1.C3.crust	FeFe	Group C2	33	2.5021	166.989	1.49836
SA.1.C3.crust	NiFe	Group 1b	1	0.0334266	166.989	0.0200172
SA.1.C3.crust	NiFe	Group 1c	3	0.0988624	166.989	0.0592029
SA.1.C3.crust	NiFe	Group 1d	8	0.251197	166.989	0.150427
SA.1.C3.crust	NiFe	Group 1f	19	0.616187	166.989	0.368999
SA.1.C3.crust	NiFe	Group 1g	4	0.116393	166.989	0.0697012
SA.1.C3.crust	NiFe	Group 1h	1081	33.8686	166.989	20.2819
SA.1.C3.crust	NiFe	Group 1l	1900	56.1297	166.989	33.6129
SA.1.C3.crust	NiFe	Group 2a	1	0.0344133	166.989	0.0206082
SA.1.C3.crust	NiFe	Group 2c	3	0.110735	166.989	0.0663126
SA.1.C3.crust	NiFe	Group 3b	20	0.854589	166.989	0.511764
SA.1.C3.crust	NiFe	Group 3d	25	0.972488	166.989	0.582367
SA.1.C3.crust	NiFe	Group 4a	1	0.0331297	166.989	0.0198395
SA.1.C3.crust	NiFe	Group 4b	24	0.812548	166.989	0.486588
SA.1.C3.crust	NiFe	Group 4c	12	0.616123	166.989	0.36896
SA.1.C3.crust	NiFe	Group 4d	9	0.397794	166.989	0.238216
SA.1.C3.crust	NiFe	Group 4e	27	1.39951	166.989	0.838084
SA.1.C3.crust	NiFe	Group 4f	14	0.500413	166.989	0.299669
SA.1.C3.crust	NiFe	Group 4g	28	1.40215	166.989	0.839666
SA.1.C3.crust	NosZ	Atypical	51	1.49868	166.989	0.897473
SA.1.C3.crust	NosZ	Typical	29	0.838444	166.989	0.502095
SA.1.C3.crust	NxrA	Comammox-type	5	0.087052	166.989	0.0521304
SA.1.C3.crust	NxrA	Nitrobacter-type	2	0.0307282	166.989	0.0184014
SA.1.C3.crust	NxrA	Nitrospira-type	5	0.0814215	166.989	0.0487586
SA.1.C3.crust	PmoA	Alphaproteobacteria	1	0.066142	166.989	0.0396086
SA.1.C3.crust	PmoA	Verrucomicrobia	1	0.0749078	166.989	0.0448579
SA.1.C3.crust	PsaA	Chloroplast-type	36	0.896479	166.989	0.536849
SA.1.C3.crust	PsaA	Cyanobacteria-type	41	1.0134	166.989	0.606865
SA.1.C3.crust	PsbA	Chloroflexota-type	1	0.0290983	166.989	0.0174253
SA.1.C3.crust	PsbA	Chloroplast-type	19	1.00393	166.989	0.601198
SA.1.C3.crust	PsbA	Cyanobacteria-type	56	2.90978	166.989	1.7425
SA.1.C3.crust	PsbA	Proteobacteria-type	11	0.635051	166.989	0.380295
SA.1.C3.crust	RbcL	Type IA	343	13.4924	166.989	8.07982
SA.1.C3.crust	RbcL	Type IB	45	1.77006	166.989	1.05999
SA.1.C3.crust	RbcL	Type IC	2	0.0764428	166.989	0.0457771
SA.1.C3.crust	RbcL	Type ID	26	0.987197	166.989	0.591175
SA.1.C3.crust	RbcL	Type IE	150	5.8454	166.989	3.50047
SA.1.C3.crust	RbcL	Type III	3	0.129717	166.989	0.07768
SA.1.C3.crust	RHO	Bacteriorhodopsin	3	0.216884	166.989	0.129879
SA.1.C3.crust	RHO	Eukaryotic rhodopsin	2	0.121513	166.989	0.072767
SA.1.C3.crust	RHO	Proteorhodopsin	1	0.0793704	166.989	0.0475303
SA.1.C3.crust	RHO	Xanthorhodopsin	5	0.346711	166.989	0.207625
SA.1.C3.crust	SdhA_FrdA	FrdA	678	21.6902	166.989	12.989
SA.1.C3.crust	SdhA_FrdA	SdhA	7480	230.769	166.989	138.194
SA.1.C3.soil	AmoA	AOA	80	9.44009	160.161	5.89411
SA.1.C3.soil	AmoA	AOB-2	2	0.206383	160.161	0.128859
SA.1.C3.soil	CoxL	Actinobacterial	1127	36.2424	160.161	22.6287
SA.1.C3.soil	CoxL	Halobacterial	82	2.52192	160.161	1.57461
SA.1.C3.soil	CoxL	Mixed 1	1038	34.0258	160.161	21.2447
SA.1.C3.soil	CoxL	Mixed 2	272	8.76445	160.161	5.47226
SA.1.C3.soil	CoxL	Proteobacterial	232	7.26902	160.161	4.53856
SA.1.C3.soil	FeFe	Group A3	1	0.116385	160.161	0.0726671
SA.1.C3.soil	FeFe	Group C2	29	3.00471	160.161	1.87605
SA.1.C3.soil	NiFe	Group 1d	2	0.085245	160.161	0.0532244
SA.1.C3.soil	NiFe	Group 1f	2	0.0881946	160.161	0.0550661
SA.1.C3.soil	NiFe	Group 1h	670	28.6607	160.161	17.8949
SA.1.C3.soil	NiFe	Group 1l	600	24.2276	160.161	15.127
SA.1.C3.soil	NiFe	Group 2a	5	0.238208	160.161	0.14873
SA.1.C3.soil	NiFe	Group 2b	1	0.0529901	160.161	0.0330854
SA.1.C3.soil	NiFe	Group 2c	2	0.100555	160.161	0.0627836
SA.1.C3.soil	NiFe	Group 3b	3	0.176738	160.161	0.11035
SA.1.C3.soil	NiFe	Group 3d	10	0.535754	160.161	0.334509
SA.1.C3.soil	NiFe	Group 4a	3	0.134246	160.161	0.0838193
SA.1.C3.soil	NiFe	Group 4b	34	1.55949	160.161	0.973698
SA.1.C3.soil	NiFe	Group 4c	25	1.75335	160.161	1.09474
SA.1.C3.soil	NiFe	Group 4d	7	0.426075	160.161	0.266029
SA.1.C3.soil	NiFe	Group 4e	38	2.69765	160.161	1.68433
SA.1.C3.soil	NiFe	Group 4f	11	0.533601	160.161	0.333164
SA.1.C3.soil	NiFe	Group 4g	25	1.69359	160.161	1.05743
SA.1.C3.soil	NiFe	Group 4i	1	0.0668983	160.161	0.0417693
SA.1.C3.soil	NosZ	Atypical	31	1.22375	160.161	0.764074
SA.1.C3.soil	NosZ	Typical	16	0.630128	160.161	0.393433
SA.1.C3.soil	NxrA	Comammox-type	19	0.436505	160.161	0.272541
SA.1.C3.soil	NxrA	Nitrobacter-type	1	0.0313509	160.161	0.0195745
SA.1.C3.soil	NxrA	Nitrospina-type	1	0.0222023	160.161	0.0138625
SA.1.C3.soil	NxrA	Nitrospira-type	25	0.555891	160.161	0.347082
SA.1.C3.soil	PmoA	Alphaproteobacteria	2	0.173981	160.161	0.108629
SA.1.C3.soil	PmoA	Gammaproteobacteria	2	0.206383	160.161	0.128859
SA.1.C3.soil	PmoA	Methylomirabilota	1	0.10489	160.161	0.0654901
SA.1.C3.soil	PmoA	PxmA	1	0.101953	160.161	0.0636564
SA.1.C3.soil	PsaA	Chloroplast-type	16	0.545546	160.161	0.340622
SA.1.C3.soil	PsaA	Cyanobacteria-type	17	0.576364	160.161	0.359864
SA.1.C3.soil	PsbA	Chloroplast-type	26	1.87732	160.161	1.17214
SA.1.C3.soil	PsbA	Cyanobacteria-type	65	4.61106	160.161	2.87901
SA.1.C3.soil	PsbA	Proteobacteria-type	1	0.0765413	160.161	0.0477901
SA.1.C3.soil	RbcL	Type IA	77	4.14112	160.161	2.58559
SA.1.C3.soil	RbcL	Type IB	84	4.50247	160.161	2.81121
SA.1.C3.soil	RbcL	Type IC	8	0.417948	160.161	0.260954
SA.1.C3.soil	RbcL	Type ID	26	1.35288	160.161	0.844695
SA.1.C3.soil	RbcL	Type IE	142	7.55307	160.161	4.71591
SA.1.C3.soil	RbcL	Type II	1	0.0537727	160.161	0.033574
SA.1.C3.soil	RHO	Bacteriorhodopsin	2	0.197583	160.161	0.123365
SA.1.C3.soil	RHO	Pantorhodopsin	2	0.206413	160.161	0.128878
SA.1.C3.soil	RHO	Xanthorhodopsin	4	0.364594	160.161	0.227642
SA.1.C3.soil	SdhA_FrdA	FrdA	467	20.4419	160.161	12.7633
SA.1.C3.soil	SdhA_FrdA	SdhA	5768	243.687	160.161	152.151
SA.2.B3.crust	AmoA	AOA	19	1.58271	166.461	0.9508
SA.2.B3.crust	CoxL	Actinobacterial	1617	36.7101	166.461	22.0533
SA.2.B3.crust	CoxL	Halobacterial	67	1.45503	166.461	0.874101
SA.2.B3.crust	CoxL	Mixed 1	1262	29.1296	166.461	17.4994
SA.2.B3.crust	CoxL	Mixed 2	225	5.11763	166.461	3.07438
SA.2.B3.crust	CoxL	Proteobacterial	233	5.16768	166.461	3.10444
SA.2.B3.crust	FeFe	Group A1	1	0.0678977	166.461	0.040789
SA.2.B3.crust	FeFe	Group C2	28	2.04797	166.461	1.2303
SA.2.B3.crust	IsoA	Actinobacteriota-type	1	0.0354889	166.461	0.0213197
SA.2.B3.crust	NiFe	Group 1a	2	0.0764884	166.461	0.0459498
SA.2.B3.crust	NiFe	Group 1d	7	0.210871	166.461	0.126679
SA.2.B3.crust	NiFe	Group 1g	6	0.16842	166.461	0.101177
SA.2.B3.crust	NiFe	Group 1h	1488	44.9603	166.461	27.0096
SA.2.B3.crust	NiFe	Group 1l	2747	78.1668	166.461	46.9581
SA.2.B3.crust	NiFe	Group 2a	2	0.0675165	166.461	0.04056
SA.2.B3.crust	NiFe	Group 2c	1	0.0358424	166.461	0.0215321
SA.2.B3.crust	NiFe	Group 3b	1	0.0418439	166.461	0.0251374
SA.2.B3.crust	NiFe	Group 3d	2	0.0751298	166.461	0.0451337
SA.2.B3.crust	NiFe	Group 4a	2	0.0639179	166.461	0.0383982
SA.2.B3.crust	NiFe	Group 4b	14	0.457631	166.461	0.274919
SA.2.B3.crust	NiFe	Group 4c	16	0.795556	166.461	0.477924
SA.2.B3.crust	NiFe	Group 4d	10	0.421583	166.461	0.253263
SA.2.B3.crust	NiFe	Group 4e	32	1.60051	166.461	0.961494
SA.2.B3.crust	NiFe	Group 4f	2	0.0682842	166.461	0.0410212
SA.2.B3.crust	NiFe	Group 4g	25	1.1955	166.461	0.718187
SA.2.B3.crust	NosZ	Atypical	8	0.209857	166.461	0.12607
SA.2.B3.crust	NosZ	Typical	18	0.500339	166.461	0.300575
SA.2.B3.crust	NxrA	Comammox-type	5	0.0893798	166.461	0.0536942
SA.2.B3.crust	NxrA	Nitrobacter-type	1	0.0148212	166.461	0.0089037
SA.2.B3.crust	NxrA	Nitrospira-type	7	0.109918	166.461	0.0660324
SA.2.B3.crust	PmoA	Gammaproteobacteria	1	0.0728457	166.461	0.0437615
SA.2.B3.crust	PsaA	Chloroplast-type	24	0.575677	166.461	0.345833
SA.2.B3.crust	PsaA	Cyanobacteria-type	10	0.239833	166.461	0.144078
SA.2.B3.crust	PsbA	Chloroplast-type	11	0.560685	166.461	0.336827
SA.2.B3.crust	PsbA	Cyanobacteria-type	3	0.150932	166.461	0.0906712
SA.2.B3.crust	PsbA	Gemmatimonadota-type	1	0.0490269	166.461	0.0294526
SA.2.B3.crust	PsbA	Proteobacteria-type	20	1.11276	166.461	0.668481
SA.2.B3.crust	RbcL	Type IA	413	15.672	166.461	9.41482
SA.2.B3.crust	RbcL	Type IB	29	1.10118	166.461	0.661528
SA.2.B3.crust	RbcL	Type IC	14	0.514656	166.461	0.309176
SA.2.B3.crust	RbcL	Type ID	45	1.6502	166.461	0.991346
SA.2.B3.crust	RbcL	Type IE	351	13.187	166.461	7.92199
SA.2.B3.crust	RbcL	Type III	2	0.0854861	166.461	0.0513551
SA.2.B3.crust	RHO	Bacteriorhodopsin	3	0.215754	166.461	0.129613
SA.2.B3.crust	RHO	Xanthorhodopsin	14	0.896858	166.461	0.538781
SA.2.B3.crust	SdhA_FrdA	FrdA	602	18.6387	166.461	11.1971
SA.2.B3.crust	SdhA_FrdA	SdhA	7719	229.385	166.461	137.801
SA.2.B3.soil	AmoA	AOA	64	6.13485	171.78	3.57134
SA.2.B3.soil	AmoA	AOB-2	8	0.670612	171.78	0.390389
SA.2.B3.soil	CoxL	Actinobacterial	1087	28.3807	171.78	16.5215
SA.2.B3.soil	CoxL	Halobacterial	92	2.2985	171.78	1.33804
SA.2.B3.soil	CoxL	Mixed 1	1291	34.3641	171.78	20.0047
SA.2.B3.soil	CoxL	Mixed 2	211	5.52641	171.78	3.21713
SA.2.B3.soil	CoxL	Proteobacterial	221	5.61249	171.78	3.26725
SA.2.B3.soil	FeFe	Group C2	55	4.6292	171.78	2.69483
SA.2.B3.soil	NiFe	Group 1c	1	0.0369735	171.78	0.0215237
SA.2.B3.soil	NiFe	Group 1g	1	0.0323013	171.78	0.0188038
SA.2.B3.soil	NiFe	Group 1h	720	25.0091	171.78	14.5587
SA.2.B3.soil	NiFe	Group 1l	988	32.3754	171.78	18.8469
SA.2.B3.soil	NiFe	Group 2a	2	0.0775473	171.78	0.0451433
SA.2.B3.soil	NiFe	Group 2c	1	0.0399713	171.78	0.0232688
SA.2.B3.soil	NiFe	Group 3d	3	0.13123	171.78	0.076394
SA.2.B3.soil	NiFe	Group 4a	2	0.0735529	171.78	0.042818
SA.2.B3.soil	NiFe	Group 4b	43	1.60471	171.78	0.934163
SA.2.B3.soil	NiFe	Group 4c	31	1.77094	171.78	1.03093
SA.2.B3.soil	NiFe	Group 4d	6	0.293055	171.78	0.170598
SA.2.B3.soil	NiFe	Group 4e	27	1.55181	171.78	0.903367
SA.2.B3.soil	NiFe	Group 4f	12	0.470583	171.78	0.273945
SA.2.B3.soil	NiFe	Group 4g	47	2.50333	171.78	1.45728
SA.2.B3.soil	NiFe	Group 4i	4	0.218246	171.78	0.12705
SA.2.B3.soil	NosZ	Atypical	3	0.090713	171.78	0.0528075
SA.2.B3.soil	NosZ	Typical	6	0.192215	171.78	0.111895
SA.2.B3.soil	NxrA	Comammox-type	33	0.645066	171.78	0.375518
SA.2.B3.soil	NxrA	Nitrobacter-type	1	0.0254676	171.78	0.0148257
SA.2.B3.soil	NxrA	Nitrospira-type	19	0.343263	171.78	0.199827
SA.2.B3.soil	PmoA	Alphaproteobacteria	1	0.070666	171.78	0.0411374
SA.2.B3.soil	PmoA	Gammaproteobacteria	13	1.20581	171.78	0.701949
SA.2.B3.soil	PmoA	PxmA	2	0.167653	171.78	0.0975972
SA.2.B3.soil	PmoA	Verrucomicrobia	2	0.166027	171.78	0.0966507
SA.2.B3.soil	PsaA	Chloroplast-type	1	0.0276068	171.78	0.016071
SA.2.B3.soil	PsaA	Cyanobacteria-type	1	0.0269248	171.78	0.0156739
SA.2.B3.soil	PsbA	Chloroplast-type	9	0.52806	171.78	0.307404
SA.2.B3.soil	PsbA	Cyanobacteria-type	4	0.230057	171.78	0.133925
SA.2.B3.soil	PsbA	Proteobacteria-type	7	0.44694	171.78	0.260181
SA.2.B3.soil	RbcL	Type IA	110	4.81103	171.78	2.80068
SA.2.B3.soil	RbcL	Type IB	7	0.306149	171.78	0.178221
SA.2.B3.soil	RbcL	Type IC	11	0.46432	171.78	0.270299
SA.2.B3.soil	RbcL	Type ID	62	2.61606	171.78	1.52291
SA.2.B3.soil	RbcL	Type IE	259	11.1925	171.78	6.51557
SA.2.B3.soil	RbcL	Type III	2	0.096303	171.78	0.0560617
SA.2.B3.soil	RHO	Bacteriorhodopsin	3	0.240757	171.78	0.140154
SA.2.B3.soil	SdhA_FrdA	FrdA	677	24.1536	171.78	14.0607
SA.2.B3.soil	SdhA_FrdA	SdhA	7479	257.053	171.78	149.641

## Sheet: Ribosomal marker Hit RPKM
Sample ID	Gene	Hits (Total)	RPKM (Total)
AR.1.C2.crust	L11_rplK	1286	184.877
AR.1.C2.crust	L14b_L23e_rplN	1116	184.046
AR.1.C2.crust	L16_L10E_rplP	1205	177.507
AR.1.C2.crust	L2_rplB	2941	215.436
AR.1.C2.crust	L3_rplC	1875	184.638
AR.1.C2.crust	L5_rplE	1712	194.091
AR.1.C2.crust	L6_rplF	1733	199.382
AR.1.C2.crust	S10_rpsJ	737	145.505
AR.1.C2.crust	S12_S23	1133	185.375
AR.1.C2.crust	S15P_S13e	656	149.251
AR.1.C2.crust	S19_rpsS	779	175.173
AR.1.C2.crust	S2_rpsB	2292	186.754
AR.1.C2.crust	S5	1539	185.729
AR.1.C2.crust	S7	1539	199.823
AR.1.C2.soil	L11_rplK	965	185.46
AR.1.C2.soil	L14b_L23e_rplN	974	214.286
AR.1.C2.soil	L16_L10E_rplP	939	184.026
AR.1.C2.soil	L2_rplB	2445	239.207
AR.1.C2.soil	L3_rplC	1544	202.84
AR.1.C2.soil	L5_rplE	1575	238.364
AR.1.C2.soil	L6_rplF	1500	230.229
AR.1.C2.soil	S10_rpsJ	683	179.911
AR.1.C2.soil	S12_S23	1055	230.153
AR.1.C2.soil	S15P_S13e	625	189.71
AR.1.C2.soil	S19_rpsS	720	216.144
AR.1.C2.soil	S2_rpsB	1983	215.626
AR.1.C2.soil	S5	1152	185.618
AR.1.C2.soil	S7	1298	224.786
AR.2.A1.crust	L11_rplK	1040	165.964
AR.2.A1.crust	L14b_L23e_rplN	998	182.52
AR.2.A1.crust	L16_L10E_rplP	1048	171.111
AR.2.A1.crust	L2_rplB	2578	209.77
AR.2.A1.crust	L3_rplC	1646	179.138
AR.2.A1.crust	L5_rplE	1502	188.97
AR.2.A1.crust	L6_rplF	1512	192.896
AR.2.A1.crust	S10_rpsJ	648	141.851
AR.2.A1.crust	S12_S23	927	168.191
AR.2.A1.crust	S15P_S13e	588	148.331
AR.2.A1.crust	S19_rpsS	612	152.614
AR.2.A1.crust	S2_rpsB	1847	166.668
AR.2.A1.crust	S5	1252	167.631
AR.2.A1.crust	S7	1273	183.267
AR.2.A3.crust	L11_rplK	1381	180.001
AR.2.A3.crust	L14b_L23e_rplN	1160	173.395
AR.2.A3.crust	L16_L10E_rplP	1315	175.1
AR.2.A3.crust	L2_rplB	3322	220.728
AR.2.A3.crust	L3_rplC	2199	195.772
AR.2.A3.crust	L5_rplE	1916	197.523
AR.2.A3.crust	L6_rplF	1826	190.378
AR.2.A3.crust	S10_rpsJ	919	164.638
AR.2.A3.crust	S12_S23	1210	179.399
AR.2.A3.crust	S15P_S13e	742	152.903
AR.2.A3.crust	S19_rpsS	802	163.827
AR.2.A3.crust	S2_rpsB	2480	183.801
AR.2.A3.crust	S5	1668	182.479
AR.2.A3.crust	S7	1621	190.769
AR.2.A1.soil	L11_rplK	1171	177.6
AR.2.A1.soil	L14b_L23e_rplN	1006	174.923
AR.2.A1.soil	L16_L10E_rplP	1087	168.268
AR.2.A1.soil	L2_rplB	2782	215.852
AR.2.A1.soil	L3_rplC	1767	183.11
AR.2.A1.soil	L5_rplE	1698	203.366
AR.2.A1.soil	L6_rplF	1600	194.353
AR.2.A1.soil	S10_rpsJ	940	195.878
AR.2.A1.soil	S12_S23	1245	214.675
AR.2.A1.soil	S15P_S13e	762	182.749
AR.2.A1.soil	S19_rpsS	906	213.928
AR.2.A1.soil	S2_rpsB	2272	195.921
AR.2.A1.soil	S5	1404	178.958
AR.2.A1.soil	S7	1451	198.632
AR.2.A3.soil	L11_rplK	1562	186.149
AR.2.A3.soil	L14b_L23e_rplN	1412	192.895
AR.2.A3.soil	L16_L10E_rplP	1427	173.721
AR.2.A3.soil	L2_rplB	3523	214.739
AR.2.A3.soil	L3_rplC	2186	177.899
AR.2.A3.soil	L5_rplE	2232	210.272
AR.2.A3.soil	L6_rplF	2109	201.099
AR.2.A3.soil	S10_rpsJ	1034	169.434
AR.2.A3.soil	S12_S23	1391	188.524
AR.2.A3.soil	S15P_S13e	1007	189.809
AR.2.A3.soil	S19_rpsS	1028	191.295
AR.2.A3.soil	S2_rpsB	3085	209.438
AR.2.A3.soil	S5	1821	182.25
AR.2.A3.soil	S7	1895	203.856
HA1.B1.crust	L11_rplK	1484	201.536
HA1.B1.crust	L14b_L23e_rplN	1245	185.483
HA1.B1.crust	L16_L10E_rplP	1295	171.926
HA1.B1.crust	L2_rplB	3249	215.131
HA1.B1.crust	L3_rplC	2314	205.237
HA1.B1.crust	L5_rplE	1952	199.745
HA1.B1.crust	L6_rplF	1959	203.52
HA1.B1.crust	S10_rpsJ	903	161.289
HA1.B1.crust	S12_S23	1154	170.526
HA1.B1.crust	S15P_S13e	826	170.132
HA1.B1.crust	S19_rpsS	907	182.452
HA1.B1.crust	S2_rpsB	2751	202.529
HA1.B1.crust	S5	1816	197.917
HA1.B1.crust	S7	1579	185.156
HA1.B1.soil	L11_rplK	798	171.371
HA1.B1.soil	L14b_L23e_rplN	1013	248.826
HA1.B1.soil	L16_L10E_rplP	1425	311.684
HA1.B1.soil	L2_rplB	1916	209.001
HA1.B1.soil	L3_rplC	1688	246.39
HA1.B1.soil	L5_rplE	1065	178.349
HA1.B1.soil	L6_rplF	1322	226.551
HA1.B1.soil	S10_rpsJ	539	158.84
HA1.B1.soil	S12_S23	751	182.434
HA1.B1.soil	S15P_S13e	735	247.919
HA1.B1.soil	S19_rpsS	558	186.121
HA1.B1.soil	S2_rpsB	3027	369.456
HA1.B1.soil	S5	1044	186.759
HA1.B1.soil	S7	1583	307
HA1.C2.crust	L11_rplK	1145	158.601
HA1.C2.crust	L14b_L23e_rplN	955	151.267
HA1.C2.crust	L16_L10E_rplP	1227	173.236
HA1.C2.crust	L2_rplB	2888	203.7
HA1.C2.crust	L3_rplC	1810	171.218
HA1.C2.crust	L5_rplE	1679	183.488
HA1.C2.crust	L6_rplF	1651	182.477
HA1.C2.crust	S10_rpsJ	696	131.991
HA1.C2.crust	S12_S23	984	154.675
HA1.C2.crust	S15P_S13e	642	139.944
HA1.C2.crust	S19_rpsS	727	156.341
HA1.C2.crust	S2_rpsB	2175	169.67
HA1.C2.crust	S5	1408	163.085
HA1.C2.crust	S7	1410	175.765
HA1.C2.soil	L11_rplK	1157	170.125
HA1.C2.soil	L14b_L23e_rplN	948	159.89
HA1.C2.soil	L16_L10E_rplP	1025	153.991
HA1.C2.soil	L2_rplB	2699	202.829
HA1.C2.soil	L3_rplC	1703	171.048
HA1.C2.soil	L5_rplE	1629	189.803
HA1.C2.soil	L6_rplF	1635	192.534
HA1.C2.soil	S10_rpsJ	760	153.479
HA1.C2.soil	S12_S23	1160	194
HA1.C2.soil	S15P_S13e	711	165.125
HA1.C2.soil	S19_rpsS	699	160.553
HA1.C2.soil	S2_rpsB	2147	179.87
HA1.C2.soil	S5	1333	164.399
HA1.C2.soil	S7	1373	182.394
HA2.C2.crust	L11_rplK	987	157.081
HA2.C2.crust	L14b_L23e_rplN	841	153.317
HA2.C2.crust	L16_L10E_rplP	946	153.755
HA2.C2.crust	L2_rplB	2503	203.251
HA2.C2.crust	L3_rplC	1689	182.754
HA2.C2.crust	L5_rplE	1454	182.624
HA2.C2.crust	L6_rplF	1408	179.289
HA2.C2.crust	S10_rpsJ	554	120.951
HA2.C2.crust	S12_S23	894	161.524
HA2.C2.crust	S15P_S13e	612	153.361
HA2.C2.crust	S19_rpsS	571	141.813
HA2.C2.crust	S2_rpsB	1896	170.313
HA2.C2.crust	S5	1335	177.485
HA2.C2.crust	S7	1227	176.167
HA2.C2.soil	L11_rplK	803	168.139
HA2.C2.soil	L14b_L23e_rplN	765	183.301
HA2.C2.soil	L16_L10E_rplP	760	162.16
HA2.C2.soil	L2_rplB	2093	223.421
HA2.C2.soil	L3_rplC	1253	179.034
HA2.C2.soil	L5_rplE	1307	216.078
HA2.C2.soil	L6_rplF	1227	205.205
HA2.C2.soil	S10_rpsJ	578	165.934
HA2.C2.soil	S12_S23	900	214.073
HA2.C2.soil	S15P_S13e	550	181.844
HA2.C2.soil	S19_rpsS	620	202.044
HA2.C2.soil	S2_rpsB	1582	187.926
HA2.C2.soil	S5	968	170.111
HA2.C2.soil	S7	1065	201.139
SH.1.A3.crust	L11_rplK	1223	152.01
SH.1.A3.crust	L14b_L23e_rplN	1031	146.805
SH.1.A3.crust	L16_L10E_rplP	1048	133.054
SH.1.A3.crust	L2_rplB	2914	184.508
SH.1.A3.crust	L3_rplC	1866	158.167
SH.1.A3.crust	L5_rplE	1685	166.183
SH.1.A3.crust	L6_rplF	1566	155.653
SH.1.A3.crust	S10_rpsJ	710	121.027
SH.1.A3.crust	S12_S23	1012	142.634
SH.1.A3.crust	S15P_S13e	628	123.065
SH.1.A3.crust	S19_rpsS	624	121.254
SH.1.A3.crust	S2_rpsB	2205	155.325
SH.1.A3.crust	S5	1531	159.547
SH.1.A3.crust	S7	1408	158.178
SH.1.A3.soil	L11_rplK	1307	140.575
SH.1.A3.soil	L14b_L23e_rplN	1187	146.395
SH.1.A3.soil	L16_L10E_rplP	1380	151.731
SH.1.A3.soil	L2_rplB	3134	171.946
SH.1.A3.soil	L3_rplC	1999	146.552
SH.1.A3.soil	L5_rplE	1845	157.327
SH.1.A3.soil	L6_rplF	1819	156.481
SH.1.A3.soil	S10_rpsJ	782	115.441
SH.1.A3.soil	S12_S23	1334	162.756
SH.1.A3.soil	S15P_S13e	766	130.264
SH.1.A3.soil	S19_rpsS	813	136.514
SH.1.A3.soil	S2_rpsB	2463	150.136
SH.1.A3.soil	S5	1689	152.216
SH.1.A3.soil	S7	1646	160.164
SH.1.C2.crust	L11_rplK	1124	155.351
SH.1.C2.crust	L14b_L23e_rplN	962	152.51
SH.1.C2.crust	L16_L10E_rplP	933	131.772
SH.1.C2.crust	L2_rplB	2604	183.724
SH.1.C2.crust	L3_rplC	1725	162.695
SH.1.C2.crust	L5_rplE	1550	170.073
SH.1.C2.crust	L6_rplF	1396	154.373
SH.1.C2.crust	S10_rpsJ	669	127.138
SH.1.C2.crust	S12_S23	908	142.588
SH.1.C2.crust	S15P_S13e	563	122.709
SH.1.C2.crust	S19_rpsS	630	135.743
SH.1.C2.crust	S2_rpsB	1860	145.435
SH.1.C2.crust	S5	1404	162.815
SH.1.C2.crust	S7	1260	157.248
SH.1.C2.soil	L11_rplK	1756	153.963
SH.1.C2.soil	L14b_L23e_rplN	1468	147.55
SH.1.C2.soil	L16_L10E_rplP	1493	133.812
SH.1.C2.soil	L2_rplB	3762	168.48
SH.1.C2.soil	L3_rplC	2517	150.846
SH.1.C2.soil	L5_rplE	2212	153.848
SH.1.C2.soil	L6_rplF	2134	149.768
SH.1.C2.soil	S10_rpsJ	938	112.795
SH.1.C2.soil	S12_S23	1508	150.039
SH.1.C2.soil	S15P_S13e	953	131.962
SH.1.C2.soil	S19_rpsS	1024	140.044
SH.1.C2.soil	S2_rpsB	2599	128.83
SH.1.C2.soil	S5	2059	151.431
SH.1.C2.soil	S7	1910	151.092
SH.2.C3.crust	L11_rplK	983	142.832
SH.2.C3.crust	L14b_L23e_rplN	833	138.86
SH.2.C3.crust	L16_L10E_rplP	941	139.708
SH.2.C3.crust	L2_rplB	2356	174.943
SH.2.C3.crust	L3_rplC	1489	148.01
SH.2.C3.crust	L5_rplE	1446	166.943
SH.2.C3.crust	L6_rplF	1297	150.852
SH.2.C3.crust	S10_rpsJ	586	117.036
SH.2.C3.crust	S12_S23	903	149.132
SH.2.C3.crust	S15P_S13e	566	129.791
SH.2.C3.crust	S19_rpsS	530	120.124
SH.2.C3.crust	S2_rpsB	1754	144.2
SH.2.C3.crust	S5	1184	144.668
SH.2.C3.crust	S7	1166	153.165
SH.2.C3.soil	L11_rplK	980	141.855
SH.2.C3.soil	L14b_L23e_rplN	843	139.874
SH.2.C3.soil	L16_L10E_rplP	930	137.592
SH.2.C3.soil	L2_rplB	2295	169.728
SH.2.C3.soil	L3_rplC	1453	143.747
SH.2.C3.soil	L5_rplE	1372	156.912
SH.2.C3.soil	L6_rplF	1277	148.129
SH.2.C3.soil	S10_rpsJ	656	130.549
SH.2.C3.soil	S12_S23	985	161.942
SH.2.C3.soil	S15P_S13e	585	133.545
SH.2.C3.soil	S19_rpsS	568	127.866
SH.2.C3.soil	S2_rpsB	1742	142.831
SH.2.C3.soil	S5	1197	145.51
SH.2.C3.soil	S7	1193	156.145
SA.1.B1.crust	L11_rplK	1148	154.72
SA.1.B1.crust	L14b_L23e_rplN	1115	172.152
SA.1.B1.crust	L16_L10E_rplP	1126	155.442
SA.1.B1.crust	L2_rplB	2832	194.795
SA.1.B1.crust	L3_rplC	1822	167.013
SA.1.B1.crust	L5_rplE	1655	176.019
SA.1.B1.crust	L6_rplF	1599	172.342
SA.1.B1.crust	S10_rpsJ	717	132.507
SA.1.B1.crust	S12_S23	987	151.016
SA.1.B1.crust	S15P_S13e	660	140.419
SA.1.B1.crust	S19_rpsS	708	149.533
SA.1.B1.crust	S2_rpsB	2192	166.69
SA.1.B1.crust	S5	1407	158.557
SA.1.B1.crust	S7	1432	174.174
SA.1.B1.soil	L11_rplK	1105	173.277
SA.1.B1.soil	L14b_L23e_rplN	1019	183.333
SA.1.B1.soil	L16_L10E_rplP	1020	163.724
SA.1.B1.soil	L2_rplB	2444	195.756
SA.1.B1.soil	L3_rplC	1544	165.349
SA.1.B1.soil	L5_rplE	1535	191.949
SA.1.B1.soil	L6_rplF	1482	186.062
SA.1.B1.soil	S10_rpsJ	692	149.153
SA.1.B1.soil	S12_S23	1150	204.899
SA.1.B1.soil	S15P_S13e	661	163.966
SA.1.B1.soil	S19_rpsS	727	177.718
SA.1.B1.soil	S2_rpsB	1947	173.522
SA.1.B1.soil	S5	1158	152.315
SA.1.B1.soil	S7	1277	180.938
SA.1.C3.crust	L11_rplK	1228	164.039
SA.1.C3.crust	L14b_L23e_rplN	1070	163.7
SA.1.C3.crust	L16_L10E_rplP	1212	165.231
SA.1.C3.crust	L2_rplB	2932	199.576
SA.1.C3.crust	L3_rplC	1854	168.887
SA.1.C3.crust	L5_rplE	1745	184.327
SA.1.C3.crust	L6_rplF	1584	169.13
SA.1.C3.crust	S10_rpsJ	739	135.399
SA.1.C3.crust	S12_S23	1065	161.578
SA.1.C3.crust	S15P_S13e	696	146.721
SA.1.C3.crust	S19_rpsS	753	157.23
SA.1.C3.crust	S2_rpsB	2266	171.519
SA.1.C3.crust	S5	1547	173.054
SA.1.C3.crust	S7	1473	177.454
SA.1.C3.soil	L11_rplK	859	156.608
SA.1.C3.soil	L14b_L23e_rplN	749	156.75
SA.1.C3.soil	L16_L10E_rplP	797	148.693
SA.1.C3.soil	L2_rplB	1958	183.102
SA.1.C3.soil	L3_rplC	1185	148.254
SA.1.C3.soil	L5_rplE	1226	177.209
SA.1.C3.soil	L6_rplF	1135	165.867
SA.1.C3.soil	S10_rpsJ	601	150.533
SA.1.C3.soil	S12_S23	870	180.824
SA.1.C3.soil	S15P_S13e	505	145.632
SA.1.C3.soil	S19_rpsS	528	149.808
SA.1.C3.soil	S2_rpsB	1489	154.849
SA.1.C3.soil	S5	931	143.139
SA.1.C3.soil	S7	1097	180.992
SA.2.B3.crust	L11_rplK	1301	167.588
SA.2.B3.crust	L14b_L23e_rplN	1137	167.746
SA.2.B3.crust	L16_L10E_rplP	1172	154.086
SA.2.B3.crust	L2_rplB	3055	200.506
SA.2.B3.crust	L3_rplC	1825	160.555
SA.2.B3.crust	L5_rplE	1765	179.356
SA.2.B3.crust	L6_rplF	1701	175.129
SA.2.B3.crust	S10_rpsJ	829	146.54
SA.2.B3.crust	S12_S23	1096	160.552
SA.2.B3.crust	S15P_S13e	774	157.419
SA.2.B3.crust	S19_rpsS	705	142.086
SA.2.B3.crust	S2_rpsB	2287	166.953
SA.2.B3.crust	S5	1611	173.958
SA.2.B3.crust	S7	1532	177.975
SA.2.B3.soil	L11_rplK	1203	178.296
SA.2.B3.soil	L14b_L23e_rplN	1052	178.87
SA.2.B3.soil	L16_L10E_rplP	1057	159.918
SA.2.B3.soil	L2_rplB	2608	197.904
SA.2.B3.soil	L3_rplC	1627	164.766
SA.2.B3.soil	L5_rplE	1563	183.851
SA.2.B3.soil	L6_rplF	1420	168.5
SA.2.B3.soil	S10_rpsJ	741	150.808
SA.2.B3.soil	S12_S23	1066	179.723
SA.2.B3.soil	S15P_S13e	697	163.232
SA.2.B3.soil	S19_rpsS	691	159.665
SA.2.B3.soil	S2_rpsB	2000	168.758
SA.2.B3.soil	S5	1255	156.618
SA.2.B3.soil	S7	1450	194.018
