# Supplementary material for: Chemosynthetic and photosynthetic bacteria contribute differentially to primary production across a steep desert aridity gradient
Source: ISME J. 2021 May 25;15(11):3339–56. doi: 10.1038/s41396-021-01001-0 (PMC8528921; doi:10.1038/s41396-021-01001-0)
Supplement: Supplementary file 6 — Table S5 [file 41396_2021_1001_MOESM6_ESM.xlsx]

## Sheet: MAG information
MAG	Classification	Completeness	Contamination	Strain Heterogeneity	Size bp	Size Mbp	N50
SB_S6_1	d__Archaea;p__Crenarchaeota;c__Nitrososphaeria;o__Nitrososphaerales;f__Nitrososphaeraceae;g__Nitrososphaera;s__	50.54	9.22	12.5	1291778	1.29178	1321
Co_149	d__Archaea;p__Thermoplasmatota;c__E2;o__;f__;g__;s__	77.15	3.26	37.5	1802271	1.80227	4087
SC_S15_5	d__Bacteria;p__Acidobacteriota;c__Blastocatellia;o__Pyrinomonadales;f__Pyrinomonadaceae;g__;s__	68.51	2.19	0	2953119	2.95312	1924
SC_S12_1	d__Bacteria;p__Acidobacteriota;c__Thermoanaerobaculia;o__UBA5704;f__UBA5704;g__;s__	73.37	2.56	33.33	5211641	5.21164	4382
Co_376	d__Bacteria;p__Actinobacteriota;c__Acidimicrobiia;o__;f__;g__;s__	56.76	5.98	62.5	2797896	2.7979	4025
SB_S5_7	d__Bacteria;p__Actinobacteriota;c__Acidimicrobiia;o__;f__;g__;s__	92.31	3.28	42.86	3069016	3.06902	6655
SC_S10_1	d__Bacteria;p__Actinobacteriota;c__Acidimicrobiia;o__;f__;g__;s__	64.35	3.42	25	2396611	2.39661	7280
SC_S10_3	d__Bacteria;p__Actinobacteriota;c__Acidimicrobiia;o__;f__;g__;s__	92.66	3.59	66.67	2312995	2.31299	5243
SC_S82	d__Bacteria;p__Actinobacteriota;c__Acidimicrobiia;o__;f__;g__;s__	61.7	1.71	100	2504843	2.50484	4909
SC_S17_6	d__Bacteria;p__Actinobacteriota;c__Acidimicrobiia;o__Acidimicrobiales;f__;g__;s__	50.35	9.17	5.88	2402119	2.40212	5451
Co_16	d__Bacteria;p__Actinobacteriota;c__Acidimicrobiia;o__Acidimicrobiales;f__GCA-2861595;g__;s__	90.09	9.22	45	2463820	2.46382	5563
Co_321	d__Bacteria;p__Actinobacteriota;c__Acidimicrobiia;o__Acidimicrobiales;f__GCA-2861595;g__;s__	83.93	6.51	50	2195293	2.19529	5429
Co_209	d__Bacteria;p__Actinobacteriota;c__Acidimicrobiia;o__Microtrichales;f__;g__;s__	52.73	5.17	33.33	2063238	2.06324	2057
SB_S65_1	d__Bacteria;p__Actinobacteriota;c__Actinobacteria;o__;f__;g__;s__	53.02	5.13	14.29	2858894	2.85889	1282
Co_170	d__Bacteria;p__Actinobacteriota;c__Actinobacteria;o__Actinomycetales;f__Microbacteriaceae;g__Microbacterium;s__	51.24	5.35	10.81	1963460	1.96346	2211
SB_S5_6	d__Bacteria;p__Actinobacteriota;c__Actinobacteria;o__Euzebyales;f__Euzebyaceae;g__;s__	94.87	5.98	28.57	3056459	3.05646	7792
Co_322	d__Bacteria;p__Actinobacteriota;c__Actinobacteria;o__Euzebyales;f__QS-5-72-10;g__;s__	64.95	7.69	11.11	1977520	1.97752	2409
Co_212	d__Bacteria;p__Actinobacteriota;c__Actinobacteria;o__Jiangellales;f__;g__;s__	63.72	2.45	14.29	1821095	1.82109	2579
Co_375	d__Bacteria;p__Actinobacteriota;c__Actinobacteria;o__Mycobacteriales;f__Mycobacteriaceae;g__Mycolicibacterium;s__	89.37	4.92	60.87	3393130	3.39313	7904
Co_362	d__Bacteria;p__Actinobacteriota;c__Actinobacteria;o__Mycobacteriales;f__Pseudonocardiaceae;g__GCA-003244245;s__	95.77	8.6	81.25	4217292	4.21729	10799
Co_15	d__Bacteria;p__Actinobacteriota;c__Actinobacteria;o__Propionibacteriales;f__Nocardioidaceae;g__;s__	63.56	6.52	22.22	2023485	2.02348	2779
Co_176	d__Bacteria;p__Actinobacteriota;c__Rubrobacteria;o__Rubrobacterales;f__Rubrobacteraceae;g__;s__	50.26	8.42	46.15	1783391	1.78339	2390
Co_366	d__Bacteria;p__Actinobacteriota;c__Rubrobacteria;o__Rubrobacterales;f__Rubrobacteraceae;g__;s__	67.72	1.21	71.43	1876985	1.87698	3637
SC_S10_7	d__Bacteria;p__Actinobacteriota;c__Rubrobacteria;o__Rubrobacterales;f__Rubrobacteraceae;g__Rubrobacter;s__	82.11	4.37	25	2434695	2.4347	5672
SC_S15_1	d__Bacteria;p__Actinobacteriota;c__Rubrobacteria;o__Rubrobacterales;f__Rubrobacteraceae;g__Rubrobacter;s__	62.98	3.25	66.67	2108311	2.10831	2715
SC_S81	d__Bacteria;p__Actinobacteriota;c__Rubrobacteria;o__Rubrobacterales;f__Rubrobacteraceae;g__Rubrobacter;s__	71.81	6.87	81.82	2910067	2.91007	3417
Co_12	d__Bacteria;p__Actinobacteriota;c__Rubrobacteria;o__Rubrobacterales;f__Rubrobacteraceae;g__Rubrobacter_A;s__	78.92	7.6	50	3100093	3.10009	3826
Co_332	d__Bacteria;p__Actinobacteriota;c__Rubrobacteria;o__Rubrobacterales;f__Rubrobacteraceae;g__Rubrobacter_A;s__	51.63	2.11	50	813088	0.813088	3611
Co_352	d__Bacteria;p__Actinobacteriota;c__Rubrobacteria;o__Rubrobacterales;f__Rubrobacteraceae;g__Rubrobacter_A;s__	50.34	1.72	100	2739980	2.73998	3606
Co_47	d__Bacteria;p__Actinobacteriota;c__Rubrobacteria;o__Rubrobacterales;f__Rubrobacteraceae;g__Rubrobacter_A;s__	64.21	9.24	38.89	1736816	1.73682	3156
SC_S18_2	d__Bacteria;p__Actinobacteriota;c__Rubrobacteria;o__Rubrobacterales;f__Rubrobacteraceae;g__Rubrobacter_A;s__	50.02	9.48	34.78	2358206	2.35821	1200
Co_266	d__Bacteria;p__Actinobacteriota;c__Thermoleophilia;o__Solirubrobacterales;f__70-9;g__;s__	81.93	4.48	66.67	2634277	2.63428	5698
SC_S12_2	d__Bacteria;p__Actinobacteriota;c__Thermoleophilia;o__Solirubrobacterales;f__70-9;g__;s__	50.21	5.68	20	1525216	1.52522	1507
SC_S14_1	d__Bacteria;p__Actinobacteriota;c__Thermoleophilia;o__Solirubrobacterales;f__70-9;g__;s__	84.27	2.01	40	2486187	2.48619	8116
Co_147	d__Bacteria;p__Actinobacteriota;c__Thermoleophilia;o__Solirubrobacterales;f__Solirubrobacteraceae;g__;s__	55.34	3.7	50	2502288	2.50229	3901
Co_262	d__Bacteria;p__Actinobacteriota;c__Thermoleophilia;o__Solirubrobacterales;f__Solirubrobacteraceae;g__;s__	64.56	1.14	100	2277327	2.27733	4124
Co_324	d__Bacteria;p__Actinobacteriota;c__Thermoleophilia;o__Solirubrobacterales;f__Solirubrobacteraceae;g__;s__	57.61	2.56	33.33	3571006	3.57101	3961
SB_S5_3	d__Bacteria;p__Actinobacteriota;c__Thermoleophilia;o__Solirubrobacterales;f__Solirubrobacteraceae;g__;s__	85.49	4.99	50	3208225	3.20823	3613
SC_S10_2	d__Bacteria;p__Actinobacteriota;c__Thermoleophilia;o__Solirubrobacterales;f__Solirubrobacteraceae;g__;s__	63.32	1.15	100	1538088	1.53809	7221
SC_S10_6	d__Bacteria;p__Actinobacteriota;c__Thermoleophilia;o__Solirubrobacterales;f__Solirubrobacteraceae;g__;s__	52.07	4.27	20	1897814	1.89781	2631
SC_S7_2	d__Bacteria;p__Actinobacteriota;c__Thermoleophilia;o__Solirubrobacterales;f__Solirubrobacteraceae;g__;s__	51.88	1.85	0	1720571	1.72057	3375
SC_S7_7	d__Bacteria;p__Actinobacteriota;c__Thermoleophilia;o__Solirubrobacterales;f__Solirubrobacteraceae;g__;s__	66.04	2.28	80	2045743	2.04574	6910
SC_S9_1	d__Bacteria;p__Actinobacteriota;c__Thermoleophilia;o__Solirubrobacterales;f__Solirubrobacteraceae;g__;s__	57.69	0.85	100	2252442	2.25244	4782
Co_236	d__Bacteria;p__Actinobacteriota;c__Thermoleophilia;o__Solirubrobacterales;f__Solirubrobacteraceae;g__SEOHO-28;s__	62.22	6.27	53.85	2790988	2.79099	3164
Co_370	d__Bacteria;p__Actinobacteriota;c__Thermoleophilia;o__Solirubrobacterales;f__Thermoleophilaceae;g__;s__	56.99	4.95	40	1247215	1.24721	2745
SC_S7_8	d__Bacteria;p__Actinobacteriota;c__Thermoleophilia;o__Solirubrobacterales;f__Thermoleophilaceae;g__;s__	86.41	2.18	100	2534740	2.53474	6553
Co_119	d__Bacteria;p__Actinobacteriota;c__Aridivitia;o__;f__;g__;s__	67.84	3.86	33.33	1473007	1.47301	3084
Co_90	d__Bacteria;p__Actinobacteriota;c__Aridivitia;o__;f__;g__;s__	93.3	7.61	18.18	3711112	3.71111	32611
SB_S5_5	d__Bacteria;p__Actinobacteriota;c__Aridivitia;o__;f__;g__;s__	97.44	0	0	3126011	3.12601	55079
SB_S5_4	d__Bacteria;p__Actinobacteriota;c__Aridivitia;o__Aridivitales;f__Aridivitaceae;g__;s__	51.28	0.85	0	1077769	1.07777	4612
Co_34	d__Bacteria;p__Chloroflexota;c__Chloroflexia;o__;f__;g__;s__	84.07	3.91	14.29	5061103	5.0611	3600
Co_214	d__Bacteria;p__Chloroflexota;c__Chloroflexia;o__Thermomicrobiales;f__UBA6265;g__;s__	78.87	6.93	31.25	2649227	2.64923	3190
Co_250	d__Bacteria;p__Cyanobacteria;c__Cyanobacteriia;o__Cyanobacteriales;f__Coleofasciculaceae;g__Coleofasciculus;s__	87.39	4.94	14.29	5740307	5.74031	6735
SC_S11_1	d__Bacteria;p__Cyanobacteria;c__Cyanobacteriia;o__Cyanobacteriales;f__Coleofasciculaceae;g__Coleofasciculus;s__	65.7	4.34	21.43	4227459	4.22746	3180
SC_S15_3	d__Bacteria;p__Cyanobacteria;c__Cyanobacteriia;o__Cyanobacteriales;f__Phormidiaceae;g__Microcoleus;s__	75.78	5.87	73.53	4173399	4.1734	1810
SC_S7_6	d__Bacteria;p__Cyanobacteria;c__Cyanobacteriia;o__Cyanobacteriales;f__Phormidiaceae;g__Microcoleus;s__	78.05	4.42	79.17	4225361	4.22536	1878
SC_S15_4	d__Bacteria;p__Cyanobacteria;c__Cyanobacteriia;o__Leptolyngbyales;f__Leptolyngbyaceae;g__Leptolyngbya_B;s__	64	7.67	85.71	4194207	4.19421	1520
SC_S15_6	d__Bacteria;p__Cyanobacteria;c__Cyanobacteriia;o__Phormidesmiales;f__Phormidesmiaceae;g__Nodosilinea;s__	65.07	4.46	39.13	3204504	3.2045	1723
SC_S15_2	d__Bacteria;p__Myxococcota;c__Polyangia;o__Polyangiales;f__Polyangiaceae;g__;s__	57.82	1.47	0	6107510	6.10751	1913
Co_36	d__Bacteria;p__Proteobacteria;c__Alphaproteobacteria;o__Acetobacterales;f__Acetobacteraceae;g__;s__	64.31	4.32	15.38	3891948	3.89195	2996
Co_118	d__Bacteria;p__Proteobacteria;c__Alphaproteobacteria;o__Rhizobiales;f__Beijerinckiaceae;g__;s__	78.86	8.57	17.65	3542382	3.54238	3257
Co_159	d__Bacteria;p__Proteobacteria;c__Alphaproteobacteria;o__Sphingomonadales;f__Sphingomonadaceae;g__Sphingomonas_A;s__	80.32	9.58	31.82	2337680	2.33768	4569
Co_205	d__Bacteria;p__Proteobacteria;c__Alphaproteobacteria;o__Sphingomonadales;f__Sphingomonadaceae;g__Sphningosinicella;s__	58.46	7.01	16	2510481	2.51048	2473
SC_S17_3	d__Bacteria;p__Proteobacteria;c__Alphaproteobacteria;o__Sphingomonadales;f__Sphingomonadaceae;g__Sphningosinicella;s__	97.27	1.05	75	3256903	3.2569	39148
Co_385	d__Bacteria;p__Proteobacteria;c__Gammaproteobacteria;o__Ectothiorhodospirales;f__;g__;s__	59.65	0.76	80	1343265	1.34326	3927
Co_130	d__Bacteria;p__Verrucomicrobiota;c__Verrucomicrobiae;o__Chthoniobacterales;f__UBA10450;g__;s__	51.89	0	0	1957801	1.9578	2277
SC_S15_8	d__Bacteria;p__Verrucomicrobiota;c__Verrucomicrobiae;o__Chthoniobacterales;f__UBA10450;g__;s__	56.44	3.04	80	1995113	1.99511	2296
bin004	d__Bacteria;p__Actinobacteriota;c__Thermoleophilia;o__Solirubrobacterales;f__Thermoleophilaceae;g__;s__	78.61	0.86	0
