# Supplementary material for: Chemosynthetic and photosynthetic bacteria contribute differentially to primary production across a steep desert aridity gradient
Source: ISME J. 2021 May 25;15(11):3339–56. doi: 10.1038/s41396-021-01001-0 (PMC8528921; doi:10.1038/s41396-021-01001-0)
Supplement: Supplementary file 8 — Table S7 [file 41396_2021_1001_MOESM8_ESM.xlsx]

## Sheet: NiFe
Abbre	Subgroup	MAG	Phylum	Class	%ID	Length	E-value	Sequence
NiFe	Group 1h	Co 12	Actinobacteriota	Rubrobacteria	87.5	80	7e-38	MAIREEVPAESRNLTEMSWDPITRIVGNLGIYTKIDFDNREVVECKSTSSVFRGYSVFMKGKDPRDAHFITSRICGICGD
NiFe	Group 1l	Co 12	Actinobacteriota	Rubrobacteria	88.2	93	1.5e-47	HMMIEDGVVTNYQIVTPSTINASPRDPWGTPGMYETAVLNTPILENSPSGSFQGIDIQRTIRSFDPCMPCTTHVHTDEGVVTREVNTCACGAEH*
NiFe	Group 1l	Co 149	Thermoplasmatota	E2	70.1	391	4.4e-170	MCFKNLPVQFDAQGNATLKPGAADPYSYAETPAPTPIEDDPERMRELFARNGAIRRVDFDPVTRVAGALAFHTVVDLERREVLETASMATLFRGYEIILKGRDPRDAINISSRACGVCGGVHATCSALACEMAFGVAPPPRGIVARTLLLAPEYLYDHPIHLSLLAGPDFSEAAVRETNPEIWERATNTRTQGRATHGYEFMSDLMTDLTPLTGKLYLEGLHYTRLAREAYVLIGGKYPHPHTVVPGGVSTTIDTSDLNEIMLRVVKYFDYGRKTAAIWDDLAAFFYEVNPKYRDIGSRPKSMLEPGQWDDPYAYDAKFENCDNWGRQRWAPSGVLVDGELVTDSLQMLNAGVEEFVEHAFYEEWTGAGTANDVYKFPTDPSGNPLSPYH
NiFe	Group 1l	Co 16	Actinobacteriota	Acidimicrobiia	57.9	411	1.8e-145	SLEYTRIGRIMCQLMYGKFPHPSTLVPGGVSTTLSTSSFNEYFTQLGKIFDYCKLMAASWDDLCNFFLEANPAYEQVGARPTNLLHTGIWDEPEAYDATYANANAWGERRWSKPAVIIDGKLVTTRLTDINMGVEEFVSTSYYDDWTQAAGPRYRTDSLGNPISPYHAWNKTTIPRPQAKNFKERYTWDTAPRWDRQVVETGAYGRLWATALARLTPDNPFLESTGDGLRIVMPRHQLPETELFWKVPRTLNALERNRGRAYAMAFTAAIGMNILLKAMEYWRRGETRVTTPYKVPKDERVSVGLWEASRGYLTHHMHMDKGKILNYQINTPSTLNASPRDPFGNPGPYEQAVIDTPILESVSDDKVKGIDVLRSIRSFDPCMRCTTHMDTGRGVIVRE…
NiFe	Group 1h	Co 212	Actinobacteriota	Actinobacteria	88.2	551	0	ECHSTSSIFRGYSMFMKGKDPRDAHFITSRICGICGDNHATCSVYNQNMAYGVRPPHIGEWIINLGEAAEYMFDHNIFQENLVGVDYCEKMIAETNPGVLERANVTEAPNAGTHGYRTIGDIMRALNPFTGDFYREALQVSRYTREMFCLMEGRHVHPSTLYPGGVGTVATIQLMTDYQIRLMRYIEHMKKVVPMHDDLFDFMYEALPGYEQSGLRRTLLGCWGSFQDPEHCNFEYKDMTDWGRKMFVTPGVVVDGKLVTTDLVDINLGIRIMLGSSYYDDWQDQEMFVKNDPLGNPVDRRHPWNQSTNPRPQKRDFDDKYSWVMSPRWFDGKDNLALDTGGGPLARLWSTALANLVDIGYVQATGTSVKINLPKTALMGPAELEWKIPQWSNTIERNR…
NiFe	Group 1l	Co 236	Actinobacteriota	Thermoleophilia	75.6	172	5.1e-70	MCFKNLPIEFDSQGNATLKPGVANPYTYTETPAPTPIEDDPERMRELFARNGAIRRVDFDPVTRVAGALAFHTVVDLDSREVLETASMATLFRGYEVILQGRDPRDAINISSRACGVCGGVHATASALACEMAFGVDPPPMGVVARNLLLSTEYLYDHPIHLSLLAGPDFS
NiFe	Group 1l	Co 262	Actinobacteriota	Thermoleophilia	61	195	1.1e-73	ASDFFEATGDGMRMRVPKARKRERVFEYRNPEVWNAFERNRGRAYHLLWSMLVSFQSLMDAYRLYQSGEQGVARVNAGELDKVIPQEEVRGVGFWGAGRGYLTHHCVIEEGKLTNYQVITPSAFNASPRDPFGQLGPYEQCTLNTPILEECSDPKAFTAIDMMRAVRSFDPCMPCTVHVDTGKAKVVRDVNTCGCGD*
NiFe	Group 1h	Co 322	Actinobacteriota	Actinobacteria	74.7	431	1.7e-202	MRAFNPFTGGMYLAALEISRTTREMFCLMEGRHVHPSPLYPGGVGTVATPQVFTDYLSRLVKVLDFVKKAVPMNDDVFDFFYEAMPGYEEVGNRRIQIGSWGAFQNPDVCDYRYENMNDWGKAMYASPGIVVDGKLVTNNLVDINLGMRILLGSSYYDDWAYEETFVSRDPLGNPVDQRHPWNVTTIPRPQKRDLEGGRYSWVMSPRWLNQATGEQLALETGGGALGRLWVTALSGLVDTGYVKSTGDSVQINLPKSRELPEMTFEWRAPQWCNTIERDRARVYYVAYAAAQALYFVEKALDEVRGGKTKTFTDFDVPDEGIGCGFHEAVRGVLSHHMGIGDKKIANYQPWPPTCWNASPRDSNGVRGPYEDAVEGTPIFEENGPDDFKGVDIMRTVRS…
NiFe	Group 1l	Co 324	Actinobacteriota	Thermoleophilia	55.4	558	6.6e-175	MSTQTLAAPGTHSGAGARNLRFNPVTRVSGGLHLHAAADFGGTRTVSDAVAMATAFRGYEVILNGRDARDAVFISSRACGVCGNAHSTAGALAVEMACGVSPPPQGVVARNFLSAAECMIDHPSHLFLRAGPDYSEPVVRETSPELWSRAESTPAAGAAVHGFARVSDIMTALTRNSGFLYREALHMTRIARVAYVVIGGKYPHPQTITPGGLSSTVDTTDYNITLLRIVKYLDYSRKTVAVWDDIADFFYQADQRYGQVGAGPMNFIDLGLWDDPHTVGGPSGFGETRWSSPGAIVNGALQTTSVREIDAGVEEFVEHSFFENWSGGGYSHDAGGNPLSSRHPSNKQTIAQPGNPNPDGKYSWSTAARWQGHPMETGAQARMWATALARRPHGSFVES…
NiFe	Group 1h	Co 362	Actinobacteriota	Actinobacteria	83.7	380	1.1e-200	MTSTAPRYSSTHAKDTQLTEMVWDPVTRIVGSLGIYTKIDFSSKTVAECHSTSSVFRGYSIFMKGKDPRDAHFITSRICGICGDNHATCSVYNQNMAYGVAPPHLGEYCINLGECAEYMFDHNIFQENLVGVDYCEKMVAETNPGVLDQANRTPSPNAEAHGYQYIGDIMRALNPLAGEFYREALQVSRYTREMFCLMEGRHVHPSTLYPGGIGCVATVQLFTDYYTRLMRYVEFMKRVVPLHEDLFNFFYEAMPGYEEVGRRRVLLGCWGALNDPEHCDFTYANMTNWGRKMYVTPGVVVDGKLVTNDLVKINLGLRILLGSSYYEDWAGKEVFVDKDPLGNPVDVRHPWNQHTIPKPAKRDFNGAYSWTMSPRWFDGQDHLALDTGG
NiFe	Group 1l	Co 376	Actinobacteriota	Acidimicrobiia	67.9	112	2.7e-44	RGDTKVHTPFKIPKDERVSVGFWEAGRGWLVHHMVMDKGKIVNYQITTPSTLNASPTDPFGGLGPYEQAIVDTPILESVPDDQVTGLDVLRAIRSFDPCMPCTTHMDTGKGIITREINSCGCTLE*
NiFe	Group 1l	SB S5 3	Actinobacteriota	Thermoleophilia	71.6	644	1.7e-291	MCFKNLPIEFDAQGNATLKPGVADPYAYAETPLPTPIEDDPARMQELFARNGSIRRVDYDPVTRVAGALAFHTVVDLDNREVLETASMATLFRGYEVILQGRDPRDAIFISSRACGVCGGVHANCSALAIEMAFGVHPPPMGITARNLLQAIEYLYDHPIHLSLLAGPDFSEPAVRETNPEIWQRAEQTRTRNRATHGYELMSQLMTDLTPLTGKLYLEGLYYTRLAREAYVLIGGKFPHPQTVVPGGVSASIDASDLNEIMLRVVKYFDYGRKTAAIWDDLSDFFYDVNPKYRDVGTRPKSMLEPGQWDDPYAYDATFENCDDWGRRRWAPPGVIVDGELVTTSLQMLNAGVEEFVEHAFYEEWTDGQGQRFATDPAGNPLSPWHPWNKQTIPKPGAT…
NiFe	Group 1l	SB S5 6	Actinobacteriota	Actinobacteria	77.4	633	8.39999999999798e-312	MCFKNLPVDFDASGKATLRGGTDAYTVTAKPGAGMTDAEREERIQRLMARNGHIKDLNMDPVTRVAGALAIHVVADLEQGVYLDAHSQATLFRGYEIILMGRDPRDAIFISSRACGVCGGVHSHAAAYAIDMAMGLAPPPMGTVVRSLEEAAEMGYDNPLHLYLLAGPDYSEAIVKQVNPELWPRAEKWKCPGVRHHGFKTMAELMTALNPLTGSLYQEGLEFTRLSREMFVVLAGKYPHPQTVVPGGVSTTLTLQTLNEYHAKLGKIFDYAQRMMAIWNDIPEFFYECDERYRQVGYRPGNQIDPGYWDDPYAYDAKYETCNQWGERRWSTPGVVVDNELVTTRLTDINTGWEEFVEHSYYDESSTNRYATDPLGNPISPYHPWNKRTLPNPQGKDFR…
NiFe	Group 1l	SB S5 7	Actinobacteriota	Acidimicrobiia	71.6	648	1.9e-295	MCFKNLPVAVDAQGRTHLSQGSNSNSAGDNERPYAVTAAVPRNNLTATVDEGQVQRLMARNGHIVNKNMDPVTRVAGALAVDVTADLEQGRYLDAHAQATLFRGYEVILMGRDPRDAIFVASRACGVCGGVHSHAAAYAIEMAMGLAPPPLGTIVRNMQEAAEMGYDNPLHLYLLAGPDYSADVVRATNPDVWEKAKKWECPNAAHHEFRTMADLMQALTPLTGHLYHEGLNFTRLAREMFSILAGKYPHPQTVVPGGVSSTITLESLNEYHAKMGRIFDYAQRLVTIWDDLAEFFYEADERYKLVGSRPMNLIDDGYWDDPYAYDATYSNCNEWGEKRWSTPGVIVDGELLSTRFTDMNVGLEEFVEHSYYDSWDGQRFASDPLGNPLSPFHPWNKQT…
NiFe	Group 1l	SC S10 1	Actinobacteriota	Acidimicrobiia	54.7	236	5.9e-69	MCFKNLPIEFDANGKASLREGAQNPYAFSATKTKGYVRRQDGPGAQLAAPPKLRDWSIDPVTRVAGALAVHTTLDLENRKAVDAYSRAMLFRGYEIILQGRDPRDAIDISSRACGVCGGVHATVAALCIEQAFGICPPPLGVECRNLGEVGEMFYDHPIHLGLLSGPDYSTSLVSVTNPELVRKAEKTSAPGYDLHGYRTIKDIMDSMNPLTGKHYLESIEYTRVGRVMCSLMY
NiFe	Group 1l	SC S10 3	Actinobacteriota	Acidimicrobiia	57.2	633	1.3e-224	MCFKNLPIDFDANGKATLRDGVADPYAITAAKPKGYVRRQEGPGAQLAAPPKLRDWSIDPVTRVAGALAVHTTLDLENRKAVDAYSRAMLFRGYEIILQGRDPRDAIDISSRACGVCGGVHATVASLNIEQAFGVCPPPLGLAVRNLGEVGEMFYDHPLHLGLLAGPDYSTSLVSVTNPELVKRAEKTPAPGYEVHGFRTIKDIMDAMNPLTGKIYLESLEYTRIGRVMCMLMYGKYPHPSTLVPGGLSTTITTSSFNEYYTQLGKIFDYTKVMIATWDDIADFFLEANPAYEEVGKRPINLIQTGIWDDTDVYDATYANCNEWGNRRWAKPGIIIDGKLVTTNLTDINMGYEEFVDHSFYDDWTRSGSQRFATDPNGNPISPYNPWNKETIPRPTATN…
NiFe	Group 1h	SC S10 6	Actinobacteriota	Thermoleophilia	74.5	534	3.5e-258	MKGKDPRDAGFITSRICGICGDNHTVCSVYAQNMAYGIEMPDLAETIFNLGEAAEYMFDHTLFQDNMVFVDFCEQIVKETNPSLLDRANKTQAPGADVHGYRTIGDIMRAFNPFTGDMYLAALEVSRTTREMFCLMEGRHVHPSTIYPGGTGTMPTTQVFTDYMARLLKILDFVKKGVPMNDDVFDFFYDALPGYEQVGLRRTQLGCWGAFQNADAVNYRYEDMEDWGRRMHVTPGVVVDNELVTTSLLDINLGMRIMLGSSYYDDWSDEETFVDKDPLGNPVDRRHPWNVTTLPRPQKRDLEGGKYSWVMSPRWVNPKTQETLALETGGGPLARLWVTALAGLVDTKHITATGHSVQINLPRSRALPEMTFEWRPPQWCNALERNRARIYYIAYSAAK…
NiFe	Group 1l	SC S10 7	Actinobacteriota	Rubrobacteria	82.8	628	0	MCFKNLPVEFDEGGRAYLREDVRDPYSTERSPDLNGGAVSTLSRDQIEDLLARNGHIEKKDFDPITRVAGALAFHSVVDLEERKVLESRSVATRFRGYEIIMMGRDPRDAIYITSRACGVCGNTHSGTSSLATEMAIGVKPPPLGIVLRNLLSVFEFLLDLPLHLFMLTGPDYSEHVIRRTNPELWERAERTEAPHANTHGYATLGEIMRDMNALTGSLYLEALHMTRVAKEAYVLIGGKFPHPQTLAPGGVSATVNISTFNEMYLRLQQFFDYSKKAAAIYDDIVDFFYDADPRYREVGRTAANLVDNGIWDDPEAYDATYENCNEWGEKRWATPGVIVNGELVTTKLQNVNLGLEEFIDHSFYEGWDGHKFPTDPSGAPLSPYHPWNKETKPRPQAP…
NiFe	Group 1l	SC S17 6	Actinobacteriota	Acidimicrobiia	55.6	511	1.2e-175	VHATVSALAIEQAFGICQPPLGVEVRNLGEVAEMFYDHTLHLGILAGPDYSTSIVSVTNPELVTRAEKTLAPHGDIHGYTTIKDIMDALNPLTGKYYLEGLEWTRVGRIMCSLMYGKFPHPSTLVPGGVSTTITTTSFNEYYTQLGKIIDWCKVICRIWDDLCDFFLEANPDYELVGARPTNLIQTGIWDDSEAYDATYSNCNDWGNRRWAKPGVIVDGQLRTTNLTDVNMGIEEFVEHSFYDDWTRTGEQRLRTDPLGNPLSPYHMWNKVTIPRPGPTSFKDKYTWDTAPRWDRLSMETGTYGRMWTTALAAATPDNPFFEGTGDGLKILLPRYVLPETELFWPVPRTLNAIERNRGRAYAMAFTASIGMNCLLKSFEYWRRGETKVHTPYRIPQDER…
NiFe	Group 1l	SC S18 2	Actinobacteriota	Rubrobacteria	90.2	336	1.1e-182	STLSRDQIEDLLARNGHIQQKNFDPVTRVAGALAFHSVVDLEERKVLESRSVATLFRGYEIIMMGRDPRDAIYITSRACGVCGGTHSGTAALATEMAMGIQPPPMGIVIRNMLSVLEYLLDLPLHLFMLAGPDFSENVIRKTNPELWDLATRTRAQHSGVHEYGTVAEIMQDMNALTGSLYLEALGMTRVAKEAYALIGGKFPHPQTMVPGGVSATVTPTTMNEIYLRLQQFFDYSKKCAAIYDDLCDFFYEANPRYRDVGRTPANLIDLGVWDDPEAYDATYENCNEWGERRWATPGVIVDGKLVTTKLQNINLGMEEFIDHSFYEGWDGHKFPT
NiFe	Group 1l	SC S7 7	Actinobacteriota	Thermoleophilia	56.3	565	5.7e-195	MATRTAGETRHVDLDPVTGVAGAGGLSFRMAIDGDSGPVADAYALATLYRGYEVILQGRDPRDAIFVSSRACGACGGVHPTASALACEMAFGIQPPPMGIVARNLMVALEYLWDRPTHLFTRVGPDYSEPVVRETNPELWELAQRTPAPGAATHGYRLISDLMTAMTPVHGKLYGEARDTSRRALEAYVLIGGKYPHPQTIVPGGVSTMIDTADTNEMFLRVTGFFDYSRKVVAVWDDIVDFFFEAEPRFREVGEGPRNFVDLGLWDDPFAYDGTYETASAWAERRWSTPGAVIDGRLRTTDVHQVNAGVEEYVDHSFYEDWTRGGAPGSGHDAFGNRQSAHHPANKQTIPQPGESDPRGAYSWSTAARWNRRPMETGAYAGLWTTAMSNKLPFREYIE…
NiFe	Group 1h	SC S7 8	Actinobacteriota	Thermoleophilia	80.8	447	3.5e-227	ERAEAPHADLHGYRTIADIMRAFNPFTGELYKEALAISRTTREMICIMEGRHVHPSTIYPGGVGTMPQPNTFTDYLSRLLRCLDFIKKGVAMNDDVFDFWYEALPGYEEVGRRRIQLGCWGAFQDPDVVNYSYENMETAGNAMFVTPGVVVDGQLLNHSLLDINLNMRIELGSSYYDDWVNEETFVTHDPLGNPIDKRHPWNQTTIPKPQKRDLQGGSYSWVMSPRWLDQRTGERLALDTGGGALARMWTTALAGLVDTPFVKATDGQTVQIHLPDTPNTPEQTLEWRIPQWSNAIERNRARVYFIAYSAAMALHFVNKALDEVRAGRTKVFENFDVPDEAIGCGFHEAVRGVLSHHMVIRDGKIANYHPYPPTPWNGSPTDSYGTPGPYEDAVAGMPI…
NiFe	Group 1l	SC S82	Actinobacteriota	Acidimicrobiia	57.6	264	3.2e-84	MCFKNLPIEFDDAGQARLKADVADPYSVTVAQPKGYVRRKGGPGAQLAAPPRLRDWNIDPMTRVAGALAVHTVLDLENRRAVDAHARAMLFRGYEVILEGRDPRDAIDISSRACGVCGGTHASCSALNIEQAFGIVPPPLGVEVRNLGEVGEMFYDRPLHLGLLAGPDYSTALVSVTNPELVTRAEKTLAPHGAIHGYTTMKDLMDALNPLTGKIYLEALEWTRVGRIMCQLMFGKFPHPSTIVPGGMSTTVTTSTFNEYY
NiFe	Group 1l	bin 004	Actinobacteriota	Thermoleophilia	72.5	644	5.5e-297	MCFKNLPIEFDSAGNATLKPGAADPYLYTETPVQTPIEDDPAKMRELLERNGHVRRVDFDPVTRVAGALAFHTVVDLENREVLETASMATLFRGYEIILQGRDPRDAIFISSRACGVCGGVHATCSALAIEMAFDVSPPPMGVVARNLLLSIEYLYDHPIHLGLLAGPDFSEPAMRDTNPEIWEKALSTRVKGRPIHGYEFMSEIMTDLTPLTGKLYLEALHYTRVAREAYVLIGGKYPHPQTVVPGGVSTTIDTSDLNEIMLRMVQYFDYGRKTIAVWNDICDFFYEVNPKYRDIGTRPKSMLEPGQWDDPYAYDASFANMDDWARERWAPPGVIVDGELVTTSAKMLNAGVEEFVEHAFYEEWVGTTGGPNGSYPFPTDPSGTPLSPYHPWNKQTIP…
NiFe	Group 1l	bin 004	Actinobacteriota	Thermoleophilia	54.9	448	1.2e-149	MLAGPDYSEPVVRATNPELWARAEGTLARGVATHGYERISDIMTGLTRVSGELYAEALYMSRIAREGYVLIGGKYPHPQTTVPGGISSMVDTSDMNVYMLRVVKFFDYSRKVAAVWDDIIDFFYEANPRYREVGARAPNLIDNGHWDDPWAYDALYENASRWGEARWATPGAIVDGRLVTTDLQRLHGGTEESVERSFYENWSGGGRAGDLSNNHPWNKETIPAPGSPSSSKYSWCTAARWDRHAMEGGGYARLWITSVADKSPHRLFCEPTGSGMRFSIPQASLPATELEWKVPQSWGALERNRASAYSLVHSALVSYDLVLMCLDLLRKGEDRISTDYRIPKGSVEGMGLGGSPRGLVSHHMTMDGGQIESYQVVTHSTFSASPRDGSGQPGPIEQA…
NiFe	Group 1l	Unbinned			56.1	633	5.2e-221	MCFKNLPIEFDANGKASLREGVADPYSFTASKPKGYVRKQDGPGAQLAAPPRLRDWSIDPVTRVAGALAVHTTLDLENRKAVDAYSRAMLFRGYEIILQGRDPRDAIDISSRACGVCGGVHATAAALNIEQAFGICPPPLGLACRNLGEIGEMFYDHPIHLGLLAGPDYSTSLVSVTTPELVRKAEKTPAPGYEVHGFRTIKDIMDAMNPLTGKIYLESIEYTRVGRVMCMLMYGKYPHPSTIVPGGLSTTISTSSFNEFYTQLGKIFDYCKVMIATWDDVMDFFLESNPAYEQVGARDINLAQLGIWDDTDAYDARYANANMWGNRRWAKPGVIIDGKLVTTNLTDINMGFEEFVDHSFYDDWTRSGSQRFATDPIGNPISPYNPWNKETIPRPGATN…
NiFe	Group 1l	Unbinned			58.5	561	2e-195	MSAVRTADDVRQMDFDPVTRVAGPLSFQTSVDVERGQVLDASALATTFRGYEVILEGRDPRDAIFVSSRADGVSGGAHPSASALACEMAFGIQPPPMGIAARNLMSAIECLEAHPTSLFTRIGPDFSEPVVRETNPELWERALQTHAPGRPTHGFELIADIMTELTSLHGKLYMEALRKARRAREGYVMIGGKYPHPQTTVPGGISSTIDIQDMNVVLLRVTEFFDYAKKVAAIWDDLVDFFLDADPRFGEVGAGPANFIDLGLWDDPFAYDGTLQSASVWAEQRWSTPGAIVGGRLRTTNVQQINMGVEEFVDHSFYEDWTSGGPRMRTDPAGNPISALHPSNKETIAQPGQTDPARKYSWCTAPRWDRQPMETGASARLWATALAHKLPHRDHMEPT…
NiFe	Group 1l	Unbinned			59.4	561	2.6e-200	MSAVRTADDVRQMDFDPVTRVAGALSFQTSVDIDRGQVLDASALATMFRGYEVILEGRDPRDAIFVSSRADGVSGGAHASASALACEMAFGIQPPPMGIVARNLLSALECLEDHSVALFTRIGPDFSEPVVRETNPELWERALQTGASNRPTHGFELIADIMTELTNISGKLYMEALRRARRAREAYVMIGGKYPHPQTPVPGGISSTIDLQDLNVVLLRVTEFFDYAKKVAAVWDDLVEFFFEADPRFRDVGAGPANFIDLGLWDDPFAYDGTFQTASVWAQQRWSTPGAIVGGRLRTTDVQQINMGVEEFVDHSFYENWTSGGPRMRTDPAGNPLSALHPSNKETIAQPGQTDPARKYSWCTAPRWDRQAMETGAPARLWATALAHKLPHRDFMEPT…
NiFe	Group 1l	Unbinned			51.5	559	1.3e-170	MDVQFDPVSRVSGALSLYANIDSGGASSATALATTFRGYENLLQDRDVRDAIFISSRACGVCGGAHSICSALALEMTFEVCPPQFGITIRNVLAGLDNMIDHPAALFLRAGPDYSEPVVRATNPELWTRAEQTPAPNVATHGCKTIGEIMSGLTRFSGSLFREALSMSRTAREAFVLIGGKYPHPQTIVPGGISATVDPSDLNLSLLRVTKFLDYSRRVATIWDDIADFFLEADPRFAQVGATPANFIDLGLWDDPEFYDASFENSADWGEHRWSTPGAIVNGALQTTRLPEIDNGVEEFVGHAFYEDWTQGYEKVVTEDPNGNPLSARHPWNKRTLPRPANPNLSGKYTWATAPRWRGHAMETGPGARLWITALAEKLTNRGFMEPSGRGMLFGMPQA…
NiFe	Group 1h	Unbinned			82	534	1.7e-276	KGKDPRDAHFITSRICGICGDNHAVCSTYAQNMCYGVKPPPLAEWIVNLGEAAEYIFDHPIFQDNHVIVDFCEQMVRDTNPSVKDRAARAEAPHADLHGYRTIADIMRAFNPFTGELYKEALAISRTTREMICLMEGRHVHPSTIYPGGVGTMPQPTTFTDYLSRLLRCLDFIKKGVAMNDDVFDFWYEALPGYEEVGRRRIQLGCWGAFQDPDVVNYSYENMETAGNAMFVTPGVVVDGQLLNHSLLDINLNMRIELGSSYYDDWVNEETFVTHDPLGNPIDKRHPWNQTTIPKPQKRDLQGGSYSWVMSPRWLDQRTGERLALDTGGGALARMWTTALAGLVDTPFVKATDGQTVQIHLPDTPNTPEQTLEWRIPQWSNAIERNRARVYFIAYSAAM…
NiFe	Group 1l	Unbinned			70	643	8.8e-285	MCFKNLPIEFAAAGNATLKDGVANPYSYTETPAPTPIEDDPERMRALFARNGAVRRVDFDPVTRVAGALAFHTVVDLENRQVMETASMATLFRGYEIILKGRDPRDAINISSRACGVCGGVHATASALAVEMAFGIHPPPLGIVARNLLLSTEYLYDHPIHLSLLAGPDFSEPAVRETNPEIWERATSTRTQGREEHGYEFMSELMTDLTPLTGKLYLEGLYYTRLAREAYVLIGGKYPHPHTVVPGGVATTIDASDLNEIMLRVVKYFDYGRKTAAIWDDLAAFFYEVNPKYKEIGTRPKSMLEPGQWDDPYAYDATYENADIWARRRWAPPGVVVDGELVTTSVKMLNAGVEEFVEHAFYEEWTEGDQPRFPTDPSGNPLSPWHPWNKETIPKPTAT…
NiFe	Group 1l	Unbinned			59.8	525	1.8e-195	MPNLFRGYEIILEGRDPRDALFISSRACGICGSAHAPTAAQAIEMAFGIQAPPFAVTMRNLLQALECLCEYPTQLFLMAGPDYSEAVVRRTNPELWERAQAAPAPGVATHGFERIAHIMTGLNRLTGDLWAEALHMARVAREGYVAIGGKYPHPQTTTPGGISASVDTNSMNVVLLRVMQFLDYGQRVVAVWDDVIDFFYEANPRYREVGAAPMNFIDFGLWDDPWAYDGTFEGASQWGEARWGTPGAVRDGRLVTTDLKRLNQGLEEFVEHSFYESWTGNHEFTSDPAGASLSPNHPWNKVTVPAPGDPDVRGRYSWSTAPRWDRQPCEAGSYSRLWTTALANKMPHRRFIEPTGHSLKLAMPQGALPARELEWHVPRFWGALERNRARAYALAYTAL…
NiFe	Group 1h	Unbinned			74.5	595	9.1e-284	MATTTERVTPPGEKRNIVARSWDPVTRIVGNLGIYTKIDFDAKEVVECKSTSSIFRGYSVFMKGKDPRDAGFITSRICGICGDNHTTCSVYAQNMAYGIDMPHVSEWIYNLGEAAEYMFDHTIFQDNMVFVDFCEQIVKETNPSVLERANNTEAPHAEVHGYRTIGDIMRAFNPFVGDMYLAALEVSRTTREMFCLMEGRHVHPSTLYPGGTGTMPTSQVFTDYQARLMGILDFIKRAVSMNDDVFDFFYEALPGYENVGLRRTQLGCWGAFQNPEYCNYRYEDMEAWGNAMYVTPGIVLDNELATTSLVDINLGMRIMLGSSYYDDWQNEETFVSRDPLGNPVDQRHPWNVTTLPRPQKRNLEDGNYSWVMSPRMIMPDTQEKLALETGGGPLARLWV…
NiFe	Group 1h	Unbinned			84.7	577	6.9999999999942e-313	MATTIPKRTGTTKDSRDSELVEMAWDPITRIVGSLGIYTKIDFGTGRVVDCHSTSSIFRGYSIFMKGKDPRDAHFITSRICGICGDNHATCSVYCQNMAYGVRPPHLGEWIVNLGEAAEYMFDHNIFQENLVGVDYCEKMVAETNPGVLELANATEAPNAGAHGYKTIGDIMRSLNPFSGEFYREALMVSRYTREMFCLMEGRHVHPSTLYPGGVGTTATIQLFTDYITRLMRYVEFMKRVVPLHDDLFDFIYEAMPGYEEVGRRRVMLACWGAFNDPDVCNFDYKDMTKWGRAMYVTPGVVVDGKLVTNDLVDINLGIRILLGSSFYDDWADQPMFVDRDPLGNPVDRRHPWNQHTAPQPQKRDFDGKYSWVMSPRWFDGTDHLALDTGGGPIARLWS…
NiFe	Group 1l	Unbinned			66.1	632	3.9e-269	MCLQNLPVEFDERGKAYLRDGIPDPYSVEAVRPHVEETDADRDAKIARLAGDNGRVRHLNMDPVTRVAGELGIYVSVDVEEGRFLDARTQAPLFRGYEVIAMGRDPRDAIFITSRVCGVCGGVHSHASAYSLEMAMGIPAPPLGTAVRNLGETAEMLLDNPLHLCCLAGPDYSEIVVKATNPSLWQRAKTWSCPRKDIHEYDTMATLMEALNPVTGEIYRIGLHISRIGKEMFSLLHGKYPHPQTIVPGGVSSTITLQTLNEYHSRLTRTFDNIRKVLAVYNDLTEFFYEADDRYKEVGARPVNMIESGYWDHPGAYDAAYANCNEWGEQRWATPGVIVDGQLVTTRLTDINIGLEEFVEHSYYEQWSDARYDADPIGNPISPYHPWNKRTLPKPSAKS…
NiFe	Group 1l	Unbinned			58	560	5.3e-201	MPATRTASGGRQMDFDPVTRVTGSLAFQTAVDFDSQQVLEASAVATMFRGYEVILEGRDPRDGVFISSRACGACGGVHATASSLALEMAYGIQPPPMGIVVRNLMGVIEQLYDRPTHLFVRVGPDYSEPVVRETNPELWERAQRTAAPGLGVHGLEFISDIMSALTPFSGDLHTEALAMSRRAREAYVHVGGKYPHPQTTAAGGISCPVAIEHMNEMLLRITEFFDYSQKTVAVWDDLVDFFFEAEPRFREVGEGPRNFIDVGMWDDPLAYDGTYEAASAWAERRWATPGAIVDGRLQTTDVRQVNRGVEEYVDHSFYEGWGAGAASRYGNGRVGDRLSTNHPSNKETLPLPGETDPARKYSWSTAARWDRKAMDTGAYARLWLTAMANKLPHRRFVEP…
NiFe	Group 1l	Unbinned			71.9	577	3.7e-258	MCFKNLPIEFDTAGNASLKAGAADPYLYTETPVQTPIEDDPEKMRELLERNGHVRRVDFDPVTRVAGALAFHTVVDLDNREVLETASMATLFRGYEIILQGRDPRDAIFISSRACGVCGGVHANASALAIEMAFDIAPPPMGVVARNLLQAIEYLYDHPIHLSLLAGPAFSEPAMRDTNPESWQKALSTRVKGRATHGYEFMSEIMTDLTPLTGKLYLEGLHYTRVAREAYVLIGGKFPHPQTVVPGGVSTTIDTSDLNEIMLRMVQYFDYGRKTIAIWNDLCDFFYEVNPKYRDIGTRPKSMLEPGQWDDPYAYDASFENMDDWARERWAPPGVIVDGELVTTSAKMLNAGVEAFVEHAFYEEWVGTTGGPNGSYPFPTDPSGNPLSPYHPWNKQTIP…
NiFe	Group 1l	Unbinned			71.2	513	3.7e-233	CGGVHSHAAAFAGEMAWGLAPPPLGTLIRNLGETAEMGYDNPLHLYLLAGPDYSEGVVKRTNPELWAQAEKWSCPGQNFHGFTTMADVMTSLNPLTGELYREGLHFTRLAREQFSLLHGKFPHPQTIVPGGVSTTFTLQTLNEYQSRLARTFDYAQRMVAVWDDIAEFFYQADERYKQVGYRPTNQIDDGYWDDPFAYDATYHNCNEWGEQRASTPGVVINGELLTTRLTDLNIGFEEFVDHSFYEEWVDGEQRYVTDPLGNPLSPYHSWNKRTLPKPAGKNFREKYTWSCTPRWDRRVVEAGAYSRLLMTALAQKHPENDYYEATGHSLRMRVPKGMQPEVELEWHVPEMWNAFERNRGRAYHYLFSQLVALNSVLQAYRLMKAGERRVAAVDHQELE…
NiFe	Group 1h	Unbinned			74.6	574	4.7e-277	RNIVARSWDPVTRIIGNLGIYTKIDFDAREVVECKSTSSLFRGYSVFMKGKDPRDAGYITSRICRICGDNHTTCSVYAQNMAYGFDMTSVAEWIFNLGEAAEYMFDHTIFQDNMVFVDFCEQMVKETNPSVLERANDTEAPHGDQHGYRTIGDIMRAFNPFTGDMYLAALEVSRTTREMFCLMEGRHVHPSTIYPGGTGTMPTTQVFTDYMARLLKILDFVKKGVPMNDDVFDFFYDALPGYEQVGLRRTQLGCWGAFQNADAVNYRYEDMEDWGRRMHVTPGVVVDNELVTTSLLDINLGMRIMLGSSYYDDWSDEETFVDKDPLGNPVDRRHPWNVTTLPRPQKRDLEGGKYSWVMSPRWVNPKTQETLALETGGGPLARLWVTALAGLVDTKHITA…
NiFe	Group 1l	Unbinned			70.7	617	2.9e-277	MCFKNLPIEFDAQGNATLKPGVANPYTYTETPAPTPIEDDPERMRELFARNGAVRRVDFDPVTRVACALAFHSVVDLENRTVMETASIATLFRGYEIILTGRDPRDAIFISSRACGVCGGVHATASALAIEMAFDIHPPPMGIVARNLLLSVEYLSDHPIHLSLLAGPDFSEAAMRETNPEIWERARNTKLKGTATHGYALMSDLMTDLTPLTGKLYLEGLYYTRLAREAYVLIGGKFPHPQTVIPGGVSTTLDNSDLNEISLRVIKYFDYGRKTVAIWNDLCDFFYEVNPKYKDIGSRPANLIEPGQWDDPYAYDGTYANCDDWGSKRWAPPGVIVDGELRTTSMQMLNAGLEEFVEHAFYEEWTGNGDEYYRHKTDPNGNPLSPWHPWNKETIPKPT…
NiFe	Group 1l	Unbinned			64.2	559	6.4e-231	AFHSVTDLERRTVVETNAVATLFRGYEVILKGRDPRDAIFISSRACGVCGGVHSTCAAHALEMAFGVVPPPLGVVTRNLLLAAEFLYDHPLHLFLLAGPDYSQSAVEATNPGLWELAQRTPSEHGGVHGYATIGAIMADLDPLSGALYLEALGMTRVAREAYVVLGAKYPHPETIIPGGLSTTVTLTTFNASDSRLVKLFAYAKKVALLWDDVFDFFLRANPAYAKVGARRKNLIDTGLWDNPDLYDATYSNCNTWGDGRWATPGVIVDGELRTTRLQDINIGIEEFVEHSFYEGWNGQRFPTDPLGAPLSPNHPWNKETKPRPEGINWKEKYTWDTAPRWDRLAMETGPYSRMWNTAVARKMPQNDFIEATGHSLRMRLPKAMMPESELEWRVPEDWN…
NiFe	Group 1l	Unbinned			60.9	563	3.7e-210	MAALPTAGDARLVRFDPVTRVAGALAFQTAVDPESGQVLDAFALATLFRGYEVILEGRDARDAIFVSSRACGVCGGVHSTASALACEMAFGIQPPPMGIVARNLLVATEYLYDRPVHLFTRVGPDFSEPVVRETNPELWERAQQTAAPGRGTHGFELISDLMTAMTRYRGKLYAEALAMGRRACEAYVLIGGKYPHPQTIVPGGVSSTIDIQDMNEMLVRVNEFLGYAQKVVAVWDDVVDFLFEAEPRFREVGAGPANFIDLGQWDDPLAYDGTFRNASAWAERRWSTPGAIVNGGLHTTDVHQINMAIEEFVDHSFYEDWTSGEPRFRNDPAGNPLSSLHPANKQTIPQPVETDPARKYSWSTAPRWDRRPMETGAYARLWTTAMADKLPHRRFIEPT…
NiFe	Group 1l	Unbinned			50.4	637	1.9e-196	MCFPSLPIEFDGDGRARLEEGRDFAVPAGATPTAAAPSENGHQTRELNLDPVTRVAGALAFHTTLDITDRVVTEAHSEAVQFRGYELILQGRNPAEAIDISSRACGVCGGVHSTCAAMALEMVFGVAPPPLAIVARNLAAAAELFYDHCLHLFLLAGPDYSEAMVKGTNPTLWKRAEQAAAPGAGAHGMATIGEIMSGLNPLSGALYREALAVTRSGREIVSLLLGKYPHPSTIVPAGIGHRVDQDLLNRVLARVLELRDYAKRVAALWDDLVDFFYEADRGYAEVGARRANLIAVGIWDHPEAYDASYLGADEWGARRLSTPGVVVDGELRTTRLNQVNAGIEEFVDHSFYEDWTDGIGPAGAPDGTPLSPFHPWNKRTIPRPEKRSWKERYSWSTAP…
NiFe	Group 1l	Unbinned			80.2	545	1.8e-281	NLDDGTYLDARAQATLFRGYEVILMGRDPRDAIFVSSRACGVCGGVHSHASAYAIEMAMGLAPPPLGTVIRNMGEAAEMGYDNPLHLYLLAGPDYSESVIKAVNPELWPLAERWECPGEEHHGFKYMSDLMRALNPITGELYREGLDFTRLSREKFVLRHGKYPHPQTIVPGGVSTTVTLQTLNEYHGKIGRIFDYAQRMLAVWNDIPEFFYEADERYKEVGSRPMNFVDPGFWDDPYAYDATYATCNDWGQKRWSSPGVIIDGELVTTRLTDINMGWEEFVDHSYYEEWSGDRYEDDGLGNPLSPFHSWNKRTLPKPTEKNWKEKYTWACTPRWDRQVVEAGAYVRLFTTAMAQTHPHSDFIEATGESLKMLIPKGLDEREAEVEWRVPTSWNAFERN…
NiFe	Group 1l	Unbinned			76.9	546	1.2e-269	MCFKNLPVEFDSSGNARLKQGVPDPWSLTTAKPDVGLTDAEREAQIRELMARNGHIKDINMDPVTRVAGALAVHVTADTEQGRYLDAHSQATLFRGYEVILMGRDPRDAIFISSRACGVCGGVHSHASAYAIEMALGLAPPPLGTAVRNLQEAAEMGYDNPLHLYLLAGPDYSEAIIKQANPELWPKAEQWRSPNEHLHGFKTMADLMTALNPLTGSLYREGLEFTRLSREMFVVLAGKYPHPQTVVPGGVSSTLSLQTLNEYHSKLGRILDYAQRMMAVWDDIPQFFYECDERYRQVGARPANHIEPGFWDQPDAYDATYENCNSWGEKRWSTPGVVIDGQLVTTRLTDINVGWEEFVEHSYYDESSTERYQTDPLGNPISPYHPWNKRTLPRPGAKD…
NiFe	Group 1h	Unbinned			80.2	561	1.3e-284	IDFDQREVVSCKATSSIFRGYSVFMKGKDPRDAGFITSRICGICGDTHTVCSLYAQQMAYGVKPPAIAEWMINLGEAAEYMFDHTIFQDNLVFVAFCEQMVRDTNPEVLERAERTEAPNAGLHGYRTIADIMRAYNPFQGEVYKEALAISRTTREMFCLMEGRHVHPSTLYPGGVGTQPVPTTFTEYLSRLLRCLDFIKKGVAMNDDVFDFWYEALPGYEEVGRRRIQLGCWGAFQDPDVVSYAYDNMETAGNAMFVTPGVVVDGELLTHSLVDINVNMRIELGSSYYKDWVNEEKFVSHDPLGNELDMRHPWNQTTIPKPQKRDLDGGNYSWVMSPRWYDNRTGDRLALDTGGGAIARLWSTALAGMVDTPYVKATDGESIQINLPATPNTPEQTLEW…
NiFe	Group 1l	Unbinned			70.6	643	3.7e-291	MCFKNLPIEFDAQGNATLKRNVANPYAYVETPAPTPIEDDPDRMRQLVERNGGVRRVDFDPVTRVAGALAFHTVVDLDQREVLETASMATLFRGYEVILKGRDPRDAIFISSRACGVCGGVHATASALAVEMAFDVKPPPMGVVARNLLLSVEYLYDNPIHLGLLAGPDFSEPAVRETNPEIWERAERTRLPGHATHGYEFMSELMHDLTPLTGKIYLECLHMTRVAREAYVLIGGKYPHPEPVVPGGVSTTIDVSDLNEIMLRVVRFFDYGRKIIAIWDDLIDFFYEVNPKYRDVGTRPANMIEPGQWDDPYAYDATFKTADDWGRQRWAPPGVIVNGELVTTSLQMLNAGVEEFVEHSFYEEWTGNGTGNGYYKFPTAPAGNPLSPYHPWNKETIPK…
NiFe	Group 1l	Unbinned			71.6	648	2.5e-295	MCFKNLPVAVDARGRTHLSQGSNSNSAGDNERPYAVTAAVPRNNLTATVDEGQVQRLMARNGHIVNKNMDPVTRVAGALAVDVTADLEQGRYLDAHAQATLFRGYEVILMGRDPRDAIFVASRACGVCGGVHSHAAAYAIEMAMGLAPPPLGTIVRNMQEAAEMGYDNPLHLYLLAGPDYSADVVRATNPDVWEKAKKWECPNAAHHEFRTMADLMQALTPLTGHLYHEGLNFTRLAREMFSILAGKYPHPQTVVPGGVSSTITLESLNEYHAKMGRIFDYAQRLVTIWDDLAEFFYEADERYKLVGSRPMNLIDDGYWDDPYAYDATYSNCNEWGEKRWSTPGVIVDGELLSTRFTDMNVGLEEFVEHSYYDSWDGQRFASDPLGNPLSPFHPWNKQT…
NiFe	Group 1l	Unbinned			55.6	633	1.7e-216	MCFKNLPIEFDASGQARLREGVADPYAVTAAAPQGYVRRREGPGAKVAAPPRLRDWNIDPMTRVAGALAVHTVLDLENRTVVEAHSRAMLFRGYEVILQGRDPRDAIDISSRACGVCGGTHATVSALTIEQAFGICPPPLGVEVRNLGEVAEMFYDHPLHLGILAGPDYSTSIVSVTNPELATRAEKTLSPHGDVHGYTTIKDIMDAMNPLTGKLYLEALEWTRVGRIMCSLMYGKFPHPSTLVPGGMSTTITTTSFNEYYTQLGKIIDWCKVICRIWDDLMDFFLEANPDYELVGARPLNLIQTGIWDDSEAYDATYSNCNGWGNRRWAKPGVIVDGKLRTTNLTDINMGIEEFVEHSFYDDWTKAGAQRFDTDPLGNPLSPYHMWNKVTIPRPAATS…
NiFe	Group 1l	Unbinned			52.6	546	1.3e-172	MCFKNLTIEFNESGQARLREGVYDPYSVQVAEPKGFVRRKEGPGAQLAAPPRLRAWNIAPMTRVAGALAVPTVLDLENRRAVDAHSRAMLFRGYEVILEGRDPRDAIDISSRACGVCGGVHATVSALCIEQAFGVCPPPLGVEVRNLGEVGEMFYDRPLHLGLLAGPDYSTALVSVTNPELVTRAEKTMAPHGDIHGYTTVKDIMDALNPLTGKIYLEALEWTRVGRIMCMLMFGKFPHPSTIVPGGMSTTVTTSTFNEYYAQLGKIIDWCKVICRIWADLVDFFLDANPAYEQVGARPTNLCQTGIWDNSEYYDATYANCNEWGNRRWSTPSVIIEGKLVTTNLTDINIGVEEFIEHSFYDDWTKTGPQRYKTDPLGNPLSPYHAWNKTTLPKPTGTN…
NiFe	Group 1l	Unbinned			70.9	506	3.7e-230	ARNGAVRRVDFDPVTRVAGALAFHTVVDLENSEVLETAAMATLFRGYEVILQGRDPRDAIFISSRACGVCGGVHANTAALGIEMAFGIHPPPMGIVARNLLQAIEYLYDHPIHLSLLAGPDFSEPAMRDTNPEIWERALSTRLPGRATHGYEFMAELMTDLTPLTGKLYLEGLHYTRVAREAYVLIGGKFPHPQTVVPGGVSTHIDTSDLNEMMLRIVRYFDYGRKTVAIWNDLCDFFYEVNPKYRDVGARPASMLEPGQWDDPYAYDGTFENCDQWGAKRWAPPGVVVDGELVTTSLQLMNAGLEEFVEHAFYEEWVGNGAVPFKTDPVGNPLSPYHPWNKQTIPKPGGTSFKEKYSWSTAPRWDRQAMETGAYSRLWAAAQATDYSQGRFIHPTGKS…
NiFe	Group 1l	Unbinned			56.4	557	8.8e-188	MAYRMDTAPSEGRSLSGTRQVNFDPVVRVVGGLALRTTIDHDRGEVVDASALATLFRGYENILQGRDPRDAIFIASRVCGACGSSHAAAAASALEMAFDLQTPPMAVAARNLLLATENLYSHAHHLFVLAGPDYSEPVVRATNPELWARAEGTLARGVATHGYERISDIMTGLTRVSGELYAEALYMSRIAREGYVLIGGKYPHPQTTVPGGISSMVDTSDMNVYMLRVVKFFDYSRKVAAVWDDIIDFFYEANPRYREVGARAPNLIDNGHWDDPWAYDALYENASRWGEARWATPGAIVDGRLVTTDLQRLHGGTEESVERSFYENWSGGGRAGDLSNNHPWNKETIPAPGSPSSSKYSWCTAARWDRHAMEGGGYARLWITSVADKSPHRLFCEPT…
NiFe	Group 1l	Unbinned			56.9	606	1.3e-210	MAEDFRDLHGGVGVHGVAGRIDPAAFEYDRAPAPVPVEAGGDKVRRVDFNPVSRVAGPLSFHTVLDLESREVVEAAAMPNLFRGYEIILEGRDPRDALFVSSRACGVCGSAHAPTAALAVEMALGIQPPPMAVAMRGVLQACDALGDYCNHLFTMAGPDYSEAVVRRNNPELWERAQASPAPGVATHGFERISHIMTALSRLSGDLWAEALHMARVAREAFVVVGGKHPHPQTTTPGGISSTVDTQDMNVMLLRVVQFLDYGQRVVAVWDDLVDFLYEANPRYREVGAGPMNFIDFGLYDDPWSYDGTFEGASEWGEARWGTPGVVQNGRLVTTDLKRLNQGLEEFVEHSFYESWSGSHEFSSDPGGAALSPNHPWNKQTIPAPGDPDLRGRYSWATAP…
NiFe	Group 1l	Unbinned			68.7	643	7.5e-284	MCFKNLPIDFDAQGNATLKANVPNPYSYVETPLPTPIEDDPYRMRELVERNGSVRSVDFDPVTRVAGALAFHTVVDLDNREVLETASMATLFRGYEVILQGRDPRDAIFISSRACGVCGGVHSTCAALACEMAFGIQPPPMGIVARNLLLSLEYLYDNPIHLGLLAGPGFCEQAVREPIPEIWERAPQTRAPGRDLHGYEFMSELMTDLTPLTGKIYLECLHYTRIAREAYVLIGGKYPHPQTVVPGGVSTHIDISDLNEIMTRVVKFFDYGRKIVALWDDLIDFFYEVNPRYREVGTRPANMIEPGQWDDPFVYDATFANADTWGRQRWAPPGVIVNGELVTTSLQMLNAGVEEFIEHSFYEPWTGNGNENYRFPTDPSGNPLSPHHPWNKQTLPKPT…
NiFe	Group 1h	Unbinned			72.5	592	2.3e-279	MAVTEEVRPQSGNIVTRSWDPVTRIIGNLGIYTKIDFDQREVIECKSTSSIFRGYSVFMKGKDPRDAGFITTRICGICGDNHTTCSVYAQNMAYGIDMPHVAEWIYNLGEAAEYMFDHTMFQDNMVFVDFCEELVKETNPSVMERANQTEAPRGDLHGYRTIGDIMRSFNPFTGDMYLAALEISRTTREMFCLMEGRHVHPSTTYPGGVGTMPTSQLFTDYLSRLLSVLDFVKRSVPMQDDVFDFFYEALPGYENVGLRRTQIGCWGAWQHPDFVDYRYENMNDWGKKMFVTPGVIVDNELVTNNLVDINVGMRIKLGSSYYRDWQDEETFVSKDPLGNPIDQRHPWNVTTLPRPQKRDLEGGNYSWVMSPRWINPQTDETLALETGGGPLARLWVTAL…
NiFe	Group 1l	Unbinned			72	633	8.2e-299	MCFKNLPVDFDADGNASLRGGIPDPYSVTVTKPDVAKTDAERDEDIRRLMARNGHIKDMNMDPVTRIAGAMALNVTADLEERRVLDARSQAPLFRGYEVIAMGRDPRDATFITSRACGVCGGVHSHAAAYATEMAMGLAPPPMGTVVRNLGEAAEMGYDNPLHLYLLAGPDYCEAVVKRTNPEVWKKAQSWSCPGVEHHGFKAMADLMTELNPLTGKLYREGLDFTRLARQQFLLLHGKYPHPESIVQGGVTSTITLQTLNEFHSRLNKIFDYAHRMVCIWDDITEFFYECDERYKLVGALPMSFIDTGFWDDPHAYDATYQNCNAWGERRWSTPGAVVDGQLVTTRLSDLSVGLEEFVEHSWYEEWSGGPYDTDPSGNPISPYHPWNKRTLPKPGERS…
NiFe	Group 1h	Unbinned			79.8	588	3.9e-303	MATRERVEPEAGNVVDMSWDPITRIVGNLGIYTKIDFKQREVVSCKATSSVFRGYSVFMKGKDPRDAGFITSRICGICGDNHAVTAQYAQNMAFGVKTPPLGEWIVNLGECAEYIFDHTIFQDNLVFIDFCEQMVKDTNPGVLERANQTEAPHADVHGYRTIGDIMRAFNPFVGEVYQEALLMSRVSREMFCLMEGRHVHPSTVYPGGVGTMANPTLFTDYLSRLLRCIDFVKRAVAMNDDVFDFWYEALPGYEEVGRRRILLGCWGALQDPDVVTYEYSNLENAGDAMFVTPGIVVDGELVTHNLVDVNLGMRILLGSSYYDDWANEHTYVARDPLGNPIDRRHPWNQTTIPKPQKRDLDGGNYSWVMSPRWYDQRTGDNLALDTGGGPIARLWATAL…
NiFe	Group 1l	Unbinned			67	531	1.4e-227	GMYVAVDLAEFRHLYVRSQATLFRGYEVLSMGRDPRDAIFITSRVCGVGGGVHSHAAAYALEMAMGIPAPPFGTAVRNMGETAEMLLDNPLHLCCLAGPDYSEVVVKASNPELWQKAHGWRCPRADIHGNKTMDQLMEQFNPMTGEIYLLGLRISRVGKEMFSLLHGKYPHPQTIVPGGVSSTVTLQTLNEYHSRLARTFDTIRVIVAAYDDITEFFYEAAERYKDVGKRPMNFIDTGYWDDPHAYDGSYANCNQWGERRWATPGVMIDGKLVTTRLTDINIGLEEFVEHSFYDQWAGDHFATDPNGNPISPYHPWNKRTLPAPQAKSWKDKYTWSTAPRWDRKVMEAGAYARLIIASIARKHPPNDFFEATGDGMRLHVPKASLPEAEYEWRNPELWN…
NiFe	Group 1l	Unbinned			59.1	511	1.6e-185	RDPRDALFLSSRAGGVCCSAHAPTAALAIEMAVGLQPPPMAVAMRNVLLAGECLSDYAGQLFLMAGPDYSEATVRRNNPELWERAQASPAPGVATHGFERIAHIMTGLGRLTGDLWAEALHMGRIAREAYVVIGGKYPHPQTTAPGGISSTVDTQDMNVMLLRVVQFLDYSQRVVAVWDDLVDFFYEANPRYREVGAGPMNFIDFGLFDDPWSYDGTFEGAPQWGEARWGTPGAVRDGRLVTTDLQRLNQGLEEFVEHSFYESWTGNDEFASDPAGAALSPNHPWNKQTLPSPGDPDIRGRYSWATAPRWDRTPMEAGAYARLWTTALSNKMPHRRFIEPTGHSLKLAMPQGALPARELEWHVPQSWGAFERNRARAYALAYTSLVAYEHMLMGLDLLR…
NiFe	Group 1l	Unbinned			71.1	643	1.5e-292	MCFKNLPIEFDAQGNATVKEGVADPYAYDETELQTPIEDDPERMQELFARNGAVRRVDFDPVTRVAGALAFHTVVDLENREVLETASMATLFRGYEIILQGRDPRDAIFISSRACGVCGGVHANTAALGIEMAFGIHPPPMGIVARNLLQAIEYLYDHPIHLSLLAGPDFSEPAIRDTNPEIWEKALSTRLRNRATHGYEFMSELMSDLTPLTGKLYLEGLHYTRVAREAYVLIGGKFPHPQTVVPGGVSTTIDSSDLNEIMLRMVKYFDYGRKVVAIWNDLCDFFYEVNPKYRDVGTRPKSMLEPGQWDDPYAYDGTYDNCDAWGAKRWAPPGVVVDGELVTTSLKMQNAGLEEFVEHAFYEEWVGHGEAPFKTDPSGNSLSPYHPWNKQTIPKPGGT…
NiFe	Group 1l	Unbinned			68.8	529	2.3e-222	MCFKNLPIEFDAQGNATLKPGVANPYSYIETPAPTPIEDDPERMKELFARNGAVRRVDFDPVTRVAGALAFHTVVDLENRQVMETASMATLFRGYEIILKGRDPRDAIFISSRACGVCGGVHATASALACEMAFGISPPPMGVVARNLLLSVEYLYDHPIHLSLLAGPDFSEAAVRETNPEIWERACNTKTRGAATHGYALMSELMTDLTPLTGKLYLEGLFYTRLAREAYVLIGGKYPHPQTVVPGGVSTTIDASDLNEIMLRVIKYFDYGRKTTAIWDDLAEFFYEVNPKYRDIGTRPANMIEPGQWDDPYAYDATYANCDDWGRKRWAPPGVIVDGELATTSLTMLNAGVEEFVEHAFYEEWTGNGNDEYYKHKTDPNGNPLSPWHPWNKETIPKP…
NiFe	Group 1l	Unbinned			71.7	509	4.3e-234	HATCSALAIEMAFDIAPPPMGIVARHLLLSIEYLYDHPIHLGLLAGPDFSEPAMRDTNTEIWEKALSTRVKGRPINGYEFMSEIMTDLTPLTGKLYLEALHYTRVAREAYVLIGGKYPHPQTVVPGGVSTTIDTSDLNEIMLRMVQYFDYGRKTIAVWNDICDFFYEVNPKYRDIGTRPKSMLEPGQWDDPYAYDASFANMDEWARERWAPPGVIVDGELVTTSASMLNAGVEEFVEHAFYEEWVGTTGGPSGSYPFPTDPNGNPLSPYHPWNKQTIPKPGGTSWKEKYSWATAPRWDRQAMETGAYARIWAAAQAPQFSHARFIEPTGKSLKVDLPKAELPNDLVEWKVPETWGAFERNRGRAYCIMYTAAIAYDNLLIAYDLLRKGGPDARMSVPYK…
NiFe	Group 1l	Unbinned			57.5	563	1.2e-195	MHAVSQQGAGQLRRIDFDPVARVAGGLALRTVVDTERFEVVEASMLATMYRGYEVLLRGRDPRDAVFVSSRACGVCGGAHAWTSALACEMAYGSAPPAMGIVARNWLSALEDLCDLPHHLFQRAGPDFSEPLVRQTSPELWARAQQTPAANVSTHGYGLVSEIMTAMTPFRGGLYRRALELTRVAQEAYGLVGGKHPHPQTTTPAGVSATIDPSDRNLTLLRIDKFLDYSREVAAVWDDLADFFLTADPRYADVGAGPKNFFDFGRWDDPFAYDAKFENAPVWGERRWSTPGVIVDGRLRTTDLHRIDSGVDEFVDRSFYEDWSAAGGAYPADPAGNKVSARHPWNKQTLPQPGGPNLNGQYSWSTAPRWDRLAMETGAGARMWITAMARKQPHSRFVE…
NiFe	Group 1l	Unbinned			70.2	527	2.1e-231	MCFKNLPIEFDSAGNATLKQGAADPFLYNETPVQTPIEDDPDKMRELLERNGHVRRVDFDPVTRVAGALAFHTVVDLDNREVLETASMATLFRGYEIILQGRDPRDAIFISSRACGVCGGVHATCSALAIEMAFDIAPPPMGIVARNLLLSIEYLYDHPIHLGLLAGPDFSEPAMRDTNPEIWEKALSTRLKGRPLHGYEFMSELMTDLTPLTGRLYLEALHYTRVAREAYVLIGGKYPHPQTVVPGGVSTTIDTSDLNEIMLRMVQYFDYGRKTIAVWNDICDFFYEVNPKYRDIGTRPKSMLEPGQWDDPYAYDASFKNMDDWARERWAPPGVIVDGELVTTSASMLNAGVEEFVEHAFYEEWVGTTGGPNGSYPFPTDPNGNPLSPYHPWNKQTIP…
NiFe	Group 1l	Unbinned			71.3	644	2e-292	MCFKNLPIEFDAQGNATLKQGVQNPYAYTETAAPTPIEDDPERMRELVERNGSVRRVDFDPVTRVAGALAFHTVVDLENREVLETAAMATLFRGYEVILKGRDPRDAIFISSRACGVCGGVHATCSAYAIEMAFGIHPPPMGVVARNLLLGVEYLYDHPIHLGLLAGPDFSEPAVRETNPEIWERALSARAPSRHLHGYEYIAEIMTDMTPLTGKIYLEALHMTRVAREAYVLIGGKYPHPETVVPGGMSTHIDISDLNEIMLRVVKFFDYGRKVMGIWNDVVDFFYEVNPRYRDVGTRPANMIEPGQWDDPYAYDGTFANADTWGRERWAPPGVIVNGELVTTSLHMLNAGVEEFVEHAFYEEWTGNGNNNEYYKFPTDPAGNPLSPYHPWNKETIPK…
NiFe	Group 1l	Unbinned			60.7	568	4.4e-214	MAEDHRHLPGGVGGYPASRPGALDYEARPAPEPVAAGGDRMRRVDYNPVSRVAGPMAFHTVLDLENREVVEAAAMPNLFRGYEILLEGRDPRDALFISSRACGICGSAHAPTSAQAIEMAFAIQPPPMAVTMRNLLQALECLSDYPTQLFLMAGPDYSEAVVRRTNPELWERAQATPAPGVATHVFELIAHIMTGLGRLTGDLWAEALHMARVAREAYVVIGGKYPHPQTTTPGGISSTVDTQDMNVMLLRVTQFLDYGQRVVAVWDDLIDFFYEANPRYREVGAGPMNFIDFGLWDDPWAYDGTFEGLTEWGESRWGTPGAVRDGRLVTTDLKRLNQGLEEFVEHSFYESWTGNHEFSSDPAGASLSPNHPWNKETIPAPRDPDLRGKYSWATAPRWD…
NiFe	Group 1h	Unbinned			83	593	2.09999999999826e-312	MATLSSQPQTQGVVVKEMAWDPITRIVGSLGIHTEIDFTNRKVNKCYSTSMIFRGFDIFMKGIDPRDTHFITSRICGICGDNHCTVSCLNQNMAYGVKPPKLGDYAFNLAETADYMFDHAIFNDCMANVDFCEQMVKETNPSVLAKAENTSAPHQDIHGYKTIADIMRALNPFTGSFYLETLGVARYTREMYCLFGGRHTHPSTILPGGCSADITHQTMTDYYVRLMRYMDYIKRTVPMHDDLYDFFYEAMPGYERVGYRDTDIICWGAFDDPEYVTYDYKTMTDWGRKRFITPGLVFKGELITTDLVEINLAMRILLGHSYFDDWDQAETFVTHDPLGNPVDKRHPWNKQTIPKPQKRDFNDKYSWVAAPRMYDKRNDIYVATDTGGGPFARNWCTAK…
NiFe	Group 1l	Unbinned			73.9	505	3.1e-240	CGVSIPIAISMAYAEQCACTPPLGTVVRNLGEAAEMGYDNPLHLYLLAGPDYSEIVVKATNPEIWQKAQTWSCPGQENHGLRTMAELMTALNPLTGSLYREGLEFTRLAREMFVLLHGKYPHPQAIVPGGVSSTITLQVLNEYQAKLGRIFDYAQRLVAIWDDIPEFFYDCDERYKLVGSRPMNMIDTGFWDDPYAYDGRYESCNEWGARRWSTPGALIDGELVTTRLTDLNIGIEEFVEHSYYEQWAGDRYATDPMGNPLSPYHAWNKQTLPKPSGRSWKDKYTWACTPRWDRNVVEAGAYVRMFTTAMAQQQPENPFMQATGTSMRMSIPKGFTKAADVEWRVPDTWNAFERNRGRAYHYLFSQLVGMTNLLEAYKLVRAGDTKVAALNPKELEKAI…
NiFe	Group 1l	Unbinned			72.4	514	2.6e-242	PWSVTTARPEADTKMTEADREERIQRLMARNGHIKDLNLDPITRVAGALAIHIVADLDEGRYLDCHSQATLFRGYEILMMGRDPRDAIFIGSRACGVCGGVHSHAAAYAVEMAMGLTPPPLGTVVRNLGEAAEMGYDNPLHLYLLAGPDYSEVVIKQANPELWPKAEKWKCPGVVYHGFKTMADIMKELNPLTGALYREGLEFTRLCREQFVLLHGKYPHPQTIVPGGVSTTFTIQTLNEFHSRLGKCFDYAQRMVAIWDDLRDFFYEADERYKMVGYRPTNHIEPGFWDEPYSYDASYETCNDWGQRRYSTPGVVVDGELKTNRLTDINVGWEEFVSHAYYEDSTTNRYSTDPLGNPISPHHPWNKRTLPKPQGKDFKDRYTWACAPRWDRNVVETGA…
NiFe	Group 1h	Unbinned			74	515	7.7e-239	MATTERVKPQGENRNIVARSWDPVTRIVGNLGIYTKIDFDAKEVVECKSTSSIFRGYSVFMKGKDPRDAGFITSRICGICGDNHTTCSVYAQNMAYGIDMPHVSEWIYNLGEAAEYMFDHTIFQDNMVFVDFCEQIVKETNPSVLERANHTEAPHAETHGYRTIGDIMRAFNPFTGDMYLTALEISRTTREMFCLMEGRHVHPSTLYPGGTGTMPTSQVFTDYQARLMGILDFVKRGVSMNDDVFDFFYEALPGYENVGLRRTQLGSWGAFQDPEYCNYRYEDMEAWGRAMYVTPGMVVDNELVTTSLVDINLGMRIMLGSSYYDDWQDEETFVARDPLGNPVDQRHPWNVTTLPRPQKRNLENGNYSWVMSPRMILPETQEKIALETGGGPLARLWVT…
NiFe	Group 1l	Unbinned			72.1	585	2.8e-277	PGAADASSGPGARPAVGITDAAREAQIQRLMARNGHIKDLNMDPVTRVAGALAIHVIADLEEGRHLDAHSQATLFRGYEVLMMGRDPRDAIFVMSRVCGVCGGVHSHAAAYAIEMAMGLAVPPLGTVIRNLGETAEMGYDNPLHLYLLAGPDYSEVVIKQANPELWPKAERWKCPGVAHHGFKTMADIMAQLNPLTGALYREGLQFTRVMREAWALLHGKYPHPQTIVPGGVSTTFTIQTLNEYHARLAKLFDYGQRMMAIWEDILQFFYEADERYKMVGYRPTNHIEPGFWDDPYAYDSTYENCNEWGMRRWSTPGVVVNGELRTNRLTDINMGWEEFVAHSYYQESSSNRYSTDPLGNPITPHHPWNKRTLPQPGAKNWKEKYSWACAPRWDRTVVE…
NiFe	Group 1l	Unbinned			56.2	520	1.5e-173	TRVAGGLALRTTIDHDRREVVDAAALATLFRGYETILPGRDPRDAIFVASRICGACGSSHAATAAAALEMAFDIQAPPMAVAARNLLLSTECLYSPAHHLFILAGPDYSEPTVRATNPELWARAEGTLARGVATHGFERISDIMTALTRVSGELYAEALYMARVAREGFVLIGGKYPHPQTTVPGGISSMIDTSDMNLYMLRVVKFFDYSRKVAAVWDDIVDFFFEANPRYREVGARAPNMIDNGHWDDPWAYDALYENASRWGEARWATPGALVDGRLVTTDLHRLHGGTEESVEHSFYENWSGGGGAAGDSLPAGHAWNKETIPAPGSPNPGGKYSWCTAARWDRQAMESGGYARLWITSVANKSPHRLFCEPTGSGMRFSIPQASLPATELEWTVP…
NiFe	Group 1l	Unbinned			92.5	628	0	MCFKNLPVEFDSEGRPYLRDDVRDPYGTERSPDLNGGSISTLSRDQIEDLLARNGHIQQKNFDPVTRVAGALAFHSVVDLEERKVLESRSVATLFRGYEIIMMGRDPRDAIYITSRACGVCGGTHSGTAALATEMAIGIRPPPMGIVLRNMLSVLEYLLDLPLHLFMLAGPDFSENIIRKTNPEVWERATRTEAPHANVHGYGTMGELMTDMNALTGSLYLEALGMTRVAKEAYALIGGKFPHPQTMVPGGVSATVSISTMQEVYLRLQQFFDYAKKCAAIYDDICDFFYEVNPRYRDVGRTPANLIDLGVWDDPEAYDATYENCNEWGEKRWATPGVIVDGRLVTTKLQNINLGMEEFIDHSFYEEWEGQTFKTDPLGAPLRPYHPWNKETKPRPQAP…
NiFe	Group 1h	Unbinned			75.8	574	2.8e-282	WDPVTRIIGNLGIYTKIDFDQREVIECKRTSSIFRGYSVFMKGKDPRDAGFITTRICGICGANHTTCSVYAQNMAYGIDMPHVAEWIFNLGEAAEYMFDHTLFQDNMVFVDFCEQIVKETNPSVLERANQTEAPRADIHGYRTIGDIMRAFNPFVGDMYLAALEISRTTREMFCLMEGRHVHPSTLYPGGTGTMPTSQVFTDYTARLIRILDFVKRGVPMQDDIFDFWYEALPGYEQVGLRRTQLGCWGAFQHPDYVNYRYEDMNDWGKSMFVTPGVVVDGRLVTNNLVDINLGMRIMLGSSYYEDWQNEETFVSHDPLGNPVDQRHPWNVTTLPKPQKRDLEDGNYSWVMSPRWINPDTGEKLALETGGGPLARLWVTALAGLVDTGYVKADGEKVTI…
NiFe	Group 1l	Unbinned			56.3	565	4.4e-195	MATRTAGETRHVDLDPVTGVAGAGGLSFRMAIDGDSAPVADAYALATLYRGYEVILQGRDPRDAIFVSSRACGACGGVHPTASALACEMAFGIQPPPMGIVARNLMVALEYLWDRPTHLFTRVGPDYSEPVVRETNPELWELAQRTPAPGAATHGYRLISDLMTAMTPVHGKLYGEARDTSRRALEAYVLIGGKYPHPQTIVPGGVSTMIDTADTNEMFLRVTGFFDYSRKVVAVWDDIVDFFFEAEPRFREVGEGPRNFVDLGLWDDPFAYDGTYETASAWAERRWSTPGAVIDGRLRTTDVHQVNAGVEEYVDHSFYEDWTRGGAPGSGHDAFGNRQSAHHPANKQTIPQPGESDPRGAYSWSTAARWNRRPMETGAYAGLWTTAMSNKLPFREYIE…
NiFe	Group 1l	Unbinned			69.4	604	3.2e-260	MCFKNLPIEFDAAGNATLKPGAANPYSYTETPLATPIEDDPRRMKELFDRNGAVRRVDFDPVTRVAGALAFHTVGDLENRQVLETASMATLFRGYESILKGRDPRDAINISSRACGVCGGVHANTSALACEMAFGIHPPPLGITARNIMQAVEYLYDHPIHLSLLAGQDFSEPAVRETNPEIWERATHTRTQGRATHGYEFMSELMTDLPPLTGKLYLEGLHYTRLAREAYVLIGGKFPHPHTVVPGGVSTTIDPSDLNEIMLRVVKYFDYGRKVAAIWDDISGFFYEVNPKYRQIGTRPKSMLEPGQWDDPYAYDGTYANCDDWGRRRWAPPGVIVDGELVTTSLQMQNAGLEEFVEHAFYEEWTDGTNPRFATDPAGNPLSPYHPWNKETIPKPTAT…
NiFe	Group 1l	Unbinned			66.5	632	3.8e-272	MCFKNLPVEFDEAGNATLRGGIPDPYSVTVTKPDVGKTDAEREADIQRLMARNGHIHDMNMDPVTRIAGAMAINVTADLKEGRYLDARSQAPLFRGYEVIAMGRDPRDAIFITSRACGVCGGVHSHASAYALEMAMGIPAPPFGTAVRNMGETAEMLLDNPLHLCNLAGPDYSEIVVRSTNPTLWEKAKTWPCPSADEHGFKTMDELMRSLNPMTGETYRRGLHLSRIGKEMFALLHGKYPHPQTIVPGGVSSTVNLQTLNEYHSRLTRTFDDVRALVGVYDDIAEFFYEGDERNKQVGHLPMNFIESGYWDNPHAYDGTYENCNEWGEQRWATPGVMLDGELVTTRLTDINIGIEEFVEHSFYEEWSDHRFATDPNGNAISPFHPWNKRTLPKPSANN…
NiFe	Group 1l	Unbinned			70.2	630	3.6e-275	MCFKNLPIEFDAQGNATLKKGAVDPYSYTETPAPTPIEDDPERMKELFARNGAIRRVDFDPVTRVAGALAFHTVVDLENRQVMETASMATLFRGYEIILKGRDPRDAIFISSRACGVCGGVHANTSALACEMAFGISPPPMGVTARNLLQAVEYLYDHPIHLSLLAGPDFSESAVRETNPEIWERALNTKLRGTKTHGYALMSELMTDLTPLTGKLYLEGLYYTRLAREAYVLIGGKFPHPQTVVPGGLSTTIDASDLNEIGLRIAKYFDYGRKTAAIWDDIAEFFYDVNPKYQDIGTRPANLIEPGQWDDAYAYDANFNNCDDWGRKRWAPPGVIVDGELVTTSLQLLNAGLEEFVEHAFYEEWTGNGNSEYYKHKTDPAGNPLSPWHPWNKETIPKP…
NiFe	Group 1l	Unbinned			82.9	519	1.3e-273	ALAFHSVVDMEERKVLESRSVATLFRGYEIIMMGRDPRDAIYITSRACGVCGNTHSGTSSLATEMAIGVKPPPLGIVLRNLLSVFEFLLDLPLHLFMLTGPDYSEHVIRRTNPELWEQAETTEAPHANTHGYATLGEIMRDMNALTGSLYLEALHMTRVAKEAYVLIGGKFPHPQTLAPGGVSATVSISTMNEMYLRLQQFFDYSKKAAAIYDDIVDFFYDADPRYREVGRTPANLIDNGIWDDPEAYDATYENCNEWGERRWATPGVIVNGELVTTKLQNVNLGLEEFIDHSFYEGWDGHNCATDPLGAPLSPHHPWNKETKPRPQAPNWREKYTWSTSPRWDRMPMDAEATARMWNTAVARRLPENPYIEATGHSLKMLLPESKLPELELEWHVPDV…
NiFe	Group 1l	Unbinned			57.7	620	1.2e-225	MCFQNLPVEFDAQGNARLKEGLDRYAYQTRDLDRSKVEKLLASNGHVKDINLDPVTRVVGALSFHTVVDLEQGKVLEAHSIGTLFRGYEVILKGRDPRDAMFISSRVCGVCGGVHSVASSLAMEMAFGIGVPPMGGALRNIQLGLDFQIDNPVHLYLLAGPDYSQVVVERTNPSLWERAKKTETRYGAIHGFATMADLMTALNPLTGKLYLEGLHMTRLPKEAYAILYGKYPHPQTVVPGGLSTTVSLQVLNETQLRIIRTLDYAKRGVFIWEEITQFFYDADPRYQQVGTRAKNLIDNGMWDDPYAYDGTYAGAPEWGERRWATPGVIIDGKLVTTNLHHINMGMEEFVEHSYYDGWEDDGVRYRTDPAGNPIGPNHPWNKETKPRSDQRNWKDRYTW…
NiFe	Group 1l	Unbinned			52.9	560	1.5e-166	MAIPTHAAPEAPAEQVERGNAERNLRFDPVTRVSGPFSLHAAADWGDRTVSNAVAIASAFRGYENILVGRDARDAIFISSRACGVCGSAHSIASAQAMEMACGIDPPQMAIVTRNFMAAVECMIEHPSHLFLRAGPDYAEPIVRQTSPELWTRAESASAPSAMVHGLPRISDIMTELRSHGGSLYREALHMSRVAREAYVTVGGKYPHPQTITSGGVSSTVDTTDFNLALLRVVKFLDYARRMVAIWNDLVNFFYEADQRYGAVGAGPKNFVDLGLWDDPASYGVGAIANLSGPGENRWSTPGAIVDGVLQPTDVREIDAGVEEFVEHAFYEDWGGGPYSTDAAGNELSQRHPSNKQTIARPSGIEQNGRYSWCTAARWHGHPMETGAQARLWATALAG…
NiFe	Group 1l	Unbinned			55.4	558	6.6e-175	MSTQTLAAPGTHSGAGARNLRFNPVTRVSGGLHLHAAADFGGTRTVSDAVAMATAFRGYEVILNGRDARDAVFISSRACGVCGNAHSTAGALAVEMACGVSPPPQGVVARNFLSAAECMIDHPSHLFLRAGPDYSEPVVRETSPELWSRAESTPAAGAAVHGFARVSDIMTALTRNSGFLYREALHMTRIARVAYVVIGGKYPHPQTITPGGLSSTVDTTDYNITLLRIVKYLDYSRKTVAVWDDIADFFYQADQRYGQVGAGPMNFIDLGLWDDPHTVGGPSGFGETRWSSPGAIVNGALQTTSVREIDAGVEEFVEHSFFENWSGGGYSHDAGGNPLSSRHPSNKQTIAQPGNPNPDGKYSWSTAARWQGHPMETGAQARMWATALARRPHGSFVES…
NiFe	Group 1l	Unbinned			71.1	537	2e-245	MCFKNLPIEVDAAGSARLQQGGADPYSVATARPEVAMTEEERQAKIHELMARNGHIKDHNMDPVTRIAGALALHVTADLETGQFLDVHSQAPLVRGYEVILRGRDPRDAIFISSRACGVCGGVHAHCAAYAVEMAWGLTPPPLGTVIRNLGETAEMGYDNPLHLYLLAGPDYSEGVVKRTNPELWTQAEKWSCPGQNFHGFATMADLMAALSPLTGELYREGLQFTRIAREQFSLLHGKYPHPQTIVPGGVSTTFTLQTLNEYQSRLSQTFDYAQRMVAVWDDITEFFYQADERYKQVGYRPTNLIDSGYWDDPFAYDATYHNCNQWGEQRASTPGVVIDGELLTTRLTDLNIGFEEFVEHSFYEEWADGEQRYSADPLGNPLSPYHPWNKRTLPKPTG…
NiFe	Group 1l	Unbinned			53.3	610	1.6e-195	SDPYSVTVAQPKGYVRRSGCPGAQLAAPPPQRDWDIDPKPPGAGALAVHTVLDLENRRAVDAHSRAMLFRGYEVILEGRDPRDAIDISSRACGVCGGVHASCASLNIEQAFGVCPPPLGIEVRNLGEVAEMFYDRPLHLGLLAGPDYSTALVSVTNPELVTRAEKTLAPHGDIHGYSTIKDIMDALSPRTGKSYLEALEWTRVGRIMCMLMFGKYPHPSTIVPGGMSTTITTSSFNEYYGQLGKILDWCKVICRIWDDLVDFFMEANPAYEQVGARPTSLCQTGIWDDSEAYDATYANMDYWGNRRWSTPSVIIEGKLVTTDLTAINMGMEEFIEHSFYDDWTKTGPQRYKTDPLGNPLSPYNAWNKTTLPKPTGTNVKERYTWDTAPRWDRQTVETGA…
NiFe	Group 1l	Unbinned			52.9	544	2.8e-175	GALSFHTRIDDERGVVTEAYSEAVQFRGYELILKGRNPIDAIDISSRACGGCGGVHSTCAAMALEMTFGAAPPPLAVIARNLAEAAELLYDHCLHLFLLAGPDYSQAMVTRTNPRLWQRAQRAAAPNAGTHGKVTIAEIMSGLNPLRGEFVTEALEVTRAGREIVSLIYGKYPLPSAVVPAGLGTRLDHATLHQVLARMVRLLDYAKRVATLWDDLIEFFYAADPAYRQVGVRQTNLISTGMWDDPDVYDADYLNADRWGHNRLSTPGVVIDGELRTTRLRQIDLGIEEFVDHSFYDRWGDSAGTAPDGAPLSPFHPWNKRTLPRPEATSWQGRYSWAPAPRWDRRPMESGPLARQWITVAAGLVETEFIRTEPGLLRITVPGSTLPEKVITWRVPDVV…
NiFe	Group 1l	Unbinned			71.2	632	5.1e-293	MCFKNLPIAFDPTGNARLQVGVPDPFSVTTARPEVTMTEEERQEKIHELMARNGHIKDHNMDPVTRVAGALALHVTADLEEGEFVDVHSQAPLFRGYEVILMARDPRDAIFIASRACGVCGGVHSHAAAYAVEMAWGLAPPPLGTVIRNLGETAEMGYDNPLHLYLLAGPDYSEGVVKRTNPELWPKAEKWSCPGQNFHGFKTMADLMRALNPLSGELYREGLHFTRIAREQFSLLHGKYPHPQTIVPGGVSTTFTLQTLNEYQSRLSQTFDYAQRMVAVWDDITEFFYEVDERYQQVGYRPTNLIDDGYWDDPFAYDATYENCNEWGEQRASTPGVVIDGQLLTTRLTDLNIGFEEFVEHSFYEEWTDGAQRYPTDPLGNPLSPYHAWNKRTLPKPTG…
NiFe	Group 1l	Unbinned			52.1	633	4.6e-198	MCFTNLPIAFDEDGHARLEGGEGFAVPAGAAVAAPAAPVSTNGNRTRELNLDPVTRVAGALAFHTTLDLTEGVVTDAHSQAVQFRGYELILQGRNPVEAIDISSRACGVCGGVHSTCAAMALEMVFGVAPPPLAIVARNLAAAAELFYDHCLHLFLLAGPDYSEKMVHSTNPSLWKRAQRTAAPGAATHGMATLGEIMTGLNPLSGGLYREALEATRSGREIVSLLLGKYPHPSSIVPAGIGHRLDQHLLNQVLARVLDLRDYAKRVAALWDDIVDFFYEADPRYGQVGARKQNLIAAGMWDDPDSYDASYLNADGWGMKRLSTPGVVVDGILRTTNLSQVNAGIEEFVDHSFYEDWTDGLATASAPDGSPLSPFHPWNKRTIPRPEKRSWKERYSWST…
NiFe	Group 1l	Unbinned			56.6	555	2.8e-184	PGATIRRCSSTTPAAGCSCSPSRAGAASTRRPARARGCGAGGAAPNLRYDPVTRVSGPLAFHASVDFSGRSVHDAMAIATAFRGYENILVGRDARDAVFISSRACGACGGAHPIAAAQAVEMACAIQPPATAVVARNFLASAECMYDHPTHLFLRAGPDYSEPVVRETSPELWSAAESTAAPGAAVHGHARSSDIMTAMTRYTGALYREALEKARVAREAYVLIGGKYPHPQTITPGGISSTVDTTDWNLALLRIVNFLDYVRAVTAVWDDLANFFLEADSRFAEVGAGPKNFLVAGLWDDPFAFDASYMHASEWGERRWATPGAIVGGELQTTDLQQIDTGVEEFIGHSFYEDWGAPAYSHDAIGNPLGARHPYNKQTIPRPGDPDPQGRYSWSTAAR…
NiFe	Group 1l	Unbinned			52.7	520	3.1e-163	CFTSLPIAFDGAGRAHLDDGGDFAVVAADRSSVGAPPAPSGGHQFRELNLDPVTRVAGALAFHTTLDVTDRVVTEAHSEAVQLRGYELILEGRHPVEAIDISSRACGVCGGVHSTCAAMTLEMVFGVAPPPLAIVARNLAAAAELLYDHCLHLFLLAGPDYSEAMVRSTNPSLWKRAEGASAPGAAIHGFATVGEIMTALNPLSGRLYREALEVTRSGREIVSLLLGKYPHPSTIVPAGLGRQVDQHLLNQVLARVLDLRDYAKRAAAIWDDIVDFFLEADPRYAEVGERKANLIATGIWDDAESYDASYLRADEWGARRLSTPGAVVDGALRTTQLNQVNSGIEEFVDHSFYEQWTDGESPTLAPDGSPLSPFHPWNKRTIPRPEKRSWKERYSWSTA…
NiFe	Group 1h	Unbinned			81.6	522	1.6e-268	MATTIPKRTGSTKDSRDFELVEMAWDPITRIIGNLGIYTKIDFDNKEVVECKSTSSVFRGYSVFMKGKDPRDAHFITSRICGICGDNHAVCSVYAQNMAYGIKMPPLAEWIYNLGEAAEYMFDHTIFQDNLVFVDFSEQMVKETNPGVLEQAERTDAPHADIHGFRTIADIMRSFNPFTGETYKEALKMSRLTREMFCLMEGRHVHPSTLYPGGTGTMGTSQVFTDFLVKLMEYLDFVKKAVPMNDDVLDFFYEALPGYEEVGNRRILLGCWGSFQDPDVVDYKYENMQTWGDAMFVTPGIVVDGELVTTNLVDINLGIRILLGSSYYEDWINEETFVTHDPLGNPVDKRHPWNQTTIPKPQKRDLEGGNYSWVQSPRWYDQRTGDHLALDTGGGPLAR…
NiFe	Group 1l	Unbinned			62	561	3.9e-228	PMCLQNLPVEFDNQGRAHLRNGVPDPWSMEAARPQVDETEADREARVARLAGQNGRVRAVNIDPVTRVAGELGIHVTVDLEEGRHLNAHAQAPLFRGYEVLAMGRDPRDAIFITSRVCGVCGGVHSHCAAYALEMAMGIPAPPFGTAVRNLGETAEMLLDNPLHLCNLAGPDYSALVVKATTPKQWERAKTWKCPNADEHGYQTMDELMESLNPMTGGTYRLGLELSRIGKEMFSLLHGKYPHPQTIVPGGVSSTITFETLNEYHSRLARTFDQVRHIVGVYDDLTEFFYEADQRYKEIGRLPMNFVDTGYWDSPHAYDGTYENCNDWGEQRWATPGVMIDGELITTRLTDINIGLEEFVEHSYYEEWSGQHFDTDPTGNAISPFHPWNKRTLPKPSAK…
NiFe	Group 1l	Unbinned			57.7	525	3.4e-186	MVSGGGGWVGARGRLDPAAFSYDRAPAPLPVEAGGDKVRRVDFDPVSRVAGPLSFHTVLDLESREVVETAAMPNLFRGYEIILEGRDPRDALFVSSRACGVCGSAHAPTAALAIEMALGMQPPPMAVAMRNLLQACDALSDYCGQLFTLAGPDYSEAVVRRTNPELWERAQATPAPGVATHGFERIAHIMTGLGRLSGDLWAEALHMSRIAKEAFVVIGGKHPHPQTTAPGGISATVDTQDMNVMLLRVVQFLDYGQRVVAVWDDLVDFFYEANPRYREVGAGPMNFIDFGLYDDPWSYDATFEGASQWGEARWGTPGAVRDGRLVTTDLKRLNQGLEEFVEHSFYESWTGSHEFSSDPDGAALSPNHPWNKQTVPAPGDPDLRGRYSWATAPRWDRQP…
NiFe	Group 1l	Unbinned			52.4	632	1.2e-198	MCFTNLPIAFDGDGRARLEDAEGFAVPAAAPVAVAAPAPAAAAPVSTNGHRMKELNLDPVTRVAGALAFHTNLDLTAGVVTEAHSEAVQFRGYELILQGRNPVEAIDISSRACGVCGGVHSTCAAMTLEMVFGVAPPPLAIVARNLAAAAELFYDHCLHLFLLAGPDYSEEMVRRTNPTLWKRAEQAAAPGVGTHGMATIGEIMSGLNPLSGKLYREALEVTRSGREIVSLLLGKYPHPSSIVPAGIGHRVDQHLLNQVLARVLDLRDYAKRVAALWDDMVEFFYEADPRYARVGARRPNLIAAGIWDDPDSYDGTYRNADEWGMRRLSTPGVVMDGVLRTTKLSQVNAGIEEFVDHSFYEDWTDGLATANAPDGAPLSPFHPWNKRTIPRPEKRSWKD…
NiFe	Group 1l	Unbinned			55.6	520	1.2e-178	SRACGVCGGVHATVSALATEQAFGVCPPPLGVEVRNLGEVAEMFYDHPLHLGVLAGHDYSTSIVSLTNPELVTRAEKTLAPNGDIHGYTTIKDIMDAFNPLTGKYYLEALEWTRVGRIMCSLMYGKFPHPSTLVPGGVSTTITTTSFNEYYTQLGKIIDWCKVICRIWDDLCDFFLEANPDYELVGARPTNLIQTGIWDDSEAYDATYSNCNDWGNRRWAKPGVIVDGQLRTTNLTDVNMGIEELVEHSIYDDWTRTGEQRLRTDPLGNPLSPYHMWNKVTIPRPGPTSFKDKYTWDTAPRWDRLSMETGTYGRMWTTALAAATPDNPFFEGTGDGLKILLPRYVLPETALFWPVPRTLNAIERNRGRAYAMAFTAAIGMNCLLKSFEYWRRGETKVHT…
NiFe	Group 1l	Unbinned			55.5	560	1.6e-184	MHYENMPPAQGGAAPYAATQPQYGGGGQRVDFDPVSRVSGALSFRTVVDTSAGRVLDAAAVGTMFRGYENILQGRDPRDAIFVSSRACGVCGGVHSIASALCLEMAFGIHPPPAGTTARNLLVAIEYLHEHATQIFLRAGPDYCEPVVRNTNPEIWERAQQTLAPGQATQGFSRVSDIMSGLTPFRGRLHAEAFDLSRRAREGYVLMGGKYPHPQTIGPGGISSRVDRQHMNLTWLRVVPFIDYAKKVVAIWDDLMNFFLESDPRFVEVGAAPMNFIDLGQWDDPYAYDGTLEQASAWGERRWATPGAIVNGQLRTTDLHQINRGIEEDVGHSFYQDWGAGGGVNGAAGSLSANHPWNKQTLPPAGSINSQGKYSWSTAARWERQAMETGAYSRLWTTA…
NiFe	Group 1l	Unbinned			69.8	643	1.4e-287	MCFKNLPIEIDAEGKATLKPGVADPYAYSETAVQTPIEDDPDRMKELFARNREARRVDFDPVTRVAGALAFHSVVDLENREVLETAAMATLFRGYEVILQGRDPRDAIFISSRACGVCGGVHANTAALGIEMAFGIHPPPMGIVARNLLQAIEYLYDHPIHLSLLAGPDFSEPAIRETNPEIWERAQRARLPSRATHGYEFMSELMSDLTPLTGKLYLAGLHYTRVAREAYVLIGGKFPHPQTVVPGGVSTTIDTSDLNEIMLRIIKYFDYGRKTVAIWNDLIDFFYEVNPKYRDVGTRPASMLEPGQWDDPYAYDGTYENCDEWGAKRWAPPGVVVDGELVTTSLQLMNAGLEEFVEHAFYEEWVGNGGPRFATDPAGNTLSPYHPWNKETIPKPGVT…
NiFe	Group 1h	Unbinned			79.1	521	2.8e-260	ICGDNHTVCSLYAQQMAYGVKPPAIAEWMINLGEAAEYMFDHTIFQDNLVFVDFCEQMVRDTNPEVLERAERTEAPNAGLHGYRTIADIMRAYNPFQGEVYKEALAISRTSREMFCLMEGRHVHPSTLYPGGVGTQPVPTTFTEYLSRLLRCLDFIKKGVAMNDDVFDFWYEALPGYEEVGRRRIQLGCWGAFQDPDVVSYAYDNMETAGNAMFVTPGVVVDGELLTHSLVDINVNMRIELGSSYYEDWVNEEKFVSHDPLGNELDMRHPWNQTTIPKPQKRDLDGGNYSWVMSPRWYDNRTGDRLALDTGGGAIARLWYTALAGMVDTPYVKATDGESIQINLPATPNTPEQPLEWRPPKWSNAIERARARVYFVAYASAMALHFVEQALEEVRAGNT…
NiFe	Group 1l	Unbinned			52.1	633	9.8e-196	MCLENLPIAFDERGRARLEEEGSFAVAPSLDAPTPSRSTNGAAAQANGAGPSANGRTREFNIDPVTRVAGALSFHTRLDDERGVVTEAHSHAVQFRGYELILKGRNPLDAIDISSRACGVCGGVHSTCAAMALEMTFGVAPPPLAIAARNLAASAEFIYDHCLHLFLLAGPDYSEAMVRRTEPSLWERAQRTAAARSTVHGLPAIADVMKGLNPLSGALYREALGATRSGREIVSLILGKYPHPSTILPAGLGVVLDQSLLNQILARIVALRDYVKRVVAIWEDLVEFFYEASPRYREVGARRANLLTTGMWDDPEAYDADYRNADRWGRRRLSTPGAVVDGELRTVSLSQVDLGIEEFVDHSFYEDWTGGRTLPAPAPDGSPLSPYHPWNKETIPRPE…
NiFe	Group 1l	Unbinned			73	600	7.6e-278	VETPAPTPIEDDPSRRRELFERDGAVRRVDFDPVTRVAGALAFHTVVDLENRQVLETASMATLFRGYEIILKGRDPRDAIFISRRACGVCGGVHATTSALACEMAFGISPPPMGVVARNLLLSTEYLYDHPIHLSLLAGPDFSEEAVRETNPEIWTRAENTRTQGREVHGYEFMSELMTDLTPLTGKLYLEGLYYTRLAREAYVLIGGKYPHPHTVVPGGVSTTIDPSDLNEIMLRVVKYFDYGRKTVAIWNDIAEFFYDVNPKYKDIGTRPKNMVEPGQWDDPFAYDASYENCDDWGRRRWATPGVLVDGELVTTSLQMVNAGVEEFVEHAFYEEWTGNGSGNEYYKFPTDPAGNPLSPYHPWNKETIPKPTATSWKEKYSWSTAPRWDRMAMETGAY…
NiFe	Group 1h	Unbinned			82.9	579	1.3e-306	MSWDPITRIVGNLGIYTKIDFDNREVVECKSTSSVFRGYSVFMKGKDPRDAHFITSRICGICGDNHAVCSVYAQNMAYGIPMPPLAEWIYNLGEAAEYMFDHTIFQDNLVFVDFSEQMVKETNPGVLEQAERTEAPNADIHGFRTIADIMRSFNPFTGETYKEALKMSRLTREMFCLMEGRHVHPSTLYPGGTGTMGTSQVFTAFLVKLMEYLDFVKKAVPMNDDVLDFFYEALPGYEEVGNRRILLGCWGSFQDPDVVDYKYENMQTWGEAMFVTPGIVVDGELVTTNLVDINLGIRILLGSSYYEDWQNEETFVTHDPLGNPVDKRHPWNQTTIPKPQKRDLEGGNYSWVQSPRWYDERTGDHLALDTGGGPLARLWATALAKLVDIGYVRAATGNS…
NiFe	Group 1l	Unbinned			56.3	563	5e-191	MAYQTQTPPAPQGGGYGQRVDFDPVTRVSGSLAMRTVIDGERVTDAAAVGTMYRGYENILAGRDPRDGIFISSRACGTCGGVHTTGSALAIEMAFGVVPPPAGITARNLLVAIEYLYDHTTQLFARIAPDYSETAVRATNPELWERAQQTPAPGQATHGFARISDILRGLRPYSGGLHAEALDMTRRAREAYVLMGGKYPHPQTITPGGISSRVDRQHMNLTWLRVVPFMDYSKKVVAIWDDVIDFFLESEPRFAEVGAGPANFIDLGQWDDPYAYDATYEGAGTWGERRWATPGAIVNGQLRTTNLHQLNRGIEEFVGHSFYDDWGGGGGADPAGGSLSANHPQHKQTIPRPGSIDVRGKYSWSSAARWERTPVEAGSYARLWVTALANRLPHRRFIE…
NiFe	Group 1h	Unbinned			78.9	506	1.4e-251	MAVQERVDQQTGNIVDMSWDPITRIVGNLGLYTKIDFGNREVLSCKATSSIFRGYSVFMKGKDPRDAGFITSRICGICGDNHTVCSLYAQQMAYGVKPPPLAEWMINLGEAAEYIFDHTIFQDNLVFVDFCEQMVRDTNPSVMERAEKTEARHADLHGYRTIADIMRAFNPFTGEVYKEALLISRVSREMFCLMEGRHVHPSTLYPGGVGTQPVPTTFTEYLSRLLRCLDFIKKGVAMNDDIFDFWYEALPGYEEVGRRRIQLGCWGAFQDPDVVSYAYDNMNSAGDAMFVTPGVVVDGQLLTHSLVDINVNMRIELGSSYYDDWVNEEKFVSHDPLGNPIDMRHPWNQTTVPKPQKRDLDGGNYSWVMSPRWYDNRTGERLALDTGGGALARMWATAL…
NiFe	Group 1l	Unbinned			52	569	1.5e-177	HLDGGFDVGSQNGRSRTATATVTAPATAFGPRRPAPPTAGPGSFSYRIDPVTRVAGALAFEARVDLEERVVTEAYSEAVMFRGYELILKGRNPVEAIDISSRACGVCGGVHSTCASMALESVSGVTPPPLGMVARNLAEAAELVYDHCLSLFLLAGPDYSEAMVRRTNPALWARAERSLAPRATTHGRIKVADIMTGLNPLTGPLYLEALEVTRWGREIVSLVYGKYPHPSAVVPAGITTQLDHSTLNQVLARIVRLLDYAKRAAALWDDLVDFFYEADPRYRQVGVRRANLIVTGMWDDPEAYDALYEHADDWGSLRLSPPGVVVDGQVRTTKLRQVNLGIEEFVSHSFYDGWEGTDTPTAPDSAPLSQFHPWNKTTLPRPERRSWKERYSWATEPRW…
NiFe	Group 1l	Unbinned			58.9	504	9.3e-189	SSLAIEMAFGIAPPPMGLALRNIQLALDFMLDNPLHLYILAGPDYSETVVARTNPSLWERAKKTETRHGDIHGYRTIAEIMTALNPLTGGLYLQGLHSTRPPREAYALLYGKYPHPQTVVPGGLSSTVSLKELNETHTRIIRTIDFAKKGVFIWEDLTEFFYEADPKYKQVGARPKNLMDSGVWDDPFAYDGTYENSAEWGDRRWATPGVIIDGELVTTNLHHINIGLEEFVEHSFYEGWENEGVRHRTDPAGNPISPNHPWNKETKPAPVHKRSWKDKYTWATTPRWDRQVMEAGAYARMWTTAAAGKLPHTRFMEATGTSLKMDVPKTVLPAMELEWKIPDVWNAFERNRNRAYHILYSMLVAYENLLICFEQMKKGETRTATPYEVPKDHRIGVGF…
NiFe	Group 1l	Unbinned			89.4	537	1.2e-303	PLDMCFKTLPVEFDERGNATLRGGIPNPYDVTITKPDVDLDETERRERIERLVARNGHIKDLNIDPVTRIAGALAVHVTADLEQKQYLDSHAQATLFRGYEVILMGRDPRDAIFISSRACGVCGGVHAHAAAYAIEQAMGICPPPLGTVVRNMTETAEMGYDNPLHLYLLAGPDYSEAVLKGSNPELWAKAEAWPCPNVDIHGFKTMADLATALNPLTGKLYREGLEFTRLSREMVVLLTGKYPHPENVVPGGVSTTLTLQTLNEFHSRLGKIYDYAQRMLAVWDDIPAFFYEADERYQYVGYRPTSHIDPGYWDDPYAYDATYERCNSWGEKRWSTPGVVLDGELVTTRLTDINIGWEEFVEHAYYEPSHTSRYDTDMLGNPISPYHPWNKRTLPKPG…
NiFe	Group 1l	Unbinned			58.4	565	1e-199	MATRTAGETRHVDFDPVTRVAGAGGLSFRTAIDVESGRVPDAFALATLYRGYEVILQGRDPRDAIFISSRACGACGGVHSTASQLACEMAFGIQPPPMGITTRNLLVALEYLWDRPTHLFARVGPDFSEPVVRETNPEIWQQAQRTPAPGRGTHGYELISHIMTALTPPAGHIYGEARDMSRRALEAYALIGGKYPHPQTTVPGGVSTKIDTSDTNEILLRVTGFFDYARKVVAIWDDIVEFFFLVEPRFREVGEGPRNFIDLGQWDDPFAYDGTFENASAWAERRWSTPGAIVDGRLRTTDVLQVNRGVEEFVDHSFYEDWTRGGASGAGQDAFGNRLSAHHPSNKETIPEPGEADPRRKYSWSTAARWERRPMETGAYAGLWMTAMSRAMPHRRFVE…
NiFe	Group 1h	Unbinned			79.4	558	6.3e-279	MSWDPITRIVGNLGIYTKIDFDNREVVECKSTSSVFRGYSVFMKGKDPRDAHFITSRICGICGDNHAVCSVYAQNMAYGIKMPPLAEGIYNLGEAAEYMFDHTIFQDNLVGVDFCENMVKETNPSVWQQAERTDAPNANIHGYRTIGDIMRSLNPFTGDTYKEALKMSRITRHMFCLMEGRHVHPSTLYTGGTGTKGTSQIFTDYLVRLMEFMDFVKKAVPMYDDLMDFFYEALPGYEEVGNRRVLLGCWGSFQDPDVVDYKYENMQTWGDAMYVTPGIVVDGELVTTNLVDINLGIRILLGSSYYDDWQDEETFVTHDPLGNPVDKRHPWNQTTIPKPQKRDLNGGNYSWVQSPRWYDERTGDYLALDTGGGPIARLWATALAKLVDIGYVRASTGNS…
NiFe	Group 1l	Unbinned			55.5	633	1.7e-219	MCFKNLPIEFDANGKATLREGVTDPYSFTASKPKGFVRKQEGPGAQLASPPKLRDWSIDPVTRVAGALAVHTTLDLENRKAVDAYARAMLFRGYEIILQGRDPRDAIDISSRACGVCGGVHATVASLAIEQAFGICPPPLGIACRNLGEVGEMFYDHPIHLGLLAGPDYSTSLVSVTNPELVRKAENTLAPGYEVHGMRTIKDIMDSMNPLTGKHYLESLEYTRVGRIMCMLMYGKFPHPSTLVPGGLSSTISTSTFNEYYTQLGKIFDYIKVMIATWDDVMDFFLESNPAYEEVGARPINIAQTGGWDDSDVYDATYANCNTWGNRRWAKPGMIIDGKLVTTNLTDINMGYEEFVDHSFYDDWTRSGSQRFATDPLGNPLSPYHPWNKETIPRPGATN…
NiFe	Group 1l	Unbinned			50.2	637	1.1e-194	MCFTNLPIAFDGDGHAHLNGSDDFGVPSGAPATSVAAPDSSNGHRMKELNLDPVTRVAGALAFHTTVDLTDGVVTEAHSEAVQFRGYELSLQGRHPVEAIDISSRACGVCGGVHSTCAAMTLEMVFGVAPPPLAIVARNLAAAAELFYDHCLHLFLLAGPDYSEAMVRSTNPSLWKRAEQTAAPGAAIHGLATVGEIMSGLNPLSGVLYREALEATRSGREIVSLLLGKYPPPSTIVPAGLGHRVDQQLLNRVLARILDVRDYAKRVAALWDDLVDFFYAADPRYAQVGARRANLIAAGIWDDPESYDASYSGADEWGARRLSTPGVVVDGVLRTTRLSQVNAGIEEFVDHSFYEDWTDGLEVTSAPDGSPLSPFHPWNKRTIPRPEKRSWKERYSWST…
NiFe	Group 1l	Unbinned			77.4	633	8.39999999999798e-312	MCFKNLPVDFDASGKATLRGGTDAYTVTAKPGAGMTDAEREERIQRLMARNGHIKDLNMDPVTRVAGALAIHVVADLEQGVYLDAHSQATLFRGYEIILMGRDPRDAIFISSRACGVCGGVHSHAAAYAIDMAMGLAPPPMGTVVRSLEEAAEMGYDNPLHLYLLAGPDYSEAIVKQVNPELWPRAEKWKCPGVRHHGFKTMAELMTALNPLTGSLYQEGLEFTRLSREMFVVLAGKYPHPQTVVPGGVSTTLTLQTLNEYHAKLGKIFDYAQRMMAIWNDIPEFFYECDERYRQVGYRPGNQIDPGYWDDPYAYDAKYETCNQWGERRWSTPGVVVDNELVTTRLTDINTGWEEFVEHSYYDESSTNRYATDPLGNPISPYHPWNKRTLPNPQGKDFR…
NiFe	Group 1l	Unbinned			70.9	643	9.7e-292	MCFKNLPIEFDAQGNATLKEGAADPYAYDETKLQTPIEDDPERMQELFARNGAVRRVDFDPVTRVAGALAFHTVVDLEHREVLETASMATLFRGYEIILQGRDPRDAIFISSRACGVCGGVHANTAALGIEMAFGIHPPPMGIVARNLLQAIEYLYDHPIHLSLLAGPDFSEPAIRDTNPEIWERALSARLPSRATHGYEFMSELMSDLTPLTGKLYLEGLHYTRVAREAYVLIGGKFPHPQTVVPGGVSTHIDSSDLNEIMLRMVKYFDYGRKTVAIWNDLCDFFYEVNPKYRDVGTRPKSMLEPGQWDDPYAYDGTYENCDEWAAKRWAPPGVVVDGELVTTSLKMQNAGLEEFVEHAFYEEWVGHGEAPFKTDPSGNPLSPYHPWNKQTIPKPGGT…
NiFe	Group 1h	Unbinned			74	538	1.5e-256	YSVFMKGKDPRDAGFITSRICGICGDNHTVCSIYAQNMAYGIRMTPLAEHIFNLGEAAEYMFDHTIFQDNLVFVDFCEQIVKDTNPSLLDRANKTDAPGAEIHGYRTIGDIMRSFNPFTGDMYLAALEVSRITREMFCLMEGRHVHPSTIYPGGTGTVATPQVFSDYMSRLLKILDFVKKGVPMNDDVFDFFYEALPGYEQVGLRRTQLGCSGAFQDASAVNYRYEDMEKWGREMLVTPGVIVDNELVTTSLLDINLGMRIMLGSSYYDDWTDEETFVDSDPLGNPVDKRHPWNVTTLPRPQKRDLEGGKYSWVMSPRWVNPKTEETLALETGGGPLARLWVTALAGIVDTGHVKSTGHSVEINLPRSRGLPEMTFEWRPPQWTNALERNRARIYFIAY…
NiFe	Group 1h	Unbinned			88.2	551	0	ECHSTSSIFRGYSMFMKGKDPRDAHFITSRICGICGDNHATCSVYNQNMAYGVRPPHIGEWIINLGEAAEYMFDHNIFQENLVGVDYCEKMIAETNPGVLERANVTEAPNAGTHGYRTIGDIMRALNPFTGDFYREALQVSRYTREMFCLMEGRHVHPSTLYPGGVGTVATIQLMTDYQIRLMRYIEHMKKVVPMHDDLFDFMYEALPGYEQSGLRRTLLGCWGSFQDPEHCNFEYKDMTDWGRKMFVTPGVVVDGKLVTTDLVDINLGIRIMLGSSYYDDWQDQEMFVKNDPLGNPVDRRHPWNQSTNPRPQKRDFDDKYSWVMSPRWFDGKDNLALDTGGGPLARLWSTALANLVDIGYVQATGTSVKINLPKTALMGPAELEWKIPQWSNTIERNR…
NiFe	Group 1h	Unbinned			83	500	2e-263	MAVQERVDPQAGNIVDMSWDPITRIVGNLGLYTKIDFAQREVVSCKATSSIFRGYSVFMKGKDPRDAGFITSRICGICGDNHTVCSLYAQQMAYGVKPPPLAEWIINLGEAAEYIFDHTIFQDNLVFVDFCEQMVRDTNPRVLEKAEQAEARHADLHGYRTIADIMRAFNPFQGEVYTEPLLMSRITREMICLMEGRHLHPSTLYPGGVGTVATPTLFTDYLTRLMRTFDFIKKAVAMNDDVFDFFYEALPGYEEVGRRRVLLGCWGAWNTPDHVDYAYRNMDAWGNEMFVAPGVVVDGELVTTNLVDINVGLRILLGSSYYEDWAGEETFVDKDPLGNPIDKRHPWNQTTIPKPQKRDLDGGNYSWVMSPRWYDKRTGDYLALDTGGGALARLWVTAL…
NiFe	Group 1l	Unbinned			56.4	555	4.8e-186	MAYTPATAPSQGRGFSGTRQVNFDPVTRVAGGLALRTTIDHDRREVVDASALATLFRGYETILPGRDPRDAIFVASRICGACGSSHAAAASAALEMAFDIQAPPMAVAARNLLLATECLYSTPHHLFVLAGPDYSEPVVRATNPELWARAEGTLAPHVAIHGYERISDIMTALTRVSGELYAEALYMSRVAREGFVLIGGKYPHPQTTVPGGISSLIDTSDMNVYMLRVVKFFDYSRKVAAVWDDIVDFFYEANPRYREVGATAPNLIDNGHWDDPWAYDALYENASRWGEARWATPGAIVDGRLVTTDLQRLHGGTEEFGDHSFYENWGGGGTAGDQLPPGHAWNKETIPAPGTPSSGKYSWCTAARWDRQAMEGGAYARLWITSVANKSPHRLFCEP…
NiFe	Group 1h	Unbinned			83.8	524	5.3e-275	MRHMATTIPKRAGSTKASADSELVEMAWDPITRIVGSLGIYTKIDFGTGRVVDCHSTSSIFRGYSIFMKGKDPRDAHFITSRICGICGDNHATCSVYCQNMAYDVRPPHLGEWIVNLGEAAEYMFDHNIFQENLVGVDYCEKMVAETNPGVLELANATEAPNAESHGYRTIGDIMRSLNPFSGEFYREALMVSRYTREMFCLMEGRHVHPSTLYPGGVGTTATIQLFTDYLTRLMRYVEFMKKVVPLHDDLFDFIYEAMPGYEEVGRRRILLNCWGAFQDPDVCNFNYRDMTKWGRAMYVTPGVVVDGKLVTNDLVDINLGIRILLGSSFYDDWGGQPMLVAKDPLGNPVDRTHPWNQHTIPQPQKRDFADKYSWVMSPRWFDGKDHLALDTGGGPIAR…
NiFe	Group 1l	Unbinned			69.9	545	1.6e-234	NPYSYTETPLPTPIEDDPHRMKELFARNGAVRRVDFDPVTRVAGALAFHTVVDLENRQVLETASMATLFRGYEIILKGRDPRDAINISSRACGVCGGVHATTSALACEMAFGIHPPPLGVVARNLLRSVEYLYDHPIHLSLLAGPEFSEPAIRETNPEIWERATHPRTKGRATHGYEFMSELMTDLTPLTGKLYLEGLHYTRLAREAYVLIGGKYPHPQTVVPGGVSTTIDASDLNEIMLRVIKYFDYGRKTAAIWDDIAAFFYEVNPKYRDIGTRPKSMIEPGQWDDPYAYDGTFANADAWGRRRWAPPGVIVDGELATTSLQMLNAGVEEFVEHAFYEEWTDGTGPRFATDPSGNPLSPYQPSHKATIPKPTATSWKEKYSWSTAPRWDRQAMETGA…
NiFe	Group 1l	Unbinned			56.9	583	5.8e-203	MAESFRDLPGGVGAHGHAGRIDPAAFQYDPTPAPAPIEAGGETTRQVDFDPVSRVAGPLAFHTVLDLESREVVEAAAMPNLFRGYEILLEGRDPRDAIFLSSRACGVCGSAHAPTAALGLEMAMGLQPPPMAVAVRNLLVTLDCLSDYPTQLFLMAGPDYSEATVRRTNPELWERAQAAPAPGVATHGFERIAHIMTGLGRLTGDLWAEALHMARVAREGYVLMGGKYPHPQTTTPGGMSATVDTQDVNVMLLRVVQFLDYSQRVVAVWDDLIDFFYEANPRYREVGAGPANFIDFGLWDDPWAYDGTFEGLSQWGESRWGTPGVVRDGRLVTTDLKRINQGLEEFVEHSFYESWTGSHEFSSDPGGAALSPNHPWNKQTVPAPGDPDLRGRYSWSTAP…
NiFe	Group 1l	Unbinned			71.6	648	1.9e-295	MCFKNLPVAVDAQGRTHLSQGSNSNSAGDNERPYAVTAAVPRNNLTATVDEGQVQRLMARNGHIVNKNMDPVTRVAGALAVDVTADLEQGRYLDAHAQATLFRGYEVILMGRDPRDAIFVASRACGVCGGVHSHAAAYAIEMAMGLAPPPLGTIVRNMQEAAEMGYDNPLHLYLLAGPDYSADVVRATNPDVWEKAKKWECPNAAHHEFRTMADLMQALTPLTGHLYHEGLNFTRLAREMFSILAGKYPHPQTVVPGGVSSTITLESLNEYHAKMGRIFDYAQRLVTIWDDLAEFFYEADERYKLVGSRPMNLIDDGYWDDPYAYDATYSNCNEWGEKRWSTPGVIVDGELLSTRFTDMNVGLEEFVEHSYYDSWDGQRFASDPLGNPLSPFHPWNKQT…
NiFe	Group 1l	Unbinned			71.6	644	1.7e-291	MCFKNLPIEFDAQGNATLKPGVADPYAYAETPLPTPIEDDPARMQELFARNGSIRRVDYDPVTRVAGALAFHTVVDLDNREVLETASMATLFRGYEVILQGRDPRDAIFISSRACGVCGGVHANCSALAIEMAFGVHPPPMGITARNLLQAIEYLYDHPIHLSLLAGPDFSEPAVRETNPEIWQRAEQTRTRNRATHGYELMSQLMTDLTPLTGKLYLEGLYYTRLAREAYVLIGGKFPHPQTVVPGGVSASIDASDLNEIMLRVVKYFDYGRKTAAIWDDLSDFFYDVNPKYRDVGTRPKSMLEPGQWDDPYAYDATFENCDDWGRRRWAPPGVIVDGELVTTSLQMLNAGVEEFVEHAFYEEWTDGQGQRFATDPAGNPLSPWHPWNKQTIPKPGAT…
NiFe	Group 1l	Unbinned			77.4	633	8.39999999999798e-312	MCFKNLPVDFDASGKATLRGGTDAYTVTAKPGAGMTDAEREERIQRLMARNGHIKDLNMDPVTRVAGALAIHVVADLEQGVYLDAHSQATLFRGYEIILMGRDPRDAIFISSRACGVCGGVHSHAAAYAIDMAMGLAPPPMGTVVRSLEEAAEMGYDNPLHLYLLAGPDYSEAIVKQVNPELWPRAEKWKCPGVRHHGFKTMAELMTALNPLTGSLYQEGLEFTRLSREMFVVLAGKYPHPQTVVPGGVSTTLTLQTLNEYHAKLGKIFDYAQRMMAIWNDIPEFFYECDERYRQVGYRPGNQIDPGYWDDPYAYDAKYETCNQWGERRWSTPGVVVDNELVTTRLTDINTGWEEFVEHSYYDESSTNRYATDPLGNPISPYHPWNKRTLPNPQGKDFR…
NiFe	Group 1h	Unbinned			72.5	592	2.3e-279	MAVTEEVRPQSGNIVTRSWDPVTRIIGNLGIYTKIDFDQREVIECKSTSSIFRGYSVFMKGKDPRDAGFITTRICGICGDNHTTCSVYAQNMAYGIDMPHVAEWIYNLGEAAEYMFDHTMFQDNMVFVDFCEELVKETNPSVMERANQTEAPRGDLHGYRTIGDIMRSFNPFTGDMYLAALEISRTTREMFCLMEGRHVHPSTTYPGGVGTMPTSQLFTDYLSRLLSVLDFVKRSVPMQDDVFDFFYEALPGYENVGLRRTQIGCWGAWQHPDFVDYRYENMNDWGKKMFVTPGVIVDNELVTNNLVDINVGMRIKLGSSYYRDWQDEETFVSKDPLGNPIDQRHPWNVTTLPRPQKRDLEGGNYSWVMSPRWINPQTDETLALETGGGPLARLWVTAL…
NiFe	Group 1l	Unbinned			60.7	563	3.1e-209	MAAVPTAGDARLVRFDPVTRVAGALAFQTAVDPESGQVLDAFALATLFRGYEVILEGRDARDAIFVSSRACGVCGGVHSTASALACEMAFGIQPPPMGIVARNLLVATEYLYDRPVQLFTRVGPDFSEPVVRETNPELWERAQQTAAPGRGTHGFELISDLMTAMTRYRGKLYAEALAMGRRACEAYVLIGGKYPHPQTIVPGGVSSTIDIQDMNEMLVRVNEFLGYAQKVVAVWDDVVDFLFEAEPRFREVGAGPANFIDLGQWDDPLAYDGTFRNASAWAERRWSTPGAIVNGGLHTTDVHQINMAIEEFVDHSFYEDWTSGEPRFRNDPAGNPLSSLHPANKQTIPQPVETDPARKYSWSTAPRWDRRPMETGAYARLWTTAMADKLPHRRFIEPT…
NiFe	Group 1l	Unbinned			51	637	2.7e-198	MCFTSLPIEFDGDGRATLDEGRDFAVPNGATATLAAPSTNGHQTRELNLDPVTRVAGALAFHTTLDLTDGVVVDAHSEAVQFRGYELILQGRNPVEAIDISSRACGVCGGVHSTCAAMALEMVFGVAPPPLAIVARNLAAAAELFYDHCLHLFLLAGPDYSEAMVRATNPTLWSRAEQAVAPGAAVHGMATIGEIMSGLNPLSGALYTEALGVTRSGREIVSLLLGKYPHPSTVVPAGIAHAVDQQLLNRVLARVLELRDYAKRVAALWDDLVDFFYEADPAYAQVGARKANLIATGIWDHPEAYDASYSGADEWGARRLSTPGVVVDGELRTTRLNQVNAGIEEFVDHSFYEDWADGLGPAGAPDGTPLSPFHPWNKRTIPRPEKRSWKERYSWSTAP…
NiFe	Group 1l	Unbinned			70.7	550	1.5e-248	MCFKTLPLEFDSSGNAHLRGGIPDPYSVSTARPEVHMTEAQRTAQIERLVERNGHIKDLNMDPVTRIAGAMAMHMTADLEEGRYLQAHSQAPLFRGYEVILMGRDPRDATYIASRACGVCGGVHAHASAYGVEMALGLAPPPMGTVVRNLGETAEMGYDNPLHLYLLAGPDYSEPVIKATNPELWPMAERWRCPGEKHHGFRTMAEIMTALTPLTGELYREGIQFTRLSREMFVLFHGKYPHPQTIIPGGVTSTVTIQTLNEYHARLGEIFDYAQRMMAVWNDIPEFFYEADERYKQVGTRPMNFIDTGFWDHQDAYDATYQNFNQWGERRWSTPGVIIDGELVTTRMTDLNIGWEEFVEHSYYEEWADGNGAQRYETDPLGNPLSPYHSWNKTTLPKP…
NiFe	Group 1l	Unbinned			71.2	632	1.3e-291	MCFKNLPIAFDPTGNARLQVGVPDPFSVTTARPEVTMTEEERQAKIHELMARNGHIKDHNMDPVTRVAGALALHVTADLEEGEFVDVHSQAPLFRGYEVILMDRDPRDAIFIASRACGVCGGVHSHAAAYAVEMAWGLAPPPLGTVIRNLGETAEMGYDNPLHLYLLAGPDYSEGVVKRTNPELWTKAEKWSCPGQNFHGFKTMADLMRALNPLSGELYREGLHFTRIAREQFSLLHGKYPHPQTIVPGGVSTTFTLQPLNEYQSRLSQTFDYAQRMVAVWDDITEFFYEVDERYQQVGYRPTNLIDDGYWDDPFAYDATYENCNEWGEQRASTPGVVIDGQLLTTRLTDLNIGFEEFVEHSFYEEWTDGAQRYPTDPLGNPLSPYHAWNKRTLPKPTG…
NiFe	Group 1h	Unbinned			82.9	585	2.4e-308	MAVQERVEPQAGNIVDMSWDPITRIVGNLGIYTKIDFDNREVVSCKSTSSIFRGYSVFMKGKDPRDAHFITSRICGICGDNHAVCSTYAQNMCYGVKPPPLAEWIVNLGEAAEYIFDHTIFQDNLVFVDFCEQMVRDTNPSVMDRAERAEAPHADLHGYRTIADIMRAFNPFTGELYKEALAISRTTREMICLMEGRHVHPSTIYPGGVGTMPQPTTFTDYLSRLLRCLDFIKKGVAMNDDVFDFWYEALPGYEEVGRRRIQLGCWGAFQDPDVVNYSYENMETAGNAMFVTPGVVVDGQLLNHSLLDINLNMRIELGSSYYDDWVNEETFVTHDPLGNPIDKRHPWNQTTIPKPQKRDLQGGSYSWVMSPRWLDQRTGERLALDTGGGALARMWTTAL…
NiFe	Group 1l	Unbinned			70.5	634	8.7e-285	MCFKNLPIEFDAAGNATLKPGVANPYSYTETAVPTPIEDDPARMQELVARNGAIRRVDFDPVTRVAGALAFHTVVDLENRQVMETASMATLFRGYEIILQGRDPRDAIFISSRACGVCGGVHATCSALCLEMAFGIHPPPLGTVARNLLLSIEYLYDHPIHLGLLAGPDFSEPAVRETNPEIWERAQSTRAPGRALHGYEYMSELMTDLTPLTGKLYLEGLHYTRVAREAYVLIGGKYPHPQTVVPGGVSTHIGTTELNEMMLRVVQYFDYGRKVVAVWDDLADFFYEVNPKYRDVGTRPKNMIEPGQWDDPYVYDGTFENADEWGRKRWAPPGVIVDGELVTTSLQMMNAGVEEFVEHAFYEEWTGNGDGQRFATDPAGNPLSPYHPWNKRTIPKPTA…
NiFe	Group 1l	Unbinned			56.9	606	1.3e-210	MAEDFRDLHGGVGVHGVAGRIDPAAFEYDRAPAPVPVEAGGDKVRRVDFNPVSRVAGPLSFHTVLDLESREVVEAAAMPNLFRGYEIILEGRDPRDALFVSSRACGVCGSAHAPTAALAVEMALGIQPPPMAVAMRGVLQACDALGDYCNHLFTMAGPDYSEAVVRRNNPELWERAQASPAPGVATHGFERISHIMTALSRLSGDLWAEALHMARVAREAFVVVGGKHPHPQTTTPGGISSTVDTQDMNVMLLRVVQFLDYGQRVVAVWDDLVDFLYEANPRYREVGAGPMNFIDFGLYDDPWSYDGTFEGASEWGEARWGTPGVVQNGRLVTTDLKRLNQGLEEFVEHSFYESWSGSHEFSSDPGGAALSPNHPWNKQTIPAPGDPDLRGRYSWATAP…
NiFe	Group 1l	Unbinned			67.8	500	2.7e-220	IVARNLLLSLEYLYDNPIHLGLLAGPGFCEQAVREPIPEIWERAPQTRAPGRDLHGYEFMSELMTDLTPLTGKIYLECLHYTRIAREAYVLIGGKYPHPQTVVPGGVSTPLDISDLNELMTRVVKFLDYGRKIVALWDDLIAFVYEVNPRYREVGTRPANMIEPGQWDDPFVYDATFANADTWGRQRWAPPGVIVNGELVTTSLQMLNAGVEEFIEHSFYEPWTGNGNENYRFPTDPSGNPLSPHHPWNKQTLPKPTGTSWKEKYSWATSPRWDRMSMETGAYSRVWALAQSGTRDWRGSDFIHPTGHSLQITLPRAELPNDLIEWHIPETWGAFERNRARAYCILYNAAIAYDNLMIAFDLLRKGGPDAKMSTPYKVPKDFRIGVGLWGAGRGYLTHH…
NiFe	Group 1l	Unbinned			65.3	548	1.3e-228	MCLQNLPVEFDERGKAYLRDGIPDPYSVEAVRPHVEETDADRDAKIARLAGDNGRVRHLNMDPVTRVAGELGIYVSVDVEEGRFLDARTQAPLFRGYEVIAMGRDPRDAIFITSRVCGVCGGVHSHAAAYSLEMAMGIPAPPLGTAVRNLGETAEMLLDNPLHLCCLAGPDYSEIVVKATNPSLWQRAKTWSCPRKDIHEYDTMATLMEALNPVTGEIYRIGLHISRIGKEMFSLLHGKYPHPQTIVPGGVSSTITLQTLNEYHSRLTRTFDNIRKVLAVYNDLTEFFYEADDRYKEVGARPVNMIESGYWDHPGAYDAAYANCNEWGEQRWATPGVIVDGQLVTTRLTDINIGLEEFVEHSYYEQVSDARYDADPIGNPISPYHPWNKRTLPKPSAKS…
NiFe	Group 1l	Unbinned			71.9	545	5.7e-248	SYTETPAPTPIEDDPDRMRDLVERNGSVRRVDFDPVTRVAGALAFHTVVALENREVLETAAMATLFRGYEVILQGRDPRDAIFISSRACGVCGGVHATCSALTIEMAFGISPPPMGVVARNLLLGIEYLYDHPIHLGLLAGPDFSEPAVRETNPEIWERALDSRAPGRAIHGYEYIAEIMSDMTPLTGKLYLEGLHYTRVAREAYVLIGGKYPHPQTVVPGGVSTTIDVSDLNEIMLRVVKYFDYGRKMVAIWDDVIDFFYEVNPKYRDVGTRPMNMLEPGQWDDPYAFDGTYQNADNWARERWAPPGVIVDGELVTTSVQMLNAGVEEFVEHAFYEEWTGNGNNEAYKFPTDPSGNPLSPYHPWNKETIPKPTGTNWKEKYSWATAPRWDRLAMETGA…
NiFe	Group 1l	Unbinned			64.8	630	8.5e-264	MCLQNLPVEFDAQGRAHLRNGIPDPWSVQAARPQVDETDADREERIARLADQNGRVRSMNMDPVTRVAGELGIYVTVDFEEGRHLDARTQAPLFRGYEVLAMGRDPRDAIFITSRVCGVCGGVHSHCSAYALEMAMGIPAPPFGTAVRNMGETAEMLLDNPLHLCNLAGPDYSEIVVRSTNPTLWEKAKTWPCPSADEHGFKTMDELMRSLNPMTGETYRRGLHLSRIGKEMFSLLHGKYPHPQTIVPGGVSSTVNLQTLNEYHSRLTRTFDDVRALGGVYDDIAEFFYEGDERNKQVGHLPMNFIDTGYWDSPHAYDGTYENCNEWGEQRWATPGVMLDGELVTTRLTDINIGIEEFVEHSFYEEWSDHRFATDPNGNAISPFHPWNKRTLPKPSANN…
NiFe	Group 1h	Unbinned			83.1	502	2.9e-267	RNIVEMSWDPITRIVGSRGIYTKIDFDNREVVECKSTSSIFRGYSVFMKGKDPRDAHFITSRICGICGDNHAVCSVYAQNMAYGIQMPPLADWIYNLGEAAEFMFDHTIFQDNLVFVDFCEQMVAETNPSLLERAEQTPAPNANIHGYSTIADIMRAFNPFTGEVYKEALQVSRVTREMFCLMEGRHVHPSTIYPGGTGTMPTPQVFTDYLSRLIKCLDFIKRAVPMNDDVFDFFYEALPGYEEVGNRRILLGCWSAFQNPAECDYTYQNMAEWGRAAYVTPGVVVDGELITTSLVDINLGIRILLGSSYYEDWQNEETFVSHDPLGNPVDKRHPWNQTTIPKPQNRELEGGNYSWVMSPRWYDQRTGDHLALDTGGGALARLWTTALAGLVDIGYVKA…
NiFe	Group 1l	Unbinned			70.5	643	3.5e-289	MCFKNLPIECDAQGNATRKEGAADPYAYDETKLQTPIEDDPERMQELFARNGAVRRVDFDPVTRVAGALAFHTVVDLDNREVLETASMATLFRGYEIILQGRDPRDAIFISSRACGVCGGVHANTAALGIEMAFGIHPPPMGIVARNLLQAIEYLYDHPIHLSLLAGPDFSEPAIRDTNPEIWEKALSTRLRNRATHGYEFMSELMSDLTPLTGKLYLEGLHYTRVAREAYVLIGGKFPHPQTVVPGGVSTTIDSSDLNEIMLRMVKYFDYGRKVVAIWNDLCDFFYEVNPKYRDVGTRPKSMLEPGQWDDPYAYDGTYENCDEWGAKRWAPPGMVVDGELVTTSLKMQNAGLEEFVEHAFYEEWVGHGEAPFKTDPSGNSLSPYHPWNKQTIPKPGGT…
NiFe	Group 1h	Unbinned			79.4	520	1.3e-260	MAVQERVDQQTGNIVDMSWDPITRIVGNLGLYTKIDFGNREVLSCKATSSIFRGYSVFMKGKDPRDAGFITSRICGICGDNHTVCSLYAQQMAYGVKPPPLAEWMINLGEAAEYIFDHTIFQDNLVFVDFCEQMVRDTNPSVMERAEKTEARHADLHGYRTIADIMRAFNPFTGEVYKEALLISRVSREMFCLMEGRHVHPSTLYPGGVGTQPVPTTFTEYLSRLLRCLDFIKKGVAMNDDVFDFWYEALPGYEEVGRRRIQLGCWGAFQDPDVVSYAYDNMNSAGDAMFVTPGVVVDGQLLTHSLVDINVNMRIELGSSYYDDWVNEEKFVSHDPLGNPIDMRHPWNQTTVPKPQKRDLDGGNYSWVMSPRWYDNRTGERLALDTGGGALARMWATAL…
NiFe	Group 1h	Unbinned			79.6	588	5.7e-302	MATRERVEPEAGNVVDMSWDPITRIVGNLGIYTKIDFKQREVVSCKATSSVFRGYSVFMKGKDPRAAGFITSRICGICGDNHAVTAQYAQNMAFGVKTPPLGEWIVNLGECAEYIFDHTIFQDNLVFIDFCEQMVKDTNPGVLERANQTEAPHADVHGYRTIGDIMRAFNPFVGEVYQEALLMSRVSREMFCLMEGRHVHPSTVYPGGVGTMANPTLFTDYLSRLLRCIDFVKRAVAMNDDVFDFWYEALPGYEEVGRRRILLGCWGALQDPDVVTYEYSNLENAGDAMFVTPGIVVDGELVTHNLVDVNLGMRILLGSSYYDDWANEHTYVARDPLGNPIDRRHPWNQTTIPKPQKRDLDGGNYSWVMSPRWYDQRTGDNLALDTGGGPIARLWATAL…
NiFe	Group 1l	Unbinned			51.5	513	3.5e-156	MCFTSLPIEFDGDGRATLDEGRDFAVPAGATATLAAPSTNGHQTRELNLDPVTRVAGALAFHTTLDLTDGVVVDAHSEAVQFRGYELILQGRNPVEAIDISSRACGVCGGVHSTCASMALEMVFGVAPPPLAIVARNLAAAAELFYDHCLHLFLLAGPDYSEAMVRATNPTLWSRAEKAVAPGAAVHGMATIGEIMSGLNPLSGALYTEALGVTRSGREIVSLLLGKYPHPSTVVPAGIAHAVDQQLLNRVLARVLELRDYAKRVAALWDDLVDFFYEADPAYAQVGARKANLIATGIWDHPEAYDASYSGADEWGARRLSTPGVVVDGELRTTRLNQVNAGIEEFVDHSFYEDWTDGLGPAGAPDGTPLSPFHPWNKRTIPRPEKRSWKERYSWSTAP…
NiFe	Group 1l	Unbinned			52	633	5.1e-197	MCFTNLPIAFDEDGHARLEGGEGFAVPAGAAVAAPAAPVSTNGNRTRELNLDPVTRVAGALAFHTTLDLTEGVVTDAHSQAVQFRGYELILQGRNPVEAIDISSRACGVCGGVHSTCAAMALEMVFGVAPPPLAIVARNLAAAAELFYDHCLHLFLLAGPDYSEKMVHSTNPSLWKRAQRTAAPGAATHGMATLGEIMTGLNPLSGGLYREALEATRSGREIVSLLLGKYPHPSSIVPAGIGHRLDQHLLNQVLARVLDLRDYAKRVAALWDDIVDFFYEADPRYGQVGARKQNLIAAGMWDDPDSYDASYLNADGWGMKRLSTPGVVVDGILRTTNLSQVNAGIEEFVDHSFYEDWTDGLATASAPDGSPLSPFHPWNKRTIPRPEKRSWKERYSWST…
NiFe	Group 1l	Unbinned			64.4	630	2.1e-262	MCLQKLPVEFDAQGRAHLRNGIPDPWSVQAARPQVDETDADREERIARLADQNGRVRSMNMDPVTRVAGELGIYVTVDFEEGRHLDARTQAPLFRGYEVLAMGRDPRDAIFITSRVCGVCGGVHSHASAYALEMAMGIPAPPFGTAVRNMGETAEMLLDNPLHLCNLAGPDYSEIVVRSTNPTLWEKAKTWPCPSADEHGFKTMDELMRSLNPMTGETYRRGLHLSRIGKEMFSLLHGKYPHPQTIVPGGVSSTVNLQTLNEYHSRLTRTFDDVRALVGVYDDIAEFFYEGDERNKQVGHLPMNFIESGYWDNPHAYDGTYENCNEWGEQRWATPGVMLDGELVTTRLTDINIGIEEFVEHSFYEEWSDHRFATDPNGNAISPFHPWNKRTLPKPSANN…
NiFe	Group 1l	Unbinned			56.3	565	5.7e-195	MATRTAGETRHVDLDPVTGVAGAGGLSFRMAIDGDSGPVADAYALATLYRGYEVILQGRDPRDAIFVSSRACGACGGVHPTASALACEMAFGIQPPPMGIVARNLMVALEYLWDRPTHLFTRVGPDYSEPVVRETNPELWELAQRTPAPGAATHGYRLISDLMTAMTPVHGKLYGEARDTSRRALEAYVLIGGKYPHPQTIVPGGVSTMIDTADTNEMFLRVTGFFDYSRKVVAVWDDIVDFFFEAEPRFREVGEGPRNFVDLGLWDDPFAYDGTYETASAWAERRWSTPGAVIDGRLRTTDVHQVNAGVEEYVDHSFYEDWTRGGAPGSGHDAFGNRQSAHHPANKQTIPQPGESDPRGAYSWSTAARWNRRPMETGAYAGLWTTAMSNKLPFREYIE…
NiFe	Group 1l	Unbinned			60.5	547	1.1e-200	ALAFHTVVDLENRQVLETASMATLFRGYEVILQGRDPRDAIFISSRACGACGGVHSTASQLACEMAFGIQPPPMGITTRNLLVALEYLWDRPTHLFARVGPDFSEPVVRETNPEIWQQAQRTPAPGRGTHGYELISHIMTALTPPAGHIYGEARDMSRRALEAYALIGGKYPHPQTTVPGGVSTKIDTSDTNEILLRVTGFFDYARKVVAIWDDIVEFFFLVEPRFREVGEGPRNFIDLGQWDDPFAYDGTFENASAWAERRWSTPGAIVDGRLRTTDVLQVNRGVEEFVDHSFYEDWTRGGASGAGQDPFGNRLSAHHPSNKETIPEPGEADPRRKYSWSTAARWERRPMETGAYAGLWMTAMSRAMPHRRFVEPTGDGLRLSIPQAEMPATVLEWRV…
NiFe	Group 1l	Unbinned			56.1	560	1.7e-186	MSVQTFPAPATGVADSTAGSGGRNLRFEPVTRVSGGLALHASADFTDSRTVRDAAVVATTFRGYEVILSGRDARDAVFVSSRACGVCGNAHATCAALAVEMACGVEPPPMAIAARNLLAAAECLIDHPSHLFLRAGPDYSEPVVRATSPELWTRAEATPAAGAAVHGLARVSDIMTELTRNSGALYREALHLSRVAREAYVLIGGKYPHPQTITPGGVSSTVDTMDFNLALLRAVRFLDYSRRVVAVWDDITDFFHQADARYAELGAGPRNFIDLGLWDNPRTYDASFGNVSSWGKERWSTPGAIVDGVLQTTDLRQIDAGVEEFVDHSFYEGWSGAAHSHDVDGNPLSQHHPANKQTLPRPGDTNFDGSYSWSTAARWRGHPMETGAQARMWATALAP…
NiFe	Group 1l	Unbinned			72	510	1.7e-238	MCFKTLPVEIDRDGNAQLRGGIPDPYSVSTARPEVHMTEAQRTAQIERLVERNGHVKDLNMDPVTRIAGAMAMHMTADLREGRYLQAHSQAPLFRGYEVILMGRDPRDATYIASRACGVCGGVHSHAAAYAVEMALDLAPPPMGTVVRNLGETAEMGYDNPLHLYLLAGPDYSEPVIKATNPELWPKAERWRCPGEKHHGFRTMADIMTALTPLTGELYREGIQFTRLSREMFVLFHGKYPHPQTIIPGGVTSTVTLQTLNEYHARLGEIFDYAQRMMAIWNDIPEFFYEADERYKEVGSLPMNFVDTGFWDQPEAYDATYKNFNEWGERRWSTPGAMIDGELVTTRMSDLNIGWEEFVEHSYYEEWTDGNGSGDGMRYQTDPLGNPLSPYHPWNKVTL…
NiFe	Group 1l	Unbinned			55.3	537	2.2e-175	MAYTPATAPSEGRGFSGTRQVNFDPVTRVVGGLALRTTIDPARREVVDASALATLFRGYENILPGRDPRDAIFVASRVCGACGSSHAAAAASALEMAFDIQAPPMAVAARNLLLATECLYSHSHHLFVLAGPDYSEPVVRATNPELWARAEGTLAPHVAIHGFERISDILTALTRVSGELYSESLYMTRVAREGFVLIGGKYPHPQTTVPGGSSSTIDTSVMNIYMLRVVKFFDYSRKVAAVWDDIVDFFYEANPRYREVGARAPNLIDNGHWDDPWAYDALYENASRWGEARWATPGAIVDGRLVTTDLQRLHGGTEESVEHSFYENWAGGGSAGDQLPAGHAWNKETIPAPGTPGSGKYSWCTAARWDRQAMEGGGYARLWITSVANKSPHRLFCEP…
NiFe	Group 1l	Unbinned			82.3	538	7e-283	MCFKNLPVEFDEGGRAYLREDVPDPYSTERSPDLNGGAVRTLTRDQIEDLLARNGHIEKKDFDPITRVAGALAFHSVVDMEERKVIESRSVATLFRGYEIIMMGRDPRDAIYITSRACGVCGNTHSGTSSLATEMAIGVKPPPMGIVLRNLLSVYEFLLDLPLHLFMLTGPDFSEHVIRKTNPELWERARRTEAPHANTHGYATLGEIMQDMNALTGSLYLEALHMTRVAKEAYVLIGGKFPHPQTLAPGGVSATVNISTMNEMYLRLQQFFDYSKKAAAIYDDIVDFFYDADPRYREVGRTPANLIDNGIWDDPEAYDATYENCNEWGEKRWATPGVIVNGELVTTKLQNVNLGLEEFIDHSFYEGWDGHKFATDPSGAPLSPYHPWNKETKPRPQAP…
NiFe	Group 1l	Unbinned			89.5	543	0	MESHTVATLFRGYEIIMMFRDPRDAIYITSRACGVCCGTHSGTAALETEIAMGLQPPPMGVVIRNMLSVLEYLLDLPLHLFMLAGPDFSENVIRKTNPELWDLATRTRAQHSGVHEYGTVAEIMQDMNALTGSLYLEALGMTRVAKEAYALIGGKFPHPQTMVPGGVSATVTPTTMNEIYLRLQQFFDYSKKCAAIYDDLCDFFYEANPRYRDVGRTPANLIDLGVWDDPEAYDATYENCNEWGERRWATPGVIVDGELVTTKLQNINLGMEEFIDHSFYEEWEGQAFKTDPLGAPLSPHHPWNKETRPRPQAPNWREKYTWATSPRWDRMPMDAECTARMWTTAAAQLLPDNPYIEPTGHSLKLLLPRGRMPEMELEWKIPDVWNALERDRGRAYCVA…
NiFe	Group 1l	Unbinned			56.4	518	2.8e-175	PQGDVRRKGGPGAQLAAPPRCRAWHIAPMPRVAGALAVHTVLDLENRRAVDAHARAMLFRGYEVILEGRDPRDAIDISSRACGVCGGTHASCSALNIEQAFGVCPPPLGVEVRNLGEVGEMFYDRPLHLGLLAGPDYSTALVSVTNPELVTRAEKTLAPHGALHGYTTMKDLMDALNPLTGKIYLEALEWTRVGRIMCQLMFGKFPHPSTIVPGGMSTTVTTSTFNEYYMQLGKILDWCKVICRIWDDLCDFFLEANPAYEQVGARPTSLIQTGIYDDSEIYDATYSNCNQWGNARWASPSVIIEGKLVTTNLTDINIGMEEFVEHSFYDAWTKTGPQRYRTDALGNPLSPYHAWNKTTLPKPTGTNFKDKYTWSTAPRWDRQVVETGAYGQLWGTALR…
NiFe	Group 1h	Unbinned			84.7	577	6.9999999999942e-313	MATTIPKRTGTTKDSRDSELVEMAWDPITRIVGSLGIYTKIDFGTGRVVDCHSTSSIFRGYSIFMKGKDPRDAHFITSRICGICGDNHATCSVYCQNMAYGVRPPHLGEWIVNLGEAAEYMFDHNIFQENLVGVDYCEKMVAETNPGVLELANATEAPNAGAHGYKTIGDIMRSLNPFSGEFYREALMVSRYTREMFCLMEGRHVHPSTLYPGGVGTTATIQLFTDYITRLMRYVEFMKRVVPLHDDLFDFIYEAMPGYEEVGRRRVMLACWGAFNDPDVCNFDYKDMTKWGRAMYVTPGVVVDGKLVTNDLVDINLGIRILLGSSFYDDWADQPMFVDRDPLGNPVDRRHPWNQHTAPQPQKRDFDGKYSWVMSPRWFDGTDHLALDTGGGPIARLWS…
NiFe	Group 1l	Unbinned			53.6	584	3.2e-193	VSTDGHRMKELNLDPVTRVAGALAFHTTLDLTDGVVTDAHSEAVQFRGYELILQGRNPVEAIDISSRACGVCGGVHSTCAAMTLEMIFGVAPPPLAIVARNLAAAAELFYDHCLHLFLLAGPDYSEEMVRRTNPSLWDRAERTCARGVATHGMATVGEIMTGLNPLSGRLYREALEVTRSGREIVSLLLGKYPHPSSIVPAGIGHRVDQQLLNQVLARVLDLRDYAKRVAALWEDIVDFFYEADPRYAQVGARKANLIAAGIWDDPESYDGTYANADEWGMRRLSTPGVVMDGVLKTTKLSQVNAGIEEFVDHSFYEDWTDGQVTANAPDGSPLSPFHPWNKRTIPRPEKRSWKERYSWSTAPRWDREPMEAGPLARQWVTATAGLVQTEFISSGGGSL…
NiFe	Group 1l	Unbinned			69.8	643	3.8e-288	MCFKNLPIEFDAQGNATLQEGASDPYAYDETKLQTPIEDDPDRMKELFARNGAVRRVDFDPVTRVAGALAFHTVVDLENSEVLETAAMATLFRGYEVILQGRDPRDAIFISSRACGVCGGVHANTAALGIEMAFGIHPPPMGIVARNLLQAIEYLYDHPIHLSLLAGPDFSEPAMRDTNPEIWERALSTRLPGRATHGYEFMAELMTDLTPLTGKLYLEGLHYTRVAREAYVLIGGKFPHPQTVVPGGVSTHIDTSDLNEMMLRIVRYFDYGRKTVAIWNDLCDFFYEVNPKYRDVGARPASMLEPGQWDDPYAYDGTFENCDQWGAKRWAPPGVVVDGELVTTSLQLMNAGLEEFVEHAFYEEWVGNGAVPFKTDPVGNPLSPYHPWNKQTIPKPGGT…
NiFe	Group 1l	Unbinned			53.6	563	3.4e-179	MSIHTMPAPQSSTGGSARNLRFEPVTRVSGDLSLHASADFSGRTVADAVAMATTFRGYENILVGRDARDAVFVSSRACGVCGTAHSICSAQAIEAACGAEVPPMGIIARNFLSASECMIDHPSHLFLRAGPDFSEPVVRRTSPELWSRAESTSAPGADVHGFSRISDIMAELTRNSGWLYREALHMTRMAREANVLIGGKYPHPQTITPGGVSSTVDATDFNLILLRVVKFFDYSRRVVAVWDDITDFFYAADPRYGDVGKGPMNFLDNGLWDDPHATESLLTGPGQHRWSKPAAIVDGVVQATDLHEIDAGVEEFVRHSFYDEWSGNAFSHDTEGNPLSPRHPANKETLPQPGSTDPDGRYSWSTAARWRGHPMETGAQARMWATALTMRESHGSFIE…
NiFe	Group 1l	Unbinned			56.8	555	8.8e-188	MAYTPATAPSEGRGFSGTRQVNFDPVTRVAGGLALRTTIDHDRREVVDASALATLFRGYETILPGRDPRDAIFVASRICGACGSSHAAAAASALEMAFDIQAPPMAVAARNLLLATECLYSHAHHLFVLAGPDYSEPVVRATNPELWARAEGTLAPGVAVHGYERISDIMTALTRVSGELYAEALYMTRVAREGYVLIGGKYPHPQTTVPGGISSMIDTSDMNIYMLRVVKFFDYSRKVAAVWDDIVDFFFEANPRYREVGARAPNLIDNGHWDDPWAYDALYENASRWGEARWATPGAIVDGRLVTTDLQRLHGGTEESVDHSFFENWGGGGSAGEQLPAGHAWNKETIPAPGTPSNGKYSWCTAARWDRQAMEGGGYARLWITSVANKSPHRLFCEP…
NiFe	Group 1l	Unbinned			82.8	628	0	MCFKNLPVEFDEGGRAYLREDVRDPYSTERSPDLNGGAVSTLSRDQIEDLLARNGHIEKKDFDPITRVAGALAFHSVVDLEERKVLESRSVATRFRGYEIIMMGRDPRDAIYITSRACGVCGNTHSGTSSLATEMAIGVKPPPLGIVLRNLLSVFEFLLDLPLHLFMLTGPDYSEHVIRRTNPELWERAERTEAPHANTHGYATLGEIMRDMNALTGSLYLEALHMTRVAKEAYVLIGGKFPHPQTLAPGGVSATVNISTFNEMYLRLQQFFDYSKKAAAIYDDIVDFFYDADPRYREVGRTAANLVDNGIWDDPEAYDATYENCNEWGEKRWATPGVIVNGELVTTKLQNVNLGLEEFIDHSFYEGWDGHKFPTDPSGAPLSPYHPWNKETKPRPQAP…
NiFe	Group 1l	Unbinned			59.4	561	9.1e-201	MSAVRTADDVRQMDFDPVTRVAGALSFQTSVDIDRGQVLDASALATMFRGYEVILEGRDPRDAIFVSSRADGVSGGAHASASALACEMAFGIQPPPMGIVARNLLSALECLEDHSVALFTRIGPDFSEPVVRETNPELWERALQTGASNRPTHGFALIADIMTELTNISGKLYMEALRRARRAREAYVMIGGKYPHPQTPVPGGISSTIDLQDLNVVLLRVTEFFDYAKKVAAVWDDLVEFFFEADPRFRDVGAGPANFIDLGLWDDPFAYDGTFQTASVWAQQRWSTPGAIVGGRLRTTDVQQINMGVEEFVDHSFYENWTSGGPRMRTDPAGNPLSALHPSNKETIAQPGQTDPARKYSWCTAPRWDRQAMETGAPARLWATALAHKLPHRDFMEPT…
NiFe	Group 1l	Unbinned			72	633	3.1e-298	MCFKNLPVDFDADGNASLRGGIPDPYSVTVTKPDVAKTDAERDEDIRRLMARNGHIKDMNMDPVTRIAGAMALNVTADLEERRVLDARSQAPLFRGYEVIAMGRDPRDATFITSRACGVCGGVHSHAAAYATEMAMGLAPPPMGTVVRNLGEAAEMGYDNPLHLYLLAGPDYCEAVVKRTNPEVWKKAQSWSCPGVEHHGFKAMADLMTELNPLTGKLYREGLDFTRLARQQFLLLHGKYPHPESIVQGGVTSTITLQTLNEIHSRLNKIFDYAHRMVCIWDDITEFFYECDERYKLVGALPMSFIDTGFWDDPHAYDATYQNCNAWGERRWSTPGAVVDGQLVTTRLSDLSVGLEEFVEHSWYEEWSGGPYDTDPSGNPISPYHPWNKRTLPKPGERS…
NiFe	Group 1l	Unbinned			55.5	633	1.7e-219	MCFKNLPIEFDANGKATLREGVTDPYSFTASKPKGFVRKQEGPGAQLASPPKLRDWSIDPVTRVAGALAVHTTLDLENRKAVDAYARAMLFRGYEIILQGRDPRDAIDISSRACGVCGGVHATVASLAIEQAFGICPPPLGIACRNLGEVGEMFYDHPIHLGLLAGPDYSTSLVSVTNPELVRKAENTLAPGYEVHGMRTIKDIMDSMNPLTGKHYLESLEYTRVGRIMCMLMYGKFPHPSTLVPGGLSSTISTSTFNEYYTQLGKIFDYIKVMIATWDDVMDFFLESNPAYEEVGARPINIAQTGGWDDSDVYDATYANCNTWGNRRWAKPGMIIDGKLVTTNLTDINMGYEEFVDHSFYDDWTRSGSQRFATDPLGNPLSPYHPWNKETIPRPGATN…
NiFe	Group 1l	Unbinned			57.2	633	1.3e-224	MCFKNLPIDFDANGKATLRDGVADPYAITAAKPKGYVRRQEGPGAQLAAPPKLRDWSIDPVTRVAGALAVHTTLDLENRKAVDAYSRAMLFRGYEIILQGRDPRDAIDISSRACGVCGGVHATVASLNIEQAFGVCPPPLGLAVRNLGEVGEMFYDHPLHLGLLAGPDYSTSLVSVTNPELVKRAEKTPAPGYEVHGFRTIKDIMDAMNPLTGKIYLESLEYTRIGRVMCMLMYGKYPHPSTLVPGGLSTTITTSSFNEYYTQLGKIFDYTKVMIATWDDIADFFLEANPAYEEVGKRPINLIQTGIWDDTDVYDATYANCNEWGNRRWAKPGIIIDGKLVTTNLTDINMGYEEFVDHSFYDDWTRSGSQRFATDPNGNPISPYNPWNKETIPRPTATN…
NiFe	Group 1l	Unbinned			88.9	633	0	MCFKTLPVEFDERGNATLRGGIPNPYDVTIAKPDVDLDETARRERIEHLVARNGHIKDLNMDPVTRIAGALAVHVTADLEQKQYLDSHAQATLFRGYEVILMGRDPRDAIFISSRACGVCGGVHAHAAAYAIEQAMGICPPPLGTVVRNMTEAAEMGYDNPLHLYLLAGPDYSEAVIRANNPELWPKAESWPCPNVDIHGFKTMAELATALNPLTGKLYREGLEFTRLSREMVVLLTGKYPHPENVVPGGVSTTLTLQTLNEFHSRLGKIYDYAQRMLAVWDDIPAFFYEADERYQLVGYRPTNHIDPGYWDDPYAYDARYESCNRWGEKRWSTPGVVLDGELVTTRLTDINIGWEEFVSHAYYEESSTSRYATDMLGNPISPYHPWNKRTLPKPGARD…
NiFe	Group 1h	Unbinned			74.5	534	3.5e-258	MKGKDPRDAGFITSRICGICGDNHTVCSVYAQNMAYGIEMPDLAETIFNLGEAAEYMFDHTLFQDNMVFVDFCEQIVKETNPSLLDRANKTQAPGADVHGYRTIGDIMRAFNPFTGDMYLAALEVSRTTREMFCLMEGRHVHPSTIYPGGTGTMPTTQVFTDYMARLLKILDFVKKGVPMNDDVFDFFYDALPGYEQVGLRRTQLGCWGAFQNADAVNYRYEDMEDWGRRMHVTPGVVVDNELVTTSLLDINLGMRIMLGSSYYDDWSDEETFVDKDPLGNPVDRRHPWNVTTLPRPQKRDLEGGKYSWVMSPRWVNPKTQETLALETGGGPLARLWVTALAGLVDTKHITATGHSVQINLPRSRALPEMTFEWRPPQWCNALERNRARIYYIAYSAAK…
NiFe	Group 1l	Unbinned			70.1	569	2.3e-252	DAQGNATLKQGVQNPYAYTETAAPTPIEDDPERMRELVERNGSVRRVDFDPVTRVAGALAFHTVVDLEKREVLETAAMATLFRGYEVILKGRDPRDAIFISSRACGVCGGVHATCSAYAIEMAFGIHPPPMGVVARNLLLGVEYLYDHPIHLGLLAGPDFSEPAVRETNPEIWERALSARAPSRHLHGYEYIAEIMTDMTPLTGKIYLEALHMTRVAREAYVLIGGKYPHPQTVVPGGMSTHIDISDLNEIMLRVVKFFDYGRKVMGIWNDVVDFFYEVNPRYRDVGTRPANMIEPGQWDDPYAYDGTFANADTWGRERWAPPGVIVNGELVTTSLHMLNAGVEEFVEHAFYEEWTGNGNNNEYYKFPTDPAGNPLSPYHPWNKETIPKPGGTNWKEKY…
NiFe	Group 1l	Unbinned			57	505	5.9e-183	VCGVCGGVHSVASSLAMEMAFGIGVPPMGGALRNIQLGLDFQIDNPVHLYLLAGPDYSQVVVERTNPSLWERAKKTETRYGAIHGFATMADLMTALNPLTGKLYLEGLHMTRLPKEAYAILYGKYPHPQTVVPGGLSTTVSLQVLNETQLRIIRTLDYAKRGVFIWEEITQFFYDADPRYQQVGTRAKNLIDNGMWDDPYAYDGTYAGAPEWGERRWATPGVIIDGTLVTTNLHHINMGMEEFVEHSYYDGWEDDGVRYRTDPAGNPIGPNHPWNKETKPRSDQRNWKDRYTWSTAARWDRQVIEAGAYARLWTTAAAAKMPHTRFFEATGTSVKIDTPQTAALPAMEFEWKIPETWNAFERNRARAYHIVYSLMVAYENVQIAFDLMGQGENKAATMT…
NiFe	Group 1l	Unbinned			67	512	6.7e-227	ACEMAFGIHPPPMGITARNIMQAVEYLYDHPIHLSLLAGPDFSEPAIRETNPEIWERATHTRTQGRAKHGYEFMSELMTDLTPLTGKLYLEGLYYKRLAREAYVLIGGKYPHPHTVEPGGVATTIDTSDLNEIMLRVIKYFDYGRKTVAIWDDLADFFYEVNPKYRDVGARPKSMLEPGQWDDPYAYDGTYENCDNWGRQRWAPSGVLVDGELVTDNLKLLNAGVEEFVEHAFYEEWTGNGGGNEYYKFPRDPSGNPLSPYHPWNKETIPKPTATSWKEKYSWATAPRWDRMAMETGAYTRMWVAAMYKNYRQSEFIEATGHSLKVYLPKASMPAKDIEWKIPETWGAFERNRARAYCILYTAAIAYDNLQLAYDLLRKGGPDSKMSTPYKIPKDHRLG…
NiFe	Group 1h	Unbinned			82	511	7.1e-269	HCTVSCLNQNMAYGVKPPKLGDYAFTLAETADYMFDHAIFNDCMCNVDFCEQMVKETNPSVLAKAENTSAPHSDIHGYKTIADIMRALNPFTGSFYLETLGVARYTREMYCLFGGRHTHPSTIMPGGCSADITHQTMTDYYVRLMRYMDYIKRTVPMHDDLYDFFYEAMPGYERVGYRDTDIICWGAFDDPEYVTYEYKSMTDWGRKRFITPGLVFKGELVTTDLVEINLAMRILLGHSYFDDWDQEETFVTHDPLGNPVDKRHPWNKQTLPRPQKRDFNDKYSWVAAPRMYDKRNDIYVATDTGGGPFARNWCTAKAGLVDLGYLKATGHSIQMVLPKSLNMPEMELEWKIPPWSNAIERDRARTYHQPISALIGLYNLEKALVEVRAGRTKSWNSFT…
NiFe	Group 1l	Unbinned			50.1	557	3.1e-161	MATIAIDPVSRVAGPLALHGEVDASGNFSGARASTSIFRGYEIILRDRDVRDAIFISSRACGICGAAHSMTSAQALDMMFGVRPPQYGIVVRNILTSLDCMIDHPLALFMRAGPDYSEPVVRATNPELWARAEGAPAPGVDIHGLKTIGAIMTGMTRFTGDLTREALAMSRWAREAFVLMGGKYPHPQTIVPGGISSTVDPSDLSLALLRVVRFLDYSRKTAAVWDDLANFLYESDARYRTLGAAPANFIDLGLCDDPESYDGTYEGAGGWAERRWMTPGAVVNGRLQTTNVVEIDSGIEEFIDNAFYDDWTGGQTLLQSDPLGNALSARHPWNKQTLPKPGDGAGTWSTSPRWRGNAMETGAAARLWITATANKLPHRGFVEPTGSGIAFGFPQSTLP…
NiFe	Group 1l	Unbinned			53	558	1.6e-173	MSTQTLPAPQSSTPGAARNLRFEPVTRVSGDFALHASADFGSRTVGDAVAMTRTFRGYENILVGRDARDAVFVSSRACGVCGVAHAICGAQAVEEACGAEVPPMAIIARNFLSASECMIDHPSQLFLRAGPDFSEPVVRRTSPELWARAESTRAPGAAVHGFSRISDIMAELTRNSGWLYREALHMARVAREANVLIGGKYPHPQTITPGGVSSTVDATDFNLILMRVVKFFDYSRRVVAVWDDITNFFYSADARFADVGKGPMNFIDNGLWDDPHATESILIGPGAYRWSKPAAIVDGVVQATDVREINAGVEEFVRHSFYDEWSGNRFSHDVAGNPLSPRHPANKETLPQPGGSDPDGRYSWSTAARWRGHPMETGAQARMWATALSTRESHGSFVE…
NiFe	Group 1l	Unbinned			68.7	617	4.1e-271	MCFKNLPIEFDAQGNATLKPGAANPYGYTETPLPTPIEDDPARMQELFTRNGAVRRVDFDPVTRVAGALAFHTVVDLDNRQVMETAAMATLFRGYEIILKGRDPRDAIFISSRACGVCGGVHANTSALAIEMAFGIKPPPMGITARNLLQAIEYLYDHPIHLSLLAGPDFSEPAIRETNPEIWERALGTRTRGRAVHGYEFMAQLMTDLTPLTGKLYLEGLYYTRLAREAYVLIGGKFPHPQTVVPGGVSTTIDPSDLNEIMLRVTRYFDYGRKCVAIWNDLCDFFYEVNPKYQDVGARPKSMLEPGQWDDPYAYDGTFANCDDWGRRRWAPPGVIVDGQLVTTSLQMLNAGVEEFVEHAFYEEWTSGENPRFPSDPAGNPLSPWHPWNKETIPKPTAT…
NiFe	Group 1l	Unbinned			55.6	511	1.2e-175	VHATVSALAIEQAFGICQPPLGVEVRNLGEVAEMFYDHTLHLGILAGPDYSTSIVSVTNPELVTRAEKTLAPHGDIHGYTTIKDIMDALNPLTGKYYLEGLEWTRVGRIMCSLMYGKFPHPSTLVPGGVSTTITTTSFNEYYTQLGKIIDWCKVICRIWDDLCDFFLEANPDYELVGARPTNLIQTGIWDDSEAYDATYSNCNDWGNRRWAKPGVIVDGQLRTTNLTDVNMGIEEFVEHSFYDDWTRTGEQRLRTDPLGNPLSPYHMWNKVTIPRPGPTSFKDKYTWDTAPRWDRLSMETGTYGRMWTTALAAATPDNPFFEGTGDGLKILLPRYVLPETELFWPVPRTLNAIERNRGRAYAMAFTASIGMNCLLKSFEYWRRGETKVHTPYRIPQDER…
NiFe	Group 1l	Unbinned			56.7	547	2e-192	ALAVHTVLDLENRKAVDAHSRAMLFRGYEVILQGRDPRDAIDISSRACGVCGGVHATVSALNTEMAFGICPPPLGVEVRNLGEVAEMFYDHPLHLGLLAGPDYSTSIVSVTNPELVTRAEKTLSPHGDIHGYTTIKDIMDAMNPLTGKLYLEALEWTRVGRIMCMLMYGKYPHPSTIVPGGMSTTVTTSTFNEYYAQLGKIIDFCKVVAPMWDDLCDFFLDANPDYEWVGARPINIAQTGIWDDSEAYDATYANCNAWGNRRWAMPGIIIDGKLRTTNLVDINIGFEEFVDHSFYDDWTTTGTQRYATDPLGNPISPYNPWNKTTIPRPTSTSFKEKYTWATAPRWDRQVVETGTYGRMWTTALAGKTPDNPFFEATGDGLRMLMPRYALPETELFWPV…

## Sheet: RbcL
Abbre	Subgroup	MAG	Phylum	Class	Contig	Contig id	%ID	Length	E-value	Tree accession	Sequence
RbcL	Type IB	Co 236	Actinobacteriota	Thermoleophilia	16738718 1	877 1	86.1	431	3.9e-228	RbcL (Type IB) Co 236 - Actinobacteriota Thermoleophilia (16738718 1; 877 1)	MAPQTETKAGAGFKAGVKDYRLTYYTPDYQVKETDILAAFRMSPQAGVPPEEAGAAVAAESSTGTWTTVWTDGLTSLDRYKGRCYDIEPVACEENQFIAYVAYPLDLFEEGSVTNLFTSIVGNVFGFKALRALRLEDLRIPPAYVKTFQGPPHGIQVERDKLNKYGRSLLGCTIKPKLGLSAKNYGRAVYECLRGGLDFTKDDENVNSQPFMRWRDRFAFVAEAIYKSQAETGEIKGHYLNATAGTVEEMLKRAECARDFGMPIVMHDYLTGGFTANTTLAHYCRDNGLLLHIHRAMHAVIDRQRNHGIHFRVLAKTLRMSGGDHLHSGTVVGKLEGEREVTLGFVDLMRDDYIEKDRSRGVYFTQDWVSLPGTMPVASGGIHVWHMPALVEIFGDDAC…
RbcL	Type IB	Co 250	Cyanobacteria	Cyanobacteriia	8361478 14	409 14	94.7	226	2e-122	RbcL (Type IB) Co 250 - Cyanobacteria Cyanobacteriia (8361478 14; 409 14)	MSYSQTRTQSKAGYDAGVKDYKLTYYTPDYTPKDTDVLAAFRMTPQPGVPPEEAGAAVAAESSTGTWTTVWTDLLTDLDRYKGRCYDIEPVRGEDNQYIAYVAYPLDLFEEGSVTNLLTSLVGNVFGFKALRALRLEDLRIPVAYLKTFQGPPHGITVERDKLNKYGRPLLGCTIKPKLGLSAKNYGRAVSEVLRGGLDFTNDDENINSQPFMRWRDRFLFVQEAI*
RbcL	Type IE	Co 262	Actinobacteriota	Thermoleophilia	2369058 5	75 5	80.2	257	3.3e-121	RbcL (Type IE) Co 262 - Actinobacteriota Thermoleophilia (2369058 5; 75 5)	MATNEKDRWDAGVTPYAEMGYYNADYEPKDTDVLAAFRITPQPGVDPVEAAAAVAGESSTATWTVVWTDRLTPHEHYQGKAYSVEQIGDTDQYIAKIAYDIDLFEEGSIPNMTSSIIGNVFGFKALKALRLEDLRIPKHYLKTFQGPPHGTVMEREYLDKFGRPLLGCTTKPKLGLSAKNYGRVVYEGLRGGLDFTKDDENINSQPFMRWRDRFVHALEAVNRAWAVTGEVKGHNMNVTAPDMEGMVERADFAKELGSVII
RbcL	Type IE	Co 362	Actinobacteriota	Actinobacteria	19715337 1	138 1	83.5	218	4.3e-106	RbcL (Type IE) Co 362 - Actinobacteriota Actinobacteria (19715337 1; 138 1)	IMIDLTIGFTASQSMAKWARANSLILHLHRAGYATYARQKNHGVNFRVLAKWMRLAGVDHIHAGTVVGKLEGDPNMIRGYYDTLRLIKVEKDPQRGIYFDQDWGSMPGVMPVASGGIHAAQMHDLLYYLGEDVVLQFGGGTIGHPMGIAAGATANRVALEAMIKARNEGRDYRKEGDDILRAAAKKSRELDIALDTWGDISFNYESTDMPDVVETPTSS*
RbcL	Type ID	Co 375	Actinobacteriota	Actinobacteria	8965908 3	344 3	79.3	121	1.7e-51	RbcL (Type ID) Co 375 - Actinobacteriota Actinobacteria (8965908 3; 344 3)	FDQDWASLATVMPVASGGIHAGQMHQLLQYLGEDVVLQFGGGTIGHPMGIAAGATANRVAVEAMIKARNEGRDYVEEGPDILHDAAKGCPELSSALEVWKDITFDFESTDTADVVATPTASR*
RbcL	Type IE	SB S5 3	Actinobacteriota	Thermoleophilia	152183	738 3	82.8	274	4.1e-133	RbcL (Type IE) SB S5 3 - Actinobacteriota Thermoleophilia (152183; 738 3)	MSDKENGSKSKDRWAAGVTPYAEMGYWNEDYEPKETDILAAFRITPQEGVDPIEAAAAVAGESSTATWTVVWTDRLTPHSHYQAKAYSVEEVPGQEGQYIAKMAYDIDLFEEGSIANLTSSIIGNVFGFKALKALRLEDLRLPVAYLKTFQGPPHGTIMEREYLDKFGRPLLGATTKPKLGLSAKNYGRVVYEALRGGLDFTKDDENINSQPFMRWRDRYLHAIEAVHRASAVTGEVKGHYMNVTAATVEEMYERAEFAKEIGSIIIMMDLTVGYTAMSSMSK
RbcL	Type IE	SB S5 6	Actinobacteriota	Actinobacteria	45385	27 4	75.2	475	1e-216	RbcL (Type IE) SB S5 6 - Actinobacteriota Actinobacteria (45385; 27 4)	MAGNGNGKRWEAGVQPYVDMGYYEPDYQPRDTDVLCAFRVTPQPGVPWEEAAGAVAGESSTATWTVVWTDRLTPHEYYRARCYHIEEVPGRDDQFIAYVAYGLDLFEEGSIANLTSSIIGNVFGFKAVKALRLEDMMIPPVYLKTFLGPAHGIQVERDYLRKWGRPLLGATTKPKLGLSARNYGKVVYEALRGGLDFTKDDENINSQPFMRWRDRYLHVIEAVNKASEKTGEMKGHYLNTTAASTEEMLERAEFAKELGSPIIMVDLTVGYTAIQSLAKWARANNLILHQHRAGHSTYTRQKNHGVNFRVIAKWMRMIGVDHIHAGTVVGKLEGDANITYGYYDTCREPYQPRDLTRGIYFDQDWAGMPGMFGVASGGIHVAQMHELVWHLGEDSVLQF…
RbcL	Type IA	SC S10 1	Actinobacteriota	Acidimicrobiia	284807	132 8	85.5	159	3.3e-74	RbcL (Type IA) SC S10 1 - Actinobacteriota Acidimicrobiia (284807; 132 8)	MAQSNGSSGYQAGVKNYAENYWTPDYVPLDTDLLACFKVVAQEGVPREEAAAAVAAESSTGTWTTVWTDLLTDLEYYKGRAYHLEPVGNDPSAFFAFVAYPMDLFEEGSVVNVLTSLVGNVFGFKALRSLRLEDIRFPIAYVKTCGGPPNGIQVERDRLNKYGRPLLG
RbcL	Type IE	SC S10 2	Actinobacteriota	Thermoleophilia	98456	42 11	72.3	155	7.4e-63	RbcL (Type IE) SC S10 2 - Actinobacteriota Thermoleophilia (98456; 42 11)	GTVVGKLEGDPNAIKGYYDVCRERFNPEDAETGLYFDQDWASLPGMFPVASGGIHAGQMHQLLHYLGEDAILQFGGGTIGHPMGIAAGATANRIAVEAIIQARNEGKDYFKEGPDILKQAGKRSKELSSALEVWKDVSFEFESTDTPDVSPTAEPTATEA*
RbcL	Type IA	SC S10 3	Actinobacteriota	Acidimicrobiia	128900	204 5	87.8	82	9.9e-38	RbcL (Type IA) SC S10 3 - Actinobacteriota Acidimicrobiia (128900; 204 5)	GDDSCLQFGGGTLGHPWGNAAGAHANRVAVEACVEARNQGREVEREGKEILTEAARHSPELAVAMDTWKEIKFEFETVDKLEGAVA*
RbcL	Type IE	SC S10 6	Actinobacteriota	Thermoleophilia	87045	193 4	83.4	157	2.1e-70	RbcL (Type IE) SC S10 6 - Actinobacteriota Thermoleophilia (87045; 193 4)	MSESSNGKKDRWASGVTPYAEMGYYNEDYEPKDTDVLCAFRITPQEGVDPIEAAAAVAGESSTATWTVVWTDRLTPHEHYQAKAYSVEEVPGTPGQYIAKIAYDYDLFEEGSIANLTSSIIGNVFGFKALKALRLEDMRIPVAYLKTFQGPPHGII
RbcL	Type IB	SC S11 1	Cyanobacteria	Cyanobacteriia	297054	798 1	94.5	348	9.6e-193	RbcL (Type IB) SC S11 1 - Cyanobacteria Cyanobacteriia (297054; 798 1)	MSYSQTKTQSKAGYDAGVKDYKLTYYTPDYTPKDTDVLAAFRMTPQPGVPPEEAGAAVAAESSTGTWTTVWTDLLTDLDRYKGRCYDIEPVRGEDNQYIAYVAYPLDLFEEGSVTNLLTSLVGNVFGFKALRALRLEDLRVPVAYLKTFQGPPHGITVERDKLNKYGRPLLGCTIKPKLGLSAKNYGRAVYEVLRGGLDFTKDDENINSQPFMRWRDRFLFVQEAIEKAQAETGEIKGHYLNVTAPTCEEMMERAEFAKEIGTPIIMHDYLTGGFTANTTLAKWCRRNGVLLHIHRAMHAVIDRQKNHGIHFRVLANCLRMSGCYHLHSCTVVGKLECEKVITMGFVD
RbcL	Type IB	SC S15 3	Cyanobacteria	Cyanobacteriia	745262	397 1	99.6	476	1.7e-285	RbcL (Type IB) SC S15 3 - Cyanobacteria Cyanobacteriia (745262; 397 1)	MAYAQTQTQSKAGYKAGVQDYKLTYYTPDYTPKDTDVLAAFRVTPQPGVPPEEAGAAVAAESSTGTWTTVWTDLLTDLDRYKGRCYDIEPVPNEDNQYICFIAYPLDLFEEGSVTNLLTSLVGNVFGFKALRALRLEDLRIPIAYLKTFQGPPHGITVERDKLNKYGRPLLGCTIKPKLGLSAKNYGRAVYEVLRGGLDFTKDDENINSQPFMRWRDRFLFVQEAIEKAQAETGEVKGHYLNVTAPTCEEMMERAEFAKEIKTPIIMHDYLTGGFTANTTLAKWCRRNGILLHIHRAMHAVIDRQKNHGIHFRVLAKCLRMSGGDHLHSGTVVGKLEGEKGITMGFVDLMREDHIEEDRSRGIYFTQDWASMPGVMPVASGGIHIWHMPALVEIFGDDS…
RbcL	Type IB	SC S15 4	Cyanobacteria	Cyanobacteriia	131815	617 1	91.5	141	5.1e-76	RbcL (Type IB) SC S15 4 - Cyanobacteria Cyanobacteriia (131815; 617 1)	LEGDKAITLGFIDLLRENYIEKDRSRGIYFTQDWASLPGVMAVDSGGIHVWHMPALVEIFGDDSVLQFGGGTLGHPWGNAPGATANRVALEACVQARNEGRDLMREGGDIIRAAAKWSPELAAACELWKEIKFEFDAMDTI*
RbcL	Type IB	SC S15 6	Cyanobacteria	Cyanobacteriia	243095	451 4	97.8	178	2.4e-102	RbcL (Type IB) SC S15 6 - Cyanobacteria Cyanobacteriia (243095; 451 4)	HAVIDRQKNHGIHFRVLAKCLRMSGGDQIHTGNVVGKLEGDRAGTLGFVDLLRENYIEQDKSRGIYFTQDWASMGGVMAVASGGIHVWHMPALVEIFGDDSVLQFGGGTLGHPWGNAPGATANRVALEACVQARNEGRDLSREGGDIIREACKWSPELAAACELWKEIKFEFDTVDTI*
RbcL	Type IA	SC S17 6	Actinobacteriota	Acidimicrobiia	577187	247 1	86.2	116	7.8e-48	RbcL (Type IA) SC S17 6 - Actinobacteriota Acidimicrobiia (577187; 247 1)	MGVRDRAQIGASAEENRVAQNNGSNGSGYQAGVKKYADTYWTPDYVPLDTDILAVFKVLPQPGVPREEAAAAVAAESSTGTWTTVWTDLLTDLEFYKGRCYRIDPVQDGSGAFFAFVAYPIDLFEEGSVVNVLTSLVGNVFGFK
RbcL	Type IB	SC S7 6	Cyanobacteria	Cyanobacteriia	134036	763 2	99.6	476	1.7e-285	RbcL (Type IB) SC S7 6 - Cyanobacteria Cyanobacteriia (134036; 763 2)	MAYAQTQTQSKAGYKAGVQDYKLTYYTPDYTPKDTDILAAFRVTPQPGVPPEEAGAAVAAESSTGTWTTVWTDLLTDLDRYKGRCYDIEPVPNEDNQYICFIAYPLDLFEEGSVTNLLTSLVGNVFGFKALRALRLEDLRIPIAYLKTFQGPPHGITVERDKLNKYGRPLLGCTIKPKLGLSAKNYGRAVYEVLRGGLDFTKDDENINSQPFMRWRDRFLFVQEAIEKAQAETGEVKGHYLNVTAPTCEEMMERAEFAKEIKTPIIMHDYLTGGFTANTTLAKWCRRNGILLHIHRAMHAVIDRQKNHGIHFRVLAKCLRMSGGDHLHSGTVVGKLEGEKGITMGFVDLMREDHIEEDRSRGIYFTQDWASMPGVMPVASGGIHIWHMPALVEIFGDDS…
RbcL	Type IE	SC S7 8	Actinobacteriota	Thermoleophilia	356692	96 6	77.3	475	4.9e-219	RbcL (Type IE) SC S7 8 - Actinobacteriota Thermoleophilia (356692; 96 6)	MGSQDGSNGQDATAGRSTSGVTPYAEMGYYNADYEPKDTDVLAAFRVRPQEGVDPIEVAAAVAGESSTATWTVVWTDRLTPYEHYQGKAYDVQEIPGREGEYLAKVAYDIDLFEEGSIPNMASSIIGNVFGFKALKSLRLEDLRIPQAYLKTFQGPANGIVMEREYLDKFGRPLLGATTKPKLGLSAKNYGRVVYEGLRGGLDFTKDDENINSQPFMRWRDRFVHSMEAVNRATAVTGEVKGHYMNVTAATMEEMYERAEFAKELGSIIIMADLTVGWTALGSIAKWARANGMILHLHRAGHATYTRQKDHGVSFRVIAKWARMIGVDHIHAGTVVGKLEGDPGMVAGYYDVCRESFNPVDPEKGIVFDQPWASLDKVFPVASGGIHAGQMHDLLHYLG…
RbcL	Type IA	SC S82	Actinobacteriota	Acidimicrobiia	573468	410 1	87	409	2.6e-221	RbcL (Type IA) SC S82 - Actinobacteriota Acidimicrobiia (573468; 410 1)	MAQNNGQSNGKGYQAGVKNYADTYWTPDYVPLDTDLLAVFKVVPQQGVPAHEAAAAVAAESSTGTWTTVWTDFLTDLEYYKGRAYRIDPIKESNEGAFFAFVAYPIDLFEEGSVVNVLTSLVGNVFGFKAIRSLRLEDIRFPVAYVRTCGGPPNGIQVERDRLNKYGRPLLGCTIKPKLGLSAKNYGRAVYECLRGGLDFTKDDENINSQPFMRWNHRFEFVMEAVHKATAETGEKKGHYLNCTAATPEEMYKRAEFAKSLGAPIIMHDFLTAGFTANTGLANWCRENGILLHIHRAMHAVIDRHPMHGIHFRVLAKCLRLSGGDHLHAGTVVGKLEGDREATMGWIDTLREAYIPENRKRGIFFDQDWSSMPGVIPVASGGIHVWHMPALVAIFGDDA…
RbcL	Type IE	SC S9 1	Actinobacteriota	Thermoleophilia	617121	119 3	82.2	473	1.5e-236	RbcL (Type IE) SC S9 1 - Actinobacteriota Thermoleophilia (617121; 119 3)	MSESSNGKKDRWASGVTPYAEMGYYNADYEPKETDVLCAFRITPQEGVDAIEAAAAVAGESSTATWTVVWTDRLTPHEHYQAKAYSVEEVPGTPGQYIAKIAYDIDLFEEGSIANLTSSIIGNVFGFKALKALRLEDMRIPVAYLKTFPGPPHGIIMEREYLDKFGRPILGATTKPKLGLSAKNYGRVVYEALRGGLDFTKDDENINSQPFMRWRDRYLHAIEAVNRASAATGEVKGHYMNVTASTMEDMYERAEFAKEIGSIIIMQDLTVGYTAMSSMSKWARANGMILHLHRAGHGTYTRQKTHGVSFRVIAKWCRMLGVDHIHAGTVVGKLEGDPNMIRGYYDVCRERFNKVDPAKGIYFDQDWASLATVMPVASGGIHAGQMHQLLDYLGEDVVL…
RbcL	Type IE	Unbinned			2311463 3	10812 3	83.8	480	2.5e-247	RbcL (Type IE) Unbinned - (2311463 3; 10812 3)	MGKNGQERDRWGAGVIPYADMGYYAPDYEPKDTDVLAAFRVTPQPGVEPQEAGAAVAGESSTATWTVVWTDRLTAYENYQGRCYKVEPVSGEEGQYIAYIAYDLDLFEEGSIANMTSSIIGNVFGFKALKALRLEDLRLPTHYIKTFQGPAHGIVMEREYINKYGKPLLGATTKPKLGLSARNYGRVVYEALRGGLDFVKDDENINSQPFMRWRDRFLFCMEGVQRAMAETGEIKGHYMNVTAGTMEDMYERAEFAKSLGSVIIMIDLTVGYTAIQSMAKWARANGMILHLHRAGHATYTRQKNHGVNFRVIAKWMRLAGVDHIHAGTVVGKLEGDPGATAGYYNTCRQNYVPADPATGIYFDQHWASMPGIFPVASGGIHAGQMHQLLHYLGEDSILQ…
RbcL	Type IB	Unbinned			13275134 1	21751 1	99.6	476	5e-285	RbcL (Type IB) Unbinned - (13275134 1; 21751 1)	MAYAQTQTQSKTGYKAGVQDYKLTYYTPDYTPKDTDVLAAFRVTPQPGVPPEEAGAAVAAESSTGTWTTVWTDLLTDLDRYKGRCYDIEPVPNEDNQYICFIAYPLDLFEEGSVTNLLTSLVGNVFGFKALRALRLEDLRIPIAYLKTFQGPPHGITVERDKLNKYGRPLLGCTIKPKLGLSAKNYGRAVYEVLRGGLDFTKDDENINSQPFMRWRDRFLFVQEAIEKAQAETGEVKGHYLNVTAPTCEEMMERAEFAKEIKTPIIMHDYLTGGFTANTTLAKWCRRNGILLHIHRAMHAVIDRQKNHGIHFRVLAKCLRMSGGDHLHSGTVVGKLEGEKGITMGFVDLMREDHIEEDRSRGIYFTQDWASMPGVMPVASGGIHIWHMPALVEIFGDDS…
RbcL	Type IB	Unbinned			16738718 1	28895 1	86.1	431	3.9e-228	RbcL (Type IB) Unbinned - (16738718 1; 28895 1)	MAPQTETKAGAGFKAGVKDYRLTYYTPDYQVKETDILAAFRMSPQAGVPPEEAGAAVAAESSTGTWTTVWTDGLTSLDRYKGRCYDIEPVACEENQFIAYVAYPLDLFEEGSVTNLFTSIVGNVFGFKALRALRLEDLRIPPAYVKTFQGPPHGIQVERDKLNKYGRSLLGCTIKPKLGLSAKNYGRAVYECLRGGLDFTKDDENVNSQPFMRWRDRFAFVAEAIYKSQAETGEIKGHYLNATAGTVEEMLKRAECARDFGMPIVMHDYLTGGFTANTTLAHYCRDNGLLLHIHRAMHAVIDRQRNHGIHFRVLAKTLRMSGGDHLHSGTVVGKLEGEREVTLGFVDLMRDDYIEKDRSRGVYFTQDWVSLPGTMPVASGGIHVWHMPALVEIFGDDAC…
RbcL	Type IB	Unbinned			1741699 3	30409 3	87.1	472	1.2e-254	RbcL (Type IB) Unbinned - (1741699 3; 30409 3)	MSPQTETKAGVGFKAGVKDYRLTYYTPDYQTKDTDILAAFRMTPQPGVPPEEAGAAVAAESSTGTWTTVWTDGLTSLDRYKGRCYDIEAVPGEENQYIAYVAYPLDLFEEGSVTNLFTSIVGNVFGFKALRALRLEDLRIPPAYSKTFQGPPHGIQVERDKLNKYGRPLLGCTIKPKLGLSAKNYGRAVYECLRGGLDFTKDDENVNSQPFMRWRDRFLFCAEAIYKSQSETGEIKGHYLNATAGTCEEMLKRAAFARELGMPIVMHDYLTGGFTANTSLAHYCRDNGLLLHIHRAMHAVIDRQKNHGMHFRVLAKALRLSGGDHIHSGTVVGKLEGERQVTLGFVDLLRDDYIEKDRSRGIYFTQDWVSLPGILPVASGGIHVWHMPALTEIFGDDSV…
RbcL	Type IE	Unbinned			2326032 15	50493 15	78.6	472	2.7e-225	RbcL (Type IE) Unbinned - (2326032 15; 50493 15)	MAENNGNEEKGRWDSGVTPYAEMGYWNADYEPRDTDVLAAFRITPQPGVDPVEAAAAVAGESSTATWTVVWTDRLTPHEHYQGKAYSVEQVGDTDQYIAKIAYDIDIFEEGSIPNMTSSIIGNVFGFKALKALRLEDLRIPPHYLKSFQGPPHGIVMEREYLDKFGRPLLGATTKPKLGLSAKNYGRVVYEALRGGLDFTKDDENINSQPFMRWRDRYVHAIEAVNRASAVTGEVKGHYLNVTAPTMEGMYERAEFAKELGSIIIMMDLTVGYAAMASMSKWARANGMILHLHRAGHATFTRQKNHGVNFRVLAKWCRMLGVDHIHAGTVVGKLEGDPGSTKGYYDVCRERYNEANPATGLYFDQDWASLPGMFPVASGGIHAGQMHQLLGYLGEDTIL…
RbcL	Type IE	Unbinned			22545976 1	133730 1	83.3	335	1.5e-166	RbcL (Type IE) Unbinned - (22545976 1; 133730 1)	MSPPSGNGTQTTDRWAAGVTPYAEMGYWDADYEPKDTDILCAFRITPQDGVDPIEAAAAVAGESSTATWTVVWTDRLSPHEHYQAKAYQVDEVPHADNQYIARIAYDIDLFEEGSIANLTSSIIGNVFGFKALKALRLEDMRIPPHYLKTFQGPPHGIVMEREYLDKFGRPLLGATTKPKLGLSAKNYGRVVYEALRGGLDFTKDDENINSQPFMRWRDRYLHAIEAGNRASAGTGEVKGHYMNVTAATMEDMYERAEFAKELGSVIIMMDLTIGFTAMQSMSKGARANGVILHLHRAGHGTYTRQKTHGVSFRVIAKGCRMLGVDHIHAGTVVGQLEGAPGAIMGY
RbcL	Type IB	Unbinned			16779737 2	139546 2	85.8	451	3.8e-242	RbcL (Type IB) Unbinned - (16779737 2; 139546 2)	YTPDYVVKDTDILAAFSMTPQPGVPPEECGAAVAAESSTGTWTTVWTDGLTSLDRYKGRCYDIEPVPGEDNQYIAYVAYPIDLFEEGSVTNLFTSIVGNVFGFKALRALRLEDLRIPPAYVKTFEGPPHGIQVERDKINKYGRGLLGCTIKPKLGFSAKNYGRAVYECLSGGLDFTKDDEHVNSQPFMRWRDRFLFVAEAIYKAQAETGEVKGHYLNATAGTAEEMLKRAQCAKELGVPIIMHDYLTGGFTDNTSLSHYCRDHGLLLHIHRAMHAVIDRQRNHGIHFRVLAKALRMSGGDHLHSGTVVGKLEGEREVTLGFVDLMRDDYIEKDRSRGVYFTQDWCSMSGVMPVASGGIHVWHMPALVEIFGDDACLQFGGGTLGHPWGNAPGAVANRVA…
RbcL	Type IB	Unbinned			18514916 1	150957 1	92.3	337	6.1e-192	RbcL (Type IB) Unbinned - (18514916 1; 150957 1)	RIPVAYLKTFQGPPHGIQVERDKLNKYGRPLLGCTIKPKLGLSAKNYGRAVYECLRGGLDFTKDDENINSAPFQRWRDRFSFVAEAIYKAQAETGEVKGHYLNVTAPTCEEMLKRAEYAKELNMPIIMHDYLTAGFTANTTLSHWCRDNGILLHIHRAMHAVMDRQKNHGIHFRVLAKALRMSGGDHIHTGTVVGKLEGDKAITLGFIDLLRENYIEKDRSRGIYFTQDWASLPGVMAVASGGIHVWHMPALVEIFGDDSVLQFGGCTLGHPWCNAPGATSNRVALEACVQARNEGRDLMREGGDIIRAAAKWSPDLAAACELWKEIKFEFDAMDTI*
RbcL	Type IE	Unbinned			4095685 1	156439 1	72.8	415	3.7e-183	RbcL (Type IE) Unbinned - (4095685 1; 156439 1)	MPGNGNGDKGWEAGVKSYVDMGYYEPDYEPIDSDILCAFRVTPQPGVPPEEAAGAVAGESSTATWTSVWTDYLTPYEKYKARCYHIEEIPGKERDEQFMAYVAYGLDLFEEGSIANLTSSIIGNVFGFKALLALRLEDMRIPPVYLKTFQGPAHGIQVERDYLRKWGRPILGGTMKPKLGLSARNYGKVVYEALRGGLDFTKDDENINSQPFMRWRDRYLLAIEAVQKAQEQTGEIKGHYMNVTAASTEEMLKRADFAKELGSPIIMVDLTVGYTAIQSLAYWARENNLILHQHRAGHATYTRRKEHGVNFRVIAKWMRMIGIDHIHAGTVVGKLEGDANLTYGYYDTCREGYQARDLGRGIYFDQDWTGMPGIFPVASGGIHAGQMHELLYHLGEDTV…
RbcL	Type IB	Unbinned			19683114 2	190110 2	97.9	379	3.8e-227	RbcL (Type IB) Unbinned - (19683114 2; 190110 2)	YFCYIAYPLDLFEEGSVTNLLTSLVGNVFGFKALRALRLEDLRIPVAYLKTFQGPPHGITVERDKLNKYGRPLLGCTIKPKLGLSAKNYGRAVYEVLRGGLDFTKDDENINSQPFMRWRDRFLFVQEAIEKAQAETGEIKGHYLNVTAPTCEEMMERAEFAKEIGTPIIMHDYLTGGFTANTTLAKWCRRNGILLHIHRAMHAVIDRQKNHGIHFRVLAKCLRMSGGDHLHSGTVVGKLEGEKGITMGFVDLMREDHIEEDRARGIFFTQDWASMPGVMPVASGGIHIWHMPALVEIFGDDSCLQFGGGTLGHPWGNAPGATANRVALEACVQARNEGRNLMREGGDVIREACKWSPELAVACELWKEIKFEFEAMDTL*
RbcL	Type IE	Unbinned			5268231 1	209783 1	79.4	457	6.7e-218	RbcL (Type IE) Unbinned - (5268231 1; 209783 1)	YNEDYQPRETDILAAFRITPQEGVDPIEAAAAVAGESSTASWRVVWTDRLTPHSHYQGKAYQVDEVPGEEGQYIARIAYDIDLFEEGSIANLTSSIIGNVFGFKALKALRLEDMRIPHSYLKSFQGPPHGIVMEREYLDKFGRPLLGATTKPKLGLSAKNYGRVVYEALRGGLDFTKDDENINSQPFMRWRDRYVHAMEAVNRASAVTGEIKGHYMNVTAPTMEEMYERAEFAKELGSVIIMMDLTVGWTAMQSMSHWARANGMILHLHRAGHATYTRQKSHGVNFRVIAKWARMLGVDHIHAGTVVGKLEGDPGSTRGYYATCRERSLEVNPEWGIYFDQDWASLGSVFPVASGGIHAGQMHQLLDYLGEDTVLQFGGGTIGHPMGIAAGATANRVGV…
RbcL	Type IE	Unbinned			9323722 2	251044 2	78.5	460	5e-221	RbcL (Type IE) Unbinned - (9323722 2; 251044 2)	GYWEPDYVPADSDILCAFRVTPQPGVPPEEAGAAVAGESSTAPWPVVWADRRTHYERDQAKCYKVEPVTGVENQYIAYIAYNIDLFEEGSVPNLPASIIGNVFGFKALKARRLEDMRIPTHYIKTFPGPPHGIVMEREYINKFGRPLLGATTKPTLGLSAKNYGRVVYEALKGGLDFVKDDENINSQPFMRWRDRFLYTIEGVQRAQEQTGEIKGHYMNVTAATMEDMYERAEFAKELGSIIIMIDLVVGYTAMTSMSKWARRNGMILHLHRAGHGTYTRQKNHGVSFRVISKWVRMMGVDHVHAGTVVGKLEGDPAMIRGYYDTLRLDHVPVNPAQGIYFDQDWASMPGVMPVASGGIHVGQMPQLLAHLGAAVVLQFGGGTIGHPSGIAPGAEANRV…
RbcL	Type IE	Unbinned			22020130 1	271903 1	83.6	342	2.6e-174	RbcL (Type IE) Unbinned - (22020130 1; 271903 1)	WTDRLTPYEHYQAKAYRVDAIPGTDQYIAYIAYDIDLFEEGSIANLTSSIIGNVFGFKALRALRLEDLRIPPHYVKTFQGPPHGIVMEREYLDKFGRPLLGATVKPKLGLSAKNYGRVVFEALRGGLDFTKDDENINSQPFMRWRDRYLYSMEGVNRASAETGEIKGHYLNVTAATMEEMYERAEFAKELGSVIVMMDLTVGFTAMQSMSKWARKNGVILHLHRAGHSTYTRQKYHGVSFRVIAKWCRMLGVDHIHAGTVVGKLEGDPATTAGFYDTLRDDFIPTNLSNGIFFDQNWASLASVMPVASGGIHAGQMHQLLDYLGEDTVLQFGGGTIGHPQG
RbcL	Type IE	Unbinned			10489062 2	286532 2	77.7	475	1.8e-221	RbcL (Type IE) Unbinned - (10489062 2; 286532 2)	MADENGSKEKKDRWASGVTPYAEMGYWNADYEPKDTDILCAFRITPQEGGDPVEAAAAVAGEAATATWTVVWTDRLTPHEHYQAKAYSVDEVQGSDPKQFIAKIAYDIDLFEEGSIANLTSSIIGNVFGFKALKALRLEDMRIPGAYLKTFPGPPHGIVMEREYLDKFGRPLLGATTKPKLGLSAKNYGRVVYEALRGGLDFTKDDENINSQPFMRWRDRYIAAMEAVNRASAATGEVKGHYLNVTAATIEEMYKRAEFEKELGSVIIMQDLTVGYTAMSSMSKWARENGMILHLHRAGHGTYTRQKTQGVSFRVIAKWCRMLGVDHIHAGTVVGKLEGDPGMIWGYYNTCRDRKLEVDPETGIYFDMDFASLAGVMPVASGGIHAGQMHQLLHYLGED…
RbcL	Type IE	Unbinned			19150347 1	304302 1	79.2	462	1.2e-223	RbcL (Type IE) Unbinned - (19150347 1; 304302 1)	TKPQYYVLCNLSSIPLEVNTIVGETEPMATKEETPKKDRWASGVTPYAEMGYWDADYEPKPTDILCAFRITPQEGVDSIEAAAAVAGESSTAPWTVVWTDRLTPHEHYQAKAYSVEDVPGTPGQFIAKIAYDIDLFEEGSIANLTSSIIGNVFGFKALKALRLEDMRIPPHYLKTFHGPPHGIVMEREYLNKYGRPLLGATVKPKLGLSSRNYGRVVYEALRGGLDFTTDDENINSQPFMRGRDRDGHAIEAVNRASAATGEVKGHYLNVTAPDMESMYERAEFAKEVGSIIIMMDLTVGFAAMTSMSKWARANGMILHLHRAGHATYTRQKTHGVSFRVLAKWCRLLGVDHIHAGTVVGKLEGDPNAIKGYYDVCRERYNPEDAETGLYFDQDWASLP…
RbcL	Type IE	Unbinned			16849116 1	322370 1	80.9	329	7.8e-160	RbcL (Type IE) Unbinned - (16849116 1; 322370 1)	IIMEREYLDKFGRPILGATTKPKLGLSAKNYGRVVYEALRGGLDFTKDDENINSQPFMRWRDRYLHAIEAVNRASAVTGEVKGHYMNVTAATMEEMYERAEFAKEIGTVIIMMDLTVGSTAMTSMSKWARANGCILHLHRAGHGTYTRQKTHGVSFRVIANWCRMLGVDHIHAGTVVGKLEGDPNMIRGYYDVCRERFNKVDPEKGIYFDQPWASLATVMPVASGGIHAGQMHQLLDYLGEDVVLQFGGGTIGHPMGIAAGATANRVAVEAMIKARNEGVDYVAEGPDILREAAKGCPELNAALEVWKDITFDFESTDTADVVETPTPSR*
RbcL	Type IE	Unbinned			20891943 6	340265 6	78.9	398	1.3e-188	RbcL (Type IE) Unbinned - (20891943 6; 340265 6)	YSVEQVGDTDQYIAKMAYDIDLFEEGSIANMTSSIIGNVFGFKALKALRLEDLRIPTAYVKTFQGPPHGSVMEREYLDKFGRPLLGATTKPKLGLSAKNYGRVVYEALRGGLDFTKDDENINSQPFMRWRDRYVHAIEAVNRASAATGEVKGHYLNVTAPDMEQMYERAEFAKEVGSIIIMMDLTVGFSAMQSMSKWARANGMILHLHRAGHATYTRQKSHGVSFRVLAKWCRLLGVDHIHAGTVVGKLEGDPNAIKGYYDVCRERFNPEDAETGLYFDQDWASLPGMFPVASGGIHAGQMHQLLGYLGEDAILQFGGGTIGHPMGIAAGATANRIAVEAMIQARNEGRDYWEEGPDILKQAGKTSKELASALEVWKDVTFEFESTDTPDVSPTAEPTA…
RbcL	Type IB	Unbinned			19784760 2	457934 2	97.9	375	1.9e-223	RbcL (Type IB) Unbinned - (19784760 2; 457934 2)	MAYPLDLFEEGSVTNLLTSLVGNVVGFNALRALRLEDLRIPVAYLKTFQGPPHGIQVERDRLNKYGRPLLGCTIKPKLGLSAKNYGRAVYECLRGGLDFTKDDENINSQPFQRWRDRFLFVADAIHKSQAETGEIKGHYLNVTAATCEEMIKRAEYAKELDMPIIMHDFLTGGFTANTSLAHWCRDNGVLLHIHRAMHAVIDRQKNHGIHFRVLAKCLRMSGGDHIHTGTVVGKLEGDRAGTLGFVDLLRENYIEQDKSRGIYFTQDWASMGGVMAVASGGIHVWHMPALVEIFGDDSVLQFGGGTLGHPWGNAPGATANRVALEACVQARNEGRDLSREGGDIIREACKWSPELAAACELWKEIKFEFDTVDTI*
RbcL	Type ID	Unbinned			17496080 1	516569 1	90	418	1.1e-225	RbcL (Type ID) Unbinned - (17496080 1; 516569 1)	YKSGVLEYRKMGYWEPDYVVKDTDVLAMFRITPQPGVDPLEAAAAVAGESSTATWTVVWTDRLTACELYRAKAFRVDPVPNTGEGTPNEAQFFAYIAYDLDLFEPGSIANLTASIIGNVFGFKAVKALRLEDMRIPIPYLKAFQGPATGVVVERERLDKFGRPLLGATTKPKLGLSGRNYGRVVYEALKGGLGFCKDDENINSQPFMHWRDRFLYCMEAVNRASAATGEVKGHYLNVTAGTMEDMYERAEFAKELGSVIVMIDLVIGYTAIQSMAKWARKNDMILHLHRAGNSTYSRQKNHGMNFRVICKWMRMAGVDHIHAGTVVGKLEGDPAMIKGFYDTLREERTRQSLETGLFFDQDWASLNKVMPVASGGIHAGQMHQLLTYLGEDVVLQFGGG…
RbcL	Type IE	Unbinned			774636 3	522401 3	76	358	6.5e-168	RbcL (Type IE) Unbinned - (774636 3; 522401 3)	VFGFKALKALRLEDLRVPTAYLKTFQGPPHGIVMEREYLDKFGRPLLGCTTKPKLGLSAKNYGRVVYEGLRGGLDFTKDDENINSQPFMRWRDRFVHAMEAVNRASAVTSEVKGHYMNVTAPDMEGMYERAEFAKELGSVIIMMDLTVGWAAMASMSKWARANGMILHLHRAGHATYTRQKNHGVNFRVIAKWARMLGVDHIHAGTVVGKLEGDPGMVAGYYEVCRERYNPTNPERGLYFDQEWASLPGMFPVASGGIHAGQMHQLLHYMGEDSLLQFGGGTIGHPMGIAAGATANRVAVEAIIQARNEGRDYFEEGPDILKEAGKKSKELSSALEVWSDVSFEFESTDTPDVTAEPTATSS*
RbcL	Type IE	Unbinned			12893198 2	535578 2	87.9	307	6.1e-160	RbcL (Type IE) Unbinned - (12893198 2; 535578 2)	MTMTDDPKTEDPKTDAPKTEGKKKKRDDAERFKSGVIPYAEMGYWEPDYEIKVTDVLCAFRITPQPGVPPEEAGAAVAGESSTATWTVVWTDRLTTHAHYQAKCYKVDAVNGRDDQWIAYIAYDIDLFEEGSIANLTSSIIGNVFGFKALKALRLEDMRIPVAYTKTFQGPAHGIVVEREYLGKFGRPLLGATTKPKLGLSARNYGRVVYEACRGGLDFTKDDENINSQPFMRWRDRFLYSMEGVNRAQAETGEVKGHYLNVTAATMEEMYERAEFARDLGSIIIMIDLTVGYTAIQSMANWARANGVILHLHRAGHGTYTRQKSHGVSFRVISK
RbcL	Type IA	Unbinned			21564962 1	589183 1	89.6	307	2.1e-167	RbcL (Type IA) Unbinned - (21564962 1; 589183 1)	LLGCTIKTKLGLSAKNYGRAVYECLRGGLDFTKDDENINSQPFMRWNHRFEFVMEGVHKATAETGERKGHYLNVTAATPEDMYERAEFAKSLGAPIIMHDFFTAGFTANTGLANWCRENGMLLHIHRAMHAVVDRNPMHGIHFRVLTKCLRLSGGDHLHSGTVVGKLEGDREATLGGIDLMREAFVPENRKRGIFFDQDWASMPGLFPVDSGGIHVWHMPALVAIFGDDSCMQFGGGTLGHPWGNAPGAPANRVALAACVAARNQGRQIEREGREILPEAARHSPELAIAMETWKEIKFEFDTVDKITA*
RbcL	Type IE	Unbinned			19280249 1	650106 1	83.3	384	3.2e-189	RbcL (Type IE) Unbinned - (19280249 1; 650106 1)	AKAYSVEEVPGTEPKQYIAKMAYDIDLFEEGSIATLTSASIGNVFGFKALKALRLEDMRIPTHYVKTFQGPPHGIVMEREYLDKFGRHLLGATVKPKLGLSAKNYGRVVYEALSGGLDFTKDDENINSQPFMRWRDRFLYSMEGVNRASAASGEVKGHYLNVTAATMEDMYERAEFAKELGSVIIMMDLTIGYTAMTSMSKWARRNGVLLHLHRAGHSTYTRQKTHGVSFRVIAKWCRLLGVDHVHAGTVVGKLEGDPATTKGYYDTLRLDHVPANPETGIYFDQDWASLPGVMPVASGGIHAGQMHQLLRYLGADVVLQFGGGTIGHPMGIAAGATANRVAVEAMIQARNEGRDYFQDGPDILEKAAKGCPELNAALQVWKDI
RbcL	Type IE	Unbinned			2561204 1	679771 1	81.7	387	7.8e-191	RbcL (Type IE) Unbinned - (2561204 1; 679771 1)	VQGSEPKQLIAKIAYEIDLFEEGSIAHLTASIIGNVFGFKPVKALRLEDMRFPVADVKTYPGPPHGIVMEREPLNKYGRPLLGATVKPKLGLSARSYGRVVYEALRGGLDFTKDDENINSQPFMRWRDRFLFCIEAVHRAEAMTGEIKGHYMNVTAASMEDMYERAEFAKEIGSVIVMQDLTIGFTAMQSMSNWARKNGMILHLHRAGYATYARQKTHGVNFRVLSKWCRMLGVDHIHSGTVVVKIEGDPDIIIGYYDTLRLDHVPANPSHGIYFDQDWASMPGVMPVASGGIHAGQMHQLLDHLGEDVVLQFGGGTIGHPMGIAAGSAANRVALEAMIKARNEGRDYMKAGGDILRSAAKHSRELDVALATWGDITFSYESTDTPDVLETPVSS*
RbcL	Type IE	Unbinned			3719703 3	681876 3	80.3	468	1.4e-229	RbcL (Type IE) Unbinned - (3719703 3; 681876 3)	MSDKENGSKSKDRWAAGVTPYAEMGYWNEDYEPKETDILAAFRITPQEGVDPIEAAAAVAGESSTATWTVVWTDRLTPHSHYQAKAYSVEEVPGQEGQYIAKMAYDIDLFEEGSIANLTSSIIGNVFGFKALKALRLEDLRLPVAYLKTFQGPPHGTIMEREYLDKFGRPLLGATTKPKLGLSAKNYGRVVYEALRGGLDFTKDDENINSQPFMRWRDRYLHAIEAVHRASAVTGEVKGHYMNVTAATMEEMYERAEFAKEIGSIIIMMDLTVGYTAMSSMSKWARANGMILHLHRAGHATYTRQKNHGVSFRVIAKWCRMLGVDHIHAGTVVGKLEGDPGMIKGYYDTCRERHLEPNPETGIIFEQDWASLAPVMPVASGGIHAGQMHQLLEYLGEDV…
RbcL	Type IE	Unbinned			22188571 3	718819 3	77.5	475	5.7e-220	RbcL (Type IE) Unbinned - (22188571 3; 718819 3)	MAGNGNGNGKRLEAGVQPYVDMGYYEPDYEPADSDILAAFRVTPQPGVPHEEAAGAVAGESSTATWTVVWTDRLTPHEYYRGRCYKIEPVPDRDDQFIAYVAYGLDLFEEGSIANLTSSIIGNVFGFKALKALRLEDMRIPPVYMKTFQGPAHGIQMERDYLRKWGRPLLGATTKPKLGLSARNYGKVVYEALRGGLDFTKDDENINSQPFMRWRDRYLHVIEAVNKAQEATGEIKGHYLNVTAATMEDMYERAEFAKSLASPIIMVDLTVGYTAIQSLAKWCRANGLLLHQHRAGHSTYTRQKNHGVNFRVIAKWCRMMGVDHIHAGTVVGKLEGDANLTYGYYDTCNKYYQERDLSRGIYFTQDWAGMPGILGVASGGIHVGQMHELLYHLGEDSIL…
RbcL	Type IB	Unbinned			12972288 1	740862 1	95.1	412	1.5e-237	RbcL (Type IB) Unbinned - (12972288 1; 740862 1)	MTYASSQTQTKTGYKAGVKDYRLTYYTPDYTPKDTDILAAFRVTPQPGVPPEEAGAAVAAESSTGTWTTVWTDLLTDLDRYKGRCYDITPVPGEDNQFICYVAYPLDLFEEGSVTNMLTSIVGNVFGFKALRALRLEDLRIPVAYLKTFQGPPHGIQVERDKINKYGRPLLGCTIKPKLGLSAKNYGRAVYECLRGGLDFTKDDENINSAPFQRWRDRFLFVAEAIHKSQAETGEIKGHYLNVTAPTCEQMLERAEFAKELKMPIIMHDYLTAGFTANTTLAHWCRANGILLHIHRAMHAVIDRQKNHGIHFRVLAKCLRMSGGDHIHTGTVVGKLEGERGITMGFVDLLRENYVEQDLSRGIYFTQDWASMPGVMAVASGGIHVWHMPALVEIFGDDS…
RbcL	Type ID	Unbinned			7778980 1	761455 1	87.3	450	3.7e-237	RbcL (Type ID) Unbinned - (7778980 1; 761455 1)	MADRWSAGVIPYAEMGYWQPDYEPKDTDNLCAFRVTPQEGVPPEEAGAAVAGESSTATWTVVWTDRLTTYEHYQAKCYRVDAVPGVEGQWIAYIAYDLDLFEVGSIANLTSSIIGNVFGFKPLKALRLEYMRIPTPYVKTFQGPPHGIVQEREYLNKFGRPLLGATTKPKLGLSSRNYGRVVYEALRGGLDFTKDDENINSQPFMRWRDRFLACMEAVNKAQAETGEVKGHYLNITAATMEDMYERAEFAKQLGSVIIMIDLVIGYTAIQSMAKWARRNDMILHLHRAGHSTYTRQKSHGVSFRVIAKWMRMAGVDHIHAGTVVGKLEGDPNVIRGIYDTCREVHVPKKLEHGILFDQPWAGLKKLMPVASGGIHAGQMHQLLTYLGDDVVLQFGGGTI…
RbcL	Type ID	Unbinned			12398078 1	768976 1	85.3	407	2.9e-209	RbcL (Type ID) Unbinned - (12398078 1; 768976 1)	VWTDRLTACELYRAKAFRVDPVPNPGEGTPNEAQYFAYIAYDLDLFEPGSIANLTDFIIGNVFGFKAVKALRLEDMRIPIPYLKTFQGPATGVVVERERLDKFGRPLLGATTKPKLGLSGRNYGRVVYEALKGGLDFTKDDENINSQPFMHWRDRFLYCMEAVNRASAATGEVKGHYLNVTAGTMEDMYERAEFAKELGSVIVTIDLVIGYTAIQSMSKWARRNDMVLHLHRAGHGTYTRQKTHGLSFRVIAKWMRLAGVDHIHAGTVVGKLEGDPATTRGYYDICREPYNPQALQNGLFFDQDWASLRRMMPVASGGIHAGQMHQLLHHLGEDCVLQFGGGTIGHPMGIQAGASANRVALEAMILARNAGRYYMAEGPDILAAAARSCTPLAQALEVW…
RbcL	Type IB	Unbinned			17595339 1	779755 1	95.7	345	2.7e-203	RbcL (Type IB) Unbinned - (17595339 1; 779755 1)	RALRLEDLRIPVAYLKTFQGPPHGIQVERDKLNKYGRPLLGCTIKPKLGLSAKNYGRAVYECLRGGLDFTKDDENINSQPFMRWRDRFLFVQEAIEKAQAETGEIKGHYLNVTAPTCEQMMQRAEFAKEIGTPIIMHDYLTGGFTANTTLARWCRDNGILLHIHRAMHEVIDRQKNHGIHFRVLAKCLRMSGGDHLHSGTVVGKREGEKGITMRFVDLMRENYVEQDRSRGIFFTQDWASMPGVMPVASGGIHIWHMPALVEIFGDDSCLQFGGGTLGHPWGNAPGATANRVALEACIQARNEGRNLMREGGDVIREACKWSPELATACELWKEINFEFEAIDTL*
RbcL	Type IE	Unbinned			7228764 1	816167 1	83.6	359	1.1e-181	RbcL (Type IE) Unbinned - (7228764 1; 816167 1)	MAQSSGKARWAAGVTPYAEMGYYNEDYEPKDTDVLCAFRITPQEGVDPIEAAAAVAGESSTATWTVVWTDRLTPHEHYQAKAYSVEEVPGTEGQYIAKIAYDIDLFEEGSIANMTSSIIGNVFGFKALKALRLEDIRIPVAYLKTFPGPPHGIVMEREYLDKFGRPLLGATTKPKLGLSAKNYGRVVYEALRGGLDFTKDDENINSQPFMRWRDRYVHAMEAVHRASAATGEVKGHYLNVTAPTMEDMYERAEFAKELGSVIILHDLTVGYTAMSSMSKWARANGMILHLHRAGHATYTRQKTHGVSFRVIAKLCRMLGVDHIHAGTVVGKLEGDPGMIRGYYDVCRERYNKANPETGIIFDQDWAS
RbcL	Type IE	Unbinned			8981035 3	877808 3	76.5	486	4.9e-227	RbcL (Type IE) Unbinned - (8981035 3; 877808 3)	MAGGNGKGDGKSRWQSGVIPYAEMGYWKPDYEPEEHDIIAAFRLIPQPEVPPNEAAAAVAGESSTATWTVVWTDRLTAYDNYQAKAYRVVEVPNTDPPQYIAFIAYKHDLFEEGSIANMTSSIIGNVFGFKALKALRLEDLRVPRDYLKTFQGPPHGVMVEREMINKYGRPLLGATTKPKLGLSARNYGRVVYEALRGGLDFVKDDENINSQNFNRWRDRYLYCMEAVHRAMEVTGEIKGHYLNVTAKTMEDMYERAEFAKELGSVIIMMDLTVGFTAMTSMSHWARNNGLILHLHRAGHATYTRQKTHGVNIRGIATWCRMLGVDHIHAGTVVGKLEGDPNATRGYYDTCLLDNYKADPVKGIYFDQDWAHIPGVMPVASGGIHAGQMHQLLEYLGED…
RbcL	Type IA	Unbinned			6678391 1	893659 1	85.1	423	8.1e-226	RbcL (Type IA) Unbinned - (6678391 1; 893659 1)	AAAAVAAESSTGTWTTVWTDLLTDIEYYKGRCYKIESVPGDSGAFFAFVAYPMDLFEEGSVVNVLTSLVGNVFGFKAIRSLRLEDVRFPIAYVKTCGGPPNGIQVERDRLGKYGRPLLGCTIKPKLGLSAKNYGRAVFECLRGGVDFTKDDETINSQPFMRWNHRFEFAMEAVNKATAETGEKKGHYLNCTAPTPEEMYQRAEFAKSLGAPIFMHDFLTGGFCANTGLANWCRENGILPHIHRAAHSVIDRNPMHGIHFRGLAKCLRLSGGDHLHAGTVVGKLEGDREATMGWIDTMRENFIPENRKRGIFFDQDWSSMPGVIPVASGGIHVWHMPALVAIFGDDACLQFGGGTLGHPWGNAAGAHANRVAVEACVEARNQGRQIEREGREILTDAARH…
RbcL	Type IE	Unbinned			6683098 1	905969 1	83.6	377	3.1e-189	RbcL (Type IE) Unbinned - (6683098 1; 905969 1)	LFEEGSIANMTSSIIGNVFGFKALKALRLEDMRLPLHYIKTFQGPAQGIIMEREHLNKYGRPLLCATTKPKLGLSARNYGRVGYEALRGGLDFTKYDENINSQPFMRWRDRYLYSMEGVNRAAAATGEVKGHYLNVTAATMEDMYERAAFAKELGTVIIMIDLTIGFTAIQSMAKWARANGCILHLHRAGYATYARQKNHGVNFRVLAKWMRLAGVDHIHSGTVVGKLEGDPNAIAGYYDTLRLGNLKANPVKGLFFDQDWGSMPGVMPVASGGIHAAQMGDLLHYLGEDVVLQFGGGTIGHPMGIAAGATANRVALEAIIKARNEGRDYRKEAQDILKAASKHSRELDIALSTWGDISFNYESTDVPDVVATPTSV*
RbcL	Type IE	Unbinned			11888521 2	921551 2	76.5	472	6.4e-219	RbcL (Type IE) Unbinned - (11888521 2; 921551 2)	MADTKEEKGRWDSGVTPYAEMGYWNADYEPRETDILAAFRITTQPGVDPVEAAAAVAGESSTATWTVVWTDRLTPHEHYQAVASSVEQVGDTDQYIAKMAYDIDLFEEGSIPNMTSSIIGNVFGFKALKALRLEDLRIPKAYLKTFQGPPHGIVMEREYLDKFGRPLLGATTKPKLGLSAKNYGRVVYEALRGGLDFTKDDENINSQPFMRWRDRYVHAMEAVNRASAVTGEVKGHYLNVTAPDMEQMYERAEFAKELGSIIIMMDLTVGFAAMQSMSKFARANGLILHLHRAGHATYTRQKSHGVSFRVLAKWCRMLGVDHIHAGTVVGKLEGNPKAIEGYYDVCRERYNPENAETGLYFDQDWASLPGMFPVASGGIHAGQMHQLLHYLGEDAILQF…
RbcL	Type IC	Unbinned			12477185 1	975870 1	94	336	4.2e-193	RbcL (Type IC) Unbinned - (12477185 1; 975870 1)	YRAKAYRVDPVPNLPGQYFCWVAYDLSLFEEGSIANLTASIIGNVFGFKPLKALRLEDMRFPVAYLKTFAGPPTGIIVERERMDKFGRPLLGATTKPKLGLSGRNYGRVVYEGLKGGLDFMKDDENINSQPFMHWRDRFLFVMDAVNKASAATGEVKGSYLNVTAGTMEEMYRRAQFAKELGSVIVMVDLVIGYTAIQAMSHWCRQNDMILHLHRAGHGTYTRQKNHGVSFRVIAKWMRMAGVDHIHAGTAVGKLEGDPMTVQGYYNVCRDTHTKGDLPRGIYFDQDWGALRKVMPVASGGIHAGQMHQLLDLFGDDVVLQVGGGTIGHPQGIQAG
RbcL	Type IE	Unbinned			2111106 1	1004282 1	79.4	355	6.2e-171	RbcL (Type IE) Unbinned - (2111106 1; 1004282 1)	MKSKDRWAAGVTPYAEMGYYDPDYEPKDSDILAAFRVTPQPGVDPVEAAAAGAGESSTATWTVVWTDRLTDHRKYQAKAYAVELVPGREDEYIAKIAYDLDLFEEGSIANMASSIIGNVFGFKALKALRLEDLRIPPHYVKTFQGPPHGIVMEREYLDKFGRPLLGATVKPKLGLSAKNYGRVVFEALRGGLDFTKDDENINSQPFMRWRDRYLYAIEAVNRAIGETAEIKGHYLNVTAGSMEEMYERAEFAKELGSVIVMMDLTVGFTAMQSMSRWARRNGVILHLHPACHEIYTRQKSHGVNFRVLAKWCRLIGVDHIHAGTGVGKLEGDPGSVKGYYDVCRENYLHADPTTGIY
RbcL	Type IE	Unbinned			10196465 1	1022231 1	83.7	306	5.4e-155	RbcL (Type IE) Unbinned - (10196465 1; 1022231 1)	PKLGLSARNYGRVVYEALKGGLDFVKDDENVNRQAFMRWRDRYLFCMEAVNKAESMTGEVKGHYLNVTAGTMEEMYERAEFAKDLGSVIVMIDLTIGYTAIQSMAKWARKHGVILHLHRAGHGTYTRQKTHGVSFRVIAKWMRLAGVDHLHAGTIVGKLEGDPNTTRGFYKTLRDRTVDADPTLGLYFDQDWGSMPGVMPVASGGIHAGQIHQLLHYLGEDTVLQFGGGTIGHPDGIAEGATANRVAVEAMIQARNEGRDYLNEGPEILSAAAKFSPSLRTALEGWKDITFNYESTDMPDAGVTPTA*
RbcL	Type IB	Unbinned			15378673 1	1022269 1	91.2	476	2e-265	RbcL (Type IB) Unbinned - (15378673 1; 1022269 1)	MSYAQTRTQAKSGYDAGVKEYKLTYYTPDYTPKDTDILAAFRVTPQPGVPFEEAAAAVAAESSTGTWTTVWTDLLTDLDRYKGRCYDIEPVPGEDNQFIAFIAYPLDLFEEGSVTNLFTSIVGNVFGFKALKALRLEDLRIPVAYLKTFQGPPHGIQVERDKLNKYGRPLLGCTIKPKLGLSAKNYGRAVYECLRGGLDFTKDDENINSAPFQRWRDRFSFVAEAIYKAQAETGEVKGHYLNVTAPTCEEMLKRAEYAKELNMPIVMHDYLTAGFTANTTLAHWCRDNGILLHIHRAMHAVMDRQKNHGIHFRVLAKALRMSGGDHIHTGTVVGKLEGDKAITLGFIDLLRENYIEKDRSRGIYFTQDWASLPGVMAVASGGIHVWHMPALVEIFGDDS…
RbcL	Type IA	Unbinned			11938362 3	1049996 3	91.6	466	1.2e-259	RbcL (Type IA) Unbinned - (11938362 3; 1049996 3)	MAEKSYQAGVKDYASSYWTPDYVPLDTDLLAVFKVVAQPGVPRHEAAAAVAAESSTGTWTTVWTDLLTDLDFYKGRAYRIEQVPGDDSAFYAFVAYPIDLFEEGSVVNVLTSLVGNVFGFKALRSLRLEDIRFPLAYVKTCGGPPNGIQVERDRLSKYGRPLLGCTIKPKLGLSAKNYGRAVYECLRGGLDFTKDDENINSQPFNRWNHRFEFVMEAVHKATAETGEVKGHYLNVTAGTPEEMYKRAEFAKSLGSPIIMHDFFTAGFTANTGLANWCRENGMLLHIHRAMHAVVDRNPMHGIHFRVLTKCLRLSGGDHMHSGTVVGKLEGDRQATLGWVDLMREPFVPENRRRGIFFDQDWGSMPGLFPVASGGIHVWHMPALVAIFGDDSCLQFGGGT…
RbcL	Type IE	Unbinned			6165344 1	1055099 1	80.3	319	2.8e-154	RbcL (Type IE) Unbinned - (6165344 1; 1055099 1)	DKFGRPLLGATTQPKLGLSAKNYGRVVYEALRGGLDFTKDDENINSQPFMRWRDRYVPAMEAVHRASAATGEVKGHYLNVTASTMEDMYERAQFAKELGSVIIMQDLTVGYTAMSSMSKWARANGMILHLHRAGHGTYTRQKTHGVSFRVIAKWCRMLGVDHIHAGTVVGKLEGDPNKIRGYYDVCRERFNKADPETGIYFDQDWASLATVMPVASGGIHAGQMHQLLDYLGEDVVLQVGGGTSGHPRGIAAGATANRVAVEAMIKARNEGVDYVEEGPDILREAAKGCPELKAALEIWKDITFDFESTDTADVEVSPTASR*
RbcL	Type IE	Unbinned			408825 2	1072772 2	82.6	305	1.1e-147	RbcL (Type IE) Unbinned - (408825 2; 1072772 2)	MSESSNGKKDRWASGVTPYAEMGYYDADYEPKDTDVLCAFRITPQEGVDPIEAAAAVAGESSTATWTVVWTDRLTPHEHYQAQAYSVDEVPGTPGQYIARIAYDIDLFEEGSVANLTSSIIGNVFGFKALKSLRLEDMRIPVAYLKTFQGPPHGIVMEREYLDKFGRPLIGATTKPKLGLSAKNYGRVVYEALRGGLDFTKDDENINSQPFMRWRDRYLHAIEAVHRASAATGEVKGHYMNVTAASVEEMYERAEFAKEIGSIIIMQDISVVYTALQSMSKWARANGMILQLHRAGHGTYTRQK
RbcL	Type IE	Unbinned			18885863 1	1116709 1	79.7	394	1.6e-188	RbcL (Type IE) Unbinned - (18885863 1; 1116709 1)	VPGREDEYIAKISSDLDLFVVGYLANIASSIIGKVFGFLALKELRLEDLRIPPHYVKTFQGPPHGIVMEREYLDKFGRPLLGATVKPKLGLTAKNCGRVVFEALRGGLDFTKDDENINSQPFMRWRDRYLYVMEAVNRAIAETAEIKGHYLNVTAGTMEEMYARAEFAKELGSVIVMIDLTVGFTAMQSMSRWARRNGVILHLHRAGHSTYTRQKSHGVNFRVLAKWCRLIGVDPIHAGTVVGKLEGDPGSVKGYYDVCRENHVHADPTTGIYFDQDWASLPGVMPVASGGIHAGQMHQLLHHLGEDSILQFGGGTIGHPMGIGAGATANRVAVEAMIQARNEGRDYFHEGPDILERAARGCPELDAALQVWKDVTFEFESTDTPDLVVTPTAA*
RbcL	Type IB	Unbinned			18314917 1	1131550 1	85.1	470	5.6e-252	RbcL (Type IB) Unbinned - (18314917 1; 1131550 1)	MAPQTETKTTAGFKAGVKDYRLTYYTPDYQVKDTDILAAFRMTPQAGVPPEECGAAVAAESSTGTWTTVWTDGLTSLDHYKGRCYDIEPVAGEENQYIAYVAYPLDLFEEGSVTNLFTSIVGNVFGFKALRALRLEDLRIPPAYVKTFQGPPHGITVERDKLNKYGRSLLGCTIKPKLGLSAKNYGRACYECLRGGLDFTKDDENVNSQPFMRWRDRFLFVAEAIYKSQAETGEIKGHYLNATAGNCEEMMKRAECARDLGVPIVMHDYLTGGFTANTSLASYCRDNGLLLHIHRAMHAVIDRQRNHGMHFRVLAKALRMSGGDHLHSGTVVGKLEGEREVTLGFVDLMRDDYIEKDRSRGIYFTQDWVSLPGTMPVASGGIHVWHMPALVEIFGDDAC…
RbcL	Type IE	Unbinned			11979449 1	1156120 1	83.2	398	5.6e-197	RbcL (Type IE) Unbinned - (11979449 1; 1156120 1)	DVLCAFRITPQEGVDPIEAAAAVAGESSTATWTVVWPDRLTPHEHYQAKAYEVNEVPGVEGQYIAKIAYDIDLFEEGSIPNLTSSIIGNVFGFKALKALRLEDMRIPTAYMKTFQGPPHGIVMEREYLDKFGRPLLGATTKPKLGLSAKNYGRVVYEALRGGLDFTKDDENINSQPFMRWRDRFVHAIEAVNRASAVTGEVKGHYMNVTASTMEEMYERAEFAKEIGSVIIMQDLTVGFTAMSSMSKWARANGMILHLHRAGHATYTRQKNHGVNFRVIAKWCRMLGVDHIHAGTVVGKLEGDPNAIAGYYKVCRERFNHAEPKLGIFFDQDWASLAPMFPVASGGIHAGQMHQLLHYLGEDSILQFGGGTIGHPMGIAAGATANRVAVEAIILARNE
RbcL	Type IE	Unbinned			1619596 1	1248867 1	78.8	434	2e-203	RbcL (Type IE) Unbinned - (1619596 1; 1248867 1)	DPIEAAAAVAGESSPATWTDVWTGRLTPHEHYQAKAYSVEEVQGSEPKQFIAQIAYDIDLFEEGSIANLTSSFIGNVFGFKALKALRLEDMRIPVAYLKTFPGPPHGIIMEREYLDKFGRPLLGATTKPKLGLSAKNYGRVVYEALRGGLDFTKDDENINSQPFMRWRDRYVAAMEAVNRASAATGEVKGHYLNVTAATMEEMYKRAEFAKELGSIIIMQDLTVGYTAMSSMSKWARDNGMILHLHRAGHGTYTRQKTHGVRFRVIAKWCRMLGVDHIHAGTVVGKLEGDPGMIRGYYDTCRERALKVDPETGIYFDMDFASLAPVMPVASGGIHAGQMHQLLHYLGEDSVLQFGGGTIGHPQGIAAGATANRVAVEAMIKARNEGADYINDGPDILQE…
RbcL	Type IE	Unbinned			18948413 1	1275017 1	87.5	329	1.4e-169	RbcL (Type IE) Unbinned - (18948413 1; 1275017 1)	MAGKSSNGKDRWSAGVAPYAEMGYYDADYEPKETDVLCAFRFVPQDGVEPIEAAAAVAGESSTATWTVVWTDRLTAHEHFQAKCYRVVSVPGTDQHIAYIAYALDLFEEGSIANLTSSIIGNVFGFKPLKSLRLEDMRIPLHYAMTFQGPAHGIVMEREYLNKYGRPLLGATTKPKLGLSARNYGRVVYEALKGGLDFVKDDENVNSQAFMRWRDRYLFCMEAVNKAESMTGEVKGHYLNVTAGTMEEMYERADFATERGSVIVMIDLTSGYTAIQSMAKWARKNGVILHLHRAGHGTFTRQKTHGVSFRVISKWMRLAGVDHIHAG
RbcL	Type ID	Unbinned			1081905 1	1310542 1	89.6	357	1.1e-194	RbcL (Type ID) Unbinned - (1081905 1; 1310542 1)	TDILACFRITPQDGVDADEAAAAVAGESSTATWTVVWTDRLTACDKYRAKCYRVDPVPGAEGQYFAYIAYDLDLFEPNSIVNLSASIIGNVFGFKPLKALRLEDMRLPVAYVKTYDGPPTGIVVERERLDKFGRPLLGATVKPKLGLSGRNYGRVVYEALKGGLDFTKDDENINSQPFMHWRDRFLYCMEAVNRAQAMTGEVKGTYLNVSAGDMEQIYERAEFAKQLGSVIIMIDLVIGYSAIQSIAKWARRNDMILHLHRAGHSTYTRQKTHGVSFRVIAKWMRLAGVDHIHAGTVVGKLEGDPATTRGYYDICREPYNPQAMQNGLFFDQDWASLRRMMPVASGGIHAGQMHQLLH
RbcL	Type IE	Unbinned			18395954 1	1338325 1	80.1	347	6.8e-170	RbcL (Type IE) Unbinned - (18395954 1; 1338325 1)	LEDMRIPVAYLKTFPGPPHGTIMEREYLDKFGRPLLGAPTKPKLGLSAKNYGRVVYEALRGGLDFTKDDENINSQPFMRWRDRYIGAMEAVNRASAATGEVKGHYLNVTASTMEDMYERAQFAKELGSVIIMQDLTVGYTAMSSMSKWARANGMILHLHRAGHGTYTRQKTHGVSFRVIAKWCRMLGVDHIHAGTVVGKLEGDPNMIRGYYDVCRERFNKADPETGIYFDQDWASLATVMPVASGGIHAGQLHQLLQYLGEDVVLQFGGGTIGHPMGIAAGATANRVAVEAMIKARNEGVDYVEEGPDILREAAKGCPELKAALEIWKDITFDFESTDTADVVATPTASR*
RbcL	Type IE	Unbinned			17827738 1	1387950 1	79.5	331	1e-159	RbcL (Type IE) Unbinned - (17827738 1; 1387950 1)	LKTFQGPPHGIVMEREYLDKFGRPLLGATTNPKLGLSAKNYGRVVYEALRGGLDFTKDDENINSQPFMRWRDRYVHAIEAVQRASAATGEVKGHYLNVTAATMEEMYKRAEFAKELGSVIIMMDLTVGFTAMSSMSKWARDNGMILHLHRAGHATYTRQKYHGVSFRVIAKWCRMLGVDHIHAGTVVGKLEGDPGMIKGYYDTCRERHLEPNPETGIIFEQDWASLGSFFPVASGGIHDGQMHQLLQYLGEDTVLQFGGGTIGHPMGIAAGATANRVGVEAMIKARNEGVDYVEEGPDILKEAAKGSPELSAALDVWKDITFDFASTDTPDYENVATTS*
RbcL	Type IE	Unbinned			13233729 2	1416214 2	90.8	424	1.5e-235	RbcL (Type IE) Unbinned - (13233729 2; 1416214 2)	MADRWSAGVIPYAEMGYWQPDYEPKDTDLLCAFRVTPQEGVPPEEAGAAVAGESSTATWTVVWTDRLTTYEHYQAKCYRVDAVPGVEGQWIAYIAYDLDLFEEGSLANLPRSIIGNVFGFKPLKALRLEDMRIPPHYVKTFQGPPHGIVQEREYLNKFGRPLLGATTKPKLGLSSRNYGRVVYEALRGGLDFTKDDENINSQPFMRWRDRYLACMEAVNKAQAETGEVKGHYLNITAGDMEEMYERAEFAKQLGSVIVMLDLTVGYTAIQSMSKWARRNGVILHLHRAGHATYTRQKNHGVSFRVISKWMRLAGVDHIHAGTVVGKLEGDPASVHGFYDVLRKNSYEADPSKGLYFDQDWVSMPATLPVASGGIHAGQMHQLLHHLGEDTILQFGGGTI…
RbcL	Type IA	Unbinned			16106310 1	1419221 1	88.1	388	2.7e-212	RbcL (Type IA) Unbinned - (16106310 1; 1419221 1)	AAAAVAAESSTGTWTTVWTDLLTDIEYYKGRCYKIESVPGDSGAFFAFVAYPMDLFEEGSVVNVLTSLVGNVFGFKALRSLRLEDIRFPVAYVKTCGGPPNGIQVERDRLGKYGRPLMGCTIKPKLGLSAKNYGRAVYECLRGGLDFTKDDENINSQPFMRWNHRYEFVMEAVHKATAETGERKGHYLNVTAATPEDMYERAEFAKSLGAPIIMHDFFTGGFCANTGLANWCRRNGMLLHIHRAMHAVVDRNPMHGIHFRVLVKCLRLSGGDHMHSGTVVGKLEGDRQATLGWIDLMRESFVPENRSRGIFFDQDWSSMPGVIPVASGGIHVWHMPALVAIFGDDSCLQFGGGTLGHPWGNAAGAHANRVAVEACVEARNQGREVERE
RbcL	Type IE	Unbinned			3453235 1	1473874 1	81.4	355	9.9e-177	RbcL (Type IE) Unbinned - (3453235 1; 1473874 1)	FKALKALRLEDMRIPAHYLKTFQGPPHGIVMEREYLDKFGRPLIGATTKHKLGLSAKNYGRVVYEALRGGLDFTKDDENINSQPFMRWRDRYLHSMEAVNRASAVTGEVKGHYMNVTAATVEEMYERAEFAKEIGSIIIMMDLTVGYTAMSSMSKWARANGMILHLHRAGHATYTRQKTHGVSFRVIAKWCRMLGVDHIHAGTVVGKLEGDPGMIRGYYDVCRQRFNKANPETGIYFDQDWASLPGVMPVASGGIHAGQMHQLLHYLGEDVILQFGGGTIGHPMGIAAGATANRTAVEAIILARNEGRDYFEEGPDILIEAAKGCPELDAALEVWKDITFEFTSTDTADVLETPSTS*
RbcL	Type IE	Unbinned			NODE 5098	5098 1	84.1	365	7.2e-183	RbcL (Type IE) Unbinned - (NODE 5098; 5098 1)	KAYSVEEVPGTPGQYIALIAYDIDLFEEGSIANLTSSIIGNVFGFKPLKALRLEDMRIPVAYVKNFPGPPHGITMEREYLDKFGRPLIGATTKPKLGLSAKNYGRVVYEALRGGLDFTKDDENINSQPFMRWRDRYIHVMEAVQRAQAATGEVKGHYLNVTAATMEDMYERAEFAKEVGSVIIMQDLTVGYTAMQSMSKWARANGMILHLHRAGHGTYTRQKTHGVSFRVIAKWCRLLGVDHIHAGTVVGKLEGDPGSVRGYYDVCRERFNKVDPATGIYFDQDWASLPGVFPVASGGIHAGQMHQLLHYLGEDSILQFGGGTIGHPMGIAAGATANRVAVEAMIKARNEGVAVVEEGPDVLREA
RbcL	Type IA	Unbinned			225447	5576 1	86.6	344	5.6e-185	RbcL (Type IA) Unbinned - (225447; 5576 1)	ALRLEDLRIPPHYVKTFQGPPHGIVMEREYLDKFGRPLLGATVKPKLGLSAKNYGRAVYECLRGGLDFTKDDENINSQPFMRWNHRFEFVMEAVHKATAETGEKKGHYLNCTAATPEEMYKRAEFAKSLGAPIIMHDFLTAGFTANTGLANWCRENGILLHIHRAMHAVIDRHPMHGIHFRVLAKCLRLSGGDHLHAGTVVGKLEGDREATMGWIDTLREAYIPENRKRGIFFDQDWSSMPGVIPVASGGIHVWHMPALVAIFGDDACLQFGGGTLGHPWGNAPGAHANRVALEACVEARNQGRQVEREGKEILTEAARHSPELAIAMETWKEIKFEFDTVDKITA*
RbcL	Type IA	Unbinned			366165	2557 1	88.6	456	8.1e-248	RbcL (Type IA) Unbinned - (366165; 2557 1)	YADTYWTPDYVPLDTDILAVFKVVPQPGVPREEAAAAVAAESSTGTWTTVWTDLLTDLEYYKGRCYRIDPVNDDSGAFFAFVAYPMDLFEEGSVVNVLTSLVGNVFGFKAIRSLRLEDVRFPVAYVKTCGGPPNGIQVERDRLNKYGRALLGCTIKPKLGLSAKNYGRAVYECLRGGLDFTKDDENINSQPFMRWNHRFEFAMEAVHKATAETGEKKGHYLNCTAPTPEEMYKRAEFAKSLGAPIIMHDFLTAGFPANTGLANWCRDNGMLLHIHRAMHAVIDRHPMHGIHFRVLAKCLRLSGGDHLHAGTVVGKLEGDREATMGWIDTLRENYIPENRKRGIFFDQDWASMPGVIPVASGGIHVWHMPALVAIFGDDACLQFGGGTLGHPWGNAPGAH…
RbcL	Type IE	Unbinned			388738	2755 2	82.2	473	2.8e-235	RbcL (Type IE) Unbinned - (388738; 2755 2)	MAQSNGKDRWAAGVTPYAEMGYYNEDYEPKDTDVLCAFRITPQEGVDPIEAAAAVAGESSTATWTVVWTDRLTPHEHYQAKAYSVEEVPGTPGQYIAKIAYDIDLFEEGSIANLTSSIIGNVFGFKALKALRLEDMRIPVAYLKPFPGPPHGIVMEREYLDKFGRPLLGATTKPKLGLSAKNYGRVVYEALRGGLDFTKDDENINSQPFMRWRDRYVHAMEAVHRASAATGEVKGHYLNVTASTMEDMYERARFAKELGSVIIMQDLTVGYTAMSSMSKWARANGMILHLHRAGHGTYTRQKTHGVSFRVIAKWCRMLGVDHIHAGTVVGKLEGDPNMIRGYYDVCRERFNKVDPAKGIYFDQDWASLATVMPVASGGIHAGQMHQLLDYLGEDVVLQF…
RbcL	Type IE	Unbinned			464407	5513 2	81.8	358	7e-178	RbcL (Type IE) Unbinned - (464407; 5513 2)	MFGFKALKALRLEDMRIPYAYLKSFPGPPHGIVQEREYLDKFGRPLLGATTKPKLGLSAKNYGRVVYEALRGGLDFTKDDENINSQPFMRWRDRYVHAMEAVHRASAATGEVKGHYLNVTAATLEDMYERAEFAKELGSVIIMQDLTVGYTAMSSMSKWARANGMILHLHRAGHGTYTRQKTHGVSFRVIAKWCRMLGVDHIHAGTVVGKLEGDPGMIKGYYDVCRERFNKVDPKTGIYFDQDWASLAGVMPVASGGIHAGQMHQLLQYLGEDVVLQFGGGTIGHPMGVAAGATANRVAVEAMIKARNEGVDYVEEGPDILREAAKGCKELSAALEVWKDITFDFESTDTADVEVTPTASR*
RbcL	Type IE	Unbinned			251626	9706 2	75.6	328	2.6e-147	RbcL (Type IE) Unbinned - (251626; 9706 2)	VMEREYLDKFGRPLLGATTKPKLGLSAKNYGRVVYEGLRGGLDFTKDDENSNSQPFMRWRDRFVHSMEAVNRATAVTGEVKGHYMNVTAATMEEMYERAEFAKELGSIIIMADLTVGWTALGSIAKWARANGMILKLHRAGHETYTRQKDHGVSFRVIAKWARMIGVDHIHAGTVVGKLEGDPGMVAGYYDVCRESFNPVDPEKGIVFDQPWASLDKVFPVASGGIHAGQMHDLLHYLGEDSILQFGGGTIGHPMGIAAGAAANRIAVEAIIQARNEGRDWHGEGPEILKQTAQKSPELKAALEVWGDVTFQFESTDTADVQQEATPTPS*
RbcL	Type IE	Unbinned			624196	30167 1	81.9	364	2.2e-184	RbcL (Type IE) Unbinned - (624196; 30167 1)	GYWEPDYVPADSDILCAFRVTPQPGVPPEEAGAAVAGESSTATWPVVWTDRLTNYERYQAKCYKVEPVPGVENQYIAYIAYNIDLFEEGSVPNLPASIIGNVFGFKALKALRLEDMRIPTHSLKTVPGPPHGIVMEREYINKFGRPLLGATPKPKLGLSAKNYGRVVYEALKGGLDFVKDDENINSQPFMRWRDRFLYTIEGVQRAQEQTGEIKGHYMNVTAATIEDMYERAEFAKELGSIIIMIDLVVGYTAMTSMSKWARRNGMILHLHRAGHGTYTRQKNHGVSFRVISKWVRMMGVDHVHAGTVVGKLEGDPAMIRGYYDTLRLDHVPVNPAQGIYFDQGWASMPGVMPVASGGIHVGQM
RbcL	Type IE	Unbinned			401104	1720 1	80.2	344	8.7e-168	RbcL (Type IE) Unbinned - (401104; 1720 1)	MAGGNGKGDGKSRWQSGVIPYAEMGYWKPDYEPEEHDIIAAFRLIPQPEVPPNEAAAAVAGESSTATWTVVWTDRLTAYDNYQAKAYRVVEVPNTDPPQYIAFIAYKHDLFEEGSIANMTSSIIGNVFGFKALKALRLEDLRVPREYLKTFQGPPHGVMVEREMINKYGRPLLGATTKPKLGLSARNYGRVVYEALRGGLDFVKDDENINSQNFNRWRDRYLYCMEAVHRAMEVTGEIKGHYLNVTAKTMEDMYERAEFAKELGSVIIMMDLTVGFTAMTSMSHWARKNGLILHLHRAGHATYTRQKTHGVNFRVIAKWVRLLGVDHVHAGTVVGKLEGDPNIIAGYYDTLRLDHVPERVVVLGGGVIG
RbcL	Type IE	Unbinned			163109	2516 3	81.8	319	5.2e-156	RbcL (Type IE) Unbinned - (163109; 2516 3)	MSKSNGKSDDRWASGVTPYAEMGYYNEDYEPRDTDILAAFRITPQPGVDPIEAAAAVAGESSTATWTVVWTDRLTPHEHYQGKAYSVEEVPGAEGQYIAKIAYDIDLFEEGSIANLTSSIIGNVFGFKALKALRLEDMRIPYAYLKTFPGPPHGIVQEREYIDKFGRPLLGATTKPKLGLSPKNYGRVVYEALRVGLDSTKDDENINSQPFMRWRDRYVHAMEAVHRASAVTGEVKGHYLNVTAPTVEDMYERAEFAKELGSVIIMQDLTVGYTAMSSMSKWARANGMILHLHRAGHATYTRQKTHGVSFRVIAKWCRMLGVDHIH
RbcL	Type IE	Unbinned			541322	6876 1	75.9	344	7.8e-154	RbcL (Type IE) Unbinned - (541322; 6876 1)	CSRCSTAATPPANPVARSGLADESLPGGGPRPPAPAPPPPRVWLFYVPPLDAAPPPPPPPYLKTFQGPATGIVMEREYLDKFGRPLLGATTKPKLGLSAKNYGRVVYEGLRGGLDFTKDDENINSQPFMRWRDRFVHSMEAVNRATAVTGEVKGHYMNVTAATMEEMYARAEFAKELGSIIIMADLTVGWTALGSIAKWARANGMILHLHRAGHATYTRQKDHGVSFRVIAKWARMIGVDHIHAGTVVGKLEGDPGMVAGYYDVCREKFNPVDAEKGIVFDQPWASLDKVFPVASGGIHAGKMHDLLHYLGEDSILQFGGGTIGHPMGIAAGAAANRIAVEAIIQARNEGRDWYNEGPDILKHHAKSSPELKSALEVWGDVTFEFESTDTADVEPEAEA…
RbcL	Type IA	Unbinned			279643	15119 1	88.7	424	3e-233	RbcL (Type IA) Unbinned - (279643; 15119 1)	TYWTPDYVPLDTDILAVFKVMPQEGVPREEAAAAVAAESSTGTWTTVWTDFLTDLEYYKGRAYRIDPVQDGSGAFFAFVAYPIDLFEEGSVVNVLTSLVGNVFGFKAIRSLRLEDIRFPIAYVKTCGGPPNGIQVERDRLNKYGRPLLGCTIKPKLGLSAKNYGRAVYECLRGGLDFTKDDENINSQPFMRWNHRFEFVMEAVQKATAETGEKKGHYLNCTSSTPEEMYKRAEFAKSLGAPIIMHDFLTAGFTANTGLANWCRDNGMLLHIHRAMHAVIDRHPMHGIHFRVLAKCLRLSGGDHLHAGTVVGKLEGDREATMGWIDTLRENFIPENRKRGIFFDQDWASMPGVIPVASGGIHVWHMPALVAIFGDDACLQFGGGTLGHPWGNAAGAHANR…
RbcL	Type IE	Unbinned			45385	127 4	75.2	475	1e-216	RbcL (Type IE) Unbinned - (45385; 127 4)	MAGNGNGKRWEAGVQPYVDMGYYEPDYQPRDTDVLCAFRVTPQPGVPWEEAAGAVAGESSTATWTVVWTDRLTPHEYYRARCYHIEEVPGRDDQFIAYVAYGLDLFEEGSIANLTSSIIGNVFGFKAVKALRLEDMMIPPVYLKTFLGPAHGIQVERDYLRKWGRPLLGATTKPKLGLSARNYGKVVYEALRGGLDFTKDDENINSQPFMRWRDRYLHVIEAVNKASEKTGEMKGHYLNTTAASTEEMLERAEFAKELGSPIIMVDLTVGYTAIQSLAKWARANNLILHQHRAGHSTYTRQKNHGVNFRVIAKWMRMIGVDHIHAGTVVGKLEGDANITYGYYDTCREPYQPRDLTRGIYFDQDWAGMPGMFGVASGGIHVAQMHELVWHLGEDSVLQF…
RbcL	Type IE	Unbinned			47426	8381 2	79.5	474	1.2e-228	RbcL (Type IE) Unbinned - (47426; 8381 2)	MSPSDENGASKENGKEQKKDRWASGVTPYAEMGYWNADYEPKNTDILCAHRITPQEGVDPIEAAAAVAGESSTATWTVVWTDRLTPHEHYQAKAYSVEEVEGTEPKQYIAKMAYDIDLFEEGSIANLTSSIIGNVFGFKALKALRLEDMRIPHSYLKTFPGPPHGTVMEREYLDKFGRPLLGATTKPKLGLSAKNYGRVVYEALRGGLDFTKDDENINSQPFMRWRDRYVAAMEAVHRASAATGEIKGHYLNVTAATMEEMYKRAEFAKELGSIIIMMDLTVGYTAMSSMSKWARDNGMILHLHRAGHATYTRQKTHGVSFRVIAKWCRMLGVDHIHAGTVVGKLEGDPGMIRGYYDTCRERKLETDPETGIYFDMDWASLAPTMPVASGGIHAGQMHQ…
RbcL	Type IE	Unbinned			311048	9414 1	77	405	3.9e-185	RbcL (Type IE) Unbinned - (311048; 9414 1)	EHYQGKAYSVEQIGDTDQYIAKIAYAVDLVEEGSIANMTSSIIGNVFGFKALKALRLEDLRLPKAYLKTFQGPPHGIVMEREYLDKFGRPLLGATTKPKLGLSAKNYGRVVYAALRGGLDFTKDDENINSQPFMRWRDRFVHAMEAVNRASAVTGEVKGHYMNVTAPDMEGMYERAEFAKELGSVIIMMDLTVGWAAMASMSKWARANGMILHLHRAGHATYTRQKNHGVNFRVIAKWARMLGVDHIHAGTVVGKLEGDPGMVAGYYEVCRERYNPTNPERGLYFDQEWASLPGMFPVASGGIHAGQMHQLLHYLGEDSLLQFGGGTIGHPMGIAAGATANRVAVEAIIQARNEGRDYFEEGPDILKEAGKKSKELSSALEVWSDVSFEFESTDTPDVT…
RbcL	Type IE	Unbinned			62388	15124 1	85.9	454	2.4e-239	RbcL (Type IE) Unbinned - (62388; 15124 1)	PDYEPKDTDILAAFRVTPQPGVEPQEAGAAVAGESSTATWTVVWTDRLTAYENYQGKCYKVEPVPGEEGQYIAYVAYDIDLFEEGSIANMTSSIIGNVFGFKALKALRLEDLRLPTHYIKTFQGPAHGIVMEREYLNKYGKPLLGATTKPKLGLSARNYGRVVYEALRGGLDFVKDDENINSQPFMRWRDRFLHCMEGVQRAMAETGEIKGHYMNVTAPTMEDMYERAEFAKSLGSIIIMIDLTVGYTAIQSMAKWARANGMILHLHRAGHATYTRQKNHGVNFRVIAKWMRLAGVDHIHAGTVVGKLEGDPGATAGYYNTCRQNYVPADPATGIYFDQHWASMPGIFPVASGGIHAGQMHQLLHYLGEDSILQFGGGTIGHPMGIAAGATANRVAVEA…
RbcL	Type IE	Unbinned			19952	15685 2	78.6	457	3.3e-217	RbcL (Type IE) Unbinned - (19952; 15685 2)	YVDMGYYEPDYEPADSDILAAFRVTPQPGVPHEEAAGAVAGESSTATWTVVWTDRLTPHEYYRGRCYKIEPVPDRDDQFIAYVAYGLDLFEEGSIANLTSSIIGNVFGFKALKALRLEDMRIPPVYMKTFQGPAHGIQMERDYLRKWGRPLLGATTKPKLGLSARNYGKVVYEALRGGLDFTKDDENINSQPFMRWRDRYLHVIEAVNKAQEATGEIKGHYLNVTAATMEDMYERAEFAKSLASPIIMVDLTVGYTAIQSLAKWCRANGLLLHQHRAGHSTYTRQKNHGVNFRVIAKWCRMMGVDHIHAGTVVGKLEGDANLTYGYYDTCNKYYQERDLSRGIYFTQDWAGMPGILGVASGGIHVGQMHELLYHLGEDSILQFGGGTIGHPMGIAAGAT…
RbcL	Type IA	Unbinned			160782	27930 1	86	300	3.7e-156	RbcL (Type IA) Unbinned - (160782; 27930 1)	MAQSNGSNGYQAGVKEYRQMYWTPDYVPLDTDILAVFKVLPQQGVPREEAAAAVAAEASTGTWTTGGTDLRTDLEYSKGRAYRIDPINDDSGAFFAFVAYPMDLFEEGSVVNVLTSLVGNVFGFKAIRSLRLEDVRFPVAYVKTCGGPPNGIQVERDRLNKYGRALLGCTIKPKLGLSAKNYGRAVYECLRGGLDFTKDDVNINSQPFMRWNHRFEFVMEAVHKATAETGEKNGHYLNCTSATPEEMYKRAEFAKSLGAPIVMHDFLTAGFTANTGLANWGRENGMLLHIHRAMHAVIDRHPMHGIHFR
RbcL	Type IE	Unbinned			397091	6300 1	81.8	422	1.3e-207	RbcL (Type IE) Unbinned - (397091; 6300 1)	MSPSDENGASKQNGGEDKKDRWASGVTPYAEMGYWNEDYEPKNTDILCAHRITPQEGVDPIEAAAAVAGESSTATWTVVWTDRLTPHEHYQAKAYSVEEVEGTEPKQYIAKMAYDIDLFEEGSIANLTSSIIGNVFGFKALKALRLEDMRIPHSYLKTFPGPPHGTVMEREYLDKFGRPLLGATTKPKLGLSAKNYGRVVYEALRGGLDFTKDDENINSQPFMRWRDRYVAAMEAVHRASAATGEVKGHYLNVTAATMEEMYKRAEFAKELGSIIIMMDLTGGYTAMSSMSKWARDNGMILHLHRAGHATYTRQKTHGVSFRVIAKWCRMLGVDHIHAGTVVGKLEGDPGMIRGYYDTCRERKLEVIPETGIYFDMDWASLAPTMPVASGGIHAGQMHQ…
RbcL	Type IE	Unbinned			356692	678 6	77.3	475	4.9e-219	RbcL (Type IE) Unbinned - (356692; 678 6)	MGSQDGSNGQDATAGRSTSGVTPYAEMGYYNADYEPKDTDVLAAFRVRPQEGVDPIEVAAAVAGESSTATWTVVWTDRLTPYEHYQGKAYDVQEIPGREGEYLAKVAYDIDLFEEGSIPNMASSIIGNVFGFKALKSLRLEDLRIPQAYLKTFQGPANGIVMEREYLDKFGRPLLGATTKPKLGLSAKNYGRVVYEGLRGGLDFTKDDENINSQPFMRWRDRFVHSMEAVNRATAVTGEVKGHYMNVTAATMEEMYERAEFAKELGSIIIMADLTVGWTALGSIAKWARANGMILHLHRAGHATYTRQKDHGVSFRVIAKWARMIGVDHIHAGTVVGKLEGDPGMVAGYYDVCRESFNPVDPEKGIVFDQPWASLDKVFPVASGGIHAGQMHDLLHYLG…
RbcL	Type IE	Unbinned			35878	2925 2	78.8	472	1.2e-225	RbcL (Type IE) Unbinned - (35878; 2925 2)	MAENNGNEEKGRWDSGVTPYAEMGYWNADYEPRDTDVLAAFRITPQPGVDPVEAAAAVAGESSTATWTVVWTDRLTPHEHYQGKAYSVEQVGDTDQYIAKIAYDIDLFEEGSIPNMTSSIIGNVFGFKALKALRLEDLRIPPHYLKSFQGPPHGIVMEREYLDKFGRPLLGATTKPKLGLSAKNYGRVVYEALRGGLDFTKDDENINSQPFMRWRDRYVHAIEAVNRASAVTGEVKGHYLNVTAPTMEGMYERAEFAKELGSIIIMMDLTVGYAAMASMSKWARANGMILHLHRAGHATFTRQKNHGVNFRVLAKWCRMLGVDHIHAGTVVGKLEGDPGSTKGYYDVCRERYNEANPATGLYFDQDWASLPGMFPVASGGIHAGQMHQLLGYLGEDTIL…
RbcL	Type IE	Unbinned			263280	5071 2	78.6	472	3.5e-225	RbcL (Type IE) Unbinned - (263280; 5071 2)	MAENNGNEEKGRWDSGVTPYAEMGYWNADYEPRDTDILAAFRITPQPGVDPIEAAAAVAGESSTATWTVVWTDRLTPHEHYQAVAYSVEQVGDTDQYIAKMAYDIDLFEEGSIPNMTSSIIGNVFGFKALKALRLEDLRIPKAYLKTFQGPPHGIVMEREYLDKFGRPLLGATTKPKLGLSAKNYGRVVYEALRGGLDFTKDDENINSQPFMRWRDRYVHAMEAVNRASAVTGEVKGHYLNVTAPDMEQMYERAEFAKELGSVIIMMDLTVGFAAMTSMSKWARANGLILHLHRAGHATYTRQKSHGVSFRVLAKWCRMLGVDHIHAGTVVGKLEGDPKAIEGYYDVCRERYNPENAQTGMYFDQDWASLPGMFPVASGGIHAGQMHQLLHYLGEDAIL…
RbcL	Type IE	Unbinned			744	15252 2	78.5	475	3.5e-225	RbcL (Type IE) Unbinned - (744; 15252 2)	MANENGNKEEKKDRWAAGVTPYAEMGYWNADYEPKDTDILCAFRITPQEGVDPIEAAAAVAGESSTATWTVVWTDRLTPHEHYQAKAYSVEEVQGSEPKQFIAKIAYDIDLFEEGSIANLTSSIIGNVFGFKALKALRLEDMRIPVAYLKTFPGPPHGIVMEREYIDKFGSPLLVATTKPKLGLSAKNYGLVVYEALRGGLDFTKDDENINSHPFMRWRDRYIASMEAVHRASAATGEVKGHYLNVTASTMEEMYKRAEFAKELGSIIIMQDLTVGYTAMSSMSKWARDNGMILHLHRAGHGTYTRQKTHGVSFRVIAKWCRMLGVDHIHAGTVVGKLEGDPGMIRGYYDTCRERYLKTDPETGIYFDMDWASLAKVMPVASGGIHAGQMHQLLHYLGE…
RbcL	Type IB	Unbinned			134036	16362 2	99.6	476	1.7e-285	RbcL (Type IB) Unbinned - (134036; 16362 2)	MAYAQTQTQSKAGYKAGVQDYKLTYYTPDYTPKDTDILAAFRVTPQPGVPPEEAGAAVAAESSTGTWTTVWTDLLTDLDRYKGRCYDIEPVPNEDNQYICFIAYPLDLFEEGSVTNLLTSLVGNVFGFKALRALRLEDLRIPIAYLKTFQGPPHGITVERDKLNKYGRPLLGCTIKPKLGLSAKNYGRAVYEVLRGGLDFTKDDENINSQPFMRWRDRFLFVQEAIEKAQAETGEVKGHYLNVTAPTCEEMMERAEFAKEIKTPIIMHDYLTGGFTANTTLAKWCRRNGILLHIHRAMHAVIDRQKNHGIHFRVLAKCLRMSGGDHLHSGTVVGKLEGEKGITMGFVDLMREDHIEEDRSRGIYFTQDWASMPGVMPVASGGIHIWHMPALVEIFGDDS…
RbcL	Type IB	Unbinned			552049	1698 2	99.6	476	1.7e-285	RbcL (Type IB) Unbinned - (552049; 1698 2)	MAYAQTQTQSKAGYKAGVQDYKLTYYTPDYTPKDTDILAAFRVTPQPGVPPEEAGAAVAAESSTGTWTTVWTDLLTDLDRYKGRCYDIEPVPNEDNQYICFIAYPLDLFEEGSVTNLLTSLVGNVFGFKALRALRLEDLRIPIAYLKTFQGPPHGITVERDKLNKYGRPLLGCTIKPKLGLSAKNYGRAVYEVLRGGLDFTKDDENINSQPFMRWRDRFLFVQEAIEKAQAETGEVKGHYLNVTAPTCEEMMERAEFAKEIKTPIIMHDYLTGGFTANTTLAKWCRRNGILLHIHRAMHAVIDRQKNHGIHFRVLAKCLRMSGGDHLHSGTVVGKLEGEKGITMGFVDLMREDHIEEDRSRGIYFTQDWASMPGVMPVASGGIHIWHMPALVEIFGDDS…
RbcL	Type IA	Unbinned			4875	2031 4	91	321	8.9e-177	RbcL (Type IA) Unbinned - (4875; 2031 4)	MAEKTYQAGVKDYASSYWTPDYVPLDTDLLAVFKVVAQPGVPRHEAAAAVAAESSTGTWTTVWMDLLTDLDFYKGRAYRIEQVPGDDSAFYAFVAYPIELFEEGSVVNVLTSLVGNVFGFKALRSLRLEDIRFPLAYVKTCGGPPNGIQVERDRLGKYGRPLLGCTIKPKLGLSAKNYGRAVYECLRGGLDFTKDDENINSQPFMRWNHRFEFVMEAVHKATAETGEVKGHYLNVTAATPEEMYKRAEFAKSLGAPIVMHDFFTAGFTANTGLANWCRENGMLLHIHRAMHAVVDRNPMHGIHFRVLTKCLRLSGGDHMHS
RbcL	Type IA	Unbinned			573468	4500 1	87	409	2.6e-221	RbcL (Type IA) Unbinned - (573468; 4500 1)	MAQNNGQSNGKGYQAGVKNYADTYWTPDYVPLDTDLLAVFKVVPQQGVPAHEAAAAVAAESSTGTWTTVWTDFLTDLEYYKGRAYRIDPIKESNEGAFFAFVAYPIDLFEEGSVVNVLTSLVGNVFGFKAIRSLRLEDIRFPVAYVRTCGGPPNGIQVERDRLNKYGRPLLGCTIKPKLGLSAKNYGRAVYECLRGGLDFTKDDENINSQPFMRWNHRFEFVMEAVHKATAETGEKKGHYLNCTAATPEEMYKRAEFAKSLGAPIIMHDFLTAGFTANTGLANWCRENGILLHIHRAMHAVIDRHPMHGIHFRVLAKCLRLSGGDHLHAGTVVGKLEGDREATMGWIDTLREAYIPENRKRGIFFDQDWSSMPGVIPVASGGIHVWHMPALVAIFGDDA…
RbcL	Type ID	Unbinned			252308	15165 2	83.8	425	4.7e-213	RbcL (Type ID) Unbinned - (252308; 15165 2)	MNIATPPPQRSGRYDAGVMKYKDMGYFDLDYQPKDTDILACFRITPQEGVDADEAAAAVAGESSTATWTVVWTDRLTACDKYRAKCYRVDPVPGAEGQYFAYIAYDLDLFEPNSIVNLSASIIGNVFGFKPLKALRLEDMRLPVAYVKTYDGPPTGVVVERERLDKFGRPLLGATVKPKLGLSGRNYGRVVYEALKGGLDFTKDDENINSQPFMRWRDRFLYSMEGVNRAQAETGEVKGHYLNVTAATMEEMYERAEFARDLGSVIIMIDLTVGYTAIQSMAKWARANGLILHLHRAGHGTYTRQKDHGVSFRVIAKWMRLAGVDHIHAGTVVGKLEGDPMATAGFYDTLRLDQVPADLSKGLFFEQDWGRMGGCMPVASGGIHAGQMHQLLHYLGEDV…
RbcL	Type IE	Unbinned			221936	20063 1	84.8	435	5.4e-225	RbcL (Type IE) Unbinned - (221936; 20063 1)	MAGNGSSNGKDRWSAGVAPYAEMGYYDADYEPKETDVLCAFRFVPQDGVEPIEAAAAVAGESSTATWTVVWTDRLTAHEHFQAKCYRVVSVPGTDQHIAYIAYAIDLFEEGSIANLTSSIIGNVFGFKPLKSLRLEDMRIPLHYAMTFQGPAHGIVMEREYLNKYGRPLLGATTKPKLGLSHRNYGRVVYEALKGGLDFVKDDENVNSQAFMRWRDRYLFCMEAVNKAESMTGEVKGHYLNVTAGTMEEMYERAEFAKEIGSVIVMIDLTIGYTAIQSMAKWARKHGVILHLHRAGHGTYTRQKTHGVSFRVIAKWMRLAGVDHLHAGTIVGKLEGDPNTTRGFYKTLRDRTVDADPTLGLYFDQDWGSMPGVMPVASGGIHAGQIHQLLHYLGEDTVL…
RbcL	Type IE	Unbinned			617121	659 3	82.2	473	1.5e-236	RbcL (Type IE) Unbinned - (617121; 659 3)	MSESSNGKKDRWASGVTPYAEMGYYNADYEPKETDVLCAFRITPQEGVDAIEAAAAVAGESSTATWTVVWTDRLTPHEHYQAKAYSVEEVPGTPGQYIAKIAYDIDLFEEGSIANLTSSIIGNVFGFKALKALRLEDMRIPVAYLKTFPGPPHGIIMEREYLDKFGRPILGATTKPKLGLSAKNYGRVVYEALRGGLDFTKDDENINSQPFMRWRDRYLHAIEAVNRASAATGEVKGHYMNVTASTMEDMYERAEFAKEIGSIIIMQDLTVGYTAMSSMSKWARANGMILHLHRAGHGTYTRQKTHGVSFRVIAKWCRMLGVDHIHAGTVVGKLEGDPNMIRGYYDVCRERFNKVDPAKGIYFDQDWASLATVMPVASGGIHAGQMHQLLDYLGEDVVL…
RbcL	Type IA	Unbinned			22082	6315 1	87.5	465	5.1e-253	RbcL (Type IA) Unbinned - (22082; 6315 1)	MAQNNGQSNGKGYQAGVKKYADTYWTPDYVPLDTDLLAVFKVMPQEGVPHEEAAAAVAAESSTGTWTTVWTDFLTDLEYYKGRAYRIDPVKDGSGAFFAFVAYPIDLFEEGSVVNVLTSLVGNVFGFKAIRSLRLEDIRFPVAYVRTCGGPPNGIQVERDRLNKYGRPLLGCTIKPKLGLSAKNYGRAVYECLRGGLDFTKDDENINSQPFMRWNHRFEFVMEAVHKATAETGEKKGHYLNCTAATPEEMYKRAEFAKSLGSPIIMHDFLTAGFTANTGLANWCRENGMLLHIHRAMHAVIDRHPMHGIHFRVLAKCLRLSGGDHLHAGTVVGKLEGDREATMGWIDTLRESYIPENRKRGIFFDQDWSSMPGVIPVASGGIHVWHMPALVAIFGDDAC…
RbcL	Type IE	Unbinned			636622	28511 1	80.6	428	7.6e-208	RbcL (Type IE) Unbinned - (636622; 28511 1)	PPEGVDPIEAAAAVAGESSTATWTVVWTDRLTPHEHYQAKAYEVNEVPGTPGQYIAKIAYDIDLFEEGSVANLTSSIIGNVFCFKALKALRLEDMRIPVAYLRTFQGPPHGIIMEREYLDKFGRPLLGATTKPKLGLSAKNYGRVVYEALRGGLDFTKDDENINSQPFMRWRDRYVASMEAVHRASAATGEVKGHYLNVTASTMEEMYKRAEFAKELGSIIIMQDLTVGYTAMSSMSKWARDNGMILHLHRAGHGTYTRQKTHGVSFRVIAKWCRMLGVDHIHAGTVVGKLEGDPGMIRGYYDTCRERYLKTDPETGIYFDMDWASLAKVMPVASGGIHAGQMHQLLHYLGEDSVLQFGGGTIGHPQGIAAGATANRVAVEAMIKARNEGADYLNAGPD…
RbcL	Type IA	Unbinned			181323	10397 2	88	465	1.5e-252	RbcL (Type IA) Unbinned - (181323; 10397 2)	MAQSNGSSGYQAGVKEYAENYWTPDYVPLDTDILAVFKVVAQPGVPREEAAAAVAAESSTGTWTTVWTDLLTDIEYYKGRCYKIESVPGDSGAFFAFVAYPMDLFEEGSVVNVLTSLVGNVFGFKALRSLRLEDIRFPVAYVKTCGGPPNGIQVERDRLGKYGRPLMGCTIKPKLGLSAKNYGRAVYECLRGGLDFTKDDENINSQPFMRWNHRYEFVMEAVHKATAETGERKGHYLNVTAATPEDMYERAEFAKSLGAPIIMHDFFTGGFCANTGLANWCRRNGMLLHIHRAMHAVVDRNPMHGIHFRVLVKCLRLSGGDHMHSGTVVGKLEGDRQATLGWIDLMRESFVPENRSRGIFFDQDWSSMPGVIPVASGGIHVWHMPALVAIFGDDSCLQF…
RbcL	Type IA	Unbinned			2110	12606 2	87.2	429	3.1e-233	RbcL (Type IA) Unbinned - (2110; 12606 2)	MAQSNGSGAYQAGVKNYADNYWTPDYVPLDTDILACFKVVPQPGVPREEAAAAVAAESSTGTWTTVWTDLLTDIEYYKGRCYRIEAMPGDSGAFFAFVAYPMDLFEEGSVVNVLTSLVGNVFGFKAVRSLRLEDIRFPVAYVKTCGGPPNGIQVERDRLSKYGRPLLGCTIKPKLGLSAKNYGRAVYECLRGGLDFTKDDENINSQPFMRWHHRFEFVMEAVQKAEAETGERKGHYLNCTAATPEEMYKRAEFAKSLGSPIIMHDYLTGGFCANTGLANWCRENGMLLHIHRAMHAVIDRNPMHGIHFRVLAKCLRLSGGDHLHSGTVVGKLEGDRQATLGWIDLMRESFIPENRTRGVFFDQDWSSMPGVIPVASGGIHVWHMPALVAIFGDDSCLQF…
RbcL	Type IE	Unbinned			137397	17725 1	76.1	314	4.5e-144	RbcL (Type IE) Unbinned - (137397; 17725 1)	LLGATTKPKLGLSAKNYGRVVYEALRGGLDFTKDDENINSQPFMRWRDRYVHAMEAVNRASAVTGEVKGHYLNVTAPDMEQMYERAEFAKELGSILIVMDMTVGFAAMQSMSKFARANGLILHLHRAGHATYPRQKRHGVSFRVLAKWCRMLGVDHIHAGTVVGKLEGNPKAIEGYYDVCRERYNPENAETGLYFDQDWASLPGMFPVASGGIHAGQMHQLLGYLGEDAILQFGGGTIGHPMGIAAGATANRIAVEAMIQARNEGRDYWEEGPDILKQAGKTSKELASALEVWKDVTFEFESTDTPDVSPTAEPTATEA*
RbcL	Type IA	Unbinned			193997	26565 1	75.9	365	6.6e-168	RbcL (Type IA) Unbinned - (193997; 26565 1)	STATWTVVWTDRLTPHEHYQAVAYSVEQVGDTDQYIAKMAYDIDLFEEGSIANMTSSIIGNVFGFKALKALRLEDLRIPKAYLKTFQGPPHGIVMEREYLDKFGRPLLGATTKPKLGLSAKNYGRVVYEALRGGLDFTKDDENINSQPFMRWRDRYLHAIEAVNRASAATGEVKGHYMNVTASTMEDMYERAEFAKSLGDPIIMHDFLTGGFCANTGLANWCRKNGMLLHIHRAMHAVIDRNPMHGIHFRVLAKCLRLSGGDHLHSGTVVGKLEGDREATMGWIDLMREAFVPENRRRGIFFDQDGSSMPGVIPVASGGIHVWHMPALVAIFGDDSCLQFGGGTLGHPWGNAPGAHANRVAVEA
RbcL	Type IB	Unbinned			297054	3239 1	94.5	348	9.6e-193	RbcL (Type IB) Unbinned - (297054; 3239 1)	MSYSQTKTQSKAGYDAGVKDYKLTYYTPDYTPKDTDVLAAFRMTPQPGVPPEEAGAAVAAESSTGTWTTVWTDLLTDLDRYKGRCYDIEPVRGEDNQYIAYVAYPLDLFEEGSVTNLLTSLVGNVFGFKALRALRLEDLRVPVAYLKTFQGPPHGITVERDKLNKYGRPLLGCTIKPKLGLSAKNYGRAVYEVLRGGLDFTKDDENINSQPFMRWRDRFLFVQEAIEKAQAETGEIKGHYLNVTAPTCEEMMERAEFAKEIGTPIIMHDYLTGGFTANTTLAKWCRRNGVLLHIHRAMHAVIDRQKNHGIHFRVLANCLRMSGCYHLHSCTVVGKLECEKVITMGFVD
RbcL	Type IB	Unbinned			397379	6709 1	85.3	470	3.3e-252	RbcL (Type IB) Unbinned - (397379; 6709 1)	MAPQTETKTTSGFKAGVKDYRLTYYTPDYQVKDTDILAAFRMTPQAGVPPEECGAAVAAESSTGTWTTVWTDGLTSLDHYKGRCYDIEPVAGEENQYIAYVAYPLDLFEEGSVTNLFTSIVGNVFGFKALRALRLEDLRIPPAYVKTFQGPPHGITVERDKLNKYGRSLLGCTIKPKLGLSAKNYGRACYECLRGGLDFTKDDENVNSQPFMRWRDRFLFVAEAIYKSQAETGEIKGHYLNATAGNCEEMMKRAECARDLGVPIVMHDYLTGGFTANTSLASYCRDNGLLLHIHRAMHAVIDRQRNHGMHFRVLAKALRMSGGDHLHSGTVVGKLEGEREVTLGFVDLMRDDYIEKDRSRGIYFTQDWVSLPGTMPVASGGIHVWHMPALVEIFGDDAC…
RbcL	Type IA	Unbinned			501907	37643 1	89.2	344	1.5e-190	RbcL (Type IA) Unbinned - (501907; 37643 1)	VLTSLVGNVFGFKAIRSLRLEDVRFTIAYVKTCGGPPNGIQVERDRLGKYGRPLLGCTIKPKLGLSAKNYGRAVYECLRGGLDFTKDDENINSQPFMRWNHRFEFVMEAVRKAEAETGERKGHYLNCTAPTPEEMYKRAEFAKSLGSPIVMHDFLTGGFCANTGLANWCRKNGLLLHIHRAMHAVIDRHPMHGIHFRVLAKCLRLSGGDHLHAGTVVGKLEGDREATRGWIDLMREAFVPENRKRGIFFDQAWGSMPGVIPVASGGIHVWHMPALVAIFGDDACLQFGGGTLGHPWGNAPGAHANRVALEACVEARNQGRQIEREGRDILTEAARHSPELAVAM
RbcL	Type IE	Unbinned			276558	2754 1	83.9	404	2.6e-205	RbcL (Type IE) Unbinned - (276558; 2754 1)	MKSKDRWAAGVTPYAEMGYYDPDYEPKDSDILAAFRVTPQPGVDPVEAAAAVAGESSTATWTVVWTDRLTDHRKYQAKAYAVEPVPGREDEYIAKIAYDLDLFEEGSIANMASSIIGNVFGFKALKALRLEDLRIPPHYVKTFQGPPHGIVMEREYLDKFGRPLLGATVKPKLGLSAKNYGRVVFEALRGGLDFTKDDENINSQPFMRWRDRYLHAIEAVHRASAATGEVKGHYMNVTAATVEEMYERAEFAKEIGSVIIMQDLTVGYTAMQSMSKWARANGMILHLHRAGHGTYTRQKTHGVSFRVIAKWCRMIGVDHIHAGTVVGKLEGDPNMIRGYYDVCRERFNKVDPQKGIYFDQDWASLATVMPVASGDIHAGQMHQLLDYLGEDVVLQFGGG…
RbcL	Type IB	Unbinned			745262	7086 1	99.6	476	1.7e-285	RbcL (Type IB) Unbinned - (745262; 7086 1)	MAYAQTQTQSKAGYKAGVQDYKLTYYTPDYTPKDTDVLAAFRVTPQPGVPPEEAGAAVAAESSTGTWTTVWTDLLTDLDRYKGRCYDIEPVPNEDNQYICFIAYPLDLFEEGSVTNLLTSLVGNVFGFKALRALRLEDLRIPIAYLKTFQGPPHGITVERDKLNKYGRPLLGCTIKPKLGLSAKNYGRAVYEVLRGGLDFTKDDENINSQPFMRWRDRFLFVQEAIEKAQAETGEVKGHYLNVTAPTCEEMMERAEFAKEIKTPIIMHDYLTGGFTANTTLAKWCRRNGILLHIHRAMHAVIDRQKNHGIHFRVLAKCLRMSGGDHLHSGTVVGKLEGEKGITMGFVDLMREDHIEEDRSRGIYFTQDWASMPGVMPVASGGIHIWHMPALVEIFGDDS…
RbcL	Type ID	Unbinned			605445	31597 2	88.6	325	1.1e-172	RbcL (Type ID) Unbinned - (605445; 31597 2)	MNIATPPPQRSGRYDAGVMKYKEMGYFDLDYEPKDTDILACFRITPQEGVDADEAAAAVAGESSTATWTVVWTDRLTACDKYRAKCYRVDPVPGAEGQYFAYIAYDLDLFEPNSIVNLSASIIGNVFGFKPLKALRLEDMRLPVAYVKTYDGPPTGIVVERERLDKFGRPLLGATVKPKLGLSGRNYGRVVYEALKGGLDFTKDDENINSQPFMHWRDRFLYCMEAVNRAQAMTGEVKGTYLNVSAGDMEQIYERAEFAKSLGSVIIMIDLVIGYSAIQSIGKWARRNDMILHLHRAGHSTYTRQKTHGLSFRVIAKWMRLAGVDHIHAGTVVGKLE
RbcL	Type IB	Unbinned			108898	35647 1	97.6	374	1.2e-220	RbcL (Type IB) Unbinned - (108898; 35647 1)	MSYSPTTTQSKAGYSAGVKDYKLTYYTPDYTPKDTDILAAFRMPPQPGVPPEECAAAVAAESSTGTWTTVWTDLLTDMDRYKGRCYDIEPVPGEDNQYICYVAYPLDLFEEGSVTNLLTSLVGNVVGFNALRALRLEDLRIPVAYLKTFQGPPHGIQVERDRLNKYGRPLLGCTIKPKLGLSAKNYGRAVYECLRGGLDFTKDDENINSQPFQRWRDRFLFVADAIHKSQAETGEIKGHYLNVTAATCEEMIKRAEYAKELDMPIIMHDFLTGGFTANTSLAHWCRDNGVLLHIHRAMHAVIDRQKNHGIHFRVLAKCLRMSGGDHIHSGTVVGNLEGDRAGTLGFVDLLRENYIEQDKSRGIYFTQDWASMGG
RbcL	Type IA	Unbinned			99089	55493 1	88.6	342	1.2e-184	RbcL (Type IA) Unbinned - (99089; 55493 1)	LLAVFKVVPQQGVPQHEAAAAVAAESSTGTWTTVWTDFLTDLEYYKGLAYRIDPVQDGSGAFFAFVAYPIDLFEEGSVVNVLTSLVGNVFGFKAIRSLRLEDIRFPVAYVRTCGGPPNGIQVERDRLNKYGRPLLGCTIKPKLGLSAKNYGRAVYECLRGGLDFTKDDENINSQPFMRWNHRFEFVMEAVHKATAETGEKKGHYLNCTAATPEEMYKRAEFAKSLGAPIIMHDFLTAGFTANTGLANWCRENGMLLHIHRAMHAVIDRHPMHGIHFRVLTKCLRLSGGDHLHSGTVVGKLEGDREATLGWIDLMREAFVPENRKRGIFFDQDWASMPGLFPV
RbcL	Type IE	Unbinned			250820	133 1	81.7	475	5.1e-232	RbcL (Type IE) Unbinned - (250820; 133 1)	MSPSDENGASKKNGGKSKDRWASGVTPYAEMGYWNEDYEPKDTDILCAHRITPQEGVDPIEAAAAVAGESSTATWTVVWTDRLTPHEHYQAKAYSVEEVQGSEPKQYIAKIAYDIDLFEEGSIANLTSSIIGNVFGFKALKALRLEDMRIPHSYLKTFPGPPHGTVMEREYLDKSGRPLLGATTKPKLGLSAKNYGRVVYEALRGGLDFTKDDENINSQPFMRWRDRYLHAIEAVHRASAATGEVKGHYMNVTAATMEEMYERAEFAKEIGSIIIMQDLTVGYTAMSSMSKWARANGMILHLHRAGHGTYTRQKTHGVSFRVIAKWCRMLGVDHIHAGTVVGKLEGDPNMIRGYYDVCRERFNKVDPAKGIYFDQDWASLATVMPVASGGIHAGQMHQL…
RbcL	Type IE	Unbinned			402906	9877 1	83.3	354	1.4e-178	RbcL (Type IE) Unbinned - (402906; 9877 1)	MSENGKKDRWAAGVTPYAEMGSSNEDYEPKETDVLCAFRITPQEGVDPIEASAAVAGESSTATWTVVWTDRLTPHEHYQAKAYSVEEVPGTPGQYIAKIAYDIDLFEEGSIANLTSSIIGNVFGFKALKALRLEDMRIPVAYLKTFPGPPHGIIMEREYLDKFGRPILGATTKPKLGLSAKNYGRVVYEALRGGLDFTKDDENINSQPFMRWRDRYLHAIEAVNRASAVTGEVKGHYMNVTAATMEEMYERAEFAKEIGSIIIMMDLTVGYTAMSSMSKWARANGMILHLHRAGHGTYTRQKTHGVSFRVIAKWCRMLGVDHIHAGTVVGKLEGDPNMIRGYYDVCRERFNKVDPAKGIY
RbcL	Type IA	Unbinned			305395	10303 1	89.8	362	2e-204	RbcL (Type IA) Unbinned - (305395; 10303 1)	MWTDFLTDLEYYKGRAYRIDPVKDGSGAFFAFVAYPIDLFEEGSVVNVLTSLVGNVFGFKAIRSLRLEDIRFPVAYVRTCGGPPNGIQVERDRLNKYGRPLLGCTIKPKLGLSAKNYGRAVYECLRGGLDFTKDDENINSQPFMRWNHRFEFVMEAVHKATAETGEKKGHYLNCTSATPEEMYKRAEFAKSLGAPIVMHDFLTAGFTANTGLANWCRENGMLLHIHRAMHAVIDRHPMHGIHFRVLAKCLRLSGGDHLHAGTVVGKLEGDREATMGWIDTLRESYIPENRKRGIFFDQDWGSMPGVIPVASGGIHVWHMPALVAIFGDDACLQFGGGTLGHPWGNAPGAHANRVALEACVEARNQGR
RbcL	Type IB	Unbinned			31544	14714 1	86	407	5.4e-219	RbcL (Type IB) Unbinned - (31544; 14714 1)	VWTDGLTSLDRYKGRCYEFEAGPGEENQYISYVAYTLDLFEEGSVTNLFTSIVGNVFGFKALRALRLEDLRIPPAYSKTFQGPPHGIQVERDKLNKYGRPLLGCTIKPKLGLSAKNYGRAVYECLRGGLDFTKDDENVNSQPFMRWRDRFLFCAEAIYKSQGETGEIKGHYLNATAGTCEEMLKRAAFARELGMPIVMHDYLTGGFTANTSLAHYCRDNGLLLHIHRAMHAVIDRQKNHGMHFRVLAKALRLSGGDHIHSGTVVGKLEGERQVTLGFVDLLRDDYIEKDRSRGIYFTQDWVSLQGILPVASGGIHVWHMPALTEIFGDDSVLQFGGGTLGHPWGNAPGAVANRVALEACVQARNEGRDLAREGNEIIREATKWSPELAAACEVWKEIKF…
RbcL	Type IB	Unbinned			93825	7337 1	87.3	472	3.2e-255	RbcL (Type IB) Unbinned - (93825; 7337 1)	MSPQTETKAGVGFKAGVKDYRLTYYTPDYQTKDTDILAAFRMTPQPGVPPEEAGAAVAAESSTGTWTTVWTDGLTSLDRYKGRCYDIEAVPGEENQYIAYVAYPLDLFEEGSVTNLFTSIVGNVFGFKALRALRLEDLRIPPAYSKTFQGPPHGIQVERDKLNKYGRPLLGCTIKPKLGLSAKNYGRAVYECLRGGLDFTKDDENVNSQPFMRWRDRFLFCAEAIYKSQGETGEIKGHYLNATAGTCEEMLKRAAFARELGMPIVMHDYLTGGFTANTSLAHYCRDNGLLLHIHRAMHAVIDRQKNHGMHFRVLAKALRLSGGDHIHSGTVVGKLEGERQVTLGFVDLLRDDYIEKDRSRGIYFTQDWVSLPGILPVASGGIHVWHMPALTEIFGDDSV…
RbcL	Type IA	Unbinned			355732	7686 4	88.6	402	3.6e-223	RbcL (Type IA) Unbinned - (355732; 7686 4)	WTDLLTDLEFYKGRCYRIDPVNDDSGAFFAFVAYPMDLFEEGSVVNVLTSLVGNVFGFKAIRSLRLEDVRFPVAYVKTCGGPPNGIQVERDRLNKYGRALLGCTIKPKLGLSAKNYGRAVYECLRGGLDFTKDDENINSQPFMRWNHRFEFAMEAVQKATAETGEKKGHYLNCTSPTPEEMYKRAEFAKSLGAPIIMHDFLTAGFTANTGLANWCRDNGMLLHIHRAMHAVIDRHPMHGIHFRVLAKCLRLSGGDHLHAGTVVGKLEGDREATMGWIDVLRENYIPENRKRGIFFDQDWASMPGVIPVASGGIHVWHMPALVAIFGDDACLQFGGGTLGHPWGNAPGAHANRVALEACVEARNQGRQVEREGREILTEAARHSPELAIAMETWKEIKFE…
RbcL	Type IA	Unbinned			382662	14564 1	88.1	463	8.7e-253	RbcL (Type IA) Unbinned - (382662; 14564 1)	MAQNNGSNGSGYQAGVKKYADTYWTPDYVPLDTDILAVFKVMPQEGVPREEAAAAVAAESSTGTWTTVWTDFLTDLEYYKGRAYRIDPVQDGSGAFFAFVAYPIDLFEEGSVVNVLTSLVGNVFGFKAIRSLRLEDIRFPIAYVKTCGGPPNGIQVERDRLNKYGRALLGCTIKPKLGLSAKNYGRAVYECLRGGLDFTKDDENINSQPFMRWNHRFEFVMEAVQKATAETGEKKGHYLNCTSSTPEEMYKRAEFAKSLGAPIIMHDFLTAGFTANTGLANWCRENGMLLHIHRAMHAVIDRHPMHGIHFRVLAKCLRLSGGDHLHAGTVVGKLEGDREATMGWIDTLRESYIPENRKRGIFFDQDWGSMPGVIPVASGGIHVWHMPALVAIFGDDACL…
RbcL	Type IE	Unbinned			127294	28451 1	81.2	384	1.6e-185	RbcL (Type IE) Unbinned - (127294; 28451 1)	AYSVEEVQGTEPKQFIAKIAYAIDLFEEGSIANLTSSIIGNVFGFKALKALRLEDMRIPYAYLKTFPGPPHGIVMEREYLDKFGRPLLGATTKPKLGLSAKNYGRVVYEALRGGLDFTKDDENINSQPFMRWRDRYVHAMEAVHRASAATGEVKGHYLNVTAPTMEDMYERAEFAKELGSVIIMQDLTVGYTAMSSMSKWARANGMILHLHRAGHATYTRQKTHGVSFRVIAKWCRMLGVDHIHAGTVVGKLEGDPGMIRGYYDVCRERYNKANPETGIIFDQDWASLAKVMPVASGGIPAGQMHQLLQYLGEDVVLQFGGGTIGHPQGIAAGATANRVAVEAMIKARNEGRDYVEEGPDILKDAAKGCPELNAALEVWKDITF
RbcL	Type IB	Unbinned			333995	8516 1	93.4	320	1.2e-178	RbcL (Type IB) Unbinned - (333995; 8516 1)	MTYASSQTQTKTGYKAGVKDYRLTYYTPDYTPKDTDILAAFRVTPQPGVPPEEAGAAVAAESSTGTWTTVWTDLLTDLDRYKGRCYDITPVPGEDNQFICYVAYPLDLFEEGSVNNMLTSIVGNVFGFKALRALRLEDLRIPIAYLKTFQGPPHGIQVERDKINKYGRPLLGCTIKPKLGLSAKNYGRAVYECLRGGLDFTKDDENINSAPFQRWRDRFLFVAEAIHKSQAETGEIKGHYLNVTAPTCEQMLERAEFAKELKMPIIMHDYLTAGFTANTTLAHWCRANGILLHIHRAMHAVIDRQKNHGIHFRVLAKCLR
