# Supplementary material for: Chemosynthetic and photosynthetic bacteria contribute differentially to primary production across a steep desert aridity gradient
Source: ISME J. 2021 May 25;15(11):3339–56. doi: 10.1038/s41396-021-01001-0 (PMC8528921; doi:10.1038/s41396-021-01001-0)
Supplement: Supplementary file 9 — Table S8 [file 41396_2021_1001_MOESM9_ESM.xlsx]

## Sheet: H2 oxidation rates
Plot	Site	Zone	Type	Condition	Time (hr.)	H2 PPM	H2 nM	Linear model estimate	Headspace (Vol.)	Rate nmol gas (L gas)-1	Soil wet weight -1 (g)	Soil water content (%)	Soil water content fraction	Drymass fraction	Soil dry wt-1 (g)	H2 oxidation rate (nmol hr-1 g dry wt-1)	16S copy number (g-1)	H2 oxidation rate (nmol hr-1 16S copy nr-1)
SH.1.A	Sub humid 1	Sub humid	Soil	Dry	0	5.594	232.661	0.495133	0.12	0.0594159	5	4	0.04	0.96	4.8	0.0123783	5736819226	2.1577e-12
SH.1.B	Sub humid 1	Sub humid	Soil	Dry	0	6.148	255.702	1.06206	0.12	0.127447	5	26.28	0.2628	0.7372	3.686	0.034576	5736819226	6.02703e-12
SH.1.C	Sub humid 1	Sub humid	Soil	Dry	0	5.554	230.997	1.19079	0.12	0.142895	5	8.068	0.08068	0.91932	4.5966	0.0310872	5736819226	5.41889e-12
SA.1.A	Semi arid 1	Semi arid	Soil	Dry	0	6.057	251.918	1.26927	0.12	0.152313	5	1.714	0.01714	0.98286	4.9143	0.0309938	2.93341e+08	1.05658e-10
SA.1.B	Semi arid 1	Semi arid	Soil	Dry	0	5.831	242.518	0.723884	0.12	0.0868661	5	0.655	0.00655	0.99345	4.96725	0.0174878	2.93341e+08	5.96157e-11
SA.1.C	Semi arid 1	Semi arid	Soil	Dry	0	6.015	250.171	1.62404	0.12	0.194884	5	2.78	0.0278	0.9722	4.861	0.0400914	2.93341e+08	1.36671e-10
AR.1.A	Arid 1	Arid	Soil	Dry	0	6.29	261.608	2.80517	0.12	0.336621	5	8.408	0.08408	0.91592	4.5796	0.0735044	7.15584e+07	1.0272e-09
AR.1.B	Arid 1	Arid	Soil	Dry	0	5.674	235.988	0.81276	0.12	0.0975312	5	3.018	0.03018	0.96982	4.8491	0.0201133	7.15584e+07	2.81075e-10
AR.1.C	Arid 1	Arid	Soil	Dry	0	5.132	213.446	4.86616	0.12	0.58394	5	0.973	0.00973	0.99027	4.95135	0.117935	7.15584e+07	1.6481e-09
HA.1.A	Hyper arid 1	Hyper arid	Soil	Dry	0	6.552	272.505	1.53343	0.12	0.184011	5	1.324	0.01324	0.98676	4.9338	0.037296	2.52911e+07	1.47467e-09
HA.1.B	Hyper arid 1	Hyper arid	Soil	Dry	0	5.813	241.769	0.589951	0.12	0.0707941	5	1.442	0.01442	0.98558	4.9279	0.014366	2.52911e+07	5.68024e-10
HA.1.C	Hyper arid 1	Hyper arid	Soil	Dry	0	6.501	270.384	1.74014	0.12	0.208817	5	0.896	0.00896	0.99104	4.9552	0.042141	2.52911e+07	1.66624e-09
SH.1.A	Sub humid 1	Sub humid	Crust	Dry	0	6.237	259.404	1.17544	0.12	0.141053	5	4	0.04	0.96	4.8	0.0293861	2804808410	1.04771e-11
SH.1.B	Sub humid 1	Sub humid	Crust	Dry	0	5.946	247.301	1.18659	0.12	0.14239	5	26.28	0.2628	0.7372	3.686	0.03863	2804808410	1.37728e-11
SH.1.C	Sub humid 1	Sub humid	Crust	Dry	0	5.824	242.227	1.46856	0.12	0.176228	5	8.068	0.08068	0.91932	4.5966	0.0383387	2804808410	1.36689e-11
SA.1.A	Semi arid 1	Semi arid	Crust	Dry	0	5.675	236.03	1.3121	0.12	0.157452	5	1.714	0.01714	0.98286	4.9143	0.0320396	1199618089	2.67082e-11
SA.1.B	Semi arid 1	Semi arid	Crust	Dry	0	5.811	241.686	0.484735	0.12	0.0581682	5	0.655	0.00655	0.99345	4.96725	0.0117103	1199618089	9.76172e-12
SA.1.C	Semi arid 1	Semi arid	Crust	Dry	0	5.696	236.903	0.218601	0.12	0.0262321	5	2.78	0.0278	0.9722	4.861	0.00539645	1199618089	4.49847e-12
AR.1.A	Arid 1	Arid	Crust	Dry	0	5.47	227.504	3.69988	0.12	0.443985	5	8.408	0.08408	0.91592	4.5796	0.0969485	5.54034e+07	1.74987e-09
AR.1.B	Arid 1	Arid	Crust	Dry	0	6.314	262.606	2.61653	0.12	0.313983	5	3.018	0.03018	0.96982	4.8491	0.0647509	5.54034e+07	1.16872e-09
AR.1.C	Arid 1	Arid	Crust	Dry	0	5.102	212.198	4.84859	0.12	0.58183	5	0.973	0.00973	0.99027	4.95135	0.117509	5.54034e+07	2.12098e-09
HA.1.A	Hyper arid 1	Hyper arid	Crust	Dry	0	5.676	236.071	1.09276	0.12	0.131131	5	1.324	0.01324	0.98676	4.9338	0.0265781	1.14678e+08	2.31763e-10
HA.1.B	Hyper arid 1	Hyper arid	Crust	Dry	0	6.505	270.55	1.82456	0.12	0.218948	5	1.442	0.01442	0.98558	4.9279	0.0444302	1.14678e+08	3.87435e-10
HA.1.C	Hyper arid 1	Hyper arid	Crust	Dry	0	6.355	264.312	1.43465	0.12	0.172158	5	0.896	0.00896	0.99104	4.9552	0.0347428	1.14678e+08	3.0296e-10
SH.2.A	Sub humid 2	Sub humid	Soil	Dry	0	5.407	224.883	0.847172	0.12	0.101661	5	2.591	0.02591	0.97409	4.87045	0.0208729	5736819226	3.63842e-12
SH.2.B	Sub humid 2	Sub humid	Soil	Dry	0	5.72	237.901	1.26333	0.12	0.1516	5	4.97	0.0497	0.9503	4.7515	0.0319057	5736819226	5.56156e-12
SH.2.C	Sub humid 2	Sub humid	Soil	Dry	0	5.302	220.516	0.66224	0.12	0.0794688	5	3.269	0.03269	0.96731	4.83655	0.0164309	5736819226	2.86411e-12
SA.2.A	Semi arid 2	Semi arid	Soil	Dry	0	5.205	216.482	0.629314	0.12	0.0755176	5	1.379	0.01379	0.98621	4.93105	0.0153147	2.93341e+08	5.22078e-11
SA.2.B	Semi arid 2	Semi arid	Soil	Dry	0	5.62	233.742	0.977144	0.12	0.117257	5	2.514	0.02514	0.97486	4.8743	0.0240562	2.93341e+08	8.20077e-11
SA.2.C	Semi arid 2	Semi arid	Soil	Dry	0	5.353	222.637	0.741214	0.12	0.0889456	5	1.27	0.0127	0.9873	4.9365	0.018018	2.93341e+08	6.14232e-11
AR.2.A	Arid 2	Arid	Soil	Dry	0	5.404	224.759	0.949417	0.12	0.11393	5	0.705	0.00705	0.99295	4.96475	0.0229478	7.15584e+07	3.20686e-10
AR.2.B	Arid 2	Arid	Soil	Dry	0	5.877	244.431	1.65696	0.12	0.198835	5	1.709	0.01709	0.98291	4.91455	0.0404585	7.15584e+07	5.65392e-10
AR.2.C	Arid 2	Arid	Soil	Dry	0	5.197	216.149	0.84742	0.12	0.10169	5	0.96	0.0096	0.9904	4.952	0.0205352	7.15584e+07	2.86971e-10
HA.2.A	Hyper arid 2	Hyper arid	Soil	Dry	0	5.7	237.07	1.24947	0.12	0.149936	5	0.753	0.00753	0.99247	4.96235	0.0302147	2.52911e+07	1.19468e-09
HA.2.B	Hyper arid 2	Hyper arid	Soil	Dry	0	5.35	222.513	1.22422	0.12	0.146906	5	1.123	0.01123	0.98877	4.94385	0.0297149	2.52911e+07	1.17491e-09
HA.2.C	Hyper arid 2	Hyper arid	Soil	Dry	0	5.36	222.929	0.628571	0.12	0.0754285	5	0.924	0.00924	0.99076	4.9538	0.0152264	2.52911e+07	6.02045e-10
SH.2.A	Sub humid 2	Sub humid	Crust	Dry	0	5.965	248.091	0.927879	0.12	0.111345	5	2.591	0.02591	0.97409	4.87045	0.0228614	2804808410	8.1508e-12
SH.2.B	Sub humid 2	Sub humid	Crust	Dry	0	5.176	215.276	0.397096	0.12	0.0476516	5	4.97	0.0497	0.9503	4.7515	0.0100287	2804808410	3.57555e-12
SH.2.C	Sub humid 2	Sub humid	Crust	Dry	0	5.347	222.388	0.627828	0.12	0.0753394	5	3.269	0.03269	0.96731	4.83655	0.0155771	2804808410	5.55371e-12
SA.2.A	Semi arid 2	Semi arid	Crust	Dry	0	5.364	223.095	0.674371	0.12	0.0809245	5	1.379	0.01379	0.98621	4.93105	0.0164112	1199618089	1.36804e-11
SA.2.B	Semi arid 2	Semi arid	Crust	Dry	0	5.316	221.099	0.754582	0.12	0.0905499	5	2.514	0.02514	0.97486	4.8743	0.018577	1199618089	1.54858e-11
SA.2.C	Semi arid 2	Semi arid	Crust	Dry	0	5.285	219.809	0.274303	0.12	0.0329164	5	1.27	0.0127	0.9873	4.9365	0.00666797	1199618089	5.55841e-12
AR.2.A	Arid 2	Arid	Crust	Dry	0	5.256	218.603	0.420368	0.12	0.0504441	5	0.705	0.00705	0.99295	4.96475	0.0101605	5.54034e+07	1.8339e-10
AR.2.B	Arid 2	Arid	Crust	Dry	0	5.611	233.368	1.10934	0.12	0.133121	5	1.709	0.01709	0.98291	4.91455	0.0270872	5.54034e+07	4.88909e-10
AR.2.C	Arid 2	Arid	Crust	Dry	0	5.632	234.241	0.724627	0.12	0.0869552	5	0.96	0.0096	0.9904	4.952	0.0175596	5.54034e+07	3.16941e-10
HA.2.A	Hyper arid 2	Hyper arid	Crust	Dry	0	5.208	216.607	0.221077	0.12	0.0265292	5	0.753	0.00753	0.99247	4.96235	0.0053461	1.14678e+08	4.66183e-11
HA.2.B	Hyper arid 2	Hyper arid	Crust	Dry	0	5.426	225.674	0.59713	0.12	0.0716556	5	1.123	0.01123	0.98877	4.94385	0.0144939	1.14678e+08	1.26388e-10
HA.2.C	Hyper arid 2	Hyper arid	Crust	Dry	0	5.112	212.614	0.354763	0.12	0.0425715	5	0.924	0.00924	0.99076	4.9538	0.00859371	1.14678e+08	7.49377e-11
SH.1.C	Sub humid 1	Sub humid	Crust	Wet	0	8.084	336.223	9.94288	0.12	1.19315	5	8.068	0.08068	0.91932	4.5966	0.259571	2804808410	9.25451e-11
SH.1.B	Sub humid 1	Sub humid	Crust	Wet	0	8.876	369.163	13.1934	0.12	1.58321	5	26.28	0.2628	0.7372	3.686	0.429519	2804808410	1.53137e-10
SH.1.A	Sub humid 1	Sub humid	Crust	Wet	0	9.13	379.727	30.2982	0.12	3.63578	5	4	0.04	0.96	4.8	0.757454	2804808410	2.70056e-10
SA.1.C	Semi arid 1	Semi arid	Crust	Wet	0	8.89	369.745	35.1142	0.12	4.2137	5	2.78	0.0278	0.9722	4.861	0.866839	1199618089	7.22596e-10
SA.1.B	Semi arid 1	Semi arid	Crust	Wet	0	8.594	357.434	18.9586	0.12	2.27504	5	0.655	0.00655	0.99345	4.96725	0.458007	1199618089	3.81794e-10
SA.1.A	Semi arid 1	Semi arid	Crust	Wet	0	8.553	355.729	26.2432	0.12	3.14919	5	1.714	0.01714	0.98286	4.9143	0.640822	1199618089	5.34188e-10
AR.1.C	Arid 1	Arid	Crust	Wet	0	8.57	356.436	37.8605	0.12	4.54326	5	0.973	0.00973	0.99027	4.95135	0.91758	5.54034e+07	1.65618e-08
AR.1.B	Arid 1	Arid	Crust	Wet	0	8.723	362.8	26.1683	0.12	3.1402	5	3.018	0.03018	0.96982	4.8491	0.647584	5.54034e+07	1.16885e-08
AR.1.A	Arid 1	Arid	Crust	Wet	0	8.487	352.984	51.0645	0.12	6.12774	5	8.408	0.08408	0.91592	4.5796	1.33805	5.54034e+07	2.41511e-08
HA.1.C	Hyper arid 1	Hyper arid	Crust	Wet	0	8.632	359.015	51.1682	0.12	6.14018	5	0.896	0.00896	0.99104	4.9552	1.23914	1.14678e+08	1.08054e-08
HA.1.B	Hyper arid 1	Hyper arid	Crust	Wet	0	8.747	363.798	52.8969	0.12	6.34763	5	1.442	0.01442	0.98558	4.9279	1.2881	1.14678e+08	1.12323e-08
HA.1.A	Hyper arid 1	Hyper arid	Crust	Wet	0	8.925	371.201	52.604	0.12	6.31248	5	1.324	0.01324	0.98676	4.9338	1.27944	1.14678e+08	1.11568e-08
SH.2.B	Sub humid 2	Sub humid	Crust	Wet	0	8.97	373.073	14.9694	0.12	1.79633	5	4.97	0.0497	0.9503	4.7515	0.378055	2804808410	1.34788e-10
SH.2.A	Sub humid 2	Sub humid	Crust	Wet	0	8.989	373.863	21.7099	0.12	2.60519	5	2.591	0.02591	0.97409	4.87045	0.534897	2804808410	1.90707e-10
SA.2.C	Semi arid 2	Semi arid	Crust	Wet	0	8.474	352.443	40.9639	0.12	4.91566	5	1.27	0.0127	0.9873	4.9365	0.995779	1199618089	8.3008e-10
SA.2.B	Semi arid 2	Semi arid	Crust	Wet	0	8.345	347.078	27.6392	0.12	3.3167	5	2.514	0.02514	0.97486	4.8743	0.680447	1199618089	5.6722e-10
SA.2.A	Semi arid 2	Semi arid	Crust	Wet	0	8.417	350.073	51.1496	0.12	6.13795	5	1.379	0.01379	0.98621	4.93105	1.24475	1199618089	1.03763e-09
AR.2.C	Arid 2	Arid	Crust	Wet	0	8.28	344.375	35.2812	0.12	4.23375	5	0.96	0.0096	0.9904	4.952	0.854957	5.54034e+07	1.54315e-08
AR.2.B	Arid 2	Arid	Crust	Wet	0	8.939	371.783	35.6661	0.12	4.27993	5	1.709	0.01709	0.98291	4.91455	0.87087	5.54034e+07	1.57187e-08
AR.2.A	Arid 2	Arid	Crust	Wet	0	8.697	361.718	52.764	0.12	6.33168	5	0.705	0.00705	0.99295	4.96475	1.27533	5.54034e+07	2.30189e-08
HA.2.C	Hyper arid 2	Hyper arid	Crust	Wet	0	8.93	371.409	37.8844	0.12	4.54613	5	0.924	0.00924	0.99076	4.9538	0.917705	1.14678e+08	8.00245e-09
HA.2.B	Hyper arid 2	Hyper arid	Crust	Wet	0	8.236	342.545	50.5834	0.12	6.07001	5	1.123	0.01123	0.98877	4.94385	1.22779	1.14678e+08	1.07064e-08
HA.2.A	Hyper arid 2	Hyper arid	Crust	Wet	0	9.103	378.604	16.7502	0.12	2.01003	5	0.753	0.00753	0.99247	4.96235	0.405055	1.14678e+08	3.53211e-09
SH.1.A	Sub humid 1	Sub humid	Soil	Wet	0	10.522	437.622	24.3854	0.12	2.92624	5	4	0.04	0.96	4.8	0.609634	5736819226	1.06267e-10
SH.1.B	Sub humid 1	Sub humid	Soil	Wet	0	8.648	359.68	11.6773	0.12	1.40128	5	26.28	0.2628	0.7372	3.686	0.380162	5736819226	6.6267e-11
SH.1.C	Sub humid 1	Sub humid	Soil	Wet	0	9.975	414.872	27.2963	0.12	3.27556	5	8.068	0.08068	0.91932	4.5966	0.712604	5736819226	1.24216e-10
SA.1.A	Semi arid 1	Semi arid	Soil	Wet	0	8.498	353.442	8.12048	0.12	0.974458	5	1.714	0.01714	0.98286	4.9143	0.19829	2.93341e+08	6.75971e-10
SA.1.B	Semi arid 1	Semi arid	Soil	Wet	0	9.03	375.568	29.992	0.12	3.59904	5	0.655	0.00655	0.99345	4.96725	0.724553	2.93341e+08	2.47e-09
SA.1.C	Semi arid 1	Semi arid	Soil	Wet	0	8.232	342.378	11.5503	0.12	1.38603	5	2.78	0.0278	0.9722	4.861	0.285133	2.93341e+08	9.72018e-10
AR.1.A	Arid 1	Arid	Soil	Wet	0	8.256	343.376	17.0968	0.12	2.05162	5	8.408	0.08408	0.91592	4.5796	0.44799	7.15584e+07	6.26049e-09
AR.1.B	Arid 1	Arid	Soil	Wet	0	8.625	358.724	6.58154	0.12	0.789785	5	3.018	0.03018	0.96982	4.8491	0.162873	7.15584e+07	2.27608e-09
AR.1.C	Arid 1	Arid	Soil	Wet	0	9.179	381.765	19.3204	0.12	2.31845	5	0.973	0.00973	0.99027	4.95135	0.468246	7.15584e+07	6.54356e-09
HA.1.A	Hyper arid 1	Hyper arid	Soil	Wet	0	8.176	340.049	19.692	0.12	2.36304	5	1.324	0.01324	0.98676	4.9338	0.478949	2.52911e+07	1.89374e-08
HA.1.B	Hyper arid 1	Hyper arid	Soil	Wet	0	8.772	364.838	8.16354	0.12	0.979625	5	1.442	0.01442	0.98558	4.9279	0.198791	2.52911e+07	7.86012e-09
HA.1.C	Hyper arid 1	Hyper arid	Soil	Wet	0	8.439	350.988	24.1079	0.12	2.89294	5	0.896	0.00896	0.99104	4.9552	0.58382	2.52911e+07	2.3084e-08
SH.2.A	Sub humid 2	Sub humid	Soil	Wet	0	8.436	350.863	25.8159	0.12	3.0979	5	2.591	0.02591	0.97409	4.87045	0.636061	5736819226	1.10873e-10
SH.2.B	Sub humid 2	Sub humid	Soil	Wet	0	8.11	337.304	24.4491	0.12	2.9339	5	4.97	0.0497	0.9503	4.7515	0.617468	5736819226	1.07632e-10
SH.2.C	Sub humid 2	Sub humid	Soil	Wet	0	8.599	357.642	42.9382	0.12	5.15258	5	3.269	0.03269	0.96731	4.83655	1.06534	5736819226	1.85703e-10
SA.2.A	Semi arid 2	Semi arid	Soil	Wet	0	8.576	356.686	47.5093	0.12	5.70111	5	1.379	0.01379	0.98621	4.93105	1.15617	2.93341e+08	3.94137e-09
SA.2.B	Semi arid 2	Semi arid	Soil	Wet	0	8.726	362.924	31.0817	0.12	3.72981	5	2.514	0.02514	0.97486	4.8743	0.765198	2.93341e+08	2.60856e-09
SA.2.C	Semi arid 2	Semi arid	Soil	Wet	0	7.803	324.536	38.9859	0.12	4.6783	5	1.27	0.0127	0.9873	4.9365	0.947696	2.93341e+08	3.23069e-09
AR.2.A	Arid 2	Arid	Soil	Wet	0	8.44	351.029	51.9581	0.12	6.23497	5	0.705	0.00705	0.99295	4.96475	1.25585	7.15584e+07	1.755e-08
AR.2.B	Arid 2	Arid	Soil	Wet	0	8.32	346.038	48.203	0.12	5.78436	5	1.709	0.01709	0.98291	4.91455	1.17699	7.15584e+07	1.64479e-08
AR.2.C	Arid 2	Arid	Soil	Wet	0	8.172	339.883	48.4353	0.12	5.81223	5	0.96	0.0096	0.9904	4.952	1.17371	7.15584e+07	1.64022e-08
HA.2.A	Hyper arid 2	Hyper arid	Soil	Wet	0	8.307	345.498	51.4111	0.12	6.16933	5	0.753	0.00753	0.99247	4.96235	1.24323	2.52911e+07	4.91567e-08
HA.2.B	Hyper arid 2	Hyper arid	Soil	Wet	0	8.57	356.436	50.113	0.12	6.01356	5	1.123	0.01123	0.98877	4.94385	1.21637	2.52911e+07	4.80948e-08
HA.2.C	Hyper arid 2	Hyper arid	Soil	Wet	0	8.656	360.013	49.2167	0.12	5.90601	5	0.924	0.00924	0.99076	4.9538	1.19222	2.52911e+07	4.71397e-08

## Sheet: H2 oxidation statistics
	Testing for significant differences in H2 oxidation rates (H2 oxidation rate (nmol hr-1 g dry wt-1) between climatic zones							Testing for significant differences in H2 oxidation rates (H2 oxidation rate (nmol hr-1 16S copy nr-1) between climatic zones
	Kruskal Wallis test								Kruskal Wallis test
Soil dry		H	DF	p				Soil dry		H	DF	p
	All	2.1	3	ns					All	20.24	3	<0.001
	Dunn test with benjamini hochberg adjusted p-values								Dunn test with benjamini hochberg adjusted p-values
		Arid	Hyper arid	Semi arid						Arid	Hyper arid	Semi arid
	Hyper arid	ns	-	-					Hyper arid	ns	-	-
	Semi arid	ns	ns	-					Semi arid	ns	0.01	-
	Sub humid	ns	ns	ns					Sub humid	0.003	0.0001	ns
	Kruskal Wallis test								Kruskal Wallis test
Soil wet		H	DF	p				Soil wet		H	DF	p
	All	0.7	3	ns					All	20.01	3	<0.001
	Dunn test with benjamini hochberg adjusted p-values								Dunn test with benjamini hochberg adjusted p-values
		Arid	Hyper arid	Semi arid						Arid	Hyper arid	Semi arid
	Hyper arid	ns	-	-					Hyper arid	ns	-	-
	Semi arid	ns	ns	-					Semi arid	ns	0.015	-
	Sub humid	ns	ns	ns					Sub humid	0.0094	0.001	ns
	Kruskal Wallis test								Kruskal Wallis test
Crust dry		H	DF	p				Crust dry		H	DF	p
		4.606	3	ns						18.73	3	<0.001
	Dunn test with benjamini hochberg adjusted p-values								Dunn test with benjamini hochberg adjusted p-values
		Arid	Hyper arid	Semi arid						Arid	Hyper arid	Semi arid
	Hyper arid	ns	-	-					Hyper arid	ns	-	-
	Semi arid	ns	ns	-					Semi arid	0.002	0.04	-
	Sub humid	ns	ns	ns					Sub humid	0.0007	0.21	ns
	Kruskal Wallis test								Kruskal Wallis test
Crust wet		H	DF	p				Crust wet		H	DF	p
		9.214	3	<0.05						20.65	3	<0.001
	Dunn test with benjamini hochberg adjusted p-values								Dunn test with benjamini hochberg adjusted p-values
		Arid	Hyper arid	Semi arid						Arid	Hyper arid	Semi arid
	Hyper arid	ns	-	-					Hyper arid	ns	-	-
	Semi arid	ns	ns	-					Semi arid	0.0054	ns	-
	Sub humid	ns	0.17	ns					Sub humid	0.0001	0.01	0.09

## Sheet: Light vs dark CO2 fixation rate
Soil	Condition	Zone	Replicate	DPM	Fixed CO2 (%)	CO2 fixed per sample (umol)	Fixed CO2 (nmol g-1 day-1)	16S copy	Fixed CO2 (nmol day-1 16S copy-1)
Crust	Light	Hyper arid	A	24046	0.261451	0.000186751	0.186751	1.14678e+08	1.62848e-09
Crust	Light	Hyper arid	B	48891	0.531589	0.000379706	0.379706	1.14678e+08	3.31107e-09
Crust	Light	Hyper arid	C	28807	0.313217	0.000223726	0.223726	1.14678e+08	1.95091e-09
Crust	Dark	Hyper arid	A	4061	0.044155	3.15393e-05	0.0315393	1.14678e+08	2.75025e-10
Crust	Dark	Hyper arid	B	8482	0.0922243	6.58745e-05	0.0658745	1.14678e+08	5.7443e-10
Crust	Dark	Hyper arid	C	1826	0.019854	1.41814e-05	0.0141814	1.14678e+08	1.23663e-10
Crust	Light	Arid	A	14097	0.153276	0.000109483	0.109483	5.54034e+07	1.9761e-09
Crust	Light	Arid	B	29360	0.31923	0.000228021	0.228021	5.54034e+07	4.11565e-09
Crust	Light	Arid	C	13717	0.149144	0.000106532	0.106532	5.54034e+07	1.92283e-09
Crust	Dark	Arid	A	2071	0.0225179	1.60842e-05	0.0160842	5.54034e+07	2.9031e-10
Crust	Dark	Arid	B	3457	0.0375878	2.68484e-05	0.0268484	5.54034e+07	4.84598e-10
Crust	Dark	Arid	C	931	0.0101227	7.23051e-06	0.00723051	5.54034e+07	1.30507e-10
Crust	Light	Semi arid	A	131146	1.42594	0.00101853	1.01853	1.19962e+09	8.49046e-10
Crust	Light	Semi arid	B	182765	1.98719	0.00141942	1.41942	1.19962e+09	1.18323e-09
Crust	Light	Semi arid	C	168329	1.83023	0.00130731	1.30731	1.19962e+09	1.08977e-09
Crust	Dark	Semi arid	A	9272	0.100814	7.20099e-05	0.0720099	1.19962e+09	6.00274e-11
Crust	Dark	Semi arid	B	18397	0.20003	0.000142878	0.142878	1.19962e+09	1.19103e-10
Crust	Dark	Semi arid	C	2999	0.032608	2.32914e-05	0.0232914	1.19962e+09	1.94157e-11
Crust	Light	Sub humid	A	23374.3	0.254147	0.000181534	0.181534	2.80481e+09	6.47223e-11
Crust	Light	Sub humid	B	12134	0.131932	9.42373e-05	0.0942373	2.80481e+09	3.35985e-11
Crust	Light	Sub humid	C	38511	0.418728	0.000299091	0.299091	2.80481e+09	1.06635e-10
Crust	Dark	Sub humid	A	5388	0.0585834	4.18453e-05	0.0418453	2.80481e+09	1.49191e-11
Crust	Dark	Sub humid	B	7489.14	0.081429	5.81636e-05	0.0581636	2.80481e+09	2.07371e-11
Crust	Dark	Sub humid	C	2776	0.0301833	2.15595e-05	0.0215595	2.80481e+09	7.68662e-12
Soil	Light	Hyper arid	A	382	0.00415346	2.96676e-06	0.00296676	2.52911e+07	1.17304e-10
Soil	Light	Hyper arid	B	1213	0.0131889	9.42063e-06	0.00942063	2.52911e+07	3.72487e-10
Soil	Light	Hyper arid	C	675	0.00733924	5.24231e-06	0.00524231	2.52911e+07	2.07279e-10
Soil	Dark	Hyper arid	A	177	0.00192451	1.37465e-06	0.00137465	2.52911e+07	5.43531e-11
Soil	Dark	Hyper arid	B	533	0.00579528	4.13948e-06	0.00413948	2.52911e+07	1.63673e-10
Soil	Dark	Hyper arid	C	53	0.000576266	4.11619e-07	0.000411619	2.52911e+07	1.62752e-11
Soil	Light	Arid	A	2706	0.0294222	2.10158e-05	0.0210158	7.15584e+07	2.93688e-10
Soil	Light	Arid	B	1802	0.019593	1.3995e-05	0.013995	7.15584e+07	1.95575e-10
Soil	Dark	Arid	A	226	0.00245728	1.7552e-06	0.0017552	7.15584e+07	2.45283e-11
Soil	Dark	Arid	B	990	0.0107642	7.68872e-06	0.00768872	7.15584e+07	1.07447e-10
Soil	Dark	Arid	C	2183	0.0237356	1.6954e-05	0.016954	7.15584e+07	2.36926e-10
Soil	Light	Semi arid	A	3629	0.0394579	2.81842e-05	0.0281842	2.93341e+08	9.60799e-11
Soil	Light	Semi arid	B	3521	0.0382836	2.73454e-05	0.0273454	2.93341e+08	9.32206e-11
Soil	Light	Semi arid	C	3365	0.0365874	2.61339e-05	0.0261339	2.93341e+08	8.90904e-11
Soil	Dark	Semi arid	A	1389	0.0151025	1.07875e-05	0.0107875	2.93341e+08	3.67746e-11
Soil	Dark	Semi arid	B	1208	0.0131345	9.3818e-06	0.0093818	2.93341e+08	3.19825e-11
Soil	Dark	Semi arid	C	3074	0.0334234	2.38739e-05	0.0238739	2.93341e+08	8.1386e-11
Soil	Light	Sub humid	A	8848.43	0.0962084	6.87203e-05	0.0687203	5.73682e+09	1.19788e-11
Soil	Light	Sub humid	B	9992	0.108642	7.76017e-05	0.0776017	5.73682e+09	1.3527e-11
Soil	Light	Sub humid	C	10551.9	0.11473	8.19498e-05	0.0819498	5.73682e+09	1.42849e-11
Soil	Dark	Sub humid	A	1707.29	0.0185632	1.32594e-05	0.0132594	5.73682e+09	2.31129e-12
Soil	Dark	Sub humid	B	3334.43	0.036255	2.58965e-05	0.0258965	5.73682e+09	4.51408e-12
Soil	Dark	Sub humid	C	1431	0.0155592	1.11137e-05	0.0111137	5.73682e+09	1.93726e-12

## Sheet: H2 vs ambient CO2 fixation rate
Soil	Condition	Zone	Replicate	DPM	Fixed CO2 (%)	CO2 fixed per sample (umol)	Fixed CO2 (nmol g-1 day-1)	16S copy	Fixed CO2 (nmol day-1 16S copy-1)
Crust	No H2	Hyper arid	A	885	0.00962255	6.87e-06	0.00687325	1.14678e+08	5.99352e-11
Crust	No H2	Hyper arid	B	1412	0.0153526	1.1e-05	0.0109661	1.14678e+08	9.56255e-11
Crust	No H2	Hyper arid	C	1953	0.0212349	1.52e-05	0.0151678	1.14678e+08	1.32264e-10
Crust	H2	Hyper arid	A	1380	0.0150047	1.07e-05	0.0107176	1.14678e+08	9.34583e-11
Crust	H2	Hyper arid	B	3675	0.0399581	2.85e-05	0.0285415	1.14678e+08	2.48884e-10
Crust	H2	Hyper arid	C	7796	0.0847655	6.05e-05	0.0605468	1.14678e+08	5.27972e-10
Crust	No H2	Arid	A	2147	0.0233442	1.67e-05	0.0166744	5.54034e+07	3.00964e-10
Crust	No H2	Arid	B	1440	0.015657	1.12e-05	0.0111836	5.54034e+07	2.01858e-10
Crust	No H2	Arid	C	802	0.0087201	6.23e-06	0.00622864	5.54034e+07	1.12423e-10
Crust	H2	Arid	A	1193	0.0129714	9.27e-06	0.0092653	5.54034e+07	1.67233e-10
Crust	H2	Arid	B	3960	0.0430569	3.08e-05	0.0307549	5.54034e+07	5.55108e-10
Crust	H2	Arid	C	9396	0.102162	7.3e-05	0.072973	5.54034e+07	1.31712e-09
Crust	No H2	Semi arid	A	4093	0.044503	3.18e-05	0.0317878	1.19962e+09	2.64983e-11
Crust	No H2	Semi arid	B	2160	0.0234856	1.68e-05	0.0167754	1.19962e+09	1.39839e-11
Crust	No H2	Semi arid	C	1390	0.0151134	1.08e-05	0.0107953	1.19962e+09	8.99893e-12
Crust	H2	Semi arid	A	3484	0.0378813	2.71e-05	0.0270581	1.19962e+09	2.25556e-11
Crust	H2	Semi arid	B	8194	0.0890929	6.36e-05	0.0636378	1.19962e+09	5.30484e-11
Crust	H2	Semi arid	C	14049	0.152754	0.00010911	0.10911	1.19962e+09	9.09539e-11
Crust	No H2	Sub humid	A	4545	0.0494175	3.53e-05	0.0352982	2.80481e+09	1.25849e-11
Crust	No H2	Sub humid	B	6071	0.0660096	4.71e-05	0.0471497	2.80481e+09	1.68103e-11
Crust	No H2	Sub humid	C	7880	0.0856788	6.12e-05	0.0611991	2.80481e+09	2.18194e-11
Crust	H2	Sub humid	A	3657	0.0397623	2.84e-05	0.0284017	2.80481e+09	1.01261e-11
Crust	H2	Sub humid	B	15955	0.173478	0.000123913	0.123913	2.80481e+09	4.41787e-11
Crust	H2	Sub humid	C	28591	0.310868	0.000222049	0.222049	2.80481e+09	7.91672e-11
Soil	No H2	Hyper arid	A	945	0.0102749	7.34e-06	0.00733924	2.52911e+07	2.9019e-10
Soil	No H2	Hyper arid	B	996	0.0108294	7.74e-06	0.00773532	2.52911e+07	3.05851e-10
Soil	No H2	Hyper arid	C	500	0.00543647	3.88e-06	0.00388319	2.52911e+07	1.5354e-10
Soil	H2	Hyper arid	A	688	0.00748058	5.34e-06	0.00534327	2.52911e+07	2.11271e-10
Soil	H2	Hyper arid	B	1759	0.0191255	1.37e-05	0.0136611	2.52911e+07	5.40153e-10
Soil	H2	Hyper arid	C	1930	0.0209848	1.5e-05	0.0149891	2.52911e+07	5.92663e-10
Soil	No H2	Arid	A	2098	0.0228114	1.63e-05	0.0162939	7.15584e+07	2.27701e-10
Soil	No H2	Arid	B	827	0.00899192	6.42e-06	0.0064228	7.15584e+07	8.97561e-11
Soil	No H2	Arid	C	705	0.00766542	5.48e-06	0.0054753	7.15584e+07	7.65152e-11
Soil	H2	Arid	A	1710	0.0185927	1.33e-05	0.0132805	7.15584e+07	1.8559e-10
Soil	H2	Arid	B	3572	0.0388381	2.77e-05	0.0277415	7.15584e+07	3.87677e-10
Soil	H2	Arid	C	8340	0.0906803	6.48e-05	0.0647717	7.15584e+07	9.05159e-10
Soil	No H2	Semi arid	A	837	0.00910065	6.5e-06	0.00650047	2.93341e+08	2.21601e-11
Soil	No H2	Semi arid	B	1166	0.0126778	9.06e-06	0.00905561	2.93341e+08	3.08705e-11
Soil	No H2	Semi arid	C	1873	0.020365	1.45e-05	0.0145464	2.93341e+08	4.95888e-11
Soil	H2	Semi arid	A	1821	0.0197996	1.41e-05	0.0141426	2.93341e+08	4.82121e-11
Soil	H2	Semi arid	B	2288	0.0248773	1.78e-05	0.0177695	2.93341e+08	6.05762e-11
Soil	H2	Semi arid	C	5334	0.0579963	4.14e-05	0.0414259	2.93341e+08	1.41221e-10
Soil	No H2	Sub humid	A	2471	0.026867	1.92e-05	0.0191907	5.73682e+09	3.34519e-12
Soil	No H2	Sub humid	B	2798	0.0304225	2.17e-05	0.0217304	5.73682e+09	3.78787e-12
Soil	No H2	Sub humid	C	3744	0.0407083	2.91e-05	0.0290774	5.73682e+09	5.06855e-12
Soil	H2	Sub humid	A	1603	0.0174293	1.24e-05	0.0124495	5.73682e+09	2.17011e-12
Soil	H2	Sub humid	B	3357	0.0365005	2.61e-05	0.0260718	5.73682e+09	4.54464e-12
Soil	H2	Sub humid	C	1258	0.0136782	9.77e-06	0.00977011	5.73682e+09	1.70305e-12

## Sheet: CO2 fixation statistics
	Testing for significant differences in CO2 fixation rates of soils between climatic zones							Testing for significant differences in CO2 fixation rates of crusts between climatic zones						Testing for significant differences in CO2 fixation rates between processes
Treatment	Kruskal Wallis test						Treatment	Kruskal Wallis test						Kruskal Wallis test
Soil - Dark H2		H	DF	p			Crust - Dark H2		H	DF	p		Soil		ChiSquare	DF	p
	All	9.359	3	p<0.05				All	8.743	3	<0.05			All	3.15	2	ns
	Dunn test with benjamini hochberg adjusted p-values							Dunn test with benjamini hochberg adjusted p-values						Dunn test with benjamini hochberg adjusted p-values
		Arid	Hyper arid	Semi arid					Arid	Hyper arid	Semi arid				Dark CO2 assimilation	Hydrogenotrophic CO2 fixation
	Hyper arid	ns	-	-				Hyper arid	ns	-	-			Hydrogenotrophic CO2 fixation	ns	-	-
	Semi arid	ns	ns	-				Semi arid	ns	ns	-			Photosynthetic CO2 fixation	ns	ns	-
	Sub humid	ns	0.027	ns				Sub humid	0.03	ns	ns
													Crust		ChiSquare	DF	p
														All	14.051	2	<0.05
	Kruskal Wallis test							Kruskal Wallis test
Soil - Dark No H2		H	DF	p			Crust - Dark No H2		H	DF	p			Dunn test with benjamini hochberg adjusted p-values
	All	9.974	3	p<0.05				All	8.94	3	<0.05				Dark CO2 assimilation	Hydrogenotrophic CO2 fixation
														Hydrogenotrophic CO2 fixation	ns	-	-
	Dunn test with benjamini hochberg adjusted p-values							it is						Photosynthetic CO2 fixation	0.0003	0.01	-
		Arid	Hyper arid	Semi arid					Arid	Hyper arid	Semi arid
	Hyper arid	ns	-	-				Hyper arid	ns	-	-
	Semi arid	ns	ns	-				Semi arid	0.038	ns	-
	Sub humid	ns	0.0097	ns				Sub humid	0.043	ns	ns
	Kruskal Wallis test							Kruskal Wallis test
Soil - Light		H	DF	p			Crust - Light		H	DF	p
		8.727	3	<0.05					9.461	3	<0.05
	Dunn test with benjamini hochberg adjusted p-values							Dunn test with benjamini hochberg adjusted p-values
		Arid	Hyper arid	Semi arid					Arid	Hyper arid	Semi arid
	Hyper arid	ns	-	-				Hyper arid	ns	-	-
	Semi arid	ns	ns	-				Semi arid	ns	ns	-
	Sub humid	ns	0.029	ns				Sub humid	0.0197	0.043	ns
	Kruskal Wallis test							Kruskal Wallis test
Soil - Dark		H	DF	p			Crust - Dark		H	DF	p
		6.589	3	ns					8.948	3	0.03
	Dunn test with benjamini hochberg adjusted p-values							Dunn test with benjamini hochberg adjusted p-values
		Arid	Hyper arid	Semi arid					Arid	Hyper arid	Semi arid
	Hyper arid	ns	-	-				Hyper arid	ns	-	-
	Semi arid	ns	ns	-				Semi arid	ns	ns	-
	Sub humid	ns	ns	ns				Sub humid	0.0382	0.043	ns
